# Supplementary material for: In silico analysis of autoimmune diseases and genetic relationships to vaccination against infectious diseases
Source: BMC Immunol. 2014 Dec 9;15:61. doi: 10.1186/s12865-014-0061-0 (PMC4266212; doi:10.1186/s12865-014-0061-0)
Supplement: Additional file 1: Table S1. — Genes. Excel file with Genes and annotation. [file 12865_2014_61_MOESM1_ESM.xlsx]

## Sheet: Gene Lists with catagories
GeneName	UniProt Accession	ProteinName	Related to RA	Related to SLE	Related to ITP	Related to GBS	UniProt General annotation (function)	UniProt General annotation (disease)	ImmPort Category	ImmPort Subcategory	KEGG Disease Category	GO Term	influenza	KEGG Pathway	Source(s) for RA relation	Source(s) for SLE relation	Source(s) for ITP relation	Source(s) for GBS relation
LY96	Q9Y6Y9	Lymphocyte antigen 96 (Ly-96) (ESOP-1) (Protein MD-2)				yes	FUNCTION: Cooperates with TLR4 in the innate immune response to bacterial lipopolysaccharide (LPS), and with TLR2 in the response to cell wall components from Gram-positive and Gram-negative bacteria. Enhances TLR4-dependent activation of NF-kappa-B. Cells expressing both MD2 and TLR4, but not TLR4 alone, respond to LPS.		Other Immune-Related	Not available	Infectious disease	coreceptor activity ; lipopolysaccharide receptor activity ; protein binding ; cell surface receptor signaling pathway ; MyD88-dependent toll-like receptor signaling pathway ; toll-like receptor TLR1:TLR2 signaling pathway ; response to lipopolysaccharide ; immune system process ; MyD88-independent toll-like receptor signaling pathway ; toll-like receptor 3 signaling pathway ; I-kappaB kinase/NF-…		Toll-like receptor signaling pathway [PATH:hsa04620]23643. Pathogenic Escherichia coli infection [PATH:hsa05130]23643. Toxoplasmosis [PATH:hsa05145]23643				Curation
ICOS	Q9Y6W8	Inducible T-cell costimulator (Activation-inducible lymphocyte immunomediatory molecule) (CD antigen CD278)	yes	yes		yes	FUNCTION: Enhances all basic T-cell responses to a foreign antigen, namely proliferation, secretion of lymphokines, up-regulation of molecules that mediate cell-cell interaction, and effective help for antibody secretion by B-cells. Essential both for efficient interaction between T and B-cells and for normal antibody responses to T-cell dependent antigens. Does not up-regulate the production of …	DISEASE: Immunodeficiency, common variable, 1 (CVID1) [MIM:607594]: A primary immunodeficiency characterized by antibody deficiency, hypogammaglobulinemia, recurrent bacterial infections and an inability to mount an antibody response to antigen. The defect results from a failure of B-cell differentiation and impaired secretion of immunoglobulins; the numbers of circulating B cells is usually in t…	TCR Signaling Pathway	Not available	Autoimmune disease	T cell tolerance induction ; immune response ; single organismal cell-cell adhesion ; T cell costimulation ; external side of plasma membrane ; plasma membrane ; integral component of membrane ; membrane ; integral component of plasma membrane ; extracellular region		Cell adhesion molecules (CAMs) [PATH:hsa04514]29851. T cell receptor signaling pathway [PATH:hsa04660]29851. Intestinal immune network for IgA production [PATH:hsa04672]29851. Primary immunodeficiency [PATH:hsa05340]29851	PS	PS		Curation
TNFRSF11A	Q9Y6Q6	Tumor necrosis factor receptor superfamily member 11A (Osteoclast differentiation factor receptor) (ODFR) (Receptor activator of NF-KB) (CD antigen CD265)	yes				FUNCTION: Receptor for TNFSF11/RANKL/TRANCE/OPGL; essential for RANKL-mediated osteoclastogenesis. Involved in the regulation of interactions between T-cells and dendritic cells.	DISEASE: Familial expansile osteolysis (FEO) [MIM:174810]: Rare autosomal dominant bone disorder characterized by focal areas of increased bone remodeling. The osteolytic lesions develop usually in the long bones during early adulthood. FEO is often associated with early-onset deafness and loss of dentition. Note=The disease is caused by mutations affecting the gene represented in this entry.; DI…	Cytokine Receptors	TNF Family Member Receptors	Autoimmune disease	cytokine binding ; receptor activity ; transmembrane signaling receptor activity ; protein binding ; tumor necrosis factor-activated receptor activity ; metal ion binding ; response to interleukin-1 ; TNFSF11-mediated signaling pathway ; ossification ; tumor necrosis factor-mediated signaling pathway ; positive regulation of NF-kappaB transcription factor activity ; cell-cell signaling ; osteocla…		Cytokine-cytokine receptor interaction [PATH:hsa04060]8792. Osteoclast differentiation [PATH:hsa04380]8792. Rheumatoid arthritis [PATH:hsa05323]8792	Kegg,PS
ROBO1	Q9Y6N7	Roundabout homolog 1 (Deleted in U twenty twenty) (H-Robo-1)	yes				FUNCTION: Receptor for SLIT1 and SLIT2 which are thought to act as molecular guidance cue in cellular migration, including axonal navigation at the ventral midline of the neural tube and projection of axons to different regions during neuronal development. In axon growth cones, the silencing of the attractive effect of NTN1 by SLIT2 may require the formation of a ROBO1-DCC complex. May be require…		Cytokine Receptors	Chemokine Receptors		identical protein binding ; protein heterodimerization activity ; LRR domain binding ; axon guidance receptor activity ; protein binding ; negative regulation of cell proliferation ; cell adhesion ; mammary duct terminal end bud growth ; activation of cysteine-type endopeptidase activity involved in apoptotic process ; nervous system development ; chemotaxis ; Roundabout signaling pathway ; negat…		Axon guidance [PATH:hsa04360]6091	PS
WIF1	Q9Y5W5	Wnt inhibitory factor 1 (WIF-1)	yes				FUNCTION: Binds to WNT proteins and inhibits their activities. May be involved in mesoderm segmentation.		Other Immune-Related	Not available		protein binding ; Wnt signaling pathway ; multicellular organismal development ; signal transduction ; positive regulation of fat cell differentiation ; extracellular region		Wnt signaling pathway [PATH:hsa04310]11197	PS
TNPO3	Q9Y5L0	Transportin-3 (Importin-12) (Imp12) (Transportin-SR) (TRN-SR)		yes			FUNCTION: Seems to function in nuclear protein import as nuclear transport receptor. In vitro, mediates the nuclear import of splicing factor SR proteins RBM4, SFRS1 and SFRS2, by recognizing phosphorylated RS domains.		Not available	Not available		receptor activity ; protein binding ; protein transport ; transport ; splicing factor protein import into nucleus ; cytoplasm ; intracellular membrane-bounded organelle ; nucleus				GAD
ATP6V1D	Q9Y5K8	V-type proton ATPase subunit D (V-ATPase subunit D) (V-ATPase 28 kDa accessory protein) (Vacuolar proton pump subunit D)	yes				FUNCTION: Subunit of the peripheral V1 complex of vacuolar ATPase. Vacuolar ATPase is responsible for acidifying a variety of intracellular compartments in eukaryotic cells, thus providing most of the energy required for transport processes in the vacuolar system (By similarity).		Not available	Not available	Infectious disease; Autoimmune disease	protein binding ; ATPase activity, coupled to transmembrane movement of substances ; transferrin transport ; transport ; protein localization to cilium ; transmembrane transport ; ion transport ; insulin receptor signaling pathway ; cell projection organization ; cellular iron ion homeostasis ; phagosome maturation ; interaction with host ; ; extracellular vesicular exosome ; lysosomal membrane ;…		Oxidative phosphorylation [PATH:hsa00190]51382. Metabolic pathways [PATH:hsa01100]51382. Phagosome [PATH:hsa04145]51382. Collecting duct acid secretion [PATH:hsa04966]51382. Vibrio cholerae infection [PATH:hsa05110]51382. Epithelial cell signaling in Helicobacter pylori infection [PATH:hsa05120]51382. Rheumatoid arthritis [PATH:hsa05323]51382	Kegg
TRAF6	Q9Y4K3	TNF receptor-associated factor 6 (EC 6.3.2.-) (E3 ubiquitin-protein ligase TRAF6) (Interleukin-1 signal transducer) (RING finger protein 85)	yes				FUNCTION: E3 ubiquitin ligase that, together with UBE2N and UBE2V1, mediates the synthesis of 'Lys-63'-linked-polyubiquitin chains conjugated to proteins, such as IKBKG, AKT1 and AKT2. Also mediates ubiquitination of free/unanchored polyubiquitin chain that leads to MAP3K7 activation. Leads to the activation of NF-kappa-B and JUN. May be essential for the formation of functional osteoclasts. Seem…		Other Immune-Related	Not available	Infectious disease	ubiquitin protein ligase binding ; ubiquitin conjugating enzyme binding ; histone deacetylase binding ; protein kinase binding ; thioesterase binding ; signal transducer activity ; tumor necrosis factor receptor binding ; mitogen-activated protein kinase kinase kinase binding ; ubiquitin-protein transferase activity ; protein N-terminus binding ; ; interleukin-1-mediated signaling pathway ; respo…		MAPK signaling pathway [PATH:hsa04010]7189. Ubiquitin mediated proteolysis [PATH:hsa04120]7189. Endocytosis [PATH:hsa04144]7189. Osteoclast differentiation [PATH:hsa04380]7189. Toll-like receptor signaling pathway [PATH:hsa04620]7189. NOD-like receptor signaling pathway [PATH:hsa04621]7189. RIG-I-like receptor signaling pathway [PATH:hsa04622]7189. Neurotrophin signaling pathway [PATH:hsa04722]71…	PS
ATP6V0A2	Q9Y487	V-type proton ATPase 116 kDa subunit a isoform 2 (V-ATPase 116 kDa isoform a2) (Lysosomal H(+)-transporting ATPase V0 subunit a2) (TJ6) (Vacuolar proton translocating ATPase 116 kDa subunit a isoform 2)	yes				FUNCTION: Part of the proton channel of V-ATPases. Essential component of the endosomal pH-sensing machinery. May play a role in maintaining the Golgi functions, such as glycosylation maturation, by controlling the Golgi pH.	DISEASE: Cutis laxa, autosomal recessive, 2A (ARCL2A) [MIM:219200]: A disorder characterized by an excessive congenital skin wrinkling, a large fontanelle with delayed closure, a typical facial appearance with downslanting palpebral fissures, a general connective tissue weakness, and varying degrees of growth and developmental delay and neurological abnormalities. Some affected individuals develo…	Not available	Not available	Infectious disease; Autoimmune disease	hydrogen ion transmembrane transporter activity ; protein binding ; transferrin transport ; transport ; transmembrane transport ; ion transport ; immune response ; insulin receptor signaling pathway ; ATP hydrolysis coupled proton transport ; cellular iron ion homeostasis ; phagosome maturation ; interaction with host ; ; cytoplasm ; lysosomal membrane ; endosome membrane ; plasma membrane ; endo…		Oxidative phosphorylation [PATH:hsa00190]23545. Metabolic pathways [PATH:hsa01100]23545. Lysosome [PATH:hsa04142]23545. Phagosome [PATH:hsa04145]23545. Collecting duct acid secretion [PATH:hsa04966]23545. Vibrio cholerae infection [PATH:hsa05110]23545. Epithelial cell signaling in Helicobacter pylori infection [PATH:hsa05120]23545. Tuberculosis [PATH:hsa05152]23545. Rheumatoid arthritis [PATH:hsa…	Kegg
PTPN22	Q9Y2R2	Tyrosine-protein phosphatase non-receptor type 22 (EC 3.1.3.48) (Hematopoietic cell protein-tyrosine phosphatase 70Z-PEP) (Lymphoid phosphatase) (LyP) (PEST-domain phosphatase) (PEP)	yes	yes			FUNCTION: Acts as negative regulator of T-cell receptor (TCR) signaling by direct dephosphorylation of the Src family kinases LCK and FYN, ITAMs of the TCRz/CD3 complex, as well as ZAP70, VAV, VCP and other key signaling molecules. Associates with and probably dephosphorylates CBL. Dephosphorylates LCK at its activating 'Tyr-394' residue. Dephosphorylates ZAP70 at its activating 'Tyr-493' residue…	DISEASE: Systemic lupus erythematosus (SLE) [MIM:152700]: A chronic, relapsing, inflammatory, and often febrile multisystemic disorder of connective tissue, characterized principally by involvement of the skin, joints, kidneys and serosal membranes. It is of unknown etiology, but is thought to represent a failure of the regulatory mechanisms of the autoimmune system. The disease is marked by a wi…	Other Immune-Related	Not available		SH3 domain binding ; protein tyrosine phosphatase activity ; phosphatase activity ; hydrolase activity ; protein binding ; phosphoprotein phosphatase activity ; kinase binding ; regulation of B cell receptor signaling pathway ; negative regulation of T cell receptor signaling pathway ; regulation of natural killer cell proliferation ; T cell differentiation ; immune system process ; phosphoananda…			GAD,OMIM,PS	GAD,OMIM,UniProt
PADI2	Q9Y2J8	Protein-arginine deiminase type-2 (EC 3.5.3.15) (PAD-H19) (Peptidylarginine deiminase II) (Protein-arginine deiminase type II)	yes				FUNCTION: Catalyzes the deimination of arginine residues of proteins (By similarity).		Not available	Not available		calcium ion binding ; estrogen receptor binding ; protein-arginine deiminase activity ; hydrolase activity ; substantia nigra development ; cellular protein modification process ; negative regulation of chemokine-mediated signaling pathway ; histone H3-R26 citrullination ; intracellular estrogen receptor signaling pathway ; chromatin-mediated maintenance of transcription ; protein citrullination …			PS
TNFSF13B	Q9Y275	Tumor necrosis factor ligand superfamily member 13B (B lymphocyte stimulator) (BLyS) (B-cell-activating factor) (BAFF) (Dendritic cell-derived TNF-like molecule) (TNF- and APOL-related leukocyte expressed ligand 1) (TALL-1) (CD antigen CD257) [Cleaved int	yes	yes	yes		FUNCTION: Cytokine that binds to TNFRSF13B/TACI and TNFRSF17/BCMA. TNFSF13/APRIL binds to the same 2 receptors. Together, they form a 2 ligands -2 receptors pathway involved in the stimulation of B- and T-cell function and the regulation of humoral immunity. A third B-cell specific BAFF-receptor (BAFFR/BR3) promotes the survival of mature B-cells and the B-cell response.; FUNCTION: Isoform 2 seem…		Cytokines	TNF Family Members	Autoimmune disease	receptor binding ; tumor necrosis factor receptor binding ; cytokine activity ; immunoglobulin secretion ; regulation of immune response ; positive regulation of B cell proliferation ; cell proliferation ; positive regulation of germinal center formation ; immune system process ; immune response ; positive regulation of cell proliferation ; signal transduction ; B cell costimulation ; ; cytoplasm…		Cytokine-cytokine receptor interaction [PATH:hsa04060]10673. Intestinal immune network for IgA production [PATH:hsa04672]10673. Rheumatoid arthritis [PATH:hsa05323]10673	GAD,Kegg,PS	GAD,PS	PS
CCL26	Q9Y258	C-C motif chemokine 26 (CC chemokine IMAC) (Eotaxin-3) (Macrophage inflammatory protein 4-alpha) (MIP-4-alpha) (Small-inducible cytokine A26) (Thymic stroma chemokine-1) (TSC-1)	yes				FUNCTION: Chemotactic for eosinophils and basophils. Binds to CCR3.		Antimicrobials,Cytokines	Chemokines		chemokine activity ; cytokine activity ; positive regulation of cell migration ; chemotaxis ; positive regulation of endothelial cell proliferation ; cell-cell signaling ; cell chemotaxis ; positive regulation of actin filament polymerization ; immune response ; signal transduction ; inflammatory response ; positive regulation of Rac GTPase activity ; ; extracellular region ; extracellular space		Cytokine-cytokine receptor interaction [PATH:hsa04060]10344. Chemokine signaling pathway [PATH:hsa04062]10344	GAD
HPSE	Q9Y251	Heparanase (EC 3.2.-.-) (Endo-glucoronidase) (Heparanase-1) (Hpa1) [Cleaved into: Heparanase 8 kDa subunit; Heparanase 50 kDa subunit]	yes				FUNCTION: Endoglycosidase that cleaves heparan sulfate proteoglycans (HSPGs) into heparan sulfate side chains and core proteoglycans. Participates in extracellular matrix (ECM) degradation and remodeling. Selectively cleaves the linkage between a glucuronic acid unit and an N-sulfo glucosamine unit carrying either a 3-O-sulfo or a 6-O-sulfo group. Can also cleave the linkage between a glucuronic …		Not available	Not available		protein dimerization activity ; hydrolase activity, acting on glycosyl bonds ; syndecan binding ; hydrolase activity ; protein binding ; beta-glucuronidase activity ; heparanase activity ; angiogenesis involved in wound healing ; glycosaminoglycan metabolic process ; cell-matrix adhesion ; cell adhesion ; positive regulation of blood coagulation ; positive regulation of osteoblast proliferation ;…		Glycosaminoglycan degradation [PATH:hsa00531]10855. Metabolic pathways [PATH:hsa01100]10855	PS
NOD1	Q9Y239	Nucleotide-binding oligomerization domain-containing protein 1 (Caspase recruitment domain-containing protein 4)	yes				FUNCTION: Enhances caspase-9-mediated apoptosis. Induces NF-kappa-B activity via RIPK2 and IKK-gamma. Confers responsiveness to intracellular bacterial lipopolysaccharides (LPS). Forms an intracellular sensing system along with ARHGEF2 for the detection of microbial effectors during cell invasion by pathogens. Required for RHOA and RIPK2 dependent NF-kappa-B signaling pathway activation upon S.fl…		Antimicrobials	Not available	Infectious disease	identical protein binding ; ATP binding ; cysteine-type endopeptidase activator activity involved in apoptotic process ; nucleotide binding ; protein homodimerization activity ; CARD domain binding ; protein binding ; peptidoglycan binding ; positive regulation of dendritic cell antigen processing and presentation ; positive regulation of tumor necrosis factor production ; nucleotide-binding doma…		NOD-like receptor signaling pathway [PATH:hsa04621]10392. Epithelial cell signaling in Helicobacter pylori infection [PATH:hsa05120]10392. Shigellosis [PATH:hsa05131]10392	PS
MOK	Q9UQ07	MAPK/MAK/MRK overlapping kinase (EC 2.7.11.22) (MOK protein kinase) (Renal tumor antigen 1) (RAGE-1)	yes				FUNCTION: Able to phosphorylate several exogenous substrates and to undergo autophosphorylation (By similarity).		Not available	Not available		protein kinase activity ; ATP binding ; protein serine/threonine kinase activity ; kinase activity ; transferase activity ; cyclin-dependent protein serine/threonine kinase activity ; nucleotide binding ; transferase activity, transferring phosphorus-containing groups ; phosphorylation ; signal transduction ; regulation of cell cycle ; protein phosphorylation ; cytoplasm			GAD
TIMELESS	Q9UNS1	Protein timeless homolog (hTIM)	yes				FUNCTION: Required for normal progression of S-phase. Involved in the circadian rhythm autoregulatory loop. Negatively regulates CLOCK-NPAS2/BMAL1-induced transactivation of PER1 possibly via translocation of PER1 into the nucleus. Promotes TIPIN nuclear localiZation. Involved in cell survival after DNA damage or replication stress. May be specifically required for the ATR-CHEK1 pathway in the re…		Not available	Not available		protein heterodimerization activity ; protein homodimerization activity ; protein binding ; branching morphogenesis of an epithelial tube ; cell cycle phase transition ; embryo development ; negative regulation of transcription from RNA polymerase II promoter ; cell division ; morphogenesis of an epithelium ; regulation of cell proliferation ; response to abiotic stimulus ; negative regulation of…			GAD
PROCR	Q9UNN8	Endothelial protein C receptor (Activated protein C receptor) (APC receptor) (Endothelial cell protein C receptor) (CD antigen CD201)		yes			FUNCTION: Binds activated protein C. Enhances protein C activation by the thrombin-thrombomodulin complex; plays a role in the protein C pathway controlling blood coagulation.		Antigen Processing and Presentation	Not available		receptor activity ; protein binding ; blood coagulation ; immune response ; negative regulation of coagulation ; hemostasis ; antigen processing and presentation ; extracellular vesicular exosome ; integral component of membrane ; membrane ; integral component of plasma membrane ; centrosome				PS
PADI4	Q9UM07	Protein-arginine deiminase type-4 (EC 3.5.3.15) (HL-60 PAD) (Peptidylarginine deiminase IV) (Protein-arginine deiminase type IV)	yes				FUNCTION: Catalyzes the citrullination/deimination of arginine residues of proteins. Citrullinates histone H3 at 'Arg-8' and/or 'Arg-17' and histone H4 at 'Arg-3', which prevents their methylation by CARM1 and HRMT1L2/PRMT1 and represses transcription. Citrullinates EP300/P300 at 'Arg-2142', which favors its interaction with NCOA2/GRIP1.	DISEASE: Rheumatoid arthritis (RA) [MIM:180300]: An inflammatory disease with autoimmune features and a complex genetic component. It primarily affects the joints and is characterized by inflammatory changes in the synovial membranes and articular structures, widespread fibrinoid degeneration of the collagen fibers in mesenchymal tissues, and by atrophy and rarefaction of bony structures. Note=Th…	Not available	Not available		calcium ion binding ; protein-arginine deiminase activity ; hydrolase activity ; protein binding ; arginine deiminase activity ; metal ion binding ; nucleosome assembly ; chromatin modification ; cellular protein modification process ; chromatin remodeling ; histone H3-R26 citrullination ; immune system process ; histone citrullination ; protein citrullination ; transcription, DNA-templated ; inn…			GAD,IEDB,OMIM,PS,UniProt
ANGPTL2	Q9UKU9	Angiopoietin-related protein 2 (Angiopoietin-like protein 2)	yes				FUNCTION: Induces sprouting in endothelial cells through an autocrine and paracrine action.		Cytokine Receptors	Not available		receptor binding ; multicellular organismal development ; extracellular vesicular exosome ; extracellular region ; extracellular space			PS
IKZF3	Q9UKT9	Zinc finger protein Aiolos (Ikaros family zinc finger protein 3)		yes			FUNCTION: Transcription factor that plays an important role in the regulation of lymphocyte differentiation. Plays an essential role in regulation of B-cell differentiation, proliferation and maturation to an effector state. Involved in regulating BCL2 expression and controlling apoptosis in T-cells in an IL2-dependent manner.		Other Immune-Related	Not available		DNA binding ; protein heterodimerization activity ; sequence-specific DNA binding ; protein homodimerization activity ; nucleic acid binding ; protein binding ; sequence-specific DNA binding transcription factor activity ; metal ion binding ; regulation of B cell proliferation ; regulation of B cell differentiation ; mesoderm development ; transcription, DNA-templated ; B cell activation ; regula…				PS
ATP6V1H	Q9UI12	V-type proton ATPase subunit H (V-ATPase subunit H) (Nef-binding protein 1) (NBP1) (Protein VMA13 homolog) (V-ATPase 50/57 kDa subunits) (Vacuolar proton pump subunit H) (Vacuolar proton pump subunit SFD)	yes				FUNCTION: Subunit of the peripheral V1 complex of vacuolar ATPase. Subunit H activates the ATPase activity of the enzyme and couples ATPase activity to proton flow. Vacuolar ATPase is responsible for acidifying a variety of intracellular compartments in eukaryotic cells, thus providing most of the energy required for transport processes in the vacuolar system (By similarity). Involved in the endo…		Other Immune-Related	Not available	Infectious disease; Autoimmune disease	proton-transporting ATPase activity, rotational mechanism ; enzyme regulator activity ; protein binding ; ATPase activity ; hydrolase activity, acting on acid anhydrides, catalyzing transmembrane movement of substances ; regulation of defense response to virus by virus ; transferrin transport ; transport ; regulation of catalytic activity ; vacuolar acidification ; transmembrane transport ; ion t…		Oxidative phosphorylation [PATH:hsa00190]51606. Metabolic pathways [PATH:hsa01100]51606. Lysosome [PATH:hsa04142]51606. Phagosome [PATH:hsa04145]51606. Vibrio cholerae infection [PATH:hsa05110]51606. Epithelial cell signaling in Helicobacter pylori infection [PATH:hsa05120]51606. Tuberculosis [PATH:hsa05152]51606. Rheumatoid arthritis [PATH:hsa05323]51606	Kegg
IL17B	Q9UHF5	Interleukin-17B (IL-17B) (Cytokine Zcyto7) (Interleukin-20) (IL-20) (Neuronal interleukin-17-related factor)	yes				FUNCTION: Stimulates the release of tumor necrosis factor alpha and IL-1-beta from the monocytic cell line THP-1.		Cytokines	Interleukins		cytokine activity ; cell-cell signaling ; immune response ; inflammatory response ; positive regulation of cytokine production involved in inflammatory response ; extracellular region ; extracellular space		Cytokine-cytokine receptor interaction [PATH:hsa04060]27190	PS
IL19	Q9UHD0	Interleukin-19 (IL-19) (Melanoma differentiation-associated protein-like protein) (NG.1)	yes				FUNCTION: May play some important roles in inflammatory responses. Up-regulates IL-6 and TNF-alpha and induces apoptosis (By similarity).		Cytokines	Interleukins		cytokine activity ; positive regulation of intrinsic apoptotic signaling pathway ; negative regulation of extrinsic apoptotic signaling pathway ; immune response ; signal transduction ; apoptotic process ; reactive oxygen species metabolic process ; interleukin-6 biosynthetic process ; positive regulation of apoptotic signaling pathway ; extracellular region ; extracellular space		Cytokine-cytokine receptor interaction [PATH:hsa04060]29949. Jak-STAT signaling pathway [PATH:hsa04630]29949	PS
TNFRSF10D	Q9UBN6	Tumor necrosis factor receptor superfamily member 10D (Decoy receptor 2) (DcR2) (TNF-related apoptosis-inducing ligand receptor 4) (TRAIL receptor 4) (TRAIL-R4) (TRAIL receptor with a truncated death domain) (CD antigen CD264)	yes				FUNCTION: Receptor for the cytotoxic ligand TRAIL. Contains a truncated death domain and hence is not capable of inducing apoptosis but protects against TRAIL-mediated apoptosis. Reports are contradictory with regards to its ability to induce the NF-kappa-B pathway. According to PubMed:9382840, it cannot but according to PubMed:9430226, it can induce the NF-kappa-B pathway.		Cytokine Receptors,Natural Killer Cell Cytotoxicity	TNF Family Member Receptors	Infectious disease	transmembrane signaling receptor activity ; TRAIL binding ; signal transduction ; apoptotic process ; negative regulation of apoptotic process ; integral component of membrane ; membrane	influenza	Cytokine-cytokine receptor interaction [PATH:hsa04060]8793. Apoptosis [PATH:hsa04210]8793. Natural killer cell mediated cytotoxicity [PATH:hsa04650]8793. Measles [PATH:hsa05162]8793. Influenza A [PATH:hsa05164]8793	PS
RNF7	Q9UBF6	RING-box protein 2 (Rbx2) (CKII beta-binding protein 1) (CKBBP1) (RING finger protein 7) (Regulator of cullins 2) (Sensitive to apoptosis gene protein)	yes				FUNCTION: Probable component of the SCF (SKP1-CUL1-F-box protein) E3 ubiquitin ligase complex which mediates the ubiquitination and subsequent proteasomal degradation of target proteins involved in cell cycle progression, signal transduction and transcription. Through the RING-type zinc finger, seems to recruit the E2 ubiquitination enzyme to the complex and brings it into close proximity to the …		Other Immune-Related	Not available		copper ion binding ; NEDD8 ligase activity ; protein binding ; zinc ion binding ; metal ion binding ; protein ubiquitination ; negative regulation of apoptotic process ; response to redox state ; protein neddylation ; intrinsic apoptotic signaling pathway in response to oxidative stress ; cytoplasm ; nucleolus ; nucleus ; Cul5-RING ubiquitin ligase complex		Ubiquitin mediated proteolysis [PATH:hsa04120]9616	PS
DNMT3B	Q9UBC3	DNA (cytosine-5)-methyltransferase 3B (Dnmt3b) (EC 2.1.1.37) (DNA methyltransferase HsaIIIB) (DNA MTase HsaIIIB) (M.HsaIIIB)	yes		yes		FUNCTION: Required for genome-wide de novo methylation and is essential for the establishment of DNA methylation patterns during development. DNA methylation is coordinated with methylation of histones. May preferentially methylates nucleosomal DNA within the nucleosome core region. May function as transcriptional co-repressor by associating with CBX4 and independently of DNA methylation. Seems t…	DISEASE: Immunodeficiency-centromeric instability-facial anomalies syndrome 1 (ICF1) [MIM:242860]: A rare disorder characterized by a variable immunodeficiency resulting in recurrent infections, facial anomalies, and branching of chromosomes 1, 9, and 16. Other variable symptoms include growth retardation, failure to thrive, and psychomotor retardation. Laboratory studies show limited hypomethyla…	Not available	Not available		DNA binding ; transferase activity ; transcription corepressor activity ; DNA (cytosine-5-)-methyltransferase activity ; DNA-methyltransferase activity ; unmethylated CpG binding ; DNA (cytosine-5-)-methyltransferase activity, acting on CpG substrates ; methyltransferase activity ; protein binding ; metal ion binding ; ; negative regulation of transcription from RNA polymerase II promoter ; negat…		Cysteine and methionine metabolism [PATH:hsa00270]1789. Metabolic pathways [PATH:hsa01100]1789	PS		PS
NFKBIL1	Q9UBC1	NF-kappa-B inhibitor-like protein 1 (Inhibitor of kappa B-like protein) (I-kappa-B-like protein) (IkappaBL) (Nuclear factor of kappa light polypeptide gene enhancer in B-cells inhibitor-like 1)	yes				FUNCTION: Involved in the regulation of innate immune response. Acts as negative regulator of Toll-like receptor and interferon-regulatory factor (IRF) signaling pathways. Contributes to the negative regulation of transcriptional activation of NF-kappa-B target genes in response to endogenous proinflammatory stimuli.	DISEASE: Rheumatoid arthritis (RA) [MIM:180300]: An inflammatory disease with autoimmune features and a complex genetic component. It primarily affects the joints and is characterized by inflammatory changes in the synovial membranes and articular structures, widespread fibrinoid degeneration of the collagen fibers in mesenchymal tissues, and by atrophy and rarefaction of bony structures. Note=Di…	Other Immune-Related	Not available		protein binding ; negative regulation of NF-kappaB transcription factor activity ; negative regulation of tumor necrosis factor production ; I-kappaB kinase/NF-kappaB signaling ; cytoplasmic sequestering of transcription factor ; cellular response to lipopolysaccharide ; negative regulation of toll-like receptor signaling pathway ; negative regulation of lipopolysaccharide-mediated signaling path…			OMIM,PS,UniProt
PHRF1	Q9P1Y6	PHD and RING finger domain-containing protein 1		yes					Not available	Not available		RNA polymerase binding ; zinc ion binding ; metal ion binding ; protein domain specific binding ; mRNA processing ; transcription from RNA polymerase II promoter ; membrane				GAD
H2AFY2	Q9P0M6	Core histone macro-H2A.2 (Histone macroH2A2) (mH2A2)		yes			FUNCTION: Variant histone H2A which replaces conventional H2A in a subset of nucleosomes where it represses transcription. Nucleosomes wrap and compact DNA into chromatin, limiting DNA accessibility to the cellular machineries which require DNA as a template. Histones thereby play a central role in transcription regulation, DNA repair, DNA replication and chromosomal stability. DNA accessibility …		Not available	Not available	Autoimmune disease	DNA binding ; protein heterodimerization activity ; transcription regulatory region DNA binding ; chromatin DNA binding ; brain development ; regulation of cell growth ; nucleosome assembly ; negative regulation of transcription from RNA polymerase II promoter ; establishment of protein localization to chromatin ; chromatin modification ; negative regulation of gene expression, epigenetic ; dosag…		Systemic lupus erythematosus [PATH:hsa05322]55506		Kegg
CD274	Q9NZQ7	Programmed cell death 1 ligand 1 (PD-L1) (PDCD1 ligand 1) (Programmed death ligand 1) (B7 homolog 1) (B7-H1) (CD antigen CD274)	yes	yes			FUNCTION: Involved in the costimulatory signal, essential for T-cell proliferation and production of IL10 and IFNG, in an IL2-dependent and a PDCD1-independent manner. Interaction with PDCD1 inhibits T-cell proliferation and cytokine production.		Other Immune-Related	Not available		protein binding ; cell surface receptor signaling pathway ; immune response ; negative regulation of T cell proliferation ; signal transduction ; positive regulation of T cell proliferation ; T cell costimulation ; positive regulation of interleukin-10 secretion ; external side of plasma membrane ; extracellular vesicular exosome ; plasma membrane ; integral component of membrane ; membrane ; end…		Cell adhesion molecules (CAMs) [PATH:hsa04514]29126	PS	GAD,PS
CECR1	Q9NZK5	Adenosine deaminase CECR1 (EC 3.5.4.4) (Cat eye syndrome critical region protein 1)	yes				FUNCTION: Adenosine deaminase that may contribute to the degradation of extracellular adenosine, a signaling molecule that controls a variety of cellular responses. Requires elevated adenosine levels for optimal enzyme activity. Binds to cell surfaces via proteoglycans and may play a role in the regulation of cell proliferation and differentiation, independently of its enzyme activity.		Cytokines	Not available		growth factor activity ; proteoglycan binding ; deaminase activity ; adenosine receptor binding ; adenosine deaminase activity ; heparin binding ; protein homodimerization activity ; hydrolase activity ; zinc ion binding ; metal ion binding ; ; hypoxanthine salvage ; multicellular organismal development ; adenosine catabolic process ; inosine biosynthetic process ; cytosol ; extracellular region …			IEDB
IL37	Q9NZH6	Interleukin-37 (FIL1 zeta) (IL-1X) (Interleukin-1 family member 7) (IL-1F7) (Interleukin-1 homolog 4) (IL-1H) (IL-1H4) (Interleukin-1 zeta) (IL-1 zeta) (Interleukin-1-related protein) (IL-1RP1) (Interleukin-23) (IL-37)	yes				FUNCTION: Suppressor of innate inflammatory and immune responses involved in curbing excessive inflammation. This function requires SMAD3. Suppresses, or reduces, proinflammatory cytokine production, including IL1A and IL6, as well as CCL12, CSF1, CSF2, CXCL13, IL1B, IL23A and IL1RN, but spares anti-inflammatory cytokines. Inhibits dendritic cell activation.		Other Immune-Related	Not available		interleukin-1 receptor binding ; cytokine activity ; immune response ; inflammatory response ; cytoplasm ; cytosol ; extracellular region ; extracellular space ; nucleus			UniProt
PLA2G3	Q9NZ20	Group 3 secretory phospholipase A2 (EC 3.1.1.4) (Group III secretory phospholipase A2) (GIII sPLA2) (sPLA2-III) (Phosphatidylcholine 2-acylhydrolase 3)	yes				FUNCTION: PA2 catalyzes the calcium-dependent hydrolysis of the 2-acyl groups in 3-sn-phosphoglycerides. Shows an 11-fold preference for phosphatidylglycerol over phosphatidylcholine (PC). Preferential cleavage: 1-palmitoyl-2-linoleoyl-phosphatidylethanolamine (PE) > 1-palmitoyl-2-linoleoyl-PC > 1-palmitoyl-2-arachidonoyl-PC > 1-palmitoyl-2-arachidonoyl-PE. Plays a role in ciliogenesis.		Not available	Not available	Infectious disease	calcium-dependent phospholipase A2 activity ; phospholipase A2 activity ; calcium ion binding ; hydrolase activity ; metal ion binding ; cilium morphogenesis ; small molecule metabolic process ; phosphatidylethanolamine acyl-chain remodeling ; lipid catabolic process ; phospholipid metabolic process ; lipid metabolic process ; cell projection organization ; glycerophospholipid biosynthetic proces…		Glycerophospholipid metabolism [PATH:hsa00564]50487. Ether lipid metabolism [PATH:hsa00565]50487. Arachidonic acid metabolism [PATH:hsa00590]50487. Linoleic acid metabolism [PATH:hsa00591]50487. alpha-Linolenic acid metabolism [PATH:hsa00592]50487. Metabolic pathways [PATH:hsa01100]50487. MAPK signaling pathway [PATH:hsa04010]50487. Vascular smooth muscle contraction [PATH:hsa04270]50487. VEGF si…	UniProt
IL20	Q9NYY1	Interleukin-20 (IL-20) (Cytokine Zcyto10)	yes				FUNCTION: Cytokine that may be involved in epidermal function and psoriasis. Acts through STAT3.		Cytokines	Interleukins		receptor binding ; interleukin-20 receptor binding ; cytokine activity ; interleukin-22 receptor binding ; positive regulation of osteoclast differentiation ; positive regulation of epidermal cell differentiation ; positive regulation of keratinocyte differentiation ; positive regulation of tyrosine phosphorylation of Stat3 protein ; regulation of inflammatory response ; extracellular region ; ex…		Cytokine-cytokine receptor interaction [PATH:hsa04060]50604. Jak-STAT signaling pathway [PATH:hsa04630]50604	PS
TLR7	Q9NYK1	Toll-like receptor 7	yes	yes			FUNCTION: Key component of innate and adaptive immunity. TLRs (Toll-like receptors) control host immune response against pathogens through recognition of molecular patterns specific to microorganisms. TLR7 is a nucleotide-sensing TLR which is activated by single-stranded RNA. Acts via MYD88 and TRAF6, leading to NF-kappa-B activation, cytokine secretion and the inflammatory response (By similarit…		Antimicrobials	Not available	Infectious disease	double-stranded RNA binding ; drug binding ; transmembrane signaling receptor activity ; siRNA binding ; single-stranded RNA binding ; positive regulation of interferon-gamma biosynthetic process ; MyD88-dependent toll-like receptor signaling pathway ; positive regulation of interleukin-8 biosynthetic process ; positive regulation of interferon-alpha biosynthetic process ; immune system process ;…	influenza	Toll-like receptor signaling pathway [PATH:hsa04620]51284. Measles [PATH:hsa05162]51284. Influenza A [PATH:hsa05164]51284	PS	PS
STAB1	Q9NY15	Stabilin-1 (Fasciclin, EGF-like, laminin-type EGF-like and link domain-containing scavenger receptor 1) (FEEL-1) (MS-1 antigen)	yes				FUNCTION: Acts as a scavenger receptor for acetylated low density lipoprotein. Binds to both Gram-positive and Gram-negative bacteria and may play a role in defense against bacterial infection. When inhibited in endothelial tube formation assays, there is a marked decrease in cell-cell interactions, suggesting a role in angiogenesis. Involved in the delivery of newly synthesized CHID1/SI-CLP from…		Other Immune-Related	Not available		low-density lipoprotein receptor activity ; scavenger receptor activity ; hyaluronic acid binding ; protein binding ; protein disulfide oxidoreductase activity ; low-density lipoprotein particle binding ; cell adhesion ; cell-cell signaling ; receptor-mediated endocytosis ; oxidation-reduction process ; negative regulation of angiogenesis ; inflammatory response ; defense response to bacterium ; …			IEDB
OLAH	Q9NV23	S-acyl fatty acid synthase thioesterase, medium chain (EC 3.1.2.14) (Augmented in rheumatoid arthritis 1) (AURA1) (Oleoyl-ACP hydrolase) (Thioesterase II) (Thioesterase domain-containing protein 1)	yes				FUNCTION: In fatty acid biosynthesis chain termination and release of the free fatty acid product is achieved by hydrolysis of the thio ester by a thioesterase I, a component of the fatty acid synthetase complex. The chain length of the released fatty acid is usually C16. However, in the mammary glands of non-ruminant mammals, and in the uropygial gland of certain waterfowl there exists a second …		Not available	Not available		oleoyl-[acyl-carrier-protein] hydrolase activity ; hydrolase activity, acting on ester bonds ; myristoyl-[acyl-carrier-protein] hydrolase activity ; hydrolase activity ; acyl-[acyl-carrier-protein] hydrolase activity ; palmitoyl-[acyl-carrier-protein] hydrolase activity ; biosynthetic process ; lipid metabolic process ; fatty acid biosynthetic process ; fatty acid metabolic process		Fatty acid biosynthesis [PATH:hsa00061]55301. Metabolic pathways [PATH:hsa01100]55301	UniProt
TREX1	Q9NSU2	Three prime repair exonuclease 1 (EC 3.1.11.2) (3'-5' exonuclease TREX1) (DNase III)		yes			FUNCTION: Exonuclease with a preference for double stranded DNA with mismatched 3' termini. May play a role in DNA repair.	DISEASE: Aicardi-Goutieres syndrome 1 (AGS1) [MIM:225750]: A form of Aicardi-Goutieres syndrome, a genetically heterogeneous disease characterized by cerebral atrophy, leukoencephalopathy, intracranial calcifications, chronic cerebrospinal fluid (CSF) lymphocytosis, increased CSF alpha-interferon, and negative serologic investigations for common prenatal infection. Clinical features as thrombocyt…	Not available	Not available		double-stranded DNA binding ; adenyl deoxyribonucleotide binding ; 3'-5'-exodeoxyribonuclease activity ; 3'-5' exonuclease activity ; exodeoxyribonuclease III activity ; MutSalpha complex binding ; protein homodimerization activity ; nuclease activity ; nucleic acid binding ; exonuclease activity ; ; positive regulation of type I interferon production ; nucleic acid phosphodiester bond hydrolysis…		Cytosolic DNA-sensing pathway [PATH:hsa04623]11277		OMIM,PS,UniProt
CYTL1	Q9NRR1	Cytokine-like protein 1 (Protein C17)	yes						Other Immune-Related	Not available		receptor binding ; cartilage homeostasis ; inner ear development ; chondroitin sulfate proteoglycan biosynthetic process ; signal transduction ; chondrocyte differentiation ; positive regulation of transcription from RNA polymerase II promoter ; positive regulation of sequence-specific DNA binding transcription factor activity ; extracellular region ; extracellular space			PS
SPHK2	Q9NRA0	Sphingosine kinase 2 (SK 2) (SPK 2) (EC 2.7.1.91)	yes				FUNCTION: Catalyzes the phosphorylation of sphingosine to form sphingosine 1-phosphate (SPP), a lipid mediator with both intra- and extracellular functions. Also acts on D-erythro-dihydrosphingosine, D-erythro-sphingosine and L-threo-dihydrosphingosine. Binds phosphoinositides.		Other Immune-Related	Not available	Infectious disease	ATP binding ; kinase activity ; transferase activity ; D-erythro-sphingosine kinase activity ; Ras GTPase binding ; sphinganine kinase activity ; NAD+ kinase activity ; nucleotide binding ; protein binding ; diacylglycerol kinase activity ; ; protein kinase C-activating G-protein coupled receptor signaling pathway ; brain development ; metabolic process ; sphingolipid biosynthetic process ; small…		Sphingolipid metabolism [PATH:hsa00600]56848. Metabolic pathways [PATH:hsa01100]56848. Calcium signaling pathway [PATH:hsa04020]56848. VEGF signaling pathway [PATH:hsa04370]56848. Fc gamma R-mediated phagocytosis [PATH:hsa04666]56848. Tuberculosis [PATH:hsa05152]56848	PS
TLR8	Q9NR97	Toll-like receptor 8 (CD antigen CD288)	yes				FUNCTION: Key component of innate and adaptive immunity. TLRs (Toll-like receptors) control host immune response against pathogens through recognition of molecular patterns specific to microorganisms. Acts via MYD88 and TRAF6, leading to NF-kappa-B activation, cytokine secretion and the inflammatory response.		Antimicrobials	Not available		DNA binding ; double-stranded RNA binding ; drug binding ; receptor activity ; RNA binding ; single-stranded RNA binding ; immunoglobulin mediated immune response ; regulation of cytokine secretion ; positive regulation of interferon-gamma biosynthetic process ; MyD88-dependent toll-like receptor signaling pathway ; positive regulation of interleukin-8 biosynthetic process ; positive regulation o…		Toll-like receptor signaling pathway [PATH:hsa04620]51311	PS
TLR9	Q9NR96	Toll-like receptor 9 (CD antigen CD289)	yes	yes		yes	FUNCTION: Key component of innate and adaptive immunity. TLRs (Toll-like receptors) control host immune response against pathogens through recognition of molecular patterns specific to microorganisms. TLR9 is a nucleotide-sensing TLR which is activated by unmethylated cytidine-phosphate-guanosine (CpG) dinucleotides. Acts via MYD88 and TRAF6, leading to NF-kappa-B activation, cytokine secretion a…		Other Immune-Related	Not available	Infectious disease	transmembrane signaling receptor activity ; siRNA binding ; interleukin-1 receptor binding ; positive regulation of tumor necrosis factor production ; negative regulation of NF-kappaB transcription factor activity ; positive regulation of interleukin-10 production ; positive regulation of inflammatory response ; regulation of cytokine secretion ; positive regulation of interferon-gamma biosynthet…		Toll-like receptor signaling pathway [PATH:hsa04620]54106. Chagas disease (American trypanosomiasis) [PATH:hsa05142]54106. African trypanosomiasis [PATH:hsa05143]54106. Malaria [PATH:hsa05144]54106. Tuberculosis [PATH:hsa05152]54106. Measles [PATH:hsa05162]54106	PS	GAD,PS		Curation
SLAMF7	Q9NQ25	SLAM family member 7 (CD2 subset 1) (CD2-like receptor-activating cytotoxic cells) (CRACC) (Membrane protein FOAP-12) (Novel Ly9) (Protein 19A) (CD antigen CD319)		yes			FUNCTION: Isoform 1 mediates NK cell activation through a SH2D1A-independent extracellular signal-regulated ERK-mediated pathway. May play a role in lymphocyte adhesion.; FUNCTION: Isoform 3 does not mediate any NK cell activation.		Other Immune-Related	Not available		receptor activity ; natural killer cell activation ; cell adhesion ; regulation of natural killer cell activation ; natural killer cell mediated cytotoxicity ; external side of plasma membrane ; plasma membrane ; integral component of membrane ; membrane				PS
IL23A	Q9NPF7	Interleukin-23 subunit alpha (IL-23 subunit alpha) (IL-23-A) (Interleukin-23 subunit p19) (IL-23p19)	yes	yes		yes	FUNCTION: Associates with IL12B to form the IL-23 interleukin, a heterodimeric cytokine which functions in innate and adaptive immunity. IL-23 may constitute with IL-17 an acute response to infection in peripheral tissues. IL-23 binds to a heterodimeric receptor complex composed of IL12RB1 and IL23R, activates the Jak-Stat signaling cascade, stimulates memory rather than naive T-cells and promote…		Cytokines	Interleukins	Infectious disease; Autoimmune disease	interleukin-23 receptor binding ; cytokine activity ; positive regulation of tumor necrosis factor production ; positive regulation of interleukin-10 production ; regulation of tyrosine phosphorylation of Stat1 protein ; positive regulation of NK T cell proliferation ; positive regulation of tyrosine phosphorylation of Stat5 protein ; positive regulation of activation of JAK2 kinase activity ; po…		Cytokine-cytokine receptor interaction [PATH:hsa04060]51561. Jak-STAT signaling pathway [PATH:hsa04630]51561. Tuberculosis [PATH:hsa05152]51561. Rheumatoid arthritis [PATH:hsa05323]51561	GAD,Kegg,PS	PS		Curation
TNFRSF12A	Q9NP84	Tumor necrosis factor receptor superfamily member 12A (Fibroblast growth factor-inducible immediate-early response protein 14) (FGF-inducible 14) (Tweak-receptor) (TweakR) (CD antigen CD266)		yes			FUNCTION: Receptor for TNFSF12/TWEAK. Weak inducer of apoptosis in some cell types. Promotes angiogenesis and the proliferation of endothelial cells. May modulate cellular adhesion to matrix proteins.		Cytokine Receptors	TNF Family Member Receptors		protein binding ; angiogenesis ; cell adhesion ; positive regulation of axon extension ; multicellular organismal development ; regulation of wound healing ; positive regulation of extrinsic apoptotic signaling pathway ; apoptotic process ; substrate-dependent cell migration, cell attachment to substrate ; positive regulation of apoptotic process ; cell differentiation ; ; plasma membrane ; integ…		Cytokine-cytokine receptor interaction [PATH:hsa04060]51330		PS
SH2D2A	Q9NP31	SH2 domain-containing protein 2A (SH2 domain-containing adapter protein) (T cell-specific adapter protein) (TSAd) (VEGF receptor-associated protein)	yes			yes	FUNCTION: Could be a T-cell-specific adapter protein involved in the control of T-cell activation. May play a role in the CD4-p56-LCK-dependent signal transduction pathway. Could also play an important role in normal and pathological angiogenesis. Could be an adapter protein that facilitates and regulates interaction of KDR with effector proteins important to endothelial cell survival and prolife…		Not available	Not available		SH3 domain binding ; SH3/SH2 adaptor activity ; protein binding ; angiogenesis ; multicellular organismal development ; cell proliferation ; signal transduction ; cell differentiation ; positive regulation of signal transduction ; cytoplasm		VEGF signaling pathway [PATH:hsa04370]9047	GAD			Curation
RETN	Q9HD89	Resistin (Adipose tissue-specific secretory factor) (ADSF) (C/EBP-epsilon-regulated myeloid-specific secreted cysteine-rich protein) (Cysteine-rich secreted protein A12-alpha-like 2) (Cysteine-rich secreted protein FIZZ3)	yes	yes			FUNCTION: Hormone that seems to suppress insulin ability to stimulate glucose uptake into adipose cells. Potentially links obesity to diabetes.		Cytokines	Not available		hormone activity ; positive regulation of smooth muscle cell migration ; positive regulation of smooth muscle cell proliferation ; positive regulation of synaptic transmission ; positive regulation of progesterone secretion ; negative regulation of feeding behavior ; response to insulin ; positive regulation of collagen metabolic process ; aging ; fat cell differentiation ; response to mechanical…			PS	PS
GP6	Q9HCN6	Platelet glycoprotein VI (GPVI) (Glycoprotein 6)			yes		FUNCTION: Collagen receptor involved in collagen-induced platelet adhesion and activation. Plays a key role in platelet procoagulant activity and subsequent thrombin and fibrin formation. This procoagulant function may contribute to arterial and venous thrombus formation. The signaling pathway involves the FcR gamma-chain, the Src kinases (likely Fyn/Lyn), the adapter protein LAT and leads to the…	DISEASE: Bleeding disorder, platelet-type 11 (BDPLT11) [MIM:614201]: A mild to moderate bleeding disorder caused by defective platelet activation and aggregation in response to collagen. Note=The disease is caused by mutations affecting the gene represented in this entry.	Other Immune-Related	Not available		collagen binding ; receptor activity ; transmembrane signaling receptor activity ; protein binding ; blood coagulation ; platelet activation ; leukocyte migration ; enzyme linked receptor protein signaling pathway ; hemostasis ; extracellular vesicular exosome ; plasma membrane ; integral component of membrane ; membrane ; integral component of plasma membrane		ECM-receptor interaction [PATH:hsa04512]51206			PS
ROBO2	Q9HCK4	Roundabout homolog 2	yes				FUNCTION: Receptor for SLIT2, and probably SLIT1, which are thought to act as molecular guidance cue in cellular migration, including axonal navigation at the ventral midline of the neural tube and projection of axons to different regions during neuronal development.	DISEASE: Vesicoureteral reflux 2 (VUR2) [MIM:610878]: A disease belonging to the group of congenital anomalies of the kidney and urinary tract. It is characterized by the reflux of urine from the bladder into the ureters and sometimes into the kidneys, and is a risk factor for urinary tract infections. Primary disease results from a developmental defect of the ureterovesical junction. In combinat…	Cytokine Receptors	Chemokine Receptors		identical protein binding ; protein heterodimerization activity ; axon guidance receptor activity ; protein binding ; brain development ; nervous system development ; chemotaxis ; metanephros development ; negative regulation of synapse assembly ; central nervous system development ; positive regulation of axonogenesis ; multicellular organismal development ; ureteric bud development ; retinal ga…		Axon guidance [PATH:hsa04360]6092	PS
NOD2	Q9HC29	Nucleotide-binding oligomerization domain-containing protein 2 (Caspase recruitment domain-containing protein 15) (Inflammatory bowel disease protein 1)	yes	yes			FUNCTION: Induces NF-kappa-B via RICK (CARDIAK, RIP2) and IKK-gamma. Confers responsiveness to intracellular bacterial lipopolysaccharides (LPS).	DISEASE: Blau syndrome (BS) [MIM:186580]: Rare autosomal dominant disorder characterized by early-onset granulomatous arthritis, uveitis and skin rash. Note=The disease is caused by mutations affecting the gene represented in this entry.; DISEASE: Inflammatory bowel disease 1 (IBD1) [MIM:266600]: A chronic, relapsing inflammation of the gastrointestinal tract with a complex etiology. It is subdiv…	Antimicrobials	Not available	Infectious disease	ATP binding ; protein kinase binding ; nucleotide binding ; muramyl dipeptide binding ; CARD domain binding ; protein binding ; peptidoglycan binding ; enzyme binding ; positive regulation of dendritic cell antigen processing and presentation ; positive regulation of tumor necrosis factor production ; nucleotide-binding domain, leucine rich repeat containing receptor signaling pathway ; negative …		NOD-like receptor signaling pathway [PATH:hsa04621]64127. Shigellosis [PATH:hsa05131]64127. Tuberculosis [PATH:hsa05152]64127	PS	PS
LY9	Q9HBG7	T-lymphocyte surface antigen Ly-9 (Cell surface molecule Ly-9) (Lymphocyte antigen 9) (CD antigen CD229)		yes			FUNCTION: May participate in adhesion reactions between T lymphocytes and accessory cells by homophilic interaction.		Other Immune-Related	Not available		receptor activity ; cell adhesion ; integral component of membrane ; membrane				PS
ATP6V0A4	Q9HBG4	V-type proton ATPase 116 kDa subunit a isoform 4 (V-ATPase 116 kDa isoform a4) (Vacuolar proton translocating ATPase 116 kDa subunit a isoform 4) (Vacuolar proton translocating ATPase 116 kDa subunit a kidney isoform)	yes				FUNCTION: Part of the proton channel of the V-ATPase that is involved in normal vectorial acid transport into the urine by the kidney (By similarity).	DISEASE: Renal tubular acidosis, distal, autosomal recessive (RTADR) [MIM:602722]: An autosomal recessive disease characterized by reduced ability to acidify urine, variable hyperchloremic hypokalemic metabolic acidosis, nephrocalcinosis, and nephrolithiasis. It is due to functional failure of alpha-intercalated cells of the cortical collecting duct of the distal nephron, where vectorial proton t…	Not available	Not available	Infectious disease; Autoimmune disease	hydrogen ion transmembrane transporter activity ; protein binding ; ATPase binding ; ossification ; transferrin transport ; transport ; regulation of pH ; transmembrane transport ; excretion ; ion transport ; sensory perception of sound ; insulin receptor signaling pathway ; ATP hydrolysis coupled proton transport ; ; extracellular vesicular exosome ; lysosomal membrane ; apical part of cell ; en…		Oxidative phosphorylation [PATH:hsa00190]50617. Metabolic pathways [PATH:hsa01100]50617. Lysosome [PATH:hsa04142]50617. Phagosome [PATH:hsa04145]50617. Collecting duct acid secretion [PATH:hsa04966]50617. Vibrio cholerae infection [PATH:hsa05110]50617. Epithelial cell signaling in Helicobacter pylori infection [PATH:hsa05120]50617. Tuberculosis [PATH:hsa05152]50617. Rheumatoid arthritis [PATH:hsa…	Kegg
IL21	Q9HBE4	Interleukin-21 (IL-21) (Za11)	yes	yes			FUNCTION: Cytokine with immunoregulatory activity. May promote the transition between innate and adaptive immunity. Induces the production of IgG(1) and IgG(3) in B-cells (By similarity). May play a role in proliferation and maturation of natural killer (NK) cells in synergy with IL15. May regulate proliferation of mature B- and T-cells in response to activating stimuli. In synergy with IL15 and …		Cytokines	Interleukins		interleukin-2 receptor binding ; cytokine receptor binding ; cytokine activity ; positive regulation of interleukin-10 production ; positive regulation of interferon-gamma biosynthetic process ; positive regulation of interleukin-17 production ; positive regulation of B cell proliferation ; positive regulation of tyrosine phosphorylation of Stat1 protein ; immune response ; positive regulation of…		Cytokine-cytokine receptor interaction [PATH:hsa04060]59067. Jak-STAT signaling pathway [PATH:hsa04630]59067	PS	PS
TRPV4	Q9HBA0	Transient receptor potential cation channel subfamily V member 4 (TrpV4) (Osm-9-like TRP channel 4) (OTRPC4) (Transient receptor potential protein 12) (TRP12) (Vanilloid receptor-like channel 2) (Vanilloid receptor-like protein 2) (VRL-2) (Vanilloid recep	yes				FUNCTION: Non-selective calcium permeant cation channel probably involved in osmotic sensitivity and mechanosensitivity. Activation by exposure to hypotonicity within the physiological range exhibits an outward rectification. Also activated by low pH, citrate and phorbol esters. Increase of intracellular Ca(2+) potentiates currents. Channel activity seems to be regulated by a calmodulin-dependent…	DISEASE: Brachyolmia 3 (BRAC3) [MIM:113500]: The brachyolmias constitute a clinically and genetically heterogeneous group of skeletal dysplasias characterized by a short trunk, scoliosis and mild short stature. BRAC3 is an autosomal dominant form with severe kyphoscoliosis and flattened, irregular cervical vertebrae. Note=The disease is caused by mutations affecting the gene represented in this e…	Other Immune-Related	Not available		actin filament binding ; beta-tubulin binding ; ion channel activity ; ATP binding ; calmodulin binding ; protein kinase binding ; alpha-tubulin binding ; microtubule binding ; SH2 domain binding ; cation channel activity ; ; hypotonic response ; cortical microtubule organization ; cellular calcium ion homeostasis ; transport ; actin cytoskeleton reorganization ; cellular response to osmotic stre…			UniProt
SIAE	Q9HAT2	Sialate O-acetylesterase (EC 3.1.1.53) (H-Lse) (Sialic acid-specific 9-O-acetylesterase)	yes	yes			FUNCTION: Catalyzes the removal of O-acetyl ester groups from position 9 of the parent sialic acid, N-acetylneuraminic acid.	DISEASE: Autoimmune disease 6 (AIS6) [MIM:613551]: Individuals manifesting susceptibility to autoimmune disease type 6 can suffer from juvenile idiopathic arthritis, rheumatoid arthritis, multiple sclerosis, Sjogren syndrome, systemic lupus erythematosus, type 1 diabetes, ulcerative colitis, and Crohn disease. Note=Disease susceptibility is associated with variations affecting the gene represente…	Not available	Not available		sialate O-acetylesterase activity ; hydrolase activity ; carbohydrate metabolic process ; regulation of immune system process ; extracellular vesicular exosome ; lysosome ; extracellular region ; extracellular space			UniProt	UniProt
ST6GALNAC4	Q9H4F1	Alpha-N-acetyl-neuraminyl-2,3-beta-galactosyl-1,3-N-acetyl-galactosaminide alpha-2,6-sialyltransferase (EC 2.4.99.7) (NeuAc-alpha-2,3-Gal-beta-1,3-GalNAc-alpha-2,6-sialyltransferase) (ST6GalNAc IV) (ST6GalNAcIV) (Sialyltransferase 3C) (SIAT3-C) (Sialyltransferase 7D) (SIAT7-D)				yes	FUNCTION: Involved in the biosynthesis of ganglioside GD1A from GM1B. Transfers CMP-NeuAc with an alpha-2,6-linkage to GalNAc residue on NeuAc-alpha-2,3-Gal-beta-1,3-GalNAc of glycoproteins and glycolipids. Prefers glycoproteins to glycolipids (By similarity).		Not available	Not available		transferase activity ; (alpha-N-acetylneuraminyl-2,3-beta-galactosyl-1,3)-N-acetyl-galactosaminide 6-alpha-sialyltransferase activity ; sialyltransferase activity ; transferase activity, transferring glycosyl groups ; protein glycosylation ; post-translational protein modification ; sialylation ; cellular protein metabolic process ; O-glycan processing ; glycolipid metabolic process ; integral co…		Glycosphingolipid biosynthesis - ganglio series [PATH:hsa00604]27090. Metabolic pathways [PATH:hsa01100]27090				Curation
CPVL	Q9H3G5	Probable serine carboxypeptidase CPVL (EC 3.4.16.-) (Carboxypeptidase, vitellogenic-like) (Vitellogenic carboxypeptidase-like protein) (VCP-like protein) (hVLP)	yes				FUNCTION: May be involved in the digestion of phagocytosed particles in the lysosome, participation in an inflammatory protease cascade, and trimming of peptides for antigen presentation.		Not available	Not available		peptidase activity ; serine-type carboxypeptidase activity ; hydrolase activity ; carboxypeptidase activity ; proteolysis ; extracellular vesicular exosome			IEDB
IKZF4	Q9H2S9	Zinc finger protein Eos (Ikaros family zinc finger protein 4)		yes			FUNCTION: DNA-binding protein that binds to the 5'GGGAATRCC-3' Ikaros-binding sequence. Transcriptional repressor. Interacts with SPI1 and MITF to repress transcription of the CTSK and ACP5 promoters via recruitment of corepressors SIN3A and CTBP2. May be involved in the development of central and peripheral nervous systems.		Not available	Not available		DNA binding ; protein heterodimerization activity ; protein homodimerization activity ; nucleic acid binding ; sequence-specific DNA binding transcription factor activity ; metal ion binding ; negative regulation of transcription, DNA-templated ; transcription, DNA-templated ; regulation of transcription, DNA-templated ; nucleus				PS
CXCL16	Q9H2A7	C-X-C motif chemokine 16 (Scavenger receptor for phosphatidylserine and oxidized low density lipoprotein) (SR-PSOX) (Small-inducible cytokine B16) (Transmembrane chemokine CXCL16)	yes				FUNCTION: Acts as a scavenger receptor on macrophages, which specifically binds to OxLDL (oxidized low density lipoprotein), suggesting that it may be involved in pathophysiology such as atherogenesis (By similarity). Induces a strong chemotactic response. Induces calcium mobilization. Binds to CXCR6/Bonzo.		Antimicrobials,Cytokines	Chemokines		low-density lipoprotein receptor activity ; receptor binding ; scavenger receptor activity ; chemokine activity ; cytokine activity ; positive regulation of cell migration ; lymphocyte chemotaxis ; positive regulation of cell growth ; chemotaxis ; receptor-mediated endocytosis ; response to tumor necrosis factor ; response to cytokine ; response to interferon-gamma ; plasma membrane ; integral co…		Cytokine-cytokine receptor interaction [PATH:hsa04060]58191. Chemokine signaling pathway [PATH:hsa04062]58191	PS
MMP28	Q9H239	Matrix metalloproteinase-28 (MMP-28) (EC 3.4.24.-) (Epilysin)	yes				FUNCTION: Can degrade casein. Could play a role in tissues homeostasis and repair.		Not available	Not available		peptidase activity ; calcium ion binding ; metalloendopeptidase activity ; metallopeptidase activity ; hydrolase activity ; zinc ion binding ; metal ion binding ; proteolysis ; extracellular matrix ; extracellular region ; proteinaceous extracellular matrix			PS
ATG5	Q9H1Y0	Autophagy protein 5 (APG5-like) (Apoptosis-specific protein)		yes			FUNCTION: Required for autophagy. Conjugates to ATG12 and associates with isolation membrane to form cup-shaped isolation membrane and autophagosome. The conjugate detaches from the membrane immediately before or after autophagosome formation is completed (By similarity).; FUNCTION: May play an important role in the apoptotic process, possibly within the modified cytoskeleton. Its expression is a…		Other Immune-Related	Not available	Infectious disease	protein binding ; autophagy ; response to fungus ; autophagic vacuole assembly ; post-translational protein modification ; response to drug ; blood vessel remodeling ; ventricular cardiac muscle cell development ; immune system process ; otolith development ; apoptotic process ; ; cytoplasm ; pre-autophagosomal structure membrane ; axoneme ; membrane ; autophagic vacuole		Regulation of autophagy [PATH:hsa04140]9474. RIG-I-like receptor signaling pathway [PATH:hsa04622]9474. Shigellosis [PATH:hsa05131]9474		GAD
SLC22A4	Q9H015	Solute carrier family 22 member 4 (Ergothioneine transporter) (ET transporter) (Organic cation/carnitine transporter 1)	yes				FUNCTION: Sodium-ion dependent, low affinity carnitine transporter. Probably transports one sodium ion with one molecule of carnitine. Also transports organic cations such as tetraethylammonium (TEA) without the involvement of sodium. Relative uptake activity ratio of carnitine to TEA is 1.78. A key substrate of this transporter seems to be ergothioneine (ET).	DISEASE: Rheumatoid arthritis (RA) [MIM:180300]: An inflammatory disease with autoimmune features and a complex genetic component. It primarily affects the joints and is characterized by inflammatory changes in the synovial membranes and articular structures, widespread fibrinoid degeneration of the collagen fibers in mesenchymal tissues, and by atrophy and rarefaction of bony structures. Note=Di…	Not available	Not available		cation:cation antiporter activity ; ATP binding ; ion transmembrane transporter activity ; symporter activity ; transporter activity ; PDZ domain binding ; carnitine transmembrane transporter activity ; nucleotide binding ; secondary active organic cation transmembrane transporter activity ; protein binding ; ; sodium ion transport ; transport ; ion transmembrane transport ; carnitine transport ;…			GAD,OMIM,UniProt
IL22	Q9GZX6	Interleukin-22 (IL-22) (Cytokine Zcyto18) (IL-10-related T-cell-derived-inducible factor) (IL-TIF)	yes				FUNCTION: Cytokine that contributes to the inflammatory response in vivo.		Antimicrobials,Cytokines	Interleukins		cytokine activity ; interleukin-22 receptor binding ; acute-phase response ; response to glucocorticoid ; inflammatory response ; extracellular region ; extracellular space		Cytokine-cytokine receptor interaction [PATH:hsa04060]50616. Jak-STAT signaling pathway [PATH:hsa04630]50616	PS
NLRP1	Q9C000	NACHT, LRR and PYD domains-containing protein 1 (Caspase recruitment domain-containing protein 7) (Death effector filament-forming ced-4-like apoptosis protein) (Nucleotide-binding domain and caspase recruitment domain)	yes	yes			FUNCTION: Able to form cytoplasmic structures termed death effector filaments. Enhances APAF1 and cytochrome c-dependent activation of pro-caspase-9 and consecutive apoptosis. Stimulates apoptosis through activation of caspase-3. Involved in activation of caspase-1 and caspase-5 as part of the NALP1 inflammasome complex which leads to processing and release of IL1B and IL18. Binds ATP.	DISEASE: Vitiligo (VTLG) [MIM:193200]: A pigmentary disorder of the skin and mucous membranes. It is characterized by circumscribed depigmented macules and patches, commonly on extensor aspects of extremities, on the face or neck and in skin folds. Vitiligo is a progressive disorder in which some or all of the melanocytes in the affected skin are selectively destroyed. It is a multifactorial diso…	Other Immune-Related	Not available		ATP binding ; cysteine-type endopeptidase activator activity involved in apoptotic process ; nucleotide binding ; protein binding ; protein domain specific binding ; enzyme binding ; nucleotide-binding domain, leucine rich repeat containing receptor signaling pathway ; activation of cysteine-type endopeptidase activity involved in apoptotic process ; positive regulation of interleukin-1 beta secr…		NOD-like receptor signaling pathway [PATH:hsa04621]22861	UniProt	UniProt
SIGLEC1	Q9BZZ2	Sialoadhesin (Sialic acid-binding Ig-like lectin 1) (Siglec-1) (CD antigen CD169)	yes				FUNCTION: Acts as an endocytic receptor mediating clathrin dependent endocytosis. Macrophage-restricted adhesion molecule that mediates sialic-acid dependent binding to lymphocytes, including granulocytes, monocytes, natural killer cells, B-cells and CD8 T-cells. Preferentially binds to alpha-2,3-linked sialic acid (By similarity). Binds to SPN/CD43 on T-cells (By similarity). May play a role in …		Other Immune-Related	Not available		carbohydrate binding ; cell-matrix adhesion ; cell adhesion ; positive regulation of T cell apoptotic process ; positive regulation of extrinsic apoptotic signaling pathway ; single organismal cell-cell adhesion ; inflammatory response ; endocytosis ; plasma membrane ; integral component of membrane ; membrane ; extracellular region		Cell adhesion molecules (CAMs) [PATH:hsa04514]6614	UniProt
CD244	Q9BZW8	Natural killer cell receptor 2B4 (NK cell activation-inducing ligand) (NAIL) (NK cell type I receptor protein 2B4) (NKR2B4) (h2B4) (CD antigen CD244)	yes				FUNCTION: Modulate other receptor-ligand interactions to enhance leukocyte activation. CD244/2B4 is the only heterophilic receptor of SLAM family.		Natural Killer Cell Cytotoxicity	Not available		receptor activity ; protein binding ; blood coagulation ; leukocyte migration ; signal transduction ; external side of plasma membrane ; plasma membrane ; integral component of membrane ; membrane		Natural killer cell mediated cytotoxicity [PATH:hsa04650]51744	OMIM,PS
ITPA	Q9BY32	Inosine triphosphate pyrophosphatase (ITPase) (Inosine triphosphatase) (EC 3.6.1.19) (Non-canonical purine NTP pyrophosphatase) (Non-standard purine NTP pyrophosphatase) (Nucleoside-triphosphate diphosphatase) (Nucleoside-triphosphate pyrophosphatase) (NT	yes				FUNCTION: Pyrophosphatase that hydrolyzes the non-canonical purine nucleotides inosine triphosphate (ITP), deoxyinosine triphosphate (dITP) as well as 2'-deoxy-N-6-hydroxylaminopurine triposphate (dHAPTP) and xanthosine 5'-triphosphate (XTP) to their respective monophosphate derivatives. The enzyme does not distinguish between the deoxy- and ribose forms. Probably excludes non-canonical purines f…	DISEASE: Inosine triphosphate pyrophosphohydrolase deficiency (ITPAD) [MIM:613850]: A common inherited condition characterized by the abnormal accumulation of inosine triphosphate in erythrocytes. It might have pharmacogenomic implications and be related to increased drug toxicity of purine analog drugs. Note=The disease is caused by mutations affecting the gene represented in this entry. Three d…	Not available	Not available		XTP diphosphatase activity ; dITP diphosphatase activity ; nucleoside-triphosphate diphosphatase activity ; ITP diphosphatase activity ; nucleotide binding ; hydrolase activity ; metal ion binding ; small molecule metabolic process ; ITP catabolic process ; nucleoside triphosphate catabolic process ; chromosome organization ; nucleotide metabolic process ; deoxyribonucleoside triphosphate catabol…		Purine metabolism [PATH:hsa00230]3704. Pyrimidine metabolism [PATH:hsa00240]3704. Drug metabolism - other enzymes [PATH:hsa00983]3704. Metabolic pathways [PATH:hsa01100]3704	GAD
CLEC7A	Q9BXN2	C-type lectin domain family 7 member A (Beta-glucan receptor) (C-type lectin superfamily member 12) (Dendritic cell-associated C-type lectin 1) (DC-associated C-type lectin 1) (Dectin-1)	yes				FUNCTION: Lectin that functions as pattern receptor specific for beta-1,3-linked and beta-1,6-linked glucans, such as cell wall constituents from pathogenic bacteria and fungi. Necessary for the TLR2-mediated inflammatory response and for TLR2-mediated activation of NF-kappa-B. Enhances cytokine production in macrophages and dendritic cells. Mediates production of reactive oxygen species in the c…	DISEASE: Familial candidiasis 4 (CANDF4) [MIM:613108]: A primary immunodeficiency disorder with altered immune responses and impaired clearance of fungal infections, selective against Candida. It is characterized by persistent and/or recurrent infections of the skin, nails and mucous membranes caused by organisms of the genus Candida, mainly Candida albicans. Note=The disease may be caused by mut…	Other Immune-Related	Not available	Infectious disease	opsonin binding ; MHC protein binding ; (1->3)-beta-D-glucan binding ; carbohydrate binding ; (1->3)-beta-D-glucan receptor activity ; signaling pattern recognition receptor activity ; polysaccharide binding ; metal ion binding ; positive regulation of tumor necrosis factor production ; response to yeast ; T cell activation ; response to molecule of fungal origin ; phagocytosis, engulfment ; posi…		Phagosome [PATH:hsa04145]64581. Tuberculosis [PATH:hsa05152]64581	PS
ASPN	Q9BXN1	Asporin (Periodontal ligament-associated protein 1) (PLAP-1)	yes				FUNCTION: Negatively regulates periodontal ligament (PDL) differentiation and mineralization to ensure that the PDL is not ossified and to maintain homeostasis of the tooth-supporting system. Inhibits BMP2-induced cytodifferentiation of PDL cells by preventing its binding to BMPR1B/BMP type-1B receptor, resulting in inhibition of BMP-dependent activation of SMAD proteins (By similarity). Critical…	DISEASE: Osteoarthritis 3 (OS3) [MIM:607850]: A degenerative disease of the joints characterized by degradation of the hyaline articular cartilage and remodeling of the subchondral bone with sclerosis. Clinical symptoms include pain and joint stiffness often leading to significant disability and joint replacement. Note=Disease susceptibility is associated with variations affecting the gene repres…	Other Immune-Related	Not available		collagen binding ; calcium ion binding ; bone mineralization ; biomineral tissue development ; negative regulation of tooth mineralization ; negative regulation of transforming growth factor beta receptor signaling pathway ; extracellular matrix ; extracellular region ; proteinaceous extracellular matrix			PS
BBC3	Q9BXH1	Bcl-2-binding component 3 (JFY-1) (p53 up-regulated modulator of apoptosis)	yes				FUNCTION: Essential mediator of p53/TP53-dependent and p53/TP53-independent apoptosis. Functions by promoting partial unfolding of BCL2L1 and dissociation of BCL2L1 from p53/TP53. Regulates ER stress-induced neuronal apoptosis.		Other Immune-Related	Not available	Infectious disease	protein binding ; activation of cysteine-type endopeptidase activity involved in apoptotic process ; positive regulation of neuron apoptotic process ; positive regulation of intrinsic apoptotic signaling pathway ; execution phase of apoptosis ; apoptotic signaling pathway ; positive regulation of cysteine-type endopeptidase activity ; response to endoplasmic reticulum stress ; positive regulation…		p53 signaling pathway [PATH:hsa04115]27113. Huntington's disease [PATH:hsa05016]27113. Measles [PATH:hsa05162]27113	PS
RAB11FIP5	Q9BXF6	Rab11 family-interacting protein 5 (Rab11-FIP5) (Gamma-SNAP-associated factor 1) (Gaf-1) (Phosphoprotein pp75) (Rab11-interacting protein Rip11)		yes			FUNCTION: Rab effector involved in protein trafficking from apical recycling endosomes to the apical plasma membrane.		Not available	Not available		gamma-tubulin binding ; protein binding ; protein transport ; transport ; regulated secretory pathway ; cellular response to acidity ; regulation of protein localization to cell surface ; insulin secretion involved in cellular response to glucose stimulus ; cytoplasm ; early endosome ; mitochondrion ; transport vesicle membrane ; recycling endosome membrane ; endosome ; early endosome membrane ; …		Endocytosis [PATH:hsa04144]26056		UniProt
SALL3	Q9BXA9	Sal-like protein 3 (Zinc finger protein 796) (Zinc finger protein SALL3) (hSALL3)	yes				FUNCTION: Probable transcription factor.		Not available	Not available		DNA binding ; nucleic acid binding ; metal ion binding ; forelimb morphogenesis ; olfactory bulb interneuron development ; hindlimb morphogenesis ; negative regulation of smoothened signaling pathway ; transcription, DNA-templated ; regulation of transcription, DNA-templated ; nucleus			GAD
JAM3	Q9BX67	Junctional adhesion molecule C (JAM-C) (JAM-2) (Junctional adhesion molecule 3) (JAM-3)	yes				FUNCTION: Participates in cell-cell adhesion. It is a counter-receptor for ITGAM, mediating leukocyte-platelet interactions and is involved in the regulation of transepithelial migration of polymorphonuclear neutrophils (PMN). The soluble form is a mediator of angiogenesis.	DISEASE: Hemorrhagic destruction of the brain with subependymal calcification and cataracts (HDBSCC) [MIM:613730]: A syndrome characterized by congenital cataracts and severe brain abnormalities apparently resulting from hemorrhagic destruction of the brain parenchyma, including the cerebral white matter and basal ganglia. Patients manifest profound developmental delay, and other neurologic featu…	Other Immune-Related	Not available	Infectious disease	protein heterodimerization activity ; integrin binding ; protein homodimerization activity ; protein binding ; blood coagulation ; angiogenesis ; spermatid development ; cell-matrix adhesion ; cell adhesion ; regulation of neutrophil chemotaxis ; myelination ; leukocyte migration ; myeloid progenitor cell differentiation ; transmission of nerve impulse ; ; plasma membrane ; desmosome ; cell junct…		Cell adhesion molecules (CAMs) [PATH:hsa04514]83700. Tight junction [PATH:hsa04530]83700. Leukocyte transendothelial migration [PATH:hsa04670]83700. Epithelial cell signaling in Helicobacter pylori infection [PATH:hsa05120]83700	PS,UniProt
TUBB6	Q9BUF5	Tubulin beta-6 chain				yes	FUNCTION: Tubulin is the major constituent of microtubules. It binds two moles of GTP, one at an exchangeable site on the beta chain and one at a non-exchangeable site on the alpha chain (By similarity).		Not available	Not available	Infectious disease	GTPase activity ; nucleotide binding ; GTP binding ; structural constituent of cytoskeleton ; GTP catabolic process ; cellular protein metabolic process ; 'de novo' posttranslational protein folding ; microtubule-based process ; protein folding ; protein polymerization ; cytoplasm ; extracellular vesicular exosome ; protein complex ; cytoskeleton ; microtubule ; nucleus		Phagosome [PATH:hsa04145]84617. Gap junction [PATH:hsa04540]84617. Pathogenic Escherichia coli infection [PATH:hsa05130]84617				IEDB
H2AFJ	Q9BTM1	Histone H2A.J (H2a/j)		yes			FUNCTION: Core component of nucleosome. Nucleosomes wrap and compact DNA into chromatin, limiting DNA accessibility to the cellular machineries which require DNA as a template. Histones thereby play a central role in transcription regulation, DNA repair, DNA replication and chromosomal stability. DNA accessibility is regulated via a complex set of post-translational modifications of histones, als…		Not available	Not available	Autoimmune disease	DNA binding ; protein heterodimerization activity ; nucleosome assembly ; extracellular vesicular exosome ; nucleosome ; chromosome ; nucleus		Systemic lupus erythematosus [PATH:hsa05322]55766		Kegg
CCDC3	Q9BQI4	Coiled-coil domain-containing protein 3 (Fat/vessel-derived secretory protein) (Favine)	yes						Not available	Not available		extracellular region ; endoplasmic reticulum			PS
HIST1H2BL	Q99880	Histone H2B type 1-L (Histone H2B.c) (H2B/c)		yes			FUNCTION: Core component of nucleosome. Nucleosomes wrap and compact DNA into chromatin, limiting DNA accessibility to the cellular machineries which require DNA as a template. Histones thereby play a central role in transcription regulation, DNA repair, DNA replication and chromosomal stability. DNA accessibility is regulated via a complex set of post-translational modifications of histones, als…		Not available	Not available	Autoimmune disease	DNA binding ; protein heterodimerization activity ; nucleosome assembly ; chromatin organization ; extracellular vesicular exosome ; nucleoplasm ; nucleosome ; chromosome ; nucleus		Systemic lupus erythematosus [PATH:hsa05322]8340		Kegg
HIST1H2BM	Q99879	Histone H2B type 1-M (Histone H2B.e) (H2B/e)		yes			FUNCTION: Core component of nucleosome. Nucleosomes wrap and compact DNA into chromatin, limiting DNA accessibility to the cellular machineries which require DNA as a template. Histones thereby play a central role in transcription regulation, DNA repair, DNA replication and chromosomal stability. DNA accessibility is regulated via a complex set of post-translational modifications of histones, als…		Not available	Not available	Autoimmune disease	DNA binding ; protein heterodimerization activity ; nucleosome assembly ; chromatin organization ; extracellular vesicular exosome ; nucleoplasm ; nucleosome ; chromosome ; nucleus		Systemic lupus erythematosus [PATH:hsa05322]8342		Kegg
HIST1H2AJ	Q99878	Histone H2A type 1-J (Histone H2A/e)		yes			FUNCTION: Core component of nucleosome. Nucleosomes wrap and compact DNA into chromatin, limiting DNA accessibility to the cellular machineries which require DNA as a template. Histones thereby play a central role in transcription regulation, DNA repair, DNA replication and chromosomal stability. DNA accessibility is regulated via a complex set of post-translational modifications of histones, als…		Not available	Not available	Autoimmune disease	DNA binding ; protein heterodimerization activity ; nucleosome assembly ; extracellular vesicular exosome ; nucleosome ; chromosome ; nucleus		Systemic lupus erythematosus [PATH:hsa05322]8331		Kegg
HIST1H2BN	Q99877	Histone H2B type 1-N (Histone H2B.d) (H2B/d)		yes			FUNCTION: Core component of nucleosome. Nucleosomes wrap and compact DNA into chromatin, limiting DNA accessibility to the cellular machineries which require DNA as a template. Histones thereby play a central role in transcription regulation, DNA repair, DNA replication and chromosomal stability. DNA accessibility is regulated via a complex set of post-translational modifications of histones, als…		Not available	Not available	Autoimmune disease	DNA binding ; protein heterodimerization activity ; nucleosome assembly ; chromatin organization ; extracellular vesicular exosome ; nucleoplasm ; nucleosome ; chromosome ; nucleus		Systemic lupus erythematosus [PATH:hsa05322]8341		Kegg
MYD88	Q99836	Myeloid differentiation primary response protein MyD88	yes				FUNCTION: Adapter protein involved in the Toll-like receptor and IL-1 receptor signaling pathway in the innate immune response. Acts via IRAK1, IRAK2, IRF7 and TRAF6, leading to NF-kappa-B activation, cytokine secretion and the inflammatory response. Increases IL-8 transcription. Involved in IL-18-mediated signaling pathway. Activates IRF1 resulting in its rapid migration into the nucleus to medi…	DISEASE: MYD88 deficiency (MYD88D) [MIM:612260]: Patients suffer from autosomal recessive, life-threatening, often recurrent pyogenic bacterial infections, including invasive pneumococcal disease, and die between 1 and 11 months of age. Surviving patients are otherwise healthy, with normal resistance to other microbes, and their clinical status improved with age. Note=The disease is caused by mut…	Other Immune-Related	Not available	Infectious disease	identical protein binding ; TIR domain binding ; protein binding ; death receptor binding ; positive regulation of type I interferon production ; cell surface receptor signaling pathway ; response to interleukin-1 ; positive regulation of interleukin-23 production ; MyD88-dependent toll-like receptor signaling pathway ; positive regulation of interleukin-17 production ; toll-like receptor TLR1:TL…	influenza	Apoptosis [PATH:hsa04210]4615. Toll-like receptor signaling pathway [PATH:hsa04620]4615. Leishmaniasis [PATH:hsa05140]4615. Chagas disease (American trypanosomiasis) [PATH:hsa05142]4615. African trypanosomiasis [PATH:hsa05143]4615. Malaria [PATH:hsa05144]4615. Toxoplasmosis [PATH:hsa05145]4615. Tuberculosis [PATH:hsa05152]4615. Measles [PATH:hsa05162]4615. Influenza A [PATH:hsa05164]4615	PS
CCL19	Q99731	C-C motif chemokine 19 (Beta-chemokine exodus-3) (CK beta-11) (Epstein-Barr virus-induced molecule 1 ligand chemokine) (EBI1 ligand chemokine) (ELC) (Macrophage inflammatory protein 3 beta) (MIP-3-beta) (Small-inducible cytokine A19)	yes				FUNCTION: May play a role not only in inflammatory and immunological responses but also in normal lymphocyte recirculation and homing. May play an important role in trafficking of T-cells in thymus, and T-cell and B-cell migration to secondary lymphoid organs. Specifically binds to chemokine receptor CCR7. Recombinant CCL19 shows potent chemotactic activity for T-cells and B-cells but not for gra…		Antimicrobials,Cytokines	Chemokines		CCR10 chemokine receptor binding ; CCR chemokine receptor binding ; chemokine receptor binding ; CCR7 chemokine receptor binding ; chemokine activity ; cytokine activity ; positive regulation of dendritic cell antigen processing and presentation ; regulation of cell projection assembly ; positive regulation of tumor necrosis factor production ; positive regulation of chemotaxis ; response to orga…		Cytokine-cytokine receptor interaction [PATH:hsa04060]6363. Chemokine signaling pathway [PATH:hsa04062]6363	PS
MTR	Q99707	Methionine synthase (EC 2.1.1.13) (5-methyltetrahydrofolate--homocysteine methyltransferase) (Vitamin-B12 dependent methionine synthase) (MS)	yes				FUNCTION: Catalyzes the transfer of a methyl group from methyl-cobalamin to homocysteine, yielding enzyme-bound cob(I)alamin and methionine. Subsequently, remethylates the cofactor using methyltetrahydrofolate (By similarity).	DISEASE: Methylcobalamin deficiency type G (cblG) [MIM:250940]: Autosomal recessive inherited disease that causes mental retardation, macrocytic anemia, and homocystinuria. Mild deficiency in MS activity could be associated with mild hyperhomocysteinemia, a risk factor for cardiovascular disease and possibly neural tube defects. MS mutations could also be involved in tumorigenesis. Note=The disea…	Not available	Not available		transferase activity ; S-adenosylmethionine-homocysteine S-methyltransferase activity ; cobalamin binding ; methionine synthase activity ; methyltransferase activity ; zinc ion binding ; metal ion binding ; cellular metabolic process ; nervous system development ; small molecule metabolic process ; methionine biosynthetic process ; water-soluble vitamin metabolic process ; cellular amino acid bio…		Cysteine and methionine metabolism [PATH:hsa00270]4548. Selenocompound metabolism [PATH:hsa00450]4548. One carbon pool by folate [PATH:hsa00670]4548. Metabolic pathways [PATH:hsa01100]4548	GAD
MAP3K5	Q99683	Mitogen-activated protein kinase kinase kinase 5 (EC 2.7.11.25) (Apoptosis signal-regulating kinase 1) (ASK-1) (MAPK/ERK kinase kinase 5) (MEK kinase 5) (MEKK 5)	yes				FUNCTION: Serine/threonine kinase which acts as an essential component of the MAP kinase signal transduction pathway. Plays an important role in the cascades of cellular responses evoked by changes in the environment. Mediates signaling for determination of cell fate such as differentiation and survival. Plays a crucial role in the apoptosis signal transduction pathway through mitochondria-depend…		Other Immune-Related	Not available		protein phosphatase binding ; protein kinase activity ; magnesium ion binding ; ATP binding ; MAP kinase kinase kinase activity ; protein serine/threonine kinase activity ; protein kinase binding ; kinase activity ; transferase activity ; cysteine-type endopeptidase activator activity involved in apoptotic process ; ; regulation of cell death ; activation of cysteine-type endopeptidase activity i…		MAPK signaling pathway [PATH:hsa04010]4217. Protein processing in endoplasmic reticulum [PATH:hsa04141]4217. Neurotrophin signaling pathway [PATH:hsa04722]4217. Amyotrophic lateral sclerosis (ALS) [PATH:hsa05014]4217	PS
CCL13	Q99616	C-C motif chemokine 13 (CK-beta-10) (Monocyte chemoattractant protein 4) (Monocyte chemotactic protein 4) (MCP-4) (NCC-1) (Small-inducible cytokine A13) [Cleaved into: C-C motif chemokine 13, long chain; C-C motif chemokine 13, medium chain; C-C motif che	yes				FUNCTION: Chemotactic factor that attracts monocytes, lymphocytes, basophils and eosinophils, but not neutrophils. Signals through CCR2B and CCR3 receptors. Plays a role in the accumulation of leukocytes at both sides of allergic and non-allergic inflammation. May be involved in the recruitment of monocytes into the arterial wall during the disease process of atherosclerosis. May play a role in t…		Antimicrobials,Cytokines	Chemokines		receptor binding ; chemokine activity ; cytokine activity ; regulation of cell shape ; chemotaxis ; cellular calcium ion homeostasis ; cell-cell signaling ; cytoskeleton organization ; immune response ; signal transduction ; inflammatory response ; eosinophil chemotaxis ; extracellular region ; extracellular space		Cytokine-cytokine receptor interaction [PATH:hsa04060]6357. Chemokine signaling pathway [PATH:hsa04062]6357	PS
P2RX7	Q99572	P2X purinoceptor 7 (P2X7) (ATP receptor) (P2Z receptor) (Purinergic receptor)	yes	yes			FUNCTION: Receptor for ATP that acts as a ligand-gated ion channel. Responsible for ATP-dependent lysis of macrophages through the formation of membrane pores permeable to large molecules. Could function in both fast synaptic transmission and the ATP-mediated lysis of antigen-presenting cells.		Other Immune-Related	Not available		ion channel activity ; ATP binding ; purinergic nucleotide receptor activity ; receptor binding ; extracellular ATP-gated cation channel activity ; protein homodimerization activity ; lipopolysaccharide binding ; cell surface receptor signaling pathway ; nucleotide-binding domain, leucine rich repeat containing receptor signaling pathway ; transport ; membrane depolarization ; regulation of sodiu…			PS	PS
MMP19	Q99542	Matrix metalloproteinase-19 (MMP-19) (EC 3.4.24.-) (Matrix metalloproteinase RASI) (Matrix metalloproteinase-18) (MMP-18)	yes				FUNCTION: Endopeptidase that degrades various components of the extracellular matrix, such as aggrecan and cartilage oligomeric matrix protein (comp), during development, haemostasis and pathological conditions (arthritic disease). May also play a role in neovascularization or angiogenesis. Hydrolyzes collagen type IV, laminin, nidogen, nascin-C isoform, fibronectin, and type I gelatin.	DISEASE: Note=May play a role in pathological processes participating in rheumatoid arthritis (RA)-associated joint tissue destruction. Autoantigen anti-MMP19 are frequent in RA patients.	Not available	Not available		peptidase activity ; calcium ion binding ; metalloendopeptidase activity ; metallopeptidase activity ; hydrolase activity ; zinc ion binding ; metal ion binding ; angiogenesis ; collagen catabolic process ; response to cAMP ; ovarian follicle development ; multicellular organismal development ; extracellular matrix disassembly ; extracellular matrix organization ; ovulation from ovarian follicle …			UniProt
GPER	Q99527	G-protein coupled estrogen receptor 1 (Chemoattractant receptor-like 2) (Flow-induced endothelial G-protein coupled receptor 1) (FEG-1) (G-protein coupled receptor 30) (GPCR-BR) (IL8-related receptor DRY12) (Lymphocyte-derived G-protein coupled receptor)	yes				FUNCTION: Receptor for estrogen.		Cytokine Receptors	Not available		steroid binding ; chromatin binding ; estrogen receptor activity ; mineralocorticoid receptor activity ; signal transducer activity ; protein binding ; G-protein coupled receptor activity ; positive regulation of cell migration ; negative regulation of cell cycle arrest ; positive regulation of epidermal growth factor receptor signaling pathway ; negative regulation of cell proliferation ; negati…			PS
HIST1H4G	Q99525	Histone H4-like protein type G		yes			FUNCTION: Core component of nucleosome. Nucleosomes wrap and compact DNA into chromatin, limiting DNA accessibility to the cellular machineries which require DNA as a template. Histones thereby play a central role in transcription regulation, DNA repair, DNA replication and chromosomal stability. DNA accessibility is regulated via a complex set of post-translational modifications of histones, als…		Not available	Not available	Autoimmune disease	DNA binding ; protein heterodimerization activity ; nucleosome assembly ; nucleosome ; chromosome ; nucleus		Systemic lupus erythematosus [PATH:hsa05322]8369		Kegg
S1PR3	Q99500	Sphingosine 1-phosphate receptor 3 (S1P receptor 3) (S1P3) (Endothelial differentiation G-protein coupled receptor 3) (Sphingosine 1-phosphate receptor Edg-3) (S1P receptor Edg-3)	yes				FUNCTION: Receptor for the lysosphingolipid sphingosine 1-phosphate (S1P). S1P is a bioactive lysophospholipid that elicits diverse physiological effect on most types of cells and tissues. When expressed in rat HTC4 hepatoma cells, is capable of mediating S1P-induced cell proliferation and suppression of apoptosis.		Other Immune-Related	Not available		sphingosine-1-phosphate receptor activity ; integrin binding ; signal transducer activity ; lipid binding ; G-protein coupled receptor activity ; negative regulation of establishment of endothelial barrier ; regulation of interleukin-1 beta production ; adenylate cyclase-inhibiting G-protein coupled receptor signaling pathway ; anatomical structure morphogenesis ; G-protein coupled receptor signa…		Neuroactive ligand-receptor interaction [PATH:hsa04080]1903	PS
NOTCH4	Q99466	Neurogenic locus notch homolog protein 4 (Notch 4) (hNotch4) [Cleaved into: Notch 4 extracellular truncation; Notch 4 intracellular domain]	yes				FUNCTION: Functions as a receptor for membrane-bound ligands Jagged1, Jagged2 and Delta1 to regulate cell-fate determination. Upon ligand activation through the released notch intracellular domain (NICD) it forms a transcriptional activator complex with RBPJ/RBPSUH and activates genes of the enhancer of split locus. Affects the implementation of differentiation, proliferation and apoptotic progra…		Not available	Not available		receptor activity ; calcium ion binding ; protein heterodimerization activity ; protein binding ; Notch receptor processing ; embryo development ; Notch signaling pathway ; patterning of blood vessels ; positive regulation of transcription, DNA-templated ; morphogenesis of a branching structure ; mammary gland development ; multicellular organismal development ; negative regulation of endothelial…		Dorso-ventral axis formation [PATH:hsa04320]4855. Notch signaling pathway [PATH:hsa04330]4855	PS
ATP6V0B	Q99437	V-type proton ATPase 21 kDa proteolipid subunit (V-ATPase 21 kDa proteolipid subunit) (Vacuolar proton pump 21 kDa proteolipid subunit) (hATPL)	yes				FUNCTION: Proton-conducting pore forming subunit of the membrane integral V0 complex of vacuolar ATPase. V-ATPase is responsible for acidifying a variety of intracellular compartments in eukaryotic cells.		Not available	Not available	Infectious disease; Autoimmune disease	hydrogen ion transmembrane transporter activity ; transporter activity ; transferrin transport ; transport ; transmembrane transport ; ion transport ; insulin receptor signaling pathway ; ATP hydrolysis coupled proton transport ; cellular iron ion homeostasis ; phagosome maturation ; interaction with host ; proton transport ; ; endosome membrane ; endosome ; integral component of membrane ; proto…		Oxidative phosphorylation [PATH:hsa00190]533. Metabolic pathways [PATH:hsa01100]533. Lysosome [PATH:hsa04142]533. Phagosome [PATH:hsa04145]533. Vibrio cholerae infection [PATH:hsa05110]533. Epithelial cell signaling in Helicobacter pylori infection [PATH:hsa05120]533. Tuberculosis [PATH:hsa05152]533. Rheumatoid arthritis [PATH:hsa05323]533	Kegg
IL4I1	Q96RQ9	L-amino-acid oxidase (LAAO) (LAO) (EC 1.4.3.2) (Interleukin-4-induced protein 1) (IL4-induced protein 1) (Protein Fig-1) (hFIG1)		yes			FUNCTION: Lysosomal L-amino-acid oxidase with highest specific activity with phenylalanine. May play a role in lysosomal antigen processing and presentation (By similarity).		Other Immune-Related	Not available		L-amino-acid oxidase activity ; oxidoreductase activity ; oxidation-reduction process ; lysosome ; extracellular region		Alanine, aspartate and glutamate metabolism [PATH:hsa00250]259307. Cysteine and methionine metabolism [PATH:hsa00270]259307. Valine, leucine and isoleucine degradation [PATH:hsa00280]259307. Tyrosine metabolism [PATH:hsa00350]259307. Phenylalanine metabolism [PATH:hsa00360]259307. Tryptophan metabolism [PATH:hsa00380]259307. Phenylalanine, tyrosine and tryptophan biosynthesis [PATH:hsa00400]25930…		PS
TNFRSF13C	Q96RJ3	Tumor necrosis factor receptor superfamily member 13C (B-cell-activating factor receptor) (BAFF receptor) (BAFF-R) (BLyS receptor 3) (CD antigen CD268)		yes			FUNCTION: B-cell receptor specific for TNFSF13B/TALL1/BAFF/BLyS. Promotes the survival of mature B-cells and the B-cell response.	DISEASE: Immunodeficiency, common variable, 4 (CVID4) [MIM:613494]: A primary immunodeficiency characterized by antibody deficiency, hypogammaglobulinemia, recurrent bacterial infections and an inability to mount an antibody response to antigen. The defect results from a failure of B-cell differentiation and impaired secretion of immunoglobulins; the numbers of circulating B cells is usually in t…	Cytokine Receptors	TNF Family Member Receptors	Autoimmune disease	positive regulation of interferon-gamma biosynthetic process ; regulation of immune response ; positive regulation of B cell proliferation ; positive regulation of germinal center formation ; immune system process ; B cell costimulation ; positive regulation of T cell proliferation ; B cell homeostasis ; T cell costimulation ; external side of plasma membrane ; integral component of membrane ; me…		Cytokine-cytokine receptor interaction [PATH:hsa04060]115650. Intestinal immune network for IgA production [PATH:hsa04672]115650. Primary immunodeficiency [PATH:hsa05340]115650		PS
HIST1H2AA	Q96QV6	Histone H2A type 1-A (Histone H2A/r)		yes			FUNCTION: Core component of nucleosome. Nucleosomes wrap and compact DNA into chromatin, limiting DNA accessibility to the cellular machineries which require DNA as a template. Histones thereby play a central role in transcription regulation, DNA repair, DNA replication and chromosomal stability. DNA accessibility is regulated via a complex set of post-translational modifications of histones, als…		Not available	Not available	Autoimmune disease	DNA binding ; protein heterodimerization activity ; nucleosome assembly ; nucleosome ; chromosome ; nucleus		Systemic lupus erythematosus [PATH:hsa05322]221613		Kegg
IL17F	Q96PD4	Interleukin-17F (IL-17F) (Cytokine ML-1) (Interleukin-24) (IL-24)	yes				FUNCTION: Stimulates the production of other cytokines such as IL-6, IL-8 and granulocyte colony-stimulating factor, and can regulate cartilage matrix turnover. Stimulates PBMC and T-cell proliferation. Inhibits angiogenesis.	DISEASE: Familial candidiasis 6 (CANDF6) [MIM:613956]: A primary immunodeficiency disorder with altered immune responses and impaired clearance of fungal infections, selective against Candida. It is characterized by persistent and/or recurrent infections of the skin, nails and mucous membranes caused by organisms of the genus Candida, mainly Candida albicans. Note=The disease is caused by mutatio…	Cytokines	Interleukins		cytokine binding ; cytokine receptor binding ; protein homodimerization activity ; cytokine activity ; regulation of granulocyte macrophage colony-stimulating factor biosynthetic process ; proteoglycan metabolic process ; cytokine biosynthetic process ; cartilage development ; positive regulation of transcription from RNA polymerase II promoter ; regulation of interleukin-6 biosynthetic process ;…			PS
FCRL3	Q96P31	Fc receptor-like protein 3 (FcR-like protein 3) (FcRL3) (Fc receptor homolog 3) (FcRH3) (IFGP family protein 3) (hIFGP3) (Immune receptor translocation-associated protein 3) (SH2 domain-containing phosphatase anchor protein 2) (CD antigen CD307c)	yes					DISEASE: Rheumatoid arthritis (RA) [MIM:180300]: An inflammatory disease with autoimmune features and a complex genetic component. It primarily affects the joints and is characterized by inflammatory changes in the synovial membranes and articular structures, widespread fibrinoid degeneration of the collagen fibers in mesenchymal tissues, and by atrophy and rarefaction of bony structures. Note=Di…	Other Immune-Related	Not available		plasma membrane ; integral component of membrane ; membrane			GAD,UniProt
NLRP3	Q96P20	NACHT, LRR and PYD domains-containing protein 3 (Angiotensin/vasopressin receptor AII/AVP-like) (Caterpiller protein 1.1) (CLR1.1) (Cold autoinflammatory syndrome 1 protein) (Cryopyrin) (PYRIN-containing APAF1-like protein 1)	yes				FUNCTION: May function as an inducer of apoptosis. Interacts selectively with ASC and this complex may function as an upstream activator of NF-kappa-B signaling. Inhibits TNF-alpha induced activation and nuclear translocation of RELA/NF-KB p65. Also inhibits transcriptional activity of RELA. Activates caspase-1 in response to a number of triggers including bacterial or viral infection which leads…	DISEASE: Familial cold autoinflammatory syndrome 1 (FCAS1) [MIM:120100]: A rare autosomal dominant systemic inflammatory disease characterized by recurrent episodes of maculopapular rash associated with arthralgias, myalgias, fever and chills, swelling of the extremities, and conjunctivitis after generalized exposure to cold. Rarely, some patients may also develop late-onset renal amyloidosis. No…	Other Immune-Related	Not available	Infectious disease	ATP binding ; nucleotide binding ; protein binding ; peptidoglycan binding ; negative regulation of interleukin-1 beta secretion ; nucleotide-binding domain, leucine rich repeat containing receptor signaling pathway ; negative regulation of NF-kappaB transcription factor activity ; activation of cysteine-type endopeptidase activity involved in apoptotic process ; interleukin-1 beta production ; p…	influenza	NOD-like receptor signaling pathway [PATH:hsa04621]114548. Influenza A [PATH:hsa05164]114548	GAD,PS
ATP6V1G3	Q96LB4	V-type proton ATPase subunit G 3 (V-ATPase subunit G 3) (V-ATPase 13 kDa subunit 3) (Vacuolar proton pump subunit G 3)	yes				FUNCTION: Catalytic subunit of the peripheral V1 complex of vacuolar ATPase (V-ATPase). V-ATPase is responsible for acidifying a variety of intracellular compartments in eukaryotic cells.		Not available	Not available	Infectious disease; Autoimmune disease	hydrogen-exporting ATPase activity, phosphorylative mechanism ; hydrolase activity, acting on acid anhydrides, catalyzing transmembrane movement of substances ; ATPase binding ; transferrin transport ; transport ; transmembrane transport ; ion transport ; insulin receptor signaling pathway ; cellular iron ion homeostasis ; hydrogen ion transmembrane transport ; phagosome maturation ; interaction …		Oxidative phosphorylation [PATH:hsa00190]127124. Metabolic pathways [PATH:hsa01100]127124. Phagosome [PATH:hsa04145]127124. Collecting duct acid secretion [PATH:hsa04966]127124. Vibrio cholerae infection [PATH:hsa05110]127124. Epithelial cell signaling in Helicobacter pylori infection [PATH:hsa05120]127124. Rheumatoid arthritis [PATH:hsa05323]127124	Kegg
SPACA7	Q96KW9	Protein SPACA7 (Sperm acrosome-associated protein 7)	yes						Not available	Not available		extracellular region ; acrosomal vesicle			IEDB
FAM167A	Q96KS9	Protein FAM167A		yes					Not available	Not available						GAD
TNIP3	Q96KP6	TNFAIP3-interacting protein 3 (A20-binding inhibitor of NF-kappa-B activation 3) (ABIN-3) (Listeria-induced gene protein)	yes				FUNCTION: Binds to zinc finger protein TNFAIP3 and inhibits NF-kappa-B activation induced by tumor necrosis factor, Toll-like receptor 4 (TLR4), interleukin-1 and 12-O-tetradecanoylphorbol-13-acetate. Overexpression inhibits NF-kappa-B-dependent gene expression in response to lipopolysaccharide at a level downstream of TRAF6 and upstream of IKBKB. NF-kappa-B inhibition is independent of TNFAIP3 b…		Other Immune-Related	Not available		polyubiquitin binding ; MyD88-independent toll-like receptor signaling pathway ; inflammatory response ; cellular response to lipopolysaccharide ; negative regulation of I-kappaB kinase/NF-kappaB signaling ; toll-like receptor 4 signaling pathway			GAD
HIST1H2AH	Q96KK5	Histone H2A type 1-H (Histone H2A/s)		yes			FUNCTION: Core component of nucleosome. Nucleosomes wrap and compact DNA into chromatin, limiting DNA accessibility to the cellular machineries which require DNA as a template. Histones thereby play a central role in transcription regulation, DNA repair, DNA replication and chromosomal stability. DNA accessibility is regulated via a complex set of post-translational modifications of histones, als…		Not available	Not available	Autoimmune disease	DNA binding ; protein heterodimerization activity ; nucleosome assembly ; extracellular vesicular exosome ; nucleosome ; chromosome ; nucleus		Systemic lupus erythematosus [PATH:hsa05322]85235		Kegg
HIC2	Q96JB3	Hypermethylated in cancer 2 protein (Hic-2) (HIC1-related gene on chromosome 22 protein) (Hic-3) (Zinc finger and BTB domain-containing protein 30)		yes			FUNCTION: Transcriptional repressor.		Not available	Not available		DNA binding ; nucleic acid binding ; protein C-terminus binding ; metal ion binding ; negative regulation of transcription, DNA-templated ; transcription, DNA-templated ; regulation of transcription, DNA-templated ; nucleolus ; plasma membrane ; nucleus				GAD
EPSTI1	Q96J88	Epithelial-stromal interaction protein 1		yes					Not available	Not available						UniProt
NAF1	Q96HR8	H/ACA ribonucleoprotein complex non-core subunit NAF1 (hNAF1)		yes			FUNCTION: RNA-binding protein required for the maturation of box H/ACA snoRNPs complex and ribosome biogenesis. During assembly of the H/ACA snoRNPs complex, it associates with the complex and disappears during maturation of the complex and is replaced by NOLA1/GAR1 to yield mature H/ACA snoRNPs complex. Probably competes with NOLA1/GAR1 for binding with DKC1/NOLA4.		Not available	Not available		poly(A) RNA binding ; RNA binding ; protein binding ; rRNA processing ; ribosome biogenesis ; pseudouridine synthesis ; cytoplasm ; ribonucleoprotein complex ; nucleus ; small nucleolar ribonucleoprotein complex				GAD
TIMD4	Q96H15	T-cell immunoglobulin and mucin domain-containing protein 4 (TIMD-4) (T-cell membrane protein 4) (TIM-4)		yes			FUNCTION: Phosphatidylserine receptor that enhances the engulfment of apoptotic cells. Involved in regulating T-cell proliferation and lymphotoxin signaling. Ligand for HAVCR1/TIMD1 (By similarity).		Other Immune-Related	Not available		integral component of membrane ; membrane				PS
LPPR2	Q96GM1	Lipid phosphate phosphatase-related protein type 2 (EC 3.1.3.4) (Plasticity-related gene 4 protein) (PRG-4)	yes						Not available	Not available		catalytic activity ; hydrolase activity ; phosphatidate phosphatase activity ; metabolic process ; dephosphorylation ; integral component of membrane ; membrane			PS
MRPL48	Q96GC5	39S ribosomal protein L48, mitochondrial (L48mt) (MRP-L48)	yes						Not available	Not available		protein binding ; ribosome ; mitochondrion ; ribonucleoprotein complex ; mitochondrial ribosome			PS
IL17RA	Q96F46	Interleukin-17 receptor A (IL-17 receptor A) (IL-17RA) (CDw217) (CD antigen CD217)	yes				FUNCTION: Receptor for IL17A, IL17F and, in dimer with IL17RE, for IL17C. Binds its IL17A ligand with low affinity, suggesting that additional components are involved in IL17A-induced signaling.	DISEASE: Familial candidiasis 5 (CANDF5) [MIM:613953]: A primary immunodeficiency disorder with altered immune responses and impaired clearance of fungal infections, selective against Candida. It is characterized by persistent and/or recurrent infections of the skin, nails and mucous membranes caused by organisms of the genus Candida, mainly Candida albicans. Note=The disease is caused by mutatio…	Cytokine Receptors	Interleukin Receptors		protein binding ; interleukin-17 receptor activity ; cell surface receptor signaling pathway ; cellular response to cytokine stimulus ; positive regulation of interleukin-23 production ; fibroblast activation ; cytokine-mediated signaling pathway ; positive regulation of cytokine production involved in inflammatory response ; plasma membrane ; integral component of membrane ; membrane ; integral …		Cytokine-cytokine receptor interaction [PATH:hsa04060]23765	PS
GIMAP5	Q96F15	GTPase IMAP family member 5 (Immunity-associated nucleotide 4-like 1 protein) (Immunity-associated nucleotide 5 protein) (IAN-5) (hIAN5) (Immunity-associated protein 3)		yes			FUNCTION: Required for mitochondrial integrity and T-cell survival. May contribute to T-cell quiescence (By similarity).		Other Immune-Related	Not available		nucleotide binding ; GTP binding ; T cell homeostasis ; temperature homeostasis ; negative regulation of nitric oxide biosynthetic process ; positive regulation of membrane potential ; T cell differentiation ; myeloid dendritic cell differentiation ; negative regulation of interferon-gamma production ; positive regulation of natural killer cell mediated cytotoxicity ; positive regulation of gamma…				GAD
SLAMF6	Q96DU3	SLAM family member 6 (Activating NK receptor) (NK-T-B-antigen) (NTB-A) (CD antigen CD352)		yes			FUNCTION: Triggers cytolytic activity only in natural killer cells (NK) expressing high surface densities of natural cytotoxicity receptors.		Not available	Not available		receptor activity ; extracellular vesicular exosome ; plasma membrane ; integral component of membrane ; membrane				PS
NTNG2	Q96CW9	Netrin-G2 (Laminet-2)		yes			FUNCTION: Involved in controlling patterning and neuronal circuit formation at the laminar, cellular, subcellular and synaptic levels. Promotes neurite outgrowth of both axons and dendrites.		Not available	Not available		protein binding ; nervous system development ; axonogenesis ; multicellular organismal development ; cell differentiation ; plasma membrane ; anchored component of plasma membrane ; membrane ; anchored component of membrane				GAD
EXOC4	Q96A65	Exocyst complex component 4 (Exocyst complex component Sec8)	yes				FUNCTION: Component of the exocyst complex involved in the docking of exocytic vesicles with fusion sites on the plasma membrane (By similarity).		Other Immune-Related	Not available		PDZ domain binding ; protein N-terminus binding ; protein transport ; vesicle docking involved in exocytosis ; transport ; cellular protein metabolic process ; membrane organization ; exocytosis ; cytoplasm ; plasma membrane ; exocyst ; growth cone membrane ; membrane ; myelin sheath abaxonal region		Tight junction [PATH:hsa04530]60412	GAD
HIST1H2BA	Q96A08	Histone H2B type 1-A (Histone H2B, testis) (Testis-specific histone H2B)		yes			FUNCTION: Core component of nucleosome. Nucleosomes wrap and compact DNA into chromatin, limiting DNA accessibility to the cellular machineries which require DNA as a template. Histones thereby play a central role in transcription regulation, DNA repair, DNA replication and chromosomal stability. DNA accessibility is regulated via a complex set of post-translational modifications of histones, als…		Not available	Not available	Autoimmune disease	DNA binding ; protein heterodimerization activity ; nucleosome assembly ; positive regulation of binding ; nucleosome disassembly ; cellular response to acid ; mononuclear cell migration ; plasminogen activation ; inflammatory response ; spermatogenesis, exchange of chromosomal proteins ; chromatin organization ; nucleoplasm ; extrinsic component of plasma membrane ; nucleosome ; chromosome ; nuc…		Systemic lupus erythematosus [PATH:hsa05322]255626		Kegg
ATP6V1E2	Q96A05	V-type proton ATPase subunit E 2 (V-ATPase subunit E 2) (Vacuolar proton pump subunit E 2)	yes				FUNCTION: Subunit of the peripheral V1 complex of vacuolar ATPase essential for assembly or catalytic function. V-ATPase is responsible for acidifying a variety of intracellular compartments in eukaryotic cells. This isoform is essential for energy coupling involved in acidification of acrosome (By similarity).		Not available	Not available	Infectious disease; Autoimmune disease	hydrogen-exporting ATPase activity, phosphorylative mechanism ; proton-transporting ATPase activity, rotational mechanism ; transferrin transport ; transport ; transmembrane transport ; ion transport ; insulin receptor signaling pathway ; ATP hydrolysis coupled proton transport ; cellular iron ion homeostasis ; phagosome maturation ; interaction with host ; proton transport ; ; cytosol ; proton-t…		Oxidative phosphorylation [PATH:hsa00190]90423. Metabolic pathways [PATH:hsa01100]90423. Phagosome [PATH:hsa04145]90423. Collecting duct acid secretion [PATH:hsa04966]90423. Vibrio cholerae infection [PATH:hsa05110]90423. Epithelial cell signaling in Helicobacter pylori infection [PATH:hsa05120]90423. Rheumatoid arthritis [PATH:hsa05323]90423	Kegg
HIST1H2BH	Q93079	Histone H2B type 1-H (Histone H2B.j) (H2B/j)		yes			FUNCTION: Core component of nucleosome. Nucleosomes wrap and compact DNA into chromatin, limiting DNA accessibility to the cellular machineries which require DNA as a template. Histones thereby play a central role in transcription regulation, DNA repair, DNA replication and chromosomal stability. DNA accessibility is regulated via a complex set of post-translational modifications of histones, als…		Not available	Not available	Autoimmune disease	DNA binding ; protein heterodimerization activity ; nucleosome assembly ; chromatin organization ; extracellular vesicular exosome ; nucleoplasm ; nucleosome ; chromosome ; nucleus		Systemic lupus erythematosus [PATH:hsa05322]8345		Kegg
HIST1H2AC	Q93077	Histone H2A type 1-C (Histone H2A/l)		yes			FUNCTION: Core component of nucleosome. Nucleosomes wrap and compact DNA into chromatin, limiting DNA accessibility to the cellular machineries which require DNA as a template. Histones thereby play a central role in transcription regulation, DNA repair, DNA replication and chromosomal stability. DNA accessibility is regulated via a complex set of post-translational modifications of histones, als…		Not available	Not available	Autoimmune disease	DNA binding ; protein heterodimerization activity ; nucleosome assembly ; nucleosome ; chromosome ; nucleus		Systemic lupus erythematosus [PATH:hsa05322]8334		Kegg
ATP6V0A1	Q93050	V-type proton ATPase 116 kDa subunit a isoform 1 (V-ATPase 116 kDa isoform a1) (Clathrin-coated vesicle/synaptic vesicle proton pump 116 kDa subunit) (Vacuolar adenosine triphosphatase subunit Ac116) (Vacuolar proton pump subunit 1) (Vacuolar proton trans	yes				FUNCTION: Required for assembly and activity of the vacuolar ATPase. Potential role in differential targeting and regulation of the enzyme for a specific organelle (By similarity).		Not available	Not available	Infectious disease; Autoimmune disease	hydrogen ion transmembrane transporter activity ; protein binding ; ATPase binding ; transferrin transport ; transport ; transmembrane transport ; ion transport ; insulin receptor signaling pathway ; ATP hydrolysis coupled proton transport ; cellular iron ion homeostasis ; phagosome maturation ; interaction with host ; proton transport ; ; cytoplasm ; extracellular vesicular exosome ; endosome me…		Oxidative phosphorylation [PATH:hsa00190]535. Metabolic pathways [PATH:hsa01100]535. Lysosome [PATH:hsa04142]535. Phagosome [PATH:hsa04145]535. Collecting duct acid secretion [PATH:hsa04966]535. Vibrio cholerae infection [PATH:hsa05110]535. Epithelial cell signaling in Helicobacter pylori infection [PATH:hsa05120]535. Tuberculosis [PATH:hsa05152]535. Rheumatoid arthritis [PATH:hsa05323]535	Kegg
TNFRSF25	Q93038	Tumor necrosis factor receptor superfamily member 25 (Apo-3) (Apoptosis-inducing receptor AIR) (Apoptosis-mediating receptor DR3) (Apoptosis-mediating receptor TRAMP) (Death receptor 3) (Lymphocyte-associated receptor of death) (LARD) (Protein WSL) (Prote	yes				FUNCTION: Receptor for TNFSF12/APO3L/TWEAK. Interacts directly with the adapter TRADD. Mediates activation of NF-kappa-B and induces apoptosis. May play a role in regulating lymphocyte homeostasis.		Cytokine Receptors	TNF Family Member Receptors		receptor activity ; tumor necrosis factor-activated receptor activity ; cell surface receptor signaling pathway ; tumor necrosis factor-mediated signaling pathway ; apoptotic signaling pathway ; signal transduction ; apoptotic process ; regulation of apoptotic process ; plasma membrane ; cytosol ; integral component of membrane ; membrane ; integral component of plasma membrane ; extracellular re…		Cytokine-cytokine receptor interaction [PATH:hsa04060]8718	PS
TNFRSF14	Q92956	Tumor necrosis factor receptor superfamily member 14 (Herpes virus entry mediator A) (Herpesvirus entry mediator A) (HveA) (Tumor necrosis factor receptor-like 2) (TR2) (CD antigen CD270)	yes				FUNCTION: Receptor for BTLA. Receptor for TNFSF14/LIGHT and homotrimeric TNFSF1/lymphotoxin-alpha. Involved in lymphocyte activation. Plays an important role in HSV pathogenesis because it enhanced the entry of several wild-type HSV strains of both serotypes into CHO cells, and mediated HSV entry into activated human T-cells.		Cytokine Receptors	TNF Family Member Receptors		ubiquitin protein ligase binding ; virus receptor activity ; protein binding ; tumor necrosis factor-activated receptor activity ; cell surface receptor signaling pathway ; tumor necrosis factor-mediated signaling pathway ; positive regulation of peptidyl-tyrosine phosphorylation ; immune response ; negative regulation of alpha-beta T cell proliferation ; positive regulation of cytokine secretion…		Cytokine-cytokine receptor interaction [PATH:hsa04060]8764	PS
PRG4	Q92954	Proteoglycan 4 (Lubricin) (Megakaryocyte-stimulating factor) (Superficial zone proteoglycan) [Cleaved into: Proteoglycan 4 C-terminal part]	yes				FUNCTION: Plays a role in boundary lubrication within articulating joints. Prevents protein deposition onto cartilage from synovial fluid by controlling adhesion-dependent synovial growth and inhibiting the adhesion of synovial cells to the cartilage surface.; FUNCTION: Isoform F plays a role as a growth factor acting on the primitive cells of both hematopoietic and endothelial cell lineages.	DISEASE: Camptodactyly-arthropathy-coxa vara-pericarditis syndrome (CACP) [MIM:208250]: Autosomal recessive disorder. Individuals with CACP have normal appearing joints at birth but with advancing age develop joint failure associated with noninflammatory synoviocyte hyperplasia and subintimal fibrosis of the synovial capsule. Note=The disease is caused by mutations affecting the gene represented …	Not available	Not available		scavenger receptor activity ; polysaccharide binding ; regulation of cell proliferation ; receptor-mediated endocytosis ; cell proliferation ; negative regulation of interleukin-6 biosynthetic process ; immune response ; hematopoietic stem cell proliferation ; extracellular region ; extracellular space			PS
FOXJ1	Q92949	Forkhead box protein J1 (Forkhead-related protein FKHL13) (Hepatocyte nuclear factor 3 forkhead homolog 4) (HFH-4)		yes			FUNCTION: May play an important role in cell fate determination during lung development and in spermatogenesis (By similarity).	DISEASE: Allergic rhinitis (ALRH) [MIM:607154]: A common disease with complex inheritance characterized by mucosal inflammation caused by allergen exposure. Note=Disease susceptibility may be associated with variations affecting the gene represented in this entry.	Other Immune-Related	Not available		DNA binding ; sequence-specific DNA binding ; sequence-specific DNA binding transcription factor activity ; transcription regulatory region sequence-specific DNA binding ; brain development ; cilium morphogenesis ; negative regulation of NF-kappaB transcription factor activity ; actin cytoskeleton organization ; negative regulation of T cell differentiation in thymus ; negative regulation of tran…				PS
NELL1	Q92832	Protein kinase C-binding protein NELL1 (NEL-like protein 1) (Nel-related protein 1)	yes				FUNCTION: Plays a role in the control of cell growth and differentiation. Promotes osteoblast cell differentiation and terminal mineralization.		Other Immune-Related	Not available		calcium ion binding ; protein binding ; nervous system development ; negative regulation of cyclin catabolic process ; positive regulation of osteoblast differentiation ; negative regulation of osteoblast proliferation ; regulation of gene expression ; cell differentiation ; positive regulation of bone mineralization ; cytoplasm ; perinuclear region of cytoplasm ; extracellular region ; nuclear e…			PS
CREBBP	Q92793	CREB-binding protein (EC 2.3.1.48)				yes	FUNCTION: Acetylates histones, giving a specific tag for transcriptional activation. Also acetylates non-histone proteins, like NCOA3 and FOXO1. Binds specifically to phosphorylated CREB and enhances its transcriptional activity toward cAMP-responsive genes. Acts as a coactivator of ALX1 in the presence of EP300.	DISEASE: Note=Chromosomal aberrations involving CREBBP may be a cause of acute myeloid leukemias. Translocation t(8;16)(p11;p13) with KAT6A; translocation t(11;16)(q23;p13.3) with MLL/HRX; translocation t(10;16)(q22;p13) with KAT6B. KAT6A-CREBBP may induce leukemia by inhibiting RUNX1-mediated transcription.; DISEASE: Rubinstein-Taybi syndrome 1 (RSTS1) [MIM:180849]: A disorder characterized by c…	Not available	Not available	Infectious disease	DNA binding ; RNA polymerase II core promoter proximal region sequence-specific DNA binding transcription factor activity involved in negative regulation of transcription ; chromatin binding ; RNA polymerase II activating transcription factor binding ; RNA polymerase II transcription coactivator activity ; transferase activity ; acetyltransferase activity ; histone acetyltransferase activity ; RN…	influenza	Cell cycle [PATH:hsa04110]1387. Wnt signaling pathway [PATH:hsa04310]1387. Notch signaling pathway [PATH:hsa04330]1387. TGF-beta signaling pathway [PATH:hsa04350]1387. Adherens junction [PATH:hsa04520]1387. Jak-STAT signaling pathway [PATH:hsa04630]1387. Long-term potentiation [PATH:hsa04720]1387. Melanogenesis [PATH:hsa04916]1387. Huntington's disease [PATH:hsa05016]1387. Tuberculosis [PATH:hsa0…				Curation
HTRA1	Q92743	Serine protease HTRA1 (EC 3.4.21.-) (High-temperature requirement A serine peptidase 1) (L56) (Serine protease 11)	yes				FUNCTION: Serine protease with a variety of targets, including extracellular matrix proteins such as fibronectin. HTRA1-generated fibronectin fragments further induce synovial cells to up-regulate MMP1 and MMP3 production. May also degrade proteoglycans, such as aggrecan, decorin and fibromodulin. Through cleavage of proteoglycans, may release soluble FGF-glycosaminoglycan complexes that promote …	DISEASE: Age-related macular degeneration 7 (ARMD7) [MIM:610149]: A form of age-related macular degeneration, a multifactorial eye disease and the most common cause of irreversible vision loss in the developed world. In most patients, the disease is manifest as ophthalmoscopically visible yellowish accumulations of protein and lipid that lie beneath the retinal pigment epithelium and within an el…	Other Immune-Related	Not available		peptidase activity ; catalytic activity ; serine-type peptidase activity ; growth factor binding ; insulin-like growth factor binding ; hydrolase activity ; serine-type endopeptidase activity ; regulation of cell growth ; proteolysis ; negative regulation of BMP signaling pathway ; negative regulation of transforming growth factor beta receptor signaling pathway ; cytoplasm ; extracellular vesicu…			PS,UniProt
ANP32B	Q92688	Acidic leucine-rich nuclear phosphoprotein 32 family member B (Acidic protein rich in leucines) (Putative HLA-DR-associated protein I-2) (PHAPI2) (Silver-stainable protein SSP29)		yes			FUNCTION: Multifunctional protein working as a cell cycle progression factor as well as a cell survival factor. Required for the progression from the G1 to the S phase. Anti-apoptotic protein which functions as a caspase-3 inhibitor. Has no phosphatase 2A (PP2A) inhibitor activity (By similarity). Exhibits histone chaperone properties, stimulating core histones to assemble into a nucleosome.		Not available	Not available		histone binding ; RNA polymerase binding ; nucleosome assembly ; activation of cysteine-type endopeptidase activity involved in apoptotic process ; negative regulation of cell differentiation ; positive regulation of protein export from nucleus ; cytoplasm ; extracellular vesicular exosome ; nucleolus ; nucleus				GAD
HMHA1	Q92619	Minor histocompatibility protein HA-1 [Cleaved into: Minor histocompatibility antigen HA-1 (mHag HA-1)]	yes	yes			FUNCTION: GTPase activator for the Rho-type GTPases (Potential).; FUNCTION: Precursor of the histocompatibility antigen HA-1. More generally, minor histocompatibility antigens (mHags) refer to immunogenic peptide which, when complexed with MHC, can generate an immune response after recognition by specific T-cells. The peptides are derived from polymorphic intracellular proteins, which are cleaved…		Other Immune-Related	Not available		GTPase activator activity ; metal ion binding ; regulation of small GTPase mediated signal transduction ; small GTPase mediated signal transduction ; positive regulation of GTPase activity ; signal transduction ; intracellular signal transduction ; intracellular ; cytosol ; membrane			GAD	GAD
CCL17	Q92583	C-C motif chemokine 17 (CC chemokine TARC) (Small-inducible cytokine A17) (Thymus and activation-regulated chemokine)		yes			FUNCTION: Chemotactic factor for T-lymphocytes but not monocytes or granulocytes. May play a role in T-cell development in thymus and in trafficking and activation of mature T-cells. Binds to CCR4.		Antimicrobials,Cytokines	Chemokines		receptor binding ; CCR4 chemokine receptor binding ; chemokine activity ; cytokine activity ; chemotaxis ; cell-cell signaling ; cell chemotaxis ; multicellular organismal development ; G-protein coupled receptor signaling pathway ; immune response ; inflammatory response ; extracellular region ; extracellular space		Cytokine-cytokine receptor interaction [PATH:hsa04060]6361. Chemokine signaling pathway [PATH:hsa04062]6361		PS
ATRIP	Q8WXE1			yes			FUNCTION: Required for checkpoint signaling after DNA damage. Required for ATR expression, possibly by stabilizing the protein.		Not available	Not available		protein binding ; DNA replication ; cellular response to DNA damage stimulus ; DNA damage checkpoint ; DNA repair ; nucleoplasm ; nucleolus ; microtubule cytoskeleton ; nucleus				OMIM
SLC5A11	Q8WWX8	Sodium/myo-inositol cotransporter 2 (Na(+)/myo-inositol cotransporter 2) (Sodium-dependent glucose cotransporter) (Sodium/glucose cotransporter KST1) (Sodium/myo-inositol transporter 2) (SMIT2) (Solute carrier family 5 member 11)		yes			FUNCTION: Involved in the sodium-dependent cotransport of myo-inositol (MI) with a Na(+):MI stoichiometry of 2:1. Exclusively responsible for apical MI transport and absorption in intestine. Also can transport D-chiro-inositol (DCI) but not L-fructose. Exhibits stereospecific cotransport of both D-glucose and D-xylose. May induce apoptosis through the TNF-alpha, PDCD1 pathway. May play a role in …		Other Immune-Related	Not available		symporter activity ; transporter activity ; sodium ion transport ; transport ; transmembrane transport ; ion transport ; apoptotic process ; carbohydrate transport ; plasma membrane ; integral component of membrane ; membrane				UniProt
CLEC4C	Q8WTT0	C-type lectin domain family 4 member C (Blood dendritic cell antigen 2) (BDCA-2) (C-type lectin superfamily member 7) (Dendritic lectin) (CD antigen CD303)		yes			FUNCTION: Involved in antigen-capturing. Target ligand into antigen processing and peptide-loading compartments for presentation to T-cells. May mediate potent inhibition of induction of IFN-alpha/beta expression in plasmacytoid dendritic cells. May act as a signaling receptor that activates protein-tyrosine kinases and mobilizes intracellular calcium. Does not seem to bind mannose.		Not available	Not available		carbohydrate binding ; immune system process ; innate immune response ; integral component of membrane ; membrane				PS
CSGALNACT1	Q8TDX6	Chondroitin sulfate N-acetylgalactosaminyltransferase 1 (CsGalNAcT-1) (EC 2.4.1.174) (Chondroitin beta-1,4-N-acetylgalactosaminyltransferase 1) (Beta4GalNAcT-1)				yes	FUNCTION: Transfers 1,4-N-acetylgalactosamine (GalNAc) from UDP-GalNAc to the non-reducing end of glucuronic acid (GlcUA). Required for addition of the first GalNAc to the core tetrasaccharide linker and for elongation of chondroitin chains. Important role in chondroitin chain biosynthesis in cartilage.		Not available	Not available		transferase activity, transferring hexosyl groups ; glucuronylgalactosylproteoglycan 4-beta-N-acetylgalactosaminyltransferase activity ; glucuronosyltransferase activity ; transferase activity ; peptidoglycan glycosyltransferase activity ; glucuronosyl-N-acetylgalactosaminyl-proteoglycan 4-beta-N-acetylgalactosaminyltransferase activity ; acetylgalactosaminyltransferase activity ; metal ion bindi…		Glycosaminoglycan biosynthesis - chondroitin sulfate [PATH:hsa00532]55790. Metabolic pathways [PATH:hsa01100]55790				Curation
HAVCR2	Q8TDQ0	Hepatitis A virus cellular receptor 2 (HAVcr-2) (T-cell immunoglobulin and mucin domain-containing protein 3) (TIMD-3) (T-cell membrane protein 3) (TIM-3)	yes	yes			FUNCTION: Regulates macrophage activation. Inhibits T-helper type 1 lymphocyte (Th1)-mediated auto- and alloimmune responses and promotes immunological tolerance. May be also involved in T-cell homing. Receptor for LGALS9.		Other Immune-Related	Not available		extracellular vesicular exosome ; integral component of membrane ; membrane			PS	PS
IL17D	Q8TAD2	Interleukin-17D (IL-17D) (Interleukin-27) (IL-27)	yes				FUNCTION: Induces expression of IL-6, IL-8, and GM-CSF from endothelial cells.		Cytokines	Interleukins		cytokine activity ; inflammatory response ; extracellular region ; extracellular space			PS
ATP6V0E2	Q8NHE4	V-type proton ATPase subunit e 2 (V-ATPase subunit e 2) (Lysosomal 9 kDa H(+)-transporting ATPase V0 subunit e2) (Vacuolar proton pump subunit e 2)	yes				FUNCTION: Vacuolar ATPase is responsible for acidifying a variety of intracellular compartments in eukaryotic cells (By similarity).		Not available	Not available	Infectious disease; Autoimmune disease	hydrogen ion transmembrane transporter activity ; ATPase activity, coupled to transmembrane movement of ions ; hydrolase activity ; metabolic process ; cell growth ; transferrin transport ; transport ; vacuolar acidification ; transmembrane transport ; ion transport ; insulin receptor signaling pathway ; ATP hydrolysis coupled proton transport ; cellular iron ion homeostasis ; ; endosome membrane…		Oxidative phosphorylation [PATH:hsa00190]155066. Metabolic pathways [PATH:hsa01100]155066. Phagosome [PATH:hsa04145]155066. Collecting duct acid secretion [PATH:hsa04966]155066. Vibrio cholerae infection [PATH:hsa05110]155066. Epithelial cell signaling in Helicobacter pylori infection [PATH:hsa05120]155066. Rheumatoid arthritis [PATH:hsa05323]155066	Kegg
ATP6V1C2	Q8NEY4	V-type proton ATPase subunit C 2 (V-ATPase subunit C 2) (Vacuolar proton pump subunit C 2)	yes				FUNCTION: Subunit of the peripheral V1 complex of vacuolar ATPase. Subunit C is necessary for the assembly of the catalytic sector of the enzyme and is likely to have a specific function in its catalytic activity. V-ATPase is responsible for acidifying a variety of intracellular compartments in eukaryotic cells.		Not available	Not available	Infectious disease; Autoimmune disease	hydrogen ion transmembrane transporter activity ; hydrogen-exporting ATPase activity, phosphorylative mechanism ; protein dimerization activity ; transferrin transport ; transport ; transmembrane transport ; ion transport ; positive regulation of Wnt signaling pathway ; insulin receptor signaling pathway ; ATP hydrolysis coupled proton transport ; cellular iron ion homeostasis ; phagosome maturat…		Oxidative phosphorylation [PATH:hsa00190]245973. Metabolic pathways [PATH:hsa01100]245973. Phagosome [PATH:hsa04145]245973. Collecting duct acid secretion [PATH:hsa04966]245973. Vibrio cholerae infection [PATH:hsa05110]245973. Epithelial cell signaling in Helicobacter pylori infection [PATH:hsa05120]245973. Rheumatoid arthritis [PATH:hsa05323]245973	Kegg
IL27	Q8NEV9	Interleukin-27 subunit alpha (IL-27 subunit alpha) (IL-27-A) (IL27-A) (p28)	yes	yes			FUNCTION: Cytokine with pro- and anti-inflammatory properties, that can regulate T-helper cell development, suppress T-cell proliferation, stimulate cytotoxic T-cell activity, induce isotype switching in B-cells, and that has diverse effects on innate immune cells. Among its target cells are CD4 T-helper cells which can differentiate in type 1 effector cells (TH1), type 2 effector cells (TH2) and…		Antimicrobials,Cytokines	Interleukins		receptor binding ; interleukin-27 receptor binding ; cytokine activity ; positive regulation of interferon-gamma biosynthetic process ; regulation of defense response to virus ; response to bacterium ; immune system process ; inflammatory response ; innate immune response ; regulation of T cell proliferation ; regulation of T-helper 1 cell differentiation ; extracellular region ; extracellular sp…			PS	PS
TNRC6A	Q8NDV7	Trinucleotide repeat-containing gene 6A protein (CAG repeat protein 26) (EMSY interactor protein) (GW182 autoantigen) (Protein GW1) (Glycine-tryptophan protein of 182 kDa)		yes			FUNCTION: Plays a role in RNA-mediated gene silencing by both micro-RNAs (miRNAs) and short interfering RNAs (siRNAs). Required for miRNA-dependent repression of translation and for siRNA-dependent endonucleolytic cleavage of complementary mRNAs by argonaute family proteins. As scaffoldng protein associates with argonaute proteins bound to partially complementary mRNAs and simultaneously can recr…		Not available	Not available		poly(A) RNA binding ; RNA binding ; nucleotide binding ; nucleic acid binding ; protein binding ; Notch signaling pathway ; gene silencing by RNA ; negative regulation of translation involved in gene silencing by miRNA ; cellular response to starvation ; epidermal growth factor receptor signaling pathway ; phosphatidylinositol-mediated signaling ; neurotrophin TRK receptor signaling pathway ; fib…				IEDB
BANK1	Q8NDB2	B-cell scaffold protein with ankyrin repeats	yes	yes			FUNCTION: Involved in B-cell receptor (BCR)-induced Ca(2+) mobilization from intracellular stores. Promotes Lyn-mediated phosphorylation of IP3 receptors 1 and 2.	DISEASE: Systemic lupus erythematosus (SLE) [MIM:152700]: A chronic, relapsing, inflammatory, and often febrile multisystemic disorder of connective tissue, characterized principally by involvement of the skin, joints, kidneys and serosal membranes. It is of unknown etiology, but is thought to represent a failure of the regulatory mechanisms of the autoimmune system. The disease is marked by a wi…	Other Immune-Related	Not available		B cell activation			PS	GAD,OMIM,UniProt
IL17RC	Q8NAC3	Interleukin-17 receptor C (IL-17 receptor C) (IL-17RC) (Interleukin-17 receptor homolog) (IL17Rhom) (Interleukin-17 receptor-like protein) (IL-17RL) (ZcytoR14)	yes						Cytokine Receptors	Interleukin Receptors		interleukin-17 receptor activity ; cytokine-mediated signaling pathway ; positive regulation of cytokine production involved in inflammatory response ; plasma membrane ; integral component of membrane ; membrane			PS
ATP6V0D2	Q8N8Y2	V-type proton ATPase subunit d 2 (V-ATPase subunit d 2) (Vacuolar proton pump subunit d 2)	yes				FUNCTION: Subunit of the integral membrane V0 complex of vacuolar ATPase. Vacuolar ATPase is responsible for acidifying a variety of intracellular compartments in eukaryotic cells, thus providing most of the energy required for transport processes in the vacuolar system. May play a role in coupling of proton transport and ATP hydrolysis (By similarity).		Not available	Not available	Infectious disease; Autoimmune disease	hydrogen ion transmembrane transporter activity ; protein binding ; transferrin transport ; transport ; transmembrane transport ; ion transport ; insulin receptor signaling pathway ; ATP hydrolysis coupled proton transport ; cellular iron ion homeostasis ; phagosome maturation ; interaction with host ; proton transport ; ; early endosome ; extracellular vesicular exosome ; endosome membrane ; api…		Oxidative phosphorylation [PATH:hsa00190]245972. Metabolic pathways [PATH:hsa01100]245972. Lysosome [PATH:hsa04142]245972. Phagosome [PATH:hsa04145]245972. Collecting duct acid secretion [PATH:hsa04966]245972. Vibrio cholerae infection [PATH:hsa05110]245972. Epithelial cell signaling in Helicobacter pylori infection [PATH:hsa05120]245972. Tuberculosis [PATH:hsa05152]245972. Rheumatoid arthritis […	Kegg
IL22RA1	Q8N6P7	Interleukin-22 receptor subunit alpha-1 (IL-22 receptor subunit alpha-1) (IL-22R-alpha-1) (IL-22RA1) (Cytokine receptor class-II member 9) (Cytokine receptor family 2 member 9) (CRF2-9) (ZcytoR11)	yes				FUNCTION: Component of the receptor for IL20, IL22 and IL24. Component of IL22 receptor formed by IL22RA1 and IL10RB enabling IL22 signaling via JAK/STAT pathways. IL22 also induces activation of MAPK1/MAPK3 and Akt kinases pathways. Component of one of the receptor for IL20 and IL24 formed by IL22RA1 and IL20RB also signaling through STATs activation. Mediates IL24 antiangiogenic activity as wel…		Cytokine Receptors	Interleukin Receptors		interleukin-20 binding ; interferon receptor activity ; defense response to Gram-negative bacterium ; cytokine-mediated signaling pathway ; integral component of membrane ; membrane		Cytokine-cytokine receptor interaction [PATH:hsa04060]58985. Jak-STAT signaling pathway [PATH:hsa04630]58985	UniProt
LILRA3	Q8N6C8	Leukocyte immunoglobulin-like receptor subfamily A member 3 (CD85 antigen-like family member E) (Immunoglobulin-like transcript 6) (ILT-6) (Leukocyte immunoglobulin-like receptor 4) (LIR-4) (Monocyte inhibitory receptor HM43/HM31) (CD antigen CD85e)	yes				FUNCTION: Acts as soluble receptor for class I MHC antigens. Binds both classical and non-classical HLA class I molecules but with reduced affinities compared to LILRB1 or LILRB2.		Other Immune-Related	Not available		receptor activity ; antigen binding ; immune system process ; signal transduction ; defense response ; plasma membrane ; extracellular region		Osteoclast differentiation [PATH:hsa04380]11026	PS
SLC15A4	Q8N697	Solute carrier family 15 member 4 (Peptide transporter 4) (Peptide/histidine transporter 1) (hPHT1)		yes			FUNCTION: Proton oligopeptide cotransporter. Transports free histidine and certain di- and tripeptides.		Not available	Not available		symporter activity ; transporter activity ; L-histidine transmembrane transporter activity ; protein transport ; transport ; oligopeptide transport ; histidine transport ; transmembrane transport ; ion transport ; peptide transport ; lysosomal membrane ; integral component of membrane ; membrane				GAD
CPA6	Q8N4T0	Carboxypeptidase A6 (EC 3.4.17.1) (Carboxypeptidase B)	yes				FUNCTION: May be involved in the proteolytic inactivation of enkephalins and neurotensin in some brain areas. May convert inactive angiotensin I into the biologically active angiotensin II.	DISEASE: Note=A chromosomal aberration involving CPA6 was found in a patient with Duane retraction syndrome. Translocation t(6;8)(q26;q13).; DISEASE: Epilepsy, familial temporal lobe, 5 (ETL5) [MIM:614417]: A focal form of epilepsy characterized by recurrent seizures that arise from foci within the temporal lobe. Seizures are usually accompanied by sensory symptoms, most often auditory in nature.…	Not available	Not available		peptidase activity ; metallocarboxypeptidase activity ; metallopeptidase activity ; hydrolase activity ; carboxypeptidase activity ; zinc ion binding ; metal ion binding ; proteolysis ; extracellular region ; proteinaceous extracellular matrix			PS
SFRP1	Q8N474	Secreted frizzled-related protein 1 (FRP-1) (sFRP-1) (Secreted apoptosis-related protein 2) (SARP-2)	yes				FUNCTION: Soluble frizzled-related proteins (sFRPS) function as modulators of Wnt signaling through direct interaction with Wnts. They have a role in regulating cell growth and differentiation in specific cell types. SFRP1 decreases intracellular beta-catenin levels (By similarity). Has antiproliferative effects on vascular cells, in vitro and in vivo, and can induce, in vivo, an angiogenic respo…		Other Immune-Related	Not available		Wnt-protein binding ; Wnt-activated receptor activity ; identical protein binding ; cysteine-type endopeptidase activity ; drug binding ; frizzled binding ; PDZ domain binding ; heparin binding ; protein binding ; osteoblast differentiation ; brain development ; male gonad development ; negative regulation of androgen receptor signaling pathway ; cellular response to vitamin D ; regulation of cel…		Wnt signaling pathway [PATH:hsa04310]6422	PS
LRRC18	Q8N456	Leucine-rich repeat-containing protein 18		yes			FUNCTION: May be involved in the regulation of spermatogenesis and sperm maturation (By similarity).		Not available	Not available		cytoplasm				GAD
LILRB2	Q8N423	Leukocyte immunoglobulin-like receptor subfamily B member 2 (LIR-2) (Leukocyte immunoglobulin-like receptor 2) (CD85 antigen-like family member D) (Immunoglobulin-like transcript 4) (ILT-4) (Monocyte/macrophage immunoglobulin-like receptor 10) (MIR-10) (C	yes				FUNCTION: Receptor for class I MHC antigens. Recognizes a broad spectrum of HLA-A, HLA-B, HLA-C and HLA-G alleles. Involved in the down-regulation of the immune response and the development of tolerance. Competes with CD8A for binding to class I MHC antigens. Inhibits FCGR1A-mediated phosphorylation of cellular proteins and mobilization of intracellular calcium ions.		Other Immune-Related	Not available		receptor activity ; MHC class Ib protein binding ; protein phosphatase 1 binding ; inhibitory MHC class I receptor activity ; protein binding ; MHC class I protein binding ; cell adhesion molecule binding ; cell surface receptor signaling pathway ; positive regulation of T cell tolerance induction ; regulation of immune response ; cell-cell signaling ; negative regulation of calcium ion transport…		Osteoclast differentiation [PATH:hsa04380]10288	PS
HIST3H2BB	Q8N257	Histone H2B type 3-B (H2B type 12)		yes			FUNCTION: Core component of nucleosome. Nucleosomes wrap and compact DNA into chromatin, limiting DNA accessibility to the cellular machineries which require DNA as a template. Histones thereby play a central role in transcription regulation, DNA repair, DNA replication and chromosomal stability. DNA accessibility is regulated via a complex set of post-translational modifications of histones, als…		Not available	Not available	Autoimmune disease	DNA binding ; protein heterodimerization activity ; nucleosome assembly ; chromatin organization ; nucleoplasm ; nucleosome ; chromosome ; nucleus		Systemic lupus erythematosus [PATH:hsa05322]128312		Kegg
ABCA7	Q8IZY2	ATP-binding cassette sub-family A member 7 (ABCA-SSN) (Autoantigen SS-N) (Macrophage ABC transporter)	yes	yes			FUNCTION: Plays a role in phagocytosis by macrophages of apoptotic cells. Binds APOA1 and may function in apolipoprotein-mediated phospholipid efflux from cells. May also mediate cholesterol efflux. May regulate cellular ceramide homeostasis during keratinocytes differentiation.		Other Immune-Related	Not available		phospholipid transporter activity ; ATP binding ; nucleoside-triphosphatase activity ; transporter activity ; nucleotide binding ; apolipoprotein A-I receptor activity ; ATPase activity ; negative regulation of beta-amyloid formation ; transport ; positive regulation of ATPase activity ; negative regulation of amyloid precursor protein biosynthetic process ; peptide cross-linking ; apolipoprotein…		ABC transporters [PATH:hsa02010]10347	GAD	GAD
OSCAR	Q8IYS5	Osteoclast-associated immunoglobulin-like receptor (Osteoclast-associated receptor) (hOSCAR) (Polymeric immunoglobulin receptor 3) (PIgR-3) (PIgR3) (Poly-Ig receptor 3)	yes				FUNCTION: Regulator of osteoclastogenesis which plays an important bone-specific function in osteoclast differentiation (By similarity).		Other Immune-Related	Not available		extracellular vesicular exosome ; plasma membrane ; integral component of membrane ; membrane ; extracellular region		Osteoclast differentiation [PATH:hsa04380]126014	PS
NELFCD	Q8IXH7	Negative elongation factor C/D (NELF-C/D) (TH1-like protein)		yes	yes		FUNCTION: Essential component of the NELF complex, a complex that negatively regulates the elongation of transcription by RNA polymerase II. The NELF complex, which acts via an association with the DSIF complex and causes transcriptional pausing, is counteracted by the P-TEFb kinase complex.			Not available		protein binding ; positive regulation of viral transcription ; negative regulation of transcription, DNA-templated ; transcription elongation from RNA polymerase II promoter ; transcription, DNA-templated ; viral process ; regulation of transcription, DNA-templated ; transcription from RNA polymerase II promoter ; gene expression ; nucleoplasm ; NELF complex ; membrane ; nucleus				PS	PS
RASGRP3	Q8IV61	Ras guanyl-releasing protein 3 (Calcium and DAG-regulated guanine nucleotide exchange factor III) (Guanine nucleotide exchange factor for Rap1)		yes			FUNCTION: Guanine nucleotide exchange factor (GEF) for Ras and Rap1.		BCR Signaling Pathway	Not available		guanyl-nucleotide exchange factor activity ; Rap GTPase activator activity ; Ras guanyl-nucleotide exchange factor activity ; calcium ion binding ; signal transducer activity ; Ras GTPase binding ; kinase binding ; diacylglycerol binding ; metal ion binding ; regulation of small GTPase mediated signal transduction ; small GTPase mediated signal transduction ; MAPK cascade ; positive regulation of…		MAPK signaling pathway [PATH:hsa04010]25780. B cell receptor signaling pathway [PATH:hsa04662]25780		GAD
HIST2H2AB	Q8IUE6	Histone H2A type 2-B		yes			FUNCTION: Core component of nucleosome. Nucleosomes wrap and compact DNA into chromatin, limiting DNA accessibility to the cellular machineries which require DNA as a template. Histones thereby play a central role in transcription regulation, DNA repair, DNA replication and chromosomal stability. DNA accessibility is regulated via a complex set of post-translational modifications of histones, als…		Not available	Not available	Autoimmune disease	DNA binding ; protein heterodimerization activity ; nucleosome assembly ; extracellular vesicular exosome ; nucleosome ; chromosome ; nucleus		Systemic lupus erythematosus [PATH:hsa05322]317772		Kegg
JAZF1	Q86VZ6	Juxtaposed with another zinc finger protein 1		yes			FUNCTION: Potential transcription factor.	DISEASE: Note=A chromosomal aberration involving JAZF1 may be a cause of endometrial stromal tumors. Translocation t(7;17)(p15;q21) with SUZ12. The translocation generates the JAZF1-SUZ12 oncogene consisting of the N-terminus part of JAZF1 and the C-terminus part of SUZ12. It is frequently found in all cases of endometrial stromal tumors, except in endometrial stromal sarcomas, where it is rarer.…	Not available	Not available		transcription corepressor activity ; nucleic acid binding ; metal ion binding ; negative regulation of transcription from RNA polymerase II promoter ; transcription, DNA-templated ; regulation of transcription, DNA-templated ; transcriptional repressor complex ; nucleus				PS
CD163	Q86VB7	Scavenger receptor cysteine-rich type 1 protein M130 (Hemoglobin scavenger receptor) (CD antigen CD163) [Cleaved into: Soluble CD163 (sCD163)]	yes				FUNCTION: Acute phase-regulated receptor involved in clearance and endocytosis of hemoglobin/haptoglobin complexes by macrophages and may thereby protect tissues from free hemoglobin-mediated oxidative damage. May play a role in the uptake and recycling of iron, via endocytosis of hemoglobin/haptoglobin and subsequent breakdown of heme. Binds hemoglobin/haptoglobin complexes in a calcium-dependen…		Other Immune-Related	Not available		scavenger receptor activity ; protein binding ; acute-phase response ; receptor-mediated endocytosis ; inflammatory response ; plasma membrane ; integral component of membrane ; membrane ; integral component of plasma membrane ; endocytic vesicle membrane ; extracellular region			UniProt
ALYREF	Q86V81	THO complex subunit 4 (Tho4) (Ally of AML-1 and LEF-1) (Aly/REF export factor) (Transcriptional coactivator Aly/REF) (bZIP-enhancing factor BEF)		yes			FUNCTION: Component of the THO subcomplex of the TREX complex. The TREX complex specifically associates with spliced mRNA and not with unspliced pre-mRNA. It is recruited to spliced mRNAs by a transcription-independent mechanism. Binds to mRNA upstream of the exon-junction complex (EJC) and is recruited in a splicing- and cap-dependent manner to a region near the 5' end of the mRNA where it funct…		Not available	Not available		poly(A) RNA binding ; RNA binding ; nucleotide binding ; nucleic acid binding ; protein binding ; osteoblast differentiation ; regulation of DNA recombination ; positive regulation of DNA-templated transcription, elongation ; transport ; replication fork processing ; mRNA transport ; RNA splicing ; viral mRNA export from host cell nucleus ; mRNA processing ; mRNA 3'-end processing ; ; cytoplasm ;…		RNA transport [PATH:hsa03013]10189. mRNA surveillance pathway [PATH:hsa03015]10189. Spliceosome [PATH:hsa03040]10189		UniProt
SYVN1	Q86TM6	E3 ubiquitin-protein ligase synoviolin (EC 6.3.2.-) (Synovial apoptosis inhibitor 1)	yes				FUNCTION: Acts as an E3 ubiquitin-protein ligase which accepts ubiquitin specifically from endoplasmic reticulum-associated UBC7 E2 ligase and transfers it to substrates, promoting their degradation. Component of the endoplasmic reticulum quality control (ERQC) system also called ER-associated degradation (ERAD) involved in ubiquitin-dependent degradation of misfolded endoplasmic reticulum protei…		Other Immune-Related	Not available		acid-amino acid ligase activity ; ligase activity ; protein binding ; zinc ion binding ; metal ion binding ; negative regulation of intrinsic apoptotic signaling pathway in response to endoplasmic reticulum stress ; in utero embryonic development ; cellular protein metabolic process ; protein ubiquitination ; response to stress ; protein N-linked glycosylation via asparagine ; endoplasmic reticul…		Ubiquitin mediated proteolysis [PATH:hsa04120]84447. Protein processing in endoplasmic reticulum [PATH:hsa04141]84447	PS,UniProt
ABI3BP	Q7Z7G0	Target of Nesh-SH3 (Tarsh) (ABI gene family member 3-binding protein) (Nesh-binding protein) (NeshBP)	yes						Not available	Not available		collagen binding ; heparin binding ; glycosaminoglycan binding ; positive regulation of cell-substrate adhesion ; extracellular matrix organization ; extracellular matrix ; interstitial matrix ; extracellular region ; extracellular space			IEDB
PXK	Q7Z7A4	PX domain-containing protein kinase-like protein (Modulator of Na,K-ATPase) (MONaKA)		yes			FUNCTION: Binds to and modulates brain Na,K-ATPase subunits ATP1B1 and ATP1B3 and may thereby participate in the regulation of electrical excitability and synaptic transmission. May not display kinase activity.		Not available	Not available		protein kinase activity ; ATP binding ; phosphatidylinositol binding ; nucleotide binding ; actin binding ; protein C-terminus binding ; transferase activity, transferring phosphorus-containing groups ; metabolic process ; regulation of synaptic transmission ; negative regulation of ATPase activity ; inflammatory response ; protein phosphorylation ; negative regulation of ion transport ; cytoplas…				GAD
BTLA	Q7Z6A9	B- and T-lymphocyte attenuator (B- and T-lymphocyte-associated protein) (CD antigen CD272)	yes				FUNCTION: Lymphocyte inhibitory receptor which inhibits lymphocytes during immune response.		Other Immune-Related	Not available		receptor activity ; cell surface receptor signaling pathway ; immune system process ; negative regulation of T cell proliferation ; negative regulation of alpha-beta T cell proliferation ; immune response-regulating cell surface receptor signaling pathway ; negative regulation of B cell proliferation ; T cell costimulation ; external side of plasma membrane ; plasma membrane ; integral component …			GAD
NEGR1	Q7Z3B1	Neuronal growth regulator 1 (IgLON family member 4)		yes			FUNCTION: May be involved in cell-adhesion. May function as a trans-neural growth-promoting factor in regenerative axon sprouting in the mammalian brain (By similarity).		Other Immune-Related	Not available		protein binding ; cell adhesion ; feeding behavior ; positive regulation of neuron projection development ; single organismal cell-cell adhesion ; locomotory behavior ; extracellular vesicular exosome ; plasma membrane ; membrane ; anchored component of membrane		Cell adhesion molecules (CAMs) [PATH:hsa04514]257194		GAD
MRPL21	Q7Z2W9	39S ribosomal protein L21, mitochondrial (L21mt) (MRP-L21)	yes						Not available	Not available		structural constituent of ribosome ; poly(A) RNA binding ; RNA binding ; translation ; intracellular ; ribosome ; mitochondrion ; ribonucleoprotein complex			IEDB
GPRIN1	Q7Z2K8	G protein-regulated inducer of neurite outgrowth 1 (GRIN1)	yes				FUNCTION: May be involved in neurite outgrowth (By similarity).		Not available	Not available		phosphoprotein binding ; neuron projection development ; cell projection ; plasma membrane ; membrane ; growth cone			IEDB
H2BFWT	Q7Z2G1	Histone H2B type W-T (H2B histone family member W testis-specific)		yes			FUNCTION: Atypical histone H2B. Nucleosomes containing it are structurally and dynamically indistinguishable from those containing conventional H2B. However, unlike conventional H2B, does not recruit chromosome condensation factors and does not participate in the assembly of mitotic chromosomes. May be important for telomere function.		Not available	Not available	Autoimmune disease	DNA binding ; protein heterodimerization activity ; nucleosome assembly ; nuclear membrane ; nucleosome ; membrane ; chromosome ; nucleus		Systemic lupus erythematosus [PATH:hsa05322]158983		Kegg
OLIG3	Q7RTU3	Oligodendrocyte transcription factor 3 (Oligo3) (Class B basic helix-loop-helix protein 7) (bHLHb7) (Class E basic helix-loop-helix protein 20) (bHLHe20)	yes				FUNCTION: May determine the distinct specification program of class A neurons in the dorsal part of the spinal cord and suppress specification of class B neurons.		Not available	Not available		DNA binding ; protein dimerization activity ; RNA polymerase II transcription corepressor activity ; spinal cord motor neuron cell fate specification ; negative regulation of transcription from RNA polymerase II promoter ; spinal cord motor neuron migration ; regulation of gene expression ; transcription, DNA-templated ; spinal cord motor neuron differentiation ; regulation of transcription, DNA-…			GAD
HIST3H2A	Q7L7L0	Histone H2A type 3		yes			FUNCTION: Core component of nucleosome. Nucleosomes wrap and compact DNA into chromatin, limiting DNA accessibility to the cellular machineries which require DNA as a template. Histones thereby play a central role in transcription regulation, DNA repair, DNA replication and chromosomal stability. DNA accessibility is regulated via a complex set of post-translational modifications of histones, als…		Not available	Not available	Autoimmune disease	DNA binding ; protein heterodimerization activity ; nucleosome assembly ; nucleosome ; nuclear nucleosome ; chromosome ; nucleus		Systemic lupus erythematosus [PATH:hsa05322]92815		Kegg
ADAMTS13	Q76LX8	A disintegrin and metalloproteinase with thrombospondin motifs 13 (ADAM-TS 13) (ADAM-TS13) (ADAMTS-13) (EC 3.4.24.87) (von Willebrand factor-cleaving protease) (vWF-CP) (vWF-cleaving protease)			yes		FUNCTION: Cleaves the vWF multimers in plasma into smaller forms.	DISEASE: Thrombotic thrombocytopenic purpura congenital (TTP) [MIM:274150]: A hematologic disease characterized by hemolytic anemia with fragmentation of erythrocytes, thrombocytopenia, diffuse and non-focal neurologic findings, decreased renal function and fever. recessive. Note=The disease is caused by mutations affecting the gene represented in this entry.	Other Immune-Related	Not available		peptidase activity ; calcium ion binding ; integrin binding ; metalloendopeptidase activity ; metallopeptidase activity ; endopeptidase activity ; hydrolase activity ; protein binding ; zinc ion binding ; metal ion binding ; ; blood coagulation ; cell-matrix adhesion ; platelet activation ; glycoprotein metabolic process ; response to interleukin-4 ; protein processing ; peptide catabolic process…					IEDB,PS
H2AFV	Q71UI9	Histone H2A.V (H2A.F/Z)		yes			FUNCTION: Variant histone H2A which replaces conventional H2A in a subset of nucleosomes. Nucleosomes wrap and compact DNA into chromatin, limiting DNA accessibility to the cellular machineries which require DNA as a template. Histones thereby play a central role in transcription regulation, DNA repair, DNA replication and chromosomal stability. DNA accessibility is regulated via a complex set of…		Not available	Not available	Autoimmune disease	DNA binding ; protein heterodimerization activity ; nucleosome assembly ; nucleosome ; chromosome ; nucleus		Systemic lupus erythematosus [PATH:hsa05322]94239		Kegg
HIST2H3A	Q71DI3	Histone H3.2 (Histone H3/m) (Histone H3/o)		yes			FUNCTION: Core component of nucleosome. Nucleosomes wrap and compact DNA into chromatin, limiting DNA accessibility to the cellular machineries which require DNA as a template. Histones thereby play a central role in transcription regulation, DNA repair, DNA replication and chromosomal stability. DNA accessibility is regulated via a complex set of post-translational modifications of histones, als…		Not available	Not available	Autoimmune disease	DNA binding ; protein heterodimerization activity ; protein binding ; blood coagulation ; nucleosome assembly ; extracellular vesicular exosome ; nucleoplasm ; nucleosome ; extracellular region ; chromosome ; nucleus		Systemic lupus erythematosus [PATH:hsa05322]653604. Systemic lupus erythematosus [PATH:hsa05322]333932. Systemic lupus erythematosus [PATH:hsa05322]126961		Kegg
WDFY4	Q6ZS81	WD repeat- and FYVE domain-containing protein 4		yes					Not available	Not available		integral component of membrane ; membrane				GAD
FLJ00340	Q6ZMK3	FLJ00340 protein (Fragment)		yes					Not available	Not available		zinc ion binding ; metal ion binding				IEDB
IL34	Q6ZMJ4	Interleukin-34 (IL-34)	yes				FUNCTION: Cytokine that promotes the proliferation, survival and differentiation of monocytes and macrophages. Promotes the release of proinflammatory chemokines, and thereby plays an important role in innate immunity and in inflammatory processes. Plays an important role in the regulation of osteoclast proliferation and differentiation, and in the regulation of bone resorption. Signaling via CSF…		Cytokines	Interleukins		growth factor activity ; macrophage colony-stimulating factor receptor binding ; cytokine activity ; immune system process ; positive regulation of cell proliferation ; inflammatory response ; innate immune response ; positive regulation of protein phosphorylation ; extracellular region ; extracellular space			PS
PLXDC2	Q6UX71	Plexin domain-containing protein 2 (Tumor endothelial marker 7-related protein)	yes				FUNCTION: May play a role in tumor angiogenesis.		Not available	Not available		receptor activity ; protein binding ; multicellular organismal development ; extracellular vesicular exosome ; integral component of membrane ; membrane			IEDB
H3F3C	Q6NXT2	Histone H3.3C		yes			FUNCTION: Core component of nucleosome. Nucleosomes wrap and compact DNA into chromatin, limiting DNA accessibility to the cellular machineries which require DNA as a template. Histones thereby play a central role in transcription regulation, DNA repair, DNA replication and chromosomal stability. DNA accessibility is regulated via a complex set of post-translational modifications of histones, als…		Not available	Not available	Autoimmune disease	DNA binding ; protein heterodimerization activity ; nucleosomal DNA binding ; nucleosome assembly ; positive regulation of cell growth ; nucleosome ; nuclear euchromatin ; chromosome ; nucleus		Systemic lupus erythematosus [PATH:hsa05322]440093		Kegg
LAIR2	Q6ISS4	Leukocyte-associated immunoglobulin-like receptor 2 (LAIR-2) (CD antigen CD306)	yes						Other Immune-Related	Not available		extracellular region			PS
SIGIRR	Q6IA17	Single Ig IL-1-related receptor (Single Ig IL-1R-related molecule) (Single immunoglobulin domain-containing IL1R-related protein) (Toll/interleukin-1 receptor 8) (TIR8)	yes	yes			FUNCTION: Acts as a negative regulator of the Toll-like and IL-1R receptor signaling pathways. Attenuates the recruitment of receptor-proximal signaling components to the TLR4 receptor, probably through an TIR-TIR domain interaction with TLR4. Through its extracellular domain interferes with the heterodimerization of Il1R1 and IL1RAP.		Other Immune-Related	Not available		protein binding ; acute-phase response ; negative regulation of chemokine biosynthetic process ; negative regulation of sequence-specific DNA binding transcription factor activity ; signal transduction ; negative regulation of cytokine-mediated signaling pathway ; negative regulation of lipopolysaccharide-mediated signaling pathway ; integral component of membrane ; membrane			PS	PS
HIST2H2AA3	Q6FI13	Histone H2A type 2-A (Histone H2A.2) (Histone H2A/o)		yes			FUNCTION: Core component of nucleosome. Nucleosomes wrap and compact DNA into chromatin, limiting DNA accessibility to the cellular machineries which require DNA as a template. Histones thereby play a central role in transcription regulation, DNA repair, DNA replication and chromosomal stability. DNA accessibility is regulated via a complex set of post-translational modifications of histones, als…		Not available	Not available	Autoimmune disease	DNA binding ; protein heterodimerization activity ; nucleosome assembly ; extracellular vesicular exosome ; nucleosome ; chromosome ; nucleus		Systemic lupus erythematosus [PATH:hsa05322]8337. Systemic lupus erythematosus [PATH:hsa05322]723790		Kegg
SUMO4	Q6EEV6	Small ubiquitin-related modifier 4 (SUMO-4) (Small ubiquitin-like protein 4)	yes				FUNCTION: Ubiquitin-like protein which can be covalently attached to target lysines as a monomer. Does not seem to be involved in protein degradation and may modulate protein subcellular localization, stability or activity. Upon oxidative stress, conjugates to various anti-oxidant enzymes, chaperones, and stress defense proteins. May also conjugate to NFKBIA, TFAP2A and FOS, negatively regulating…		Not available	Not available		protein sumoylation ; nucleus		RNA transport [PATH:hsa03013]387082	PS
UHRF1BP1	Q6BDS2	UHRF1-binding protein 1		yes			FUNCTION: May act as a negative regulator of cell growth.		Not available	Not available		histone deacetylase binding ; identical protein binding ; protein binding				PS
TRIM68	Q6AZZ1	E3 ubiquitin-protein ligase TRIM68 (EC 6.3.2.-) (RING finger protein 137) (SSA protein SS-56) (SS-56) (Tripartite motif-containing protein 68)		yes			FUNCTION: Functions as an ubiquitin E3 ligase. Acts as a coactivator of androgen receptor (AR) depending on its ubiquitin ligase activity.		Not available	Not available		ubiquitin-protein transferase activity ; histone acetyltransferase binding ; ligase activity ; androgen receptor binding ; zinc ion binding ; metal ion binding ; protein autoubiquitination ; regulation of androgen receptor signaling pathway ; protein ubiquitination ; cytoplasm ; intracellular ; nucleolus ; perinuclear region of cytoplasm ; nucleus ; Golgi apparatus				IEDB,UniProt
KCTD11	Q693B1	BTB/POZ domain-containing protein KCTD11	yes				FUNCTION: Plays a role as a marker and a regulator of neuronal differentiation; Up-regulated by a variety of neurogenic signals, such as retinoic acid, epidermal growth factor/EGF and NGFB/nerve growth factor. Induces apoptosis, growth arrest and the expression of cyclin-dependent kinase inhibitor CDKN1B. Plays a role as a tumor repressor and inhibits cell growth and tumorigenicity of medulloblas…		Not available	Not available		nervous system development ; regulation of cell proliferation ; protein homooligomerization ; multicellular organismal development ; protein ubiquitination ; positive regulation of neuron differentiation ; negative regulation of neuroblast proliferation ; negative regulation of smoothened signaling pathway ; regulation of growth ; cell differentiation ; ; cytoplasm			PS
STEAP4	Q687X5	Metalloreductase STEAP4 (EC 1.16.1.-) (Six-transmembrane epithelial antigen of prostate 4) (SixTransMembrane protein of prostate 2) (Tumor necrosis factor, alpha-induced protein 9)	yes				FUNCTION: Metalloreductase that has the ability to reduce both Fe(3+) to Fe(2+) and Cu(2+) to Cu(1+). Uses NAD(+) as acceptor. Plays a role in systemic metabolic homeostasis, integrating inflammatory and metabolic responses (By similarity). Associated with obesity and insulin-resistance. Involved in inflammatory arthritis, through the regulation of inflammatory cytokines. Inhibits anchorage-indep…		Other Immune-Related	Not available		oxidoreductase activity ; metal ion binding ; transport ; iron ion homeostasis ; ion transport ; oxidation-reduction process ; fat cell differentiation ; plasma membrane ; integral component of membrane ; membrane ; Golgi membrane ; Golgi apparatus			UniProt
IL23R	Q5VWK5	Interleukin-23 receptor (IL-23 receptor) (IL-23R)	yes				FUNCTION: Associates with IL12RB1 to form the interleukin-23 receptor. Binds IL23 and mediates T-cells, NK cells and possibly certain macrophage/myeloid cells stimulation probably through activation of the Jak-Stat signaling cascade. IL23 functions in innate and adaptive immunity and may participate in acute response to infection in peripheral tissues. IL23 may be responsible for autoimmune infla…	DISEASE: Inflammatory bowel disease 17 (IBD17) [MIM:612261]: A chronic, relapsing inflammation of the gastrointestinal tract with a complex etiology. It is subdivided into Crohn disease and ulcerative colitis phenotypes. Crohn disease may affect any part of the gastrointestinal tract from the mouth to the anus, but most frequently it involves the terminal ileum and colon. Bowel inflammation is tr…	Cytokine Receptors	Interleukin Receptors		interleukin-23 binding ; interleukin-12 receptor binding ; interleukin-23 receptor activity ; positive regulation of T-helper 17 cell lineage commitment ; positive regulation of interferon-gamma production ; interleukin-23-mediated signaling pathway ; response to lipopolysaccharide ; positive regulation of memory T cell differentiation ; immune system process ; positive regulation of defense resp…		Cytokine-cytokine receptor interaction [PATH:hsa04060]149233. Jak-STAT signaling pathway [PATH:hsa04630]149233	PS
RC3H1	Q5TC82	Roquin (RING finger and C3H zinc finger protein 1) (RING finger protein 198)		yes			FUNCTION: Represses ICOS function, an essential costimulatory receptor for follicular T-cells. May act as an ubiquitin ligase that regulates ubiquitin-dependent control of AU-rich mRNAs by AUF1/HNRPD and HUR/ELAVL1 (By similarity).		Not available	Not available		poly(A) RNA binding ; RNA binding ; mRNA 3'-UTR binding ; ubiquitin-protein transferase activity ; zinc ion binding ; metal ion binding ; posttranscriptional regulation of gene expression ; protein ubiquitination ; regulation of germinal center formation ; negative regulation of B cell proliferation ; negative regulation of germinal center formation ; negative regulation of T-helper cell differen…				PS
HIST2H2BF	Q5QNW6	Histone H2B type 2-F		yes			FUNCTION: Core component of nucleosome. Nucleosomes wrap and compact DNA into chromatin, limiting DNA accessibility to the cellular machineries which require DNA as a template. Histones thereby play a central role in transcription regulation, DNA repair, DNA replication and chromosomal stability. DNA accessibility is regulated via a complex set of post-translational modifications of histones, als…		Not available	Not available	Autoimmune disease	DNA binding ; protein heterodimerization activity ; nucleosome assembly ; chromatin organization ; extracellular vesicular exosome ; nucleoplasm ; nucleosome ; chromosome ; nucleus		Systemic lupus erythematosus [PATH:hsa05322]440689		Kegg
XKR6	Q5GH73	XK-related protein 6		yes					Other Immune-Related	Not available		integral component of membrane ; membrane				GAD
FNDC1	Q4ZHG4	Fibronectin type III domain-containing protein 1 (Activation-associated cDNA protein) (Expressed in synovial lining protein)	yes				FUNCTION: May be an activator of G protein signaling (By similarity).		Not available	Not available		positive regulation of cardiac muscle cell apoptotic process ; regulation of protein transport ; cellular response to hypoxia ; positive regulation of protein phosphorylation ; cytoplasm ; nucleolus ; plasma membrane ; cell-cell junction ; extracellular region ; mitochondrial membrane ; nucleus			UniProt
ARID4B	Q4LE39	AT-rich interactive domain-containing protein 4B (ARID domain-containing protein 4B) (180 kDa Sin3-associated polypeptide) (Sin3-associated polypeptide p180) (Breast cancer-associated antigen BRCAA1) (Histone deacetylase complex subunit SAP180) (Retinobla	yes				FUNCTION: Acts as a transcriptional repressor. May function in the assembly and/or enzymatic activity of the Sin3A corepressor complex or in mediating interactions between the complex and other regulatory complexes.		Not available	Not available		DNA binding ; protein binding ; regulation of gene expression by genetic imprinting ; histone H4-K20 trimethylation ; histone H3-K9 trimethylation ; transcription, DNA-templated ; regulation of transcription, DNA-templated ; cytoplasm ; intracellular ; nucleus			UniProt
HLA-DRB5	Q30154	HLA class II histocompatibility antigen, DR beta 5 chain (DR beta-5) (DR2-beta-2) (Dw2) (MHC class II antigen DRB5)		yes			FUNCTION: Binds peptides derived from antigens that access the endocytic route of antigen presenting cells (APC) and presents them on the cell surface for recognition by the CD4 T-cells. The peptide binding cleft accommodates peptides of 10-30 residues. The peptides presented by MHC class II molecules are generated mostly by degradation of proteins that access the endocytic route, where they are …		Antigen Processing and Presentation	Not available	Infectious disease; Autoimmune disease	peptide antigen binding ; antigen processing and presentation of peptide or polysaccharide antigen via MHC class II ; antigen processing and presentation of exogenous peptide antigen via MHC class II ; immune system process ; immune response ; interferon-gamma-mediated signaling pathway ; cytokine-mediated signaling pathway ; T cell costimulation ; antigen processing and presentation ; T cell rec…	influenza	Phagosome [PATH:hsa04145]3127. Cell adhesion molecules (CAMs) [PATH:hsa04514]3127. Antigen processing and presentation [PATH:hsa04612]3127. Hematopoietic cell lineage [PATH:hsa04640]3127. Intestinal immune network for IgA production [PATH:hsa04672]3127. Type I diabetes mellitus [PATH:hsa04940]3127. Leishmaniasis [PATH:hsa05140]3127. Toxoplasmosis [PATH:hsa05145]3127. Staphylococcus aureus infecti…		Kegg
CR1L	Q2VPA4	Complement component receptor 1-like protein (Complement C4b-binding protein CR-1-like protein)		yes					Other Immune-Related	Not available		cytoplasm ; membrane ; receptor complex ; extracellular region				PS
KIAA1109	Q2LD37	Uncharacterized protein KIAA1109 (Fragile site-associated protein)	yes						Not available	Not available		protein binding ; regulation of cell growth ; regulation of epithelial cell differentiation ; integral component of membrane ; membrane ; nucleus			PS
MICA	Q29983	MHC class I polypeptide-related sequence A (MIC-A)	yes	yes			FUNCTION: Seems to have no role in antigen presentation. Acts as a stress-induced self-antigen that is recognized by gamma delta T-cells. Ligand for the KLRK1/NKG2D receptor. Binding to KLRK1 leads to cell lysis.	DISEASE: Note=Anti-MICA antibodies and ligand shedding are involved in the progression of monoclonal gammopathy of undetermined significance (MGUS)to multiple myeloma.; DISEASE: Psoriasis 1 (PSORS1) [MIM:177900]: A common, chronic inflammatory disease of the skin with multifactorial etiology. It is characterized by red, scaly plaques usually found on the scalp, elbows and knees. These lesions are…	Antigen Processing and Presentation,Natural Killer Cell Cytotoxicity	Not available		beta-2-microglobulin binding ; natural killer cell lectin-like receptor binding ; protein binding ; response to heat ; cytolysis ; T cell mediated cytotoxicity ; immune system process ; cellular response to DNA damage stimulus ; immune response ; gamma-delta T cell activation ; defense response to virus ; immune response to tumor cell ; natural killer cell mediated cytotoxicity ; ; cytoplasm ; pl…		Natural killer cell mediated cytotoxicity [PATH:hsa04650]100507436	GAD,PS	GAD,PS
MICB	Q29980	MHC class I polypeptide-related sequence B (MIC-B)	yes				FUNCTION: Seems to have no role in antigen presentation. Acts as a stress-induced self-antigen that is recognized by gamma delta T cells. Ligand for the KLRK1/NKG2D receptor. Binding to KLRK1 leads to cell lysis.	DISEASE: Rheumatoid arthritis (RA) [MIM:180300]: An inflammatory disease with autoimmune features and a complex genetic component. It primarily affects the joints and is characterized by inflammatory changes in the synovial membranes and articular structures, widespread fibrinoid degeneration of the collagen fibers in mesenchymal tissues, and by atrophy and rarefaction of bony structures. Note=Di…	Antigen Processing and Presentation,Natural Killer Cell Cytotoxicity	Not available		natural killer cell lectin-like receptor binding ; response to heat ; regulation of immune response ; response to retinoic acid ; cytolysis ; immune response-activating cell surface receptor signaling pathway ; immune system process ; immune response ; gamma-delta T cell activation ; response to oxidative stress ; negative regulation of defense response to virus by host ; ; plasma membrane ; inte…		Natural killer cell mediated cytotoxicity [PATH:hsa04650]4277	GAD,PS,UniProt
HLA-DR3	Q29905	HLA-DR3 protein (Fragment)		yes					Not available	Not available		antigen processing and presentation of peptide or polysaccharide antigen via MHC class II ; immune response ; antigen processing and presentation ; integral component of membrane ; membrane ; MHC class II protein complex				IEDB
ATP6V1F	Q16864	V-type proton ATPase subunit F (V-ATPase subunit F) (V-ATPase 14 kDa subunit) (Vacuolar proton pump subunit F)	yes				FUNCTION: Subunit of the peripheral V1 complex of vacuolar ATPase essential for assembly or catalytic function. V-ATPase is responsible for acidifying a variety of intracellular compartments in eukaryotic cells.		Not available	Not available	Infectious disease; Autoimmune disease	hydrogen ion transmembrane transporter activity ; proton-transporting ATPase activity, rotational mechanism ; ATPase activity, coupled to transmembrane movement of ions ; protein binding ; ATPase activity, uncoupled ; transferrin transport ; transport ; ion transmembrane transport ; transmembrane transport ; ion transport ; insulin receptor signaling pathway ; ATP hydrolysis coupled proton transp…		Oxidative phosphorylation [PATH:hsa00190]9296. Metabolic pathways [PATH:hsa01100]9296. Phagosome [PATH:hsa04145]9296. Collecting duct acid secretion [PATH:hsa04966]9296. Vibrio cholerae infection [PATH:hsa05110]9296. Epithelial cell signaling in Helicobacter pylori infection [PATH:hsa05120]9296. Rheumatoid arthritis [PATH:hsa05323]9296	Kegg
HIST2H2BE	Q16778	Histone H2B type 2-E (Histone H2B-GL105) (Histone H2B.q) (H2B/q)		yes			FUNCTION: Core component of nucleosome. Nucleosomes wrap and compact DNA into chromatin, limiting DNA accessibility to the cellular machineries which require DNA as a template. Histones thereby play a central role in transcription regulation, DNA repair, DNA replication and chromosomal stability. DNA accessibility is regulated via a complex set of post-translational modifications of histones, als…		Not available	Not available	Autoimmune disease	DNA binding ; protein heterodimerization activity ; nucleosome assembly ; antibacterial humoral response ; defense response to Gram-positive bacterium ; chromatin organization ; innate immune response in mucosa ; defense response to bacterium ; extracellular vesicular exosome ; nucleoplasm ; nucleosome ; extracellular space ; chromosome ; nucleus		Systemic lupus erythematosus [PATH:hsa05322]8349		Kegg
HIST2H2AC	Q16777	Histone H2A type 2-C (Histone H2A-GL101) (Histone H2A/q)		yes			FUNCTION: Core component of nucleosome. Nucleosomes wrap and compact DNA into chromatin, limiting DNA accessibility to the cellular machineries which require DNA as a template. Histones thereby play a central role in transcription regulation, DNA repair, DNA replication and chromosomal stability. DNA accessibility is regulated via a complex set of post-translational modifications of histones, als…		Not available	Not available	Autoimmune disease	DNA binding ; protein heterodimerization activity ; nucleosome assembly ; extracellular vesicular exosome ; nucleosome ; chromosome ; nucleus		Systemic lupus erythematosus [PATH:hsa05322]8338		Kegg
HIST3H3	Q16695	Histone H3.1t (H3/t) (H3t) (H3/g)		yes			FUNCTION: Core component of nucleosome. Nucleosomes wrap and compact DNA into chromatin, limiting DNA accessibility to the cellular machineries which require DNA as a template. Histones thereby play a central role in transcription regulation, DNA repair, DNA replication and chromosomal stability. DNA accessibility is regulated via a complex set of post-translational modifications of histones, als…		Not available	Not available	Autoimmune disease	DNA binding ; protein heterodimerization activity ; protein binding ; nucleosome assembly ; telomere maintenance ; extracellular vesicular exosome ; nucleoplasm ; nucleosome ; chromosome ; nucleus		Systemic lupus erythematosus [PATH:hsa05322]8290		Kegg
HIF1A	Q16665	Hypoxia-inducible factor 1-alpha (HIF-1-alpha) (HIF1-alpha) (ARNT-interacting protein) (Basic-helix-loop-helix-PAS protein MOP1) (Class E basic helix-loop-helix protein 78) (bHLHe78) (Member of PAS protein 1) (PAS domain-containing protein 8)	yes				FUNCTION: Functions as a master transcriptional regulator of the adaptive response to hypoxia. Under hypoxic conditions, activates the transcription of over 40 genes, including erythropoietin, glucose transporters, glycolytic enzymes, vascular endothelial growth factor, HILPDA, and other genes whose protein products increase oxygen delivery or facilitate metabolic adaptation to hypoxia. Plays an …		Other Immune-Related	Not available		ubiquitin protein ligase binding ; RNA polymerase II distal enhancer sequence-specific DNA binding transcription factor activity ; histone deacetylase binding ; DNA binding ; RNA polymerase II core promoter proximal region sequence-specific DNA binding transcription factor activity involved in positive regulation of transcription ; protein dimerization activity ; protein kinase binding ; protein …		mTOR signaling pathway [PATH:hsa04150]3091. Pathways in cancer [PATH:hsa05200]3091. Renal cell carcinoma [PATH:hsa05211]3091	PS
POU2AF1	Q16633	POU domain class 2-associating factor 1 (B-cell-specific coactivator OBF-1) (BOB-1) (OCA-B) (OCT-binding factor 1)		yes			FUNCTION: Transcriptional coactivator that specifically associates with either OCT1 or OCT2. It boosts the OCT1 mediated promoter activity and to a lesser extent, that of OCT2. It has no intrinsic DNA-binding activity. It recognizes the POU domains of OCT1 and OCT2. It is essential for the response of B-cells to antigens and required for the formation of germinal centers.	DISEASE: Note=A chromosomal aberration involving POU2AF1/OBF1 may be a cause of a form of B-cell leukemia. Translocation t(3;11)(q27;q23) with BCL6.	Not available	Not available		DNA binding ; transcription cofactor activity ; protein binding ; transcription coactivator activity ; transcription, DNA-templated ; humoral immune response ; regulation of transcription, DNA-templated ; transcription from RNA polymerase II promoter ; nucleus				PS
BAK1	Q16611	Bcl-2 homologous antagonist/killer (Apoptosis regulator BAK) (Bcl-2-like protein 7) (Bcl2-L-7)	yes				FUNCTION: In the presence of an appropriate stimulus, accelerates programmed cell death by binding to, and antagonizing the anti-apoptotic action of BCL2 or its adenovirus homolog E1B 19k protein. Low micromolar levels of zinc ions inhibit the promotion of apoptosis.		Other Immune-Related	Not available		identical protein binding ; chaperone binding ; heat shock protein binding ; protein heterodimerization activity ; BH domain binding ; protein homodimerization activity ; protein binding ; metal ion binding ; brain development ; myeloid cell homeostasis ; cellular response to UV ; fibroblast apoptotic process ; negative regulation of cell proliferation ; endocrine pancreas development ; activatio…		Protein processing in endoplasmic reticulum [PATH:hsa04141]578	PS
CALCRL	Q16602	Calcitonin gene-related peptide type 1 receptor (CGRP type 1 receptor) (Calcitonin receptor-like receptor)	yes				FUNCTION: Receptor for calcitonin-gene-related peptide (CGRP) together with RAMP1 and receptor for adrenomedullin together with RAMP3 (By similarity). Receptor for adrenomedullin together with RAMP2. The activity of this receptor is mediated by G proteins which activate adenylyl cyclase.		Cytokine Receptors	Not available		protein transporter activity ; transmembrane signaling receptor activity ; adrenomedullin receptor activity ; signal transducer activity ; calcitonin gene-related polypeptide receptor activity ; protein binding ; calcitonin receptor activity ; G-protein coupled receptor activity ; cell surface receptor signaling pathway ; protein transport ; angiogenesis ; heart development ; negative regulation …		Neuroactive ligand-receptor interaction [PATH:hsa04080]10203. Vascular smooth muscle contraction [PATH:hsa04270]10203	PS
LY6E	Q16553	Lymphocyte antigen 6E (Ly-6E) (Retinoic acid-induced gene E protein) (RIG-E) (Stem cell antigen 2) (SCA-2) (Thymic shared antigen 1) (TSA-1)		yes					Other Immune-Related	Not available		cell surface receptor signaling pathway ; adrenal gland development ; in utero embryonic development ; epinephrine secretion ; organ growth ; ventricular cardiac muscle tissue morphogenesis ; norepinephrine metabolic process ; plasma membrane ; membrane ; integral component of plasma membrane ; anchored component of membrane				PS
IL17A	Q16552	Interleukin-17A (IL-17) (IL-17A) (Cytotoxic T-lymphocyte-associated antigen 8) (CTLA-8)	yes	yes			FUNCTION: Induces stromal cells to produce proinflammatory and hematopoietic cytokines. Enhances the surface expression of ICAM1/intracellular adhesion molecule 1 in fibroblasts.		Antimicrobials,Cytokines	Interleukins	Autoimmune disease	cytokine activity ; protein glycosylation ; positive regulation of interleukin-23 production ; cell-cell signaling ; positive regulation of osteoclast differentiation ; immune response ; apoptotic process ; positive regulation of transcription from RNA polymerase II promoter ; inflammatory response ; cellular response to interleukin-1 ; fibroblast activation ; ; external side of plasma membrane ;…		Cytokine-cytokine receptor interaction [PATH:hsa04060]3605. Rheumatoid arthritis [PATH:hsa05323]3605	Kegg,PS	PS
MAPK14	Q16539	Mitogen-activated protein kinase 14 (MAP kinase 14) (MAPK 14) (EC 2.7.11.24) (Cytokine suppressive anti-inflammatory drug-binding protein) (CSAID-binding protein) (CSBP) (MAP kinase MXI2) (MAX-interacting protein 2) (Mitogen-activated protein kinase p38 a	yes	yes			FUNCTION: Serine/threonine kinase which acts as an essential component of the MAP kinase signal transduction pathway. MAPK14 is one of the four p38 MAPKs which play an important role in the cascades of cellular responses evoked by extracellular stimuli such as proinflammatory cytokines or physical stress leading to direct activation of transcription factors. Accordingly, p38 MAPKs phosphorylate a…		Antimicrobials	Not available	Infectious disease	protein kinase activity ; ATP binding ; protein serine/threonine kinase activity ; kinase activity ; MAP kinase kinase activity ; transferase activity ; NFAT protein binding ; nucleotide binding ; MAP kinase activity ; protein binding ; ; blood coagulation ; cell surface receptor signaling pathway ; stress-induced premature senescence ; glucose metabolic process ; angiogenesis ; transmembrane rec…	influenza	MAPK signaling pathway [PATH:hsa04010]1432. VEGF signaling pathway [PATH:hsa04370]1432. Osteoclast differentiation [PATH:hsa04380]1432. Toll-like receptor signaling pathway [PATH:hsa04620]1432. NOD-like receptor signaling pathway [PATH:hsa04621]1432. RIG-I-like receptor signaling pathway [PATH:hsa04622]1432. T cell receptor signaling pathway [PATH:hsa04660]1432. Fc epsilon RI signaling pathway [P…	PS	PS
NFE2L2	Q16236	Nuclear factor erythroid 2-related factor 2 (NF-E2-related factor 2) (NFE2-related factor 2) (HEBP1) (Nuclear factor, erythroid derived 2, like 2)		yes			FUNCTION: Transcription activator that binds to antioxidant response (ARE) elements in the promoter regions of target genes. Important for the coordinated up-regulation of genes in response to oxidative stress. May be involved in the transcriptional activation of genes of the beta-globin cluster by mediating enhancer activity of hypersensitive site 2 of the beta-globin locus control region.		Other Immune-Related	Not available		DNA binding ; RNA polymerase II activating transcription factor binding ; sequence-specific DNA binding ; protein binding ; sequence-specific DNA binding transcription factor activity ; protein domain specific binding ; positive regulation of blood coagulation ; proteasomal ubiquitin-independent protein catabolic process ; positive regulation of transcription, DNA-templated ; negative regulation …		Protein processing in endoplasmic reticulum [PATH:hsa04141]4780		PS
ATP6AP1	Q15904	V-type proton ATPase subunit S1 (V-ATPase subunit S1) (Protein XAP-3) (V-ATPase Ac45 subunit) (V-ATPase S1 accessory protein) (Vacuolar proton pump subunit S1)	yes				FUNCTION: Vacuolar ATPase is responsible for acidifying a variety of intracellular compartments in eukaryotic cells (By similarity).		Not available	Not available	Infectious disease; Autoimmune disease	ATP binding ; proton-transporting ATPase activity, rotational mechanism ; transporter activity ; Rab GTPase binding ; proton-transporting ATP synthase activity, rotational mechanism ; nucleotide binding ; positive regulation of exocytosis ; transport ; positive regulation of osteoblast differentiation ; positive regulation of bone resorption ; ion transport ; ATP hydrolysis coupled proton transpo…		Oxidative phosphorylation [PATH:hsa00190]537. Metabolic pathways [PATH:hsa01100]537. Lysosome [PATH:hsa04142]537. Phagosome [PATH:hsa04145]537. Vibrio cholerae infection [PATH:hsa05110]537. Epithelial cell signaling in Helicobacter pylori infection [PATH:hsa05120]537. Tuberculosis [PATH:hsa05152]537. Rheumatoid arthritis [PATH:hsa05323]537	Kegg
ADIPOQ	Q15848	Adiponectin (30 kDa adipocyte complement-related protein) (Adipocyte complement-related 30 kDa protein) (ACRP30) (Adipocyte, C1q and collagen domain-containing protein) (Adipose most abundant gene transcript 1 protein) (apM-1) (Gelatin-binding protein)	yes	yes			FUNCTION: Important adipokine involved in the control of fat metabolism and insulin sensitivity, with direct anti-diabetic, anti-atherogenic and anti-inflammatory activities. Stimulates AMPK phosphorylation and activation in the liver and the skeletal muscle, enhancing glucose utilization and fatty-acid combustion. Antagonizes TNF-alpha by negatively regulating its expression in various tissues s…	DISEASE: Adiponectin deficiency (ADPND) [MIM:612556]: A condition that results in very low concentrations of plasma adiponectin. Note=The disease is caused by mutations affecting the gene represented in this entry.; DISEASE: Diabetes mellitus, non-insulin-dependent (NIDDM) [MIM:125853]: A multifactorial disorder of glucose homeostasis caused by a lack of sensitivity to the body's own insulin. Aff…	Antimicrobials,Cytokines	Not available		hormone activity ; identical protein binding ; receptor binding ; sialic acid binding ; protein homodimerization activity ; protein binding ; cytokine activity ; positive regulation of blood pressure ; response to linoleic acid ; positive regulation of cellular protein metabolic process ; glucose homeostasis ; negative regulation of intracellular protein transport ; response to glucose ; glucose …		PPAR signaling pathway [PATH:hsa03320]9370. Adipocytokine signaling pathway [PATH:hsa04920]9370. Type II diabetes mellitus [PATH:hsa04930]9370	PS	PS
NEDD8	Q15843	NEDD8 (Neddylin) (Neural precursor cell expressed developmentally down-regulated protein 8) (NEDD-8) (Ubiquitin-like protein Nedd8)	yes				FUNCTION: Ubiquitin-like protein which plays an important role in cell cycle control and embryogenesis. Covalent attachment to its substrates requires prior activation by the E1 complex UBE1C-APPBP1 and linkage to the E2 enzyme UBE2M. Attachment of NEDD8 to cullins activates their associated E3 ubiquitin ligase activity, and thus promotes polyubiquitination and proteasomal degradation of cyclins …		Not available	Not available		ubiquitin protein ligase binding ; protein binding ; protein localization ; response to organic cyclic compound ; cellular protein modification process ; anatomical structure morphogenesis ; transforming growth factor beta receptor signaling pathway ; ubiquitin-dependent protein catabolic process ; proteolysis ; protein neddylation ; regulation of transcription from RNA polymerase II promoter ; e…			IEDB
CHI3L2	Q15782	Chitinase-3-like protein 2 (Chondrocyte protein 39) (YKL-39)	yes				FUNCTION: Lectin that binds chitooligosaccharides and other glycans with high affinity, but not heparin. Has no chitinase activity.		Not available	Not available		hydrolase activity, hydrolyzing O-glycosyl compounds ; chitin binding ; hydrolase activity ; chitinase activity ; carbohydrate metabolic process ; chitin catabolic process ; extracellular region ; extracellular space			PS
LTB4R	Q15722	Leukotriene B4 receptor 1 (LTB4-R 1) (LTB4-R1) (Chemoattractant receptor-like 1) (G-protein coupled receptor 16) (P2Y purinoceptor 7) (P2Y7)	yes				FUNCTION: Receptor for extracellular ATP > UTP and ADP. The activity of this receptor is mediated by G proteins which activate a phosphatidylinositol-calcium second messenger system. May be the cardiac P2Y receptor involved in the regulation of cardiac muscle contraction through modulation of L-type calcium currents. Is a receptor for leukotriene B4, a potent chemoattractant involved in inflammat…		Antimicrobials,Cytokine Receptors	Chemokine Receptors		leukotriene receptor activity ; leukotriene B4 receptor activity ; signal transducer activity ; nucleotide binding ; G-protein coupled receptor activity ; G-protein coupled receptor signaling pathway ; cellular component movement ; immune response ; signal transduction ; phospholipase C-activating G-protein coupled receptor signaling pathway ; inflammatory response ; muscle contraction ; plasma m…		Neuroactive ligand-receptor interaction [PATH:hsa04080]1241	PS
OASL	Q15646	59 kDa 2'-5'-oligoadenylate synthase-like protein (Thyroid receptor-interacting protein 14) (TR-interacting protein 14) (TRIP-14) (p59 OASL) (p59OASL)		yes			FUNCTION: Does not have 2'-5'-OAS activity, but can bind double-stranded RNA. Displays antiviral activity against encephalomyocarditis virus (EMCV) and hepatitis C virus (HCV) via an alternative antiviral pathway independent of RNase L.		Antimicrobials	Not available		DNA binding ; ATP binding ; double-stranded RNA binding ; poly(A) RNA binding ; transferase activity ; RNA binding ; thyroid hormone receptor binding ; 2'-5'-oligoadenylate synthetase activity ; metabolic process ; immune system process ; negative regulation of viral genome replication ; immune response ; interferon-gamma-mediated signaling pathway ; defense response to virus ; response to virus …				PS
TGFBI	Q15582	Transforming growth factor-beta-induced protein ig-h3 (Beta ig-h3) (Kerato-epithelin) (RGD-containing collagen-associated protein) (RGD-CAP)	yes				FUNCTION: Binds to type I, II, and IV collagens. This adhesion protein may play an important role in cell-collagen interactions. In cartilage, may be involved in endochondral bone formation.	DISEASE: Corneal dystrophy, epithelial basement membrane (EBMD) [MIM:121820]: A bilateral anterior corneal dystrophy characterized by grayish epithelial fingerprint lines, geographic map-like lines, and dots (or microcysts) on slit-lamp examination. Pathologic studies show abnormal, redundant basement membrane and intraepithelial lacunae filled with cellular debris. Note=The disease is caused by …	Other Immune-Related	Not available		collagen binding ; extracellular matrix binding ; integrin binding ; protein binding ; visual perception ; angiogenesis ; cell adhesion ; negative regulation of cell adhesion ; cell proliferation ; chondrocyte differentiation ; extracellular matrix organization ; response to stimulus ; basement membrane ; extracellular vesicular exosome ; plasma membrane ; extracellular matrix ; trans-Golgi netwo…			PS
ANGPT1	Q15389	Angiopoietin-1 (ANG-1)	yes				FUNCTION: Binds and activates TEK/TIE2 receptor by inducing its dimerization and tyrosine phosphorylation. Plays an important role in the regulation of angiogenesis, endothelial cell survival, proliferation, migration, adhesion and cell spreading, reorganization of the actin cytoskeleton, but also maintenance of vascular quiescence. Required for normal angiogenesis and heart development during em…		Cytokine Receptors	Not available	Autoimmune disease	receptor binding ; receptor tyrosine kinase binding ; activation of transmembrane receptor protein tyrosine kinase activity ; blood coagulation ; angiogenesis ; positive regulation of peptidyl-serine phosphorylation ; transmembrane receptor protein tyrosine kinase signaling pathway ; leukocyte migration ; in utero embryonic development ; positive regulation of peptidyl-tyrosine phosphorylation ; …		Rheumatoid arthritis [PATH:hsa05323]284	Kegg,PS
PDCD1	Q15116	Programmed cell death protein 1 (Protein PD-1) (hPD-1) (CD antigen CD279)	yes	yes		yes	FUNCTION: Inhibitory cell surface receptor involved in the regulation of T-cell function during immunity and tolerance. Upon ligand binding, inhibits T-cell effector functions in an antigen-specific manner. Possible cell death inducer, in association with other factors.	DISEASE: Systemic lupus erythematosus 2 (SLEB2) [MIM:605218]: A chronic, relapsing, inflammatory, and often febrile multisystemic disorder of connective tissue, characterized principally by involvement of the skin, joints, kidneys and serosal membranes. It is of unknown etiology, but is thought to represent a failure of the regulatory mechanisms of the autoimmune system. The disease is marked by …	Antimicrobials,TCR Signaling Pathway	Not available		signal transducer activity ; protein binding ; multicellular organismal development ; immune system process ; signal transduction ; apoptotic process ; humoral immune response ; T cell costimulation ; external side of plasma membrane ; plasma membrane ; integral component of membrane ; membrane		Cell adhesion molecules (CAMs) [PATH:hsa04514]5133. T cell receptor signaling pathway [PATH:hsa04660]5133	GAD,PS	GAD,OMIM,PS,UniProt		PS
TNIP1	Q15025	TNFAIP3-interacting protein 1 (HIV-1 Nef-interacting protein) (Nef-associated factor 1) (Naf1) (Nip40-1) (Virion-associated nuclear shuttling protein) (VAN) (hVAN)	yes	yes			FUNCTION: Interacts with zinc finger protein A20/TNFAIP3 and inhibits TNF-induced NF-kappa-B-dependent gene expression by interfering with an RIP- or TRAF2-mediated transactivation signal; however, binding to A20/TNFAIP3 seems not to be required for this function (By similarity). Inhibits NF-kappa-B activation by regulating A20/TNFAIP3-mediated deubiquitination of IKBKG; proposed to link A20/TNFA…		Other Immune-Related	Not available		mitogen-activated protein kinase binding ; protein binding ; ubiquitin-specific protease activity ; positive regulation of inflammatory response ; MyD88-dependent toll-like receptor signaling pathway ; modulation by symbiont of host I-kappaB kinase/NF-kappaB cascade ; negative regulation of ERK1 and ERK2 cascade ; negative regulation of viral genome replication ; positive regulation of transcript…			PS	GAD,PS
GPNMB	Q14956	Transmembrane glycoprotein NMB (Transmembrane glycoprotein HGFIN)	yes				FUNCTION: Could be a melanogenic enzyme (By similarity).	DISEASE: Note=Glioblastoma multiforme patients that exhibit increased mRNA and protein levels (>3-fold over normal brain) in biopsy samples have a significantly higher risk of death (PubMed:16609006). In the context of cancer immunotherapy, including that of melanoma, has been proposed to be used as a cell surface protein antigen targeted by antibodies coupled to cytotoxic drugs (PubMed:16489096).	Other Immune-Related	Not available		integrin binding ; heparin binding ; osteoblast differentiation ; negative regulation of cell proliferation ; cell adhesion ; bone mineralization ; plasma membrane ; cytoplasmic membrane-bounded vesicle ; melanosome ; integral component of membrane ; membrane ; integral component of plasma membrane			IEDB
CASP8	Q14790	Caspase-8 (CASP-8) (EC 3.4.22.61) (Apoptotic cysteine protease) (Apoptotic protease Mch-5) (CAP4) (FADD-homologous ICE/ced-3-like protease) (FADD-like ICE) (FLICE) (ICE-like apoptotic protease 5) (MORT1-associated ced-3 homolog) (MACH) [Cleaved into: Caspase-8 subunit p18; Caspase-8 subunit p10]		yes			FUNCTION: Most upstream protease of the activation cascade of caspases responsible for the TNFRSF6/FAS mediated and TNFRSF1A induced cell death. Binding to the adapter molecule FADD recruits it to either receptor. The resulting aggregate called death-inducing signaling complex (DISC) performs CASP8 proteolytic activation. The active dimeric enzyme is then liberated from the DISC and free to activ…	DISEASE: Caspase-8 deficiency (CASP8D) [MIM:607271]: Disorder resembling autoimmune lymphoproliferative syndrome (ALPS). It is characterized by lymphadenopathy, splenomegaly, and defective CD95-induced apoptosis of peripheral blood lymphocytes (PBLs). It leads to defects in activation of T-lymphocytes, B-lymphocytes, and natural killer cells leading to immunodeficiency characterized by recurrent …	Other Immune-Related	Not available	Infectious disease	peptidase activity ; ubiquitin protein ligase binding ; cysteine-type endopeptidase activity ; cysteine-type endopeptidase activity involved in apoptotic process ; scaffold protein binding ; cysteine-type peptidase activity ; death effector domain binding ; cysteine-type endopeptidase activity involved in apoptotic signaling pathway ; tumor necrosis factor receptor binding ; hydrolase activity ; …		p53 signaling pathway [PATH:hsa04115]841. Apoptosis [PATH:hsa04210]841. Toll-like receptor signaling pathway [PATH:hsa04620]841. NOD-like receptor signaling pathway [PATH:hsa04621]841. RIG-I-like receptor signaling pathway [PATH:hsa04622]841. Alzheimer's disease [PATH:hsa05010]841. Huntington's disease [PATH:hsa05016]841. Chagas disease (American trypanosomiasis) [PATH:hsa05142]841. Toxoplasmosis…		IEDB
GOLGB1	Q14789	Golgin subfamily B member 1 (372 kDa Golgi complex-associated protein) (GCP372) (Giantin) (Macrogolgin)	yes				FUNCTION: May participate in forming intercisternal cross-bridges of the Golgi complex.		Not available	Not available		poly(A) RNA binding ; protein binding ; Golgi organization ; Golgi stack ; integral component of membrane ; endoplasmic reticulum-Golgi intermediate compartment ; membrane ; cis-Golgi network ; Golgi membrane ; Golgi apparatus			UniProt
STAT4	Q14765	Signal transducer and activator of transcription 4	yes	yes			FUNCTION: Carries out a dual function: signal transduction and activation of transcription. Involved in IL12 signaling.	DISEASE: Systemic lupus erythematosus 11 (SLEB11) [MIM:612253]: A chronic, relapsing, inflammatory, and often febrile multisystemic disorder of connective tissue, characterized principally by involvement of the skin, joints, kidneys and serosal membranes. It is of unknown etiology, but is thought to represent a failure of the regulatory mechanisms of the autoimmune system. The disease is marked b…	Other Immune-Related	Not available		DNA binding ; calcium ion binding ; signal transducer activity ; sequence-specific DNA binding ; sequence-specific DNA binding transcription factor activity ; JAK-STAT cascade ; cell proliferation ; signal transduction ; positive regulation of transcription from RNA polymerase II promoter ; transcription, DNA-templated ; cellular response to organic substance ; protein phosphorylation ; cytokine-…		Jak-STAT signaling pathway [PATH:hsa04630]6775	GAD,PS,UniProt	GAD,OMIM,PS,UniProt
IRF3	Q14653	Interferon regulatory factor 3 (IRF-3)		yes			FUNCTION: Key transcriptional regulator of type I interferon (IFN)-dependent immune responses and plays a critical role in the innate immune response against DNA and RNA viruses. Regulates the transcription of type I IFN genes (IFN-alpha and IFN-beta) and IFN-stimulated genes (ISG) by binding to an interferon-stimulated response element (ISRE) in their promoters. Acts as a more potent activator o…		Antimicrobials	Not available	Infectious disease	identical protein binding ; DNA binding ; regulatory region DNA binding ; transcription cofactor activity ; transcription regulatory region DNA binding ; protein homodimerization activity ; protein binding ; sequence-specific DNA binding transcription factor activity ; positive regulation of type I interferon production ; positive regulation of type I interferon-mediated signaling pathway ; negat…	influenza	Toll-like receptor signaling pathway [PATH:hsa04620]3661. RIG-I-like receptor signaling pathway [PATH:hsa04622]3661. Cytosolic DNA-sensing pathway [PATH:hsa04623]3661. Hepatitis C [PATH:hsa05160]3661. Measles [PATH:hsa05162]3661. Influenza A [PATH:hsa05164]3661		PS
ITIH4	Q14624	Inter-alpha-trypsin inhibitor heavy chain H4 (ITI heavy chain H4) (ITI-HC4) (Inter-alpha-inhibitor heavy chain 4) (Inter-alpha-trypsin inhibitor family heavy chain-related protein) (IHRP) (Plasma kallikrein sensitive glycoprotein 120) (Gp120) (PK-120) [Cleaved into: 70 kDa inter-alpha-trypsin inhibitor heavy chain H4; 35 kDa inter-alpha-trypsin inhibitor heavy chain H4]	yes				FUNCTION: Type II acute-phase protein (APP) involved in inflammatory responses to trauma. May also play a role in liver development or regeneration.		Other Immune-Related	Not available		serine-type endopeptidase inhibitor activity ; protein binding ; peptidase inhibitor activity ; endopeptidase inhibitor activity ; negative regulation of peptidase activity ; acute-phase response ; negative regulation of endopeptidase activity ; response to cytokine ; hyaluronan metabolic process ; cytoplasm ; extracellular vesicular exosome ; plasma membrane ; blood microparticle ; extracellular…			IEDB
ITPR3	Q14573	Inositol 1,4,5-trisphosphate receptor type 3 (IP3 receptor isoform 3) (IP3R 3) (InsP3R3) (Type 3 inositol 1,4,5-trisphosphate receptor) (Type 3 InsP3 receptor)		yes			FUNCTION: Receptor for inositol 1,4,5-trisphosphate, a second messenger that mediates the release of intracellular calcium.		Other Immune-Related	Not available		ion channel activity ; inositol 1,3,4,5 tetrakisphosphate binding ; intracellular ligand-gated calcium channel activity ; phosphatidylinositol binding ; protein binding ; inositol 1,4,5 trisphosphate binding ; inositol 1,4,5-trisphosphate-sensitive calcium-release channel activity ; inositol hexakisphosphate binding ; calcium channel activity ; blood coagulation ; regulation of insulin secretion …		Calcium signaling pathway [PATH:hsa04020]3710. Phosphatidylinositol signaling system [PATH:hsa04070]3710. Oocyte meiosis [PATH:hsa04114]3710. Vascular smooth muscle contraction [PATH:hsa04270]3710. Gap junction [PATH:hsa04540]3710. Long-term potentiation [PATH:hsa04720]3710. Glutamatergic synapse [PATH:hsa04724]3710. Cholinergic synapse [PATH:hsa04725]3710. Long-term depression [PATH:hsa04730]371…		PS
NEDD9	Q14511	Enhancer of filamentation 1 (hEF1) (CRK-associated substrate-related protein) (CAS-L) (CasL) (Cas scaffolding protein family member 2) (Neural precursor cell expressed developmentally down-regulated protein 9) (NEDD-9) (Renal carcinoma antigen NY-REN-12)	yes				FUNCTION: Docking protein which plays a central coordinating role for tyrosine-kinase-based signaling related to cell adhesion. May function in transmitting growth control signals between focal adhesions at the cell periphery and the mitotic spindle in response to adhesion or growth factor signals initiating cell proliferation. May play an important role in integrin beta-1 or B cell antigen recep…		Other Immune-Related	Not available		protein binding ; cell adhesion ; cell division ; cytoskeleton organization ; mitotic nuclear division ; signal transduction ; integrin-mediated signaling pathway ; regulation of growth ; actin filament bundle assembly ; cell cycle ; cytoplasm ; lamellipodium ; cell projection ; spindle pole ; cell junction ; cytoskeleton ; focal adhesion ; cell cortex ; spindle ; nucleus ;			PS
GAS6	Q14393	Growth arrest-specific protein 6 (GAS-6) (AXL receptor tyrosine kinase ligand)	yes	yes			FUNCTION: Ligand for tyrosine-protein kinase receptors AXL, TYRO3 and MER whose signaling is implicated in cell growth and survival, cell adhesion and cell migration. GAS6/AXL signaling plays a role in various processes such as endothelial cell survival during acidification by preventing apoptosis, optimal cytokine signaling during human natural killer cell development, hepatic regeneration, gona…		Other Immune-Related	Not available		cysteine-type endopeptidase inhibitor activity involved in apoptotic process ; voltage-gated calcium channel activity ; protein tyrosine kinase activator activity ; calcium ion binding ; receptor binding ; receptor tyrosine kinase binding ; binding, bridging ; receptor agonist activity ; protein binding ; phosphatidylserine binding ; ; viral genome replication ; blood coagulation ; negative regul…			PS	PS
IKBKE	Q14164	Inhibitor of nuclear factor kappa-B kinase subunit epsilon (I-kappa-B kinase epsilon) (IKK-E) (IKK-epsilon) (IkBKE) (EC 2.7.11.10) (Inducible I kappa-B kinase) (IKK-i)	yes				FUNCTION: Phosphorylates inhibitors of NF-kappa-B thus leading to the dissociation of the inhibitor/NF-kappa-B complex and ultimately the degradation of the inhibitor. May play a special role in the immune response. Protects cells against DNA damage-induced cell death.		Antimicrobials	Not available	Infectious disease	protein kinase activity ; ATP binding ; protein serine/threonine kinase activity ; kinase activity ; transferase activity ; nucleotide binding ; protein binding ; NF-kappaB-inducing kinase activity ; IkappaB kinase activity ; transferase activity, transferring phosphorus-containing groups ; ; phosphorylation ; NIK/NF-kappaB signaling ; MyD88-independent toll-like receptor signaling pathway ; cell…	influenza	Toll-like receptor signaling pathway [PATH:hsa04620]9641. RIG-I-like receptor signaling pathway [PATH:hsa04622]9641. Cytosolic DNA-sensing pathway [PATH:hsa04623]9641. Hepatitis C [PATH:hsa05160]9641. Measles [PATH:hsa05162]9641. Influenza A [PATH:hsa05164]9641	PS
IL18	Q14116	Interleukin-18 (IL-18) (Iboctadekin) (Interferon gamma-inducing factor) (IFN-gamma-inducing factor) (Interleukin-1 gamma) (IL-1 gamma)	yes	yes	yes		FUNCTION: Augments natural killer cell activity in spleen cells and stimulates interferon gamma production in T-helper type I cells.		Antimicrobials,Cytokines	Interleukins	Infectious disease; Autoimmune disease	cytokine activity ; interleukin-13 biosynthetic process ; angiogenesis ; natural killer cell activation ; MAPK cascade ; cell-cell signaling ; positive regulation of NK T cell proliferation ; sleep ; positive regulation of interleukin-17 production ; positive regulation of interferon-gamma production ; positive regulation of gene expression ; ; extracellular vesicular exosome ; cytosol ; extracel…	influenza	Cytokine-cytokine receptor interaction [PATH:hsa04060]3606. NOD-like receptor signaling pathway [PATH:hsa04621]3606. Cytosolic DNA-sensing pathway [PATH:hsa04623]3606. African trypanosomiasis [PATH:hsa05143]3606. Malaria [PATH:hsa05144]3606. Tuberculosis [PATH:hsa05152]3606. Influenza A [PATH:hsa05164]3606. Rheumatoid arthritis [PATH:hsa05323]3606	GAD,Kegg,PS	GAD,PS	PS
IL16	Q14005	Pro-interleukin-16 [Cleaved into: Interleukin-16 (IL-16) (Lymphocyte chemoattractant factor) (LCF)]	yes	yes			FUNCTION: Interleukin-16 stimulates a migratory response in CD4+ lymphocytes, monocytes, and eosinophils. Primes CD4+ T-cells for IL-2 and IL-15 responsiveness. Also induces T-lymphocyte expression of interleukin 2 receptor. Ligand for CD4.; FUNCTION: Isoform 1 may act as a scaffolding protein that anchors ion channels in the membrane.; FUNCTION: Isoform 3 is involved in cell cycle progression in…		Cytokines	Interleukins		cytokine activity ; chemotaxis ; induction of positive chemotaxis ; immune response ; transcription, DNA-templated ; viral process ; regulation of transcription, DNA-templated ; leukocyte chemotaxis ; cytoplasm ; intracellular ; plasma membrane ; extracellular region ; extracellular space ; nucleus			PS	PS
DDX39B	Q13838	Spliceosome RNA helicase DDX39B (EC 3.6.4.13) (56 kDa U2AF65-associated protein) (ATP-dependent RNA helicase p47) (DEAD box protein UAP56) (HLA-B-associated transcript 1 protein)	yes				FUNCTION: Component of the THO subcomplex of the TREX complex. The TREX complex specifically associates with spliced mRNA and not with unspliced pre-mRNA. It is recruited to spliced mRNAs by a transcription-independent mechanism. Binds to mRNA upstream of the exon-junction complex (EJC) and is recruited in a splicing- and cap-dependent manner to a region near the 5' end of the mRNA where it funct…		Not available	Not available	Infectious disease	ATP binding ; poly(A) RNA binding ; RNA binding ; helicase activity ; nucleotide binding ; U4 snRNA binding ; nucleic acid binding ; hydrolase activity ; protein binding ; ATP-dependent RNA helicase activity ; ; positive regulation of DNA-templated transcription, elongation ; transport ; negative regulation of DNA damage checkpoint ; mRNA transport ; RNA secondary structure unwinding ; RNA splici…	influenza	RNA transport [PATH:hsa03013]7919. mRNA surveillance pathway [PATH:hsa03015]7919. Spliceosome [PATH:hsa03040]7919. Influenza A [PATH:hsa05164]7919	GAD
TNFAIP1	Q13829	BTB/POZ domain-containing adapter for CUL3-mediated RhoA degradation protein 2 (hBACURD2) (BTB/POZ domain-containing protein TNFAIP1) (Protein B12) (Tumor necrosis factor, alpha-induced protein 1, endothelial)		yes			FUNCTION: Substrate-specific adapter of a BCR (BTB-CUL3-RBX1) E3 ubiquitin-protein ligase complex involved in regulation of cytoskeleton structure. The BCR(BACURD2) E3 ubiquitin ligase complex mediates the ubiquitination of RHOA, leading to its degradation by the proteasome, thereby regulating the actin cytoskeleton and cell migration. Its interaction with RHOB may regulate apoptosis. May enhance…		Other Immune-Related	Not available		ubiquitin-protein transferase activity ; GTP-Rho binding ; protein domain specific binding ; embryo development ; stress fiber assembly ; DNA replication ; protein homooligomerization ; positive regulation of DNA replication ; protein ubiquitination ; proteasome-mediated ubiquitin-dependent protein catabolic process ; immune response ; negative regulation of Rho protein signal transduction ; apop…				GAD
IL10RA	Q13651	Interleukin-10 receptor subunit alpha (IL-10 receptor subunit alpha) (IL-10R subunit alpha) (IL-10RA) (CDw210a) (Interleukin-10 receptor subunit 1) (IL-10R subunit 1) (IL-10R1) (CD antigen CD210)	yes	yes			FUNCTION: Receptor for IL10; binds IL10 with a high affinity.	DISEASE: Inflammatory bowel disease 28 (IBD28) [MIM:613148]: A chronic, relapsing inflammation of the gastrointestinal tract with a complex etiology. It is subdivided into Crohn disease and ulcerative colitis phenotypes. Crohn disease may affect any part of the gastrointestinal tract from the mouth to the anus, but most frequently it involves the terminal ileum and colon. Bowel inflammation is tr…	Cytokine Receptors	Interleukin Receptors	Infectious disease	interleukin-10 receptor activity ; receptor activity ; signal transducer activity ; interleukin-10 binding ; protein binding ; response to lipopolysaccharide ; signal transduction ; cytokine-mediated signaling pathway ; cytoplasm ; plasma membrane ; integral component of membrane ; membrane		Cytokine-cytokine receptor interaction [PATH:hsa04060]3587. Jak-STAT signaling pathway [PATH:hsa04630]3587. Toxoplasmosis [PATH:hsa05145]3587. Tuberculosis [PATH:hsa05152]3587	PS	PS
HTR4	Q13639	5-hydroxytryptamine (Serotonin) receptor 4 (5-hydroxytryptamine receptor 4)		yes			FUNCTION: This is one of the several different receptors for 5-hydroxytryptamine (serotonin), a biogenic hormone that functions as a neurotransmitter, a hormone, and a mitogen. The activity of this receptor is mediated by G proteins that stimulate adenylate cyclase.		Not available	Not available		signal transducer activity ; G-protein coupled receptor activity ; serotonin receptor activity ; serotonin receptor signaling pathway ; G-protein coupled receptor signaling pathway ; synaptic transmission ; positive regulation of cell proliferation ; signal transduction ; regulation of appetite ; G-protein coupled receptor signaling pathway, coupled to cyclic nucleotide second messenger ; cytopla…		Calcium signaling pathway [PATH:hsa04020]3360. Neuroactive ligand-receptor interaction [PATH:hsa04080]3360		IEDB
STIM1	Q13586	Stromal interaction molecule 1			yes		FUNCTION: Plays a role in mediating store-operated Ca(2+) entry (SOCE), a Ca(2+) influx following depletion of intracellular Ca(2+) stores. Acts as Ca(2+) sensor in the endoplasmic reticulum via its EF-hand domain. Upon Ca(2+) depletion, translocates from the endoplasmic reticulum to the plasma membrane where it activates the Ca(2+) release-activated Ca(2+) (CRAC) channel subunit, TMEM142A/ORAI1.	DISEASE: Immune dysfunction with T-cell inactivation due to calcium entry defect 2 (IDTICED2) [MIM:612783]: An immune disorder characterized by recurrent infections, impaired T-cell activation and proliferative response, decreased T-cell production of cytokines, lymphadenopathy, and normal lymphocytes counts and serum immunoglobulin levels. Additional features include thrombocytopenia, autoimmune…	Other Immune-Related	Not available		identical protein binding ; microtubule plus-end binding ; calcium ion binding ; store-operated calcium channel activity ; calcium channel regulator activity ; protein binding ; metal ion binding ; blood coagulation ; store-operated calcium entry ; detection of calcium ion ; transport ; regulation of store-operated calcium entry ; calcium ion transmembrane transport ; regulation of calcium ion tr…					PS
LAPTM5	Q13571	Lysosomal-associated transmembrane protein 5 (Lysosomal-associated multitransmembrane protein 5) (Retinoic acid-inducible E3 protein)	yes				FUNCTION: May have a special functional role during embryogenesis and in adult hematopoietic cells.		Not available	Not available		transport ; lysosomal membrane ; integral component of membrane ; membrane ; integral component of plasma membrane ; lysosome		Lysosome [PATH:hsa04142]7805	IEDB
IRF5	Q13568	Interferon regulatory factor 5 (IRF-5)	yes	yes			FUNCTION: Transcription factor involved in the induction of interferons IFNA and INFB and inflammatory cytokines upon virus infection. Activated by TLR7 or TLR8 signaling.	DISEASE: Inflammatory bowel disease 14 (IBD14) [MIM:612245]: A chronic, relapsing inflammation of the gastrointestinal tract with a complex etiology. It is subdivided into Crohn disease and ulcerative colitis phenotypes. Crohn disease may affect any part of the gastrointestinal tract from the mouth to the anus, but most frequently it involves the terminal ileum and colon. Bowel inflammation is tr…	Antimicrobials	Not available		DNA binding ; regulatory region DNA binding ; protein binding ; sequence-specific DNA binding transcription factor activity ; response to peptidoglycan ; immune system process ; interferon-gamma-mediated signaling pathway ; positive regulation of transcription from RNA polymerase II promoter ; defense response to virus ; transcription, DNA-templated ; type I interferon signaling pathway ; positiv…		Toll-like receptor signaling pathway [PATH:hsa04620]3663	GAD,PS,UniProt	GAD,OMIM,PS,UniProt
HDAC1	Q13547	Histone deacetylase 1 (HD1) (EC 3.5.1.98)	yes				FUNCTION: Responsible for the deacetylation of lysine residues on the N-terminal part of the core histones (H2A, H2B, H3 and H4). Histone deacetylation gives a tag for epigenetic repression and plays an important role in transcriptional regulation, cell cycle progression and developmental events. Histone deacetylases act via the formation of large multiprotein complexes. Deacetylates SP proteins,…		Antimicrobials	Not available		histone deacetylase activity (H4-K16 specific) ; histone deacetylase binding ; NAD-dependent histone deacetylase activity (H4-K16 specific) ; RNA polymerase II repressing transcription factor binding ; deacetylase activity ; histone deacetylase activity (H3-K9 specific) ; NAD-dependent histone deacetylase activity (H3-K9 specific) ; NAD-dependent histone deacetylase activity (H3-K18 specific) ; R…		Cell cycle [PATH:hsa04110]3065. Notch signaling pathway [PATH:hsa04330]3065. Huntington's disease [PATH:hsa05016]3065. Pathways in cancer [PATH:hsa05200]3065. Chronic myeloid leukemia [PATH:hsa05220]3065	PS
PIN1	Q13526	Peptidyl-prolyl cis-trans isomerase NIMA-interacting 1 (EC 5.2.1.8) (Peptidyl-prolyl cis-trans isomerase Pin1) (PPIase Pin1) (Rotamase Pin1)	yes				FUNCTION: Essential PPIase that regulates mitosis presumably by interacting with NIMA and attenuating its mitosis-promoting activity. Displays a preference for an acidic residue N-terminal to the isomerized proline bond. Catalyzes pSer/Thr-Pro cis/trans isomerizations. Down-regulates kinase activity of BTK. Can transactivate multiple oncogenes and induce centrosome amplification, chromosome insta…		Other Immune-Related	Not available		mitogen-activated protein kinase kinase binding ; phosphoserine binding ; phosphothreonine binding ; isomerase activity ; protein binding ; GTPase activating protein binding ; peptidyl-prolyl cis-trans isomerase activity ; positive regulation of ubiquitin-protein transferase activity ; regulation of mitosis ; negative regulation of cell motility ; negative regulation of ERK1 and ERK2 cascade ; pr…		RIG-I-like receptor signaling pathway [PATH:hsa04622]5300	PS
TCIRG1	Q13488	V-type proton ATPase 116 kDa subunit a isoform 3 (V-ATPase 116 kDa isoform a3) (Osteoclastic proton pump 116 kDa subunit) (OC-116 kDa) (OC116) (T-cell immune regulator 1) (T-cell immune response cDNA7 protein) (TIRC7) (Vacuolar proton translocating ATPase	yes				FUNCTION: Part of the proton channel of V-ATPases (By similarity). Seems to be directly involved in T-cell activation.	DISEASE: Osteopetrosis autosomal recessive 1 (OPTB1) [MIM:259700]: A rare genetic disease characterized by abnormally dense bone, due to defective resorption of immature bone. Osteopetrosis occurs in two forms: a severe autosomal recessive form occurring in utero, infancy, or childhood, and a benign autosomal dominant form occurring in adolescence or adulthood. The features of OPTB1 are macroceph…	Other Immune-Related	Not available	Infectious disease; Autoimmune disease	hydrogen ion transmembrane transporter activity ; transporter activity ; transferrin transport ; transport ; transmembrane transport ; ion transport ; positive regulation of cell proliferation ; insulin receptor signaling pathway ; ATP hydrolysis coupled proton transport ; cellular iron ion homeostasis ; phagosome maturation ; interaction with host ; ; lysosomal membrane ; endosome membrane ; mit…		Oxidative phosphorylation [PATH:hsa00190]10312. Metabolic pathways [PATH:hsa01100]10312. Lysosome [PATH:hsa04142]10312. Phagosome [PATH:hsa04145]10312. Collecting duct acid secretion [PATH:hsa04966]10312. Vibrio cholerae infection [PATH:hsa05110]10312. Epithelial cell signaling in Helicobacter pylori infection [PATH:hsa05120]10312. Tuberculosis [PATH:hsa05152]10312. Rheumatoid arthritis [PATH:hsa…	Kegg
ROCK1	Q13464	Rho-associated protein kinase 1 (EC 2.7.11.1) (Renal carcinoma antigen NY-REN-35) (Rho-associated, coiled-coil-containing protein kinase 1) (Rho-associated, coiled-coil-containing protein kinase I) (ROCK-I) (p160 ROCK-1) (p160ROCK)	yes				FUNCTION: Protein kinase which is a key regulator of actin cytoskeleton and cell polarity. Involved in regulation of smooth muscle contraction, actin cytoskeleton organization, stress fiber and focal adhesion formation, neurite retraction, cell adhesion and motility via phosphorylation of DAPK3, GFAP, LIMK1, LIMK2, MYL9/MLC2, PFN1 and PPP1R12A. Phosphorylates FHOD1 and acts synergistically with i…		Other Immune-Related	Not available	Infectious disease	protein kinase activity ; ATP binding ; protein serine/threonine kinase activity ; kinase activity ; transferase activity ; Rho GTPase binding ; nucleotide binding ; protein binding ; metal ion binding ; transferase activity, transferring phosphorus-containing groups ; ; actin cytoskeleton organization ; positive regulation of focal adhesion assembly ; leukocyte tethering or rolling ; leukocyte m…		Chemokine signaling pathway [PATH:hsa04062]6093. Vascular smooth muscle contraction [PATH:hsa04270]6093. Wnt signaling pathway [PATH:hsa04310]6093. TGF-beta signaling pathway [PATH:hsa04350]6093. Axon guidance [PATH:hsa04360]6093. Focal adhesion [PATH:hsa04510]6093. Leukocyte transendothelial migration [PATH:hsa04670]6093. Regulation of actin cytoskeleton [PATH:hsa04810]6093. Pathogenic Escherich…	PS
MYO9B	Q13459	Unconventional myosin-IXb (Unconventional myosin-9b)	yes	yes			FUNCTION: Myosins are actin-based motor molecules with ATPase activity. Unconventional myosins serve in intracellular movements. May be involved in the remodeling of the actin cytoskeleton. Binds actin with high affinity both in the absence and presence of ATP and its mechanochemical activity is inhibited by calcium ions. Also acts as a GTPase activating protein on Rho.	DISEASE: Celiac disease 4 (CELIAC4) [MIM:609753]: A multifactorial, chronic disorder of the small intestine caused by intolerance to gluten. It is characterized by immune-mediated enteropathy associated with failed intestinal absorption, and malnutrition. In predisposed individuals, the ingestion of gluten-containing food such as wheat and rye induces a flat jejunal mucosa with infiltration of ly…	Not available	Not available		actin filament binding ; ADP binding ; ATP binding ; calmodulin binding ; actin-dependent ATPase activity ; Rho GTPase activator activity ; motor activity ; microfilament motor activity ; nucleotide binding ; protein homodimerization activity ; ; lamellipodium morphogenesis ; regulation of small GTPase mediated signal transduction ; small GTPase mediated signal transduction ; positive regulation …			GAD	GAD
ADAM15	Q13444	Disintegrin and metalloproteinase domain-containing protein 15 (ADAM 15) (EC 3.4.24.-) (Metalloprotease RGD disintegrin protein) (Metalloproteinase-like, disintegrin-like, and cysteine-rich protein 15) (MDC-15) (Metargidin)	yes				FUNCTION: Active metalloproteinase with gelatinolytic and collagenolytic activity. Plays a role in the wound healing process. Mediates both heterotypic intraepithelial cell/T-cell interactions and homotypic T-cell aggregation. Inhibits beta-1 integrin-mediated cell adhesion and migration of airway smooth muscle cells. Suppresses cell motility on or towards fibronectin possibly by driving alpha-v/…		Other Immune-Related	Not available		peptidase activity ; SH3 domain binding ; metalloendopeptidase activity ; metallopeptidase activity ; hydrolase activity ; protein binding ; zinc ion binding ; metal ion binding ; angiogenesis ; cell-matrix adhesion ; cell adhesion ; collagen catabolic process ; extracellular matrix disassembly ; extracellular matrix organization ; tissue regeneration ; cardiac epithelial to mesenchymal transitio…			PS
XRCC4	Q13426	DNA repair protein XRCC4 (X-ray repair cross-complementing protein 4)		yes			FUNCTION: Involved in DNA non-homologous end joining (NHEJ) required for double-strand break repair and V(D)J recombination. Binds to DNA and to DNA ligase IV (LIG4). The LIG4-XRCC4 complex is responsible for the NHEJ ligation step, and XRCC4 enhances the joining activity of LIG4. Binding of the LIG4-XRCC4 complex to DNA ends is dependent on the assembly of the DNA-dependent protein kinase comple…		Other Immune-Related	Not available		DNA binding ; ligase activity ; protein binding ; protein C-terminus binding ; DNA ligation ; positive regulation of ligase activity ; positive regulation of fibroblast proliferation ; isotype switching ; in utero embryonic development ; central nervous system development ; pro-B cell differentiation ; negative regulation of neuron apoptotic process ; immunoglobulin V(D)J recombination ; DNA liga…		Non-homologous end-joining [PATH:hsa03450]7518		IEDB
IKZF1	Q13422	DNA-binding protein Ikaros (Ikaros family zinc finger protein 1) (Lymphoid transcription factor LyF-1)		yes			FUNCTION: Transcription regulator of hematopoietic cell differentiation. Binds gamma-satellite DNA. Binds with higher affinity to gamma satellite A. Plays a role in the development of lymphocytes, B- and T-cells. Binds and activates the enhancer (delta-A element) of the CD3-delta gene. Repressor of the TDT (terminal deoxynucleotidyltransferase) gene during thymocyte differentiation. Regulates tra…	DISEASE: Note=Defects in IKZF1 are frequent occurrences (28.6%) in acute lymphoblasic leukemia (ALL). Such alterations or deletions lead to poor prognosis for ALL.	Other Immune-Related	Not available		DNA binding ; protein heterodimerization activity ; sequence-specific DNA binding ; nucleic acid binding ; sequence-specific DNA binding transcription factor activity ; metal ion binding ; gland development ; positive regulation of transcription, DNA-templated ; negative regulation of transcription from RNA polymerase II promoter ; B cell differentiation ; chromatin modification ; mesoderm develo…				GAD
ATM	Q13315	Serine-protein kinase ATM (EC 2.7.11.1) (Ataxia telangiectasia mutated) (A-T mutated)	yes				FUNCTION: Serine/threonine protein kinase which activates checkpoint signaling upon double strand breaks (DSBs), apoptosis and genotoxic stresses such as ionizing ultraviolet A light (UVA), thereby acting as a DNA damage sensor. Recognizes the substrate consensus sequence [ST]-Q. Phosphorylates 'Ser-139' of histone variant H2AX/H2AFX at double strand breaks (DSBs), thereby regulating DNA damage r…	DISEASE: Ataxia telangiectasia (AT) [MIM:208900]: A rare recessive disorder characterized by progressive cerebellar ataxia, dilation of the blood vessels in the conjunctiva and eyeballs, immunodeficiency, growth retardation and sexual immaturity. Patients have a strong predisposition to cancer; about 30% of patients develop tumors, particularly lymphomas and leukemias. Cells from affected individ…	Other Immune-Related	Not available		phosphotransferase activity, alcohol group as acceptor ; protein kinase activity ; DNA binding ; ATP binding ; protein serine/threonine kinase activity ; protein dimerization activity ; kinase activity ; transferase activity ; protein complex binding ; nucleotide binding ; ; brain development ; heart development ; peptidyl-serine phosphorylation ; phosphatidylinositol-3-phosphate biosynthetic pro…		Cell cycle [PATH:hsa04110]472. p53 signaling pathway [PATH:hsa04115]472. Apoptosis [PATH:hsa04210]472	PS
SLAMF1	Q13291	Signaling lymphocytic activation molecule (CDw150) (IPO-3) (CD antigen CD150)		yes			FUNCTION: High-affinity self-ligand important in bidirectional T-cell to B-cell stimulation. SLAM-induced signal-transduction events in T-lymphocytes are different from those in B-cells. Two modes of SLAM signaling are likely to exist: one in which the inhibitor SH2D1A acts as a negative regulator and another in which protein-tyrosine phosphatase 2C (PTPN11)-dependent signal transduction operates.		Other Immune-Related	Not available	Infectious disease	receptor activity ; transmembrane signaling receptor activity ; antigen binding ; protein binding ; positive regulation of cell proliferation ; signal transduction ; viral process ; lymphocyte activation ; external side of plasma membrane ; extracellular vesicular exosome ; plasma membrane ; integral component of membrane ; membrane ; cell surface		Measles [PATH:hsa05162]6504		PS
IL15RA	Q13261	Interleukin-15 receptor subunit alpha (IL-15 receptor subunit alpha) (IL-15R-alpha) (IL-15RA) (CD antigen CD215) [Cleaved into: Soluble interleukin-15 receptor subunit alpha (sIL-15 receptor subunit alpha) (sIL-15R-alpha) (sIL-15RA)]		yes			FUNCTION: High-affinity receptor for interleukin-15. Can signal both in cis and trans where IL15R from one subset of cells presents IL15 to neighboring IL2RG-expressing cells. Expression of different isoforms may alter or interfere with signal transduction. Isoform 5, isoform 6, isoform 7 and isoform 8 do not bind IL15. Signal transduction involves STAT3, STAT5, STAT6, JAK2 (By similarity) and SY…		Cytokine Receptors	Interleukin Receptors		cytokine receptor activity ; signal transducer activity ; protein binding ; JAK-STAT cascade ; negative regulation of neuron projection development ; cell proliferation ; positive regulation of natural killer cell differentiation ; signal transduction ; cytokine-mediated signaling pathway ; response to nutrient levels ; nuclear membrane ; plasma membrane ; integral component of membrane ; membran…		Cytokine-cytokine receptor interaction [PATH:hsa04060]3601. Jak-STAT signaling pathway [PATH:hsa04630]3601. Intestinal immune network for IgA production [PATH:hsa04672]3601		PS
KLRD1	Q13241	Natural killer cells antigen CD94 (KP43) (Killer cell lectin-like receptor subfamily D member 1) (NK cell receptor) (CD antigen CD94)	yes	yes			FUNCTION: Plays a role as a receptor for the recognition of MHC class I HLA-E molecules by NK cells and some cytotoxic T-cells.		Antigen Processing and Presentation,Natural Killer Cell Cytotoxicity	Not available	Autoimmune disease	transmembrane signaling receptor activity ; carbohydrate binding ; protein binding ; cell surface receptor signaling pathway ; regulation of immune response ; innate immune response ; external side of plasma membrane ; plasma membrane ; integral component of membrane ; membrane		Antigen processing and presentation [PATH:hsa04612]3824. Natural killer cell mediated cytotoxicity [PATH:hsa04650]3824. Graft-versus-host disease [PATH:hsa05332]3824	GAD	GAD
SELENBP1	Q13228	Selenium-binding protein 1 (56 kDa selenium-binding protein) (SBP56) (SP56)				yes	FUNCTION: Selenium-binding protein which may be involved in the sensing of reactive xenobiotics in the cytoplasm. May be involved in intra-Golgi protein transport (By similarity).		Not available	Not available		selenium binding ; protein transport ; transport ; cytoplasm ; extracellular vesicular exosome ; cytosol ; membrane ; extracellular space ; nucleus						Curation
GRIN2B	Q13224	Glutamate [NMDA] receptor subunit epsilon-2 (N-methyl D-aspartate receptor subtype 2B) (NMDAR2B) (NR2B) (N-methyl-D-aspartate receptor subunit 3) (NR3) (hNR3)		yes			FUNCTION: NMDA receptor subtype of glutamate-gated ion channels with high calcium permeability and voltage-dependent sensitivity to magnesium. Mediated by glycine. In concert with DAPK1 at extrasynaptic sites, acts as a central mediator for stroke damage. Its phosphorylation at Ser-1303 by DAPK1 enhances synaptic NMDA receptor channel activity inducing injurious Ca2+ influx through them, resultin…	DISEASE: Mental retardation, autosomal dominant 6 (MRD6) [MIM:613970]: A disorder characterized by significantly below average general intellectual functioning associated with impairments in adaptative behavior and manifested during the developmental period. Note=The disease is caused by mutations affecting the gene represented in this entry.; DISEASE: Note=A chromosomal aberrations involving GRI…	Other Immune-Related	Not available	Autoimmune disease	ion channel activity ; receptor activity ; transporter activity ; glycine binding ; cation channel activity ; ionotropic glutamate receptor activity ; extracellular-glutamate-gated ion channel activity ; protein binding ; zinc ion binding ; N-methyl-D-aspartate selective glutamate receptor activity ; ; suckling behavior ; glutamate receptor signaling pathway ; embryo development ; transport ; lea…		Neuroactive ligand-receptor interaction [PATH:hsa04080]2904. Long-term potentiation [PATH:hsa04720]2904. Glutamatergic synapse [PATH:hsa04724]2904. Alzheimer's disease [PATH:hsa05010]2904. Amyotrophic lateral sclerosis (ALS) [PATH:hsa05014]2904. Huntington's disease [PATH:hsa05016]2904. Systemic lupus erythematosus [PATH:hsa05322]2904		Kegg
CBLB	Q13191	E3 ubiquitin-protein ligase CBL-B (EC 6.3.2.-) (Casitas B-lineage lymphoma proto-oncogene b) (RING finger protein 56) (SH3-binding protein CBL-B) (Signal transduction protein CBL-B)	yes				FUNCTION: E3 ubiquitin-protein ligase which accepts ubiquitin from specific E2 ubiquitin-conjugating enzymes, and transfers it to substrates, generally promoting their degradation by the proteasome. Negatively regulates TCR (T-cell receptor), BCR (B-cell receptor) and FCER1 (high affinity immunoglobulin epsilon receptor) signal transduction pathways. In naive T-cells, inhibits VAV1 activation upo…		TCR Signaling Pathway	Not available	Infectious disease	calcium ion binding ; signal transducer activity ; phosphotyrosine binding ; ubiquitin-protein transferase activity ; ligase activity ; protein binding ; zinc ion binding ; metal ion binding ; cell surface receptor signaling pathway ; T cell activation ; negative regulation of T cell receptor signaling pathway ; protein ubiquitination ; immune response ; NLS-bearing protein import into nucleus ; …		ErbB signaling pathway [PATH:hsa04012]868. Ubiquitin mediated proteolysis [PATH:hsa04120]868. Endocytosis [PATH:hsa04144]868. Jak-STAT signaling pathway [PATH:hsa04630]868. T cell receptor signaling pathway [PATH:hsa04660]868. Insulin signaling pathway [PATH:hsa04910]868. Bacterial invasion of epithelial cells [PATH:hsa05100]868. Measles [PATH:hsa05162]868. Pathways in cancer [PATH:hsa05200]868. …	PS
FADD	Q13158	Protein FADD (FAS-associated death domain protein) (FAS-associating death domain-containing protein) (Growth-inhibiting gene 3 protein) (Mediator of receptor induced toxicity)	yes				FUNCTION: Apoptotic adaptor molecule that recruits caspase-8 or caspase-10 to the activated Fas (CD95) or TNFR-1 receptors. The resulting aggregate called the death-inducing signaling complex (DISC) performs caspase-8 proteolytic activation. Active caspase-8 initiates the subsequent cascade of caspases mediating apoptosis. Involved in interferon-mediated antiviral immune response, playing a role …	DISEASE: Infections, recurrent, associated with encephalopathy, hepatic dysfunction and cardiovascular malformations (IEHDCM) [MIM:613759]: A condition with biological features of autoimmune lymphoproliferative syndrome such as high-circulating CD4(-)CD8(-)TCR-alpha-beta(+) T-cell counts, and elevated IL10 and FASL levels. Affected individuals suffer from recurrent, stereotypical episodes of feve…	Other Immune-Related	Not available	Infectious disease	tumor necrosis factor receptor superfamily binding ; identical protein binding ; death effector domain binding ; tumor necrosis factor receptor binding ; protein binding ; protease binding ; death receptor binding ; positive regulation of tumor necrosis factor production ; positive regulation of type I interferon-mediated signaling pathway ; T cell homeostasis ; activation of cysteine-type endope…		Apoptosis [PATH:hsa04210]8772. Toll-like receptor signaling pathway [PATH:hsa04620]8772. RIG-I-like receptor signaling pathway [PATH:hsa04622]8772. Alzheimer's disease [PATH:hsa05010]8772. Chagas disease (American trypanosomiasis) [PATH:hsa05142]8772. Tuberculosis [PATH:hsa05152]8772. Pathways in cancer [PATH:hsa05200]8772	PS
PLA2G7	Q13093	Platelet-activating factor acetylhydrolase (PAF acetylhydrolase) (EC 3.1.1.47) (1-alkyl-2-acetylglycerophosphocholine esterase) (2-acetyl-1-alkylglycerophosphocholine esterase) (Group-VIIA phospholipase A2) (gVIIA-PLA2) (LDL-associated phospholipase A2) (		yes			FUNCTION: Modulates the action of platelet-activating factor (PAF) by hydrolyzing the sn-2 ester bond to yield the biologically inactive lyso-PAF. Has a specificity for substrates with a short residue at the sn-2 position. It is inactive against long-chain phospholipids.	DISEASE: Platelet-activating factor acetylhydrolase deficiency (PAFAD) [MIM:614278]: An enzymatic deficiency that results in exacerbated bodily response to inflammatory agents. It can be associated with several disease states including inflammatory gastrointestinal disorders, asthma and atopy. Asthmatic individuals with PAFAD may manifest aggravated respiratory symptoms. Note=The disease is cause…	Other Immune-Related	Not available		1-alkyl-2-acetylglycerophosphocholine esterase activity ; calcium-independent phospholipase A2 activity ; phospholipid binding ; hydrolase activity ; plasma lipoprotein particle oxidation ; positive regulation of inflammatory response ; cellular protein metabolic process ; lipid catabolic process ; positive regulation of monocyte chemotaxis ; lipid metabolic process ; lipid oxidation ; low-densit…		Ether lipid metabolism [PATH:hsa00565]7941. Metabolic pathways [PATH:hsa01100]7941		PS
TRAF1	Q13077	TNF receptor-associated factor 1 (Epstein-Barr virus-induced protein 6)	yes				FUNCTION: Adapter molecule that regulates the activation of NF-kappa-B and JNK. Plays a role in the regulation of cell survival and apoptosis. The heterotrimer formed by TRAF1 and TRAF2 is part of a E3 ubiquitin-protein ligase complex that promotes ubiquitination of target proteins, such as MAP3K14. The TRAF1/TRAF2 complex recruits the antiapoptotic E3 protein-ubiquitin ligases BIRC2 and BIRC3 to…		Other Immune-Related	Not available		ubiquitin protein ligase binding ; thioesterase binding ; tumor necrosis factor receptor binding ; protein binding ; zinc ion binding ; positive regulation of NF-kappaB transcription factor activity ; protein complex assembly ; signal transduction ; apoptotic process ; regulation of extrinsic apoptotic signaling pathway ; positive regulation of I-kappaB kinase/NF-kappaB signaling ; regulation of …		Pathways in cancer [PATH:hsa05200]7185. Small cell lung cancer [PATH:hsa05222]7185	GAD,PS
GRIN2A	Q12879	Glutamate [NMDA] receptor subunit epsilon-1 (N-methyl D-aspartate receptor subtype 2A) (NMDAR2A) (NR2A) (hNR2A)		yes			FUNCTION: NMDA receptor subtype of glutamate-gated ion channels possesses high calcium permeability and voltage-dependent sensitivity to magnesium. Activation requires binding of agonist to both types of subunits.	DISEASE: Epilepsy with neurodevelopmental defects (EPND) [MIM:613971]: A neurologic disorder of variable severity characterized by epilepsy and neurodevelopmental defects, manifested as mental retardation, learning difficulties and behavioral problems. Note=The disease is caused by mutations affecting the gene represented in this entry.; DISEASE: Note=A chromosomal aberration involving GRIN2A has…	Other Immune-Related	Not available	Autoimmune disease	ion channel activity ; receptor activity ; transporter activity ; cation channel activity ; ionotropic glutamate receptor activity ; extracellular-glutamate-gated ion channel activity ; protein binding ; zinc ion binding ; N-methyl-D-aspartate selective glutamate receptor activity ; metal ion binding ; ; glutamate receptor signaling pathway ; protein localization ; transport ; learning ; sleep ; …		Calcium signaling pathway [PATH:hsa04020]2903. Neuroactive ligand-receptor interaction [PATH:hsa04080]2903. Long-term potentiation [PATH:hsa04720]2903. Glutamatergic synapse [PATH:hsa04724]2903. Alzheimer's disease [PATH:hsa05010]2903. Amyotrophic lateral sclerosis (ALS) [PATH:hsa05014]2903. Systemic lupus erythematosus [PATH:hsa05322]2903		IEDB,Kegg
MERTK	Q12866	Tyrosine-protein kinase Mer (EC 2.7.10.1) (Proto-oncogene c-Mer) (Receptor tyrosine kinase MerTK)		yes			FUNCTION: Receptor tyrosine kinase that transduces signals from the extracellular matrix into the cytoplasm by binding to several ligands including LGALS3, TUB, TULP1 or GAS6. Regulates many physiological processes including cell survival, migration, differentiation, and phagocytosis of apoptotic cells (efferocytosis). Ligand binding at the cell surface induces autophosphorylation of MERTK on its…	DISEASE: Retinitis pigmentosa 38 (RP38) [MIM:613862]: A retinal dystrophy belonging to the group of pigmentary retinopathies. Retinitis pigmentosa is characterized by retinal pigment deposits visible on fundus examination and primary loss of rod photoreceptor cells followed by secondary loss of cone photoreceptors. Patients typically have night vision blindness and loss of midperipheral visual fi…	Other Immune-Related	Not available		protein kinase activity ; ATP binding ; transmembrane receptor protein tyrosine kinase activity ; kinase activity ; transferase activity ; nucleotide binding ; protein tyrosine kinase activity ; protein binding ; transferase activity, transferring phosphorus-containing groups ; blood coagulation ; cell surface receptor signaling pathway ; substrate adhesion-dependent cell spreading ; vagina devel…				GAD,PS
FSTL1	Q12841	Follistatin-related protein 1 (Follistatin-like protein 1)	yes				FUNCTION: May modulate the action of some growth factors on cell proliferation and differentiation. Binds heparin (By similarity).		Other Immune-Related	Not available		calcium ion binding ; heparin binding ; protein binding ; BMP signaling pathway ; extracellular region ; extracellular space			PS,UniProt
BST2	Q10589	Bone marrow stromal antigen 2 (BST-2) (HM1.24 antigen) (Tetherin) (CD antigen CD317)	yes				FUNCTION: IFN-induced antiviral host restriction factor which efficiently blocks the release of diverse mammalian enveloped viruses by directly tethering nascent virions to the membranes of infected cells. Acts as a direct physical tether, holding virions to the cell membrane and linking virions to each other. The tethered virions can be internalized by endocytosis and subsequently degraded or th…		Antimicrobials	Not available		poly(A) RNA binding ; signal transducer activity ; protein homodimerization activity ; protein binding ; metalloendopeptidase inhibitor activity ; negative regulation of intracellular transport of viral material ; cell-cell signaling ; response to interferon-beta ; negative regulation of endopeptidase activity ; regulation of actin cytoskeleton organization ; multicellular organismal development …			UniProt
SSRP1	Q08945	FACT complex subunit SSRP1 (Chromatin-specific transcription elongation factor 80 kDa subunit) (Facilitates chromatin transcription complex 80 kDa subunit) (FACT 80 kDa subunit) (FACTp80) (Facilitates chromatin transcription complex subunit SSRP1) (Recomb		yes			FUNCTION: Component of the FACT complex, a general chromatin factor that acts to reorganize nucleosomes. The FACT complex is involved in multiple processes that require DNA as a template such as mRNA elongation, DNA replication and DNA repair. During transcription elongation the FACT complex acts as a histone chaperone that both destabilizes and restores nucleosomal structure. It facilitates the …		Not available	Not available		DNA binding ; chromatin binding ; poly(A) RNA binding ; protein binding ; positive regulation of viral transcription ; DNA replication ; transcription elongation from RNA polymerase II promoter ; cellular response to DNA damage stimulus ; transcription, DNA-templated ; viral process ; regulation of transcription, DNA-templated ; DNA repair ; transcription from RNA polymerase II promoter ; gene ex…				UniProt
CD47	Q08722	Leukocyte surface antigen CD47 (Antigenic surface determinant protein OA3) (Integrin-associated protein) (IAP) (Protein MER6) (CD antigen CD47)			yes		FUNCTION: Has a role in both cell adhesion by acting as an adhesion receptor for THBS1 on platelets, and in the modulation of integrins. Plays an important role in memory formation and synaptic plasticity in the hippocampus (By similarity). Receptor for SIRPA, binding to which prevents maturation of immature dendritic cells and inhibits cytokine production by mature dendritic cells. Interaction w…		Other Immune-Related	Not available		thrombospondin receptor activity ; protein binding ; blood coagulation ; cell adhesion ; positive regulation of inflammatory response ; leukocyte migration ; response to bacterium ; positive regulation of phagocytosis ; positive regulation of T cell activation ; positive regulation of cell proliferation ; extracellular matrix organization ; integrin-mediated signaling pathway ; ; extracellular ve…		ECM-receptor interaction [PATH:hsa04512]961			PS
MFGE8	Q08431	Lactadherin (Breast epithelial antigen BA46) (HMFG) (MFGM) (Milk fat globule-EGF factor 8) (MFG-E8) (SED1) [Cleaved into: Lactadherin short form; Medin]		yes			FUNCTION: Plays an important role in the maintenance of intestinal epithelial homeostasis and the promotion of mucosal healing. Promotes VEGF-dependent neovascularization (By similarity). Contributes to phagocytic removal of apoptotic cells in many tissues. Specific ligand for the alpha-v/beta-3 and alpha-v/beta-5 receptors. Also binds to phosphatidylserine-enriched cell surfaces in a receptor-in…		Other Immune-Related	Not available		integrin binding ; phosphatidylserine binding ; phosphatidylethanolamine binding ; angiogenesis ; cell adhesion ; phagocytosis, engulfment ; positive regulation of apoptotic cell clearance ; positive regulation of phagocytosis ; phagocytosis, recognition ; viral process ; single fertilization ; external side of plasma membrane ; extracellular vesicular exosome ; extrinsic component of plasma memb…				GAD,PS
DDR1	Q08345	Epithelial discoidin domain-containing receptor 1 (Epithelial discoidin domain receptor 1) (EC 2.7.10.1) (CD167 antigen-like family member A) (Cell adhesion kinase) (Discoidin receptor tyrosine kinase) (HGK2) (Mammary carcinoma kinase 10) (MCK-10) (Protei	yes				FUNCTION: Tyrosine kinase that functions as cell surface receptor for fibrillar collagen and regulates cell attachment to the extracellular matrix, remodeling of the extracellular matrix, cell migration, differentiation, survival and cell proliferation. Collagen binding triggers a signaling pathway that involves SRC and leads to the activation of MAP kinases. Regulates remodeling of the extracell…		Other Immune-Related	Not available		protein kinase activity ; collagen binding ; ATP binding ; transmembrane receptor protein tyrosine kinase activity ; kinase activity ; transferase activity ; nucleotide binding ; protein tyrosine kinase activity ; protein binding ; protein tyrosine kinase collagen receptor activity ; ; embryo implantation ; negative regulation of cell proliferation ; regulation of cell growth ; cell adhesion ; tr…			UniProt
ACTN3	Q08043	Alpha-actinin-3 (Alpha-actinin skeletal muscle isoform 3) (F-actin cross-linking protein)		yes			FUNCTION: F-actin cross-linking protein which is thought to anchor actin to a variety of intracellular structures. This is a bundling protein.		Other Immune-Related	Not available	Infectious disease; Autoimmune disease	structural constituent of muscle ; calcium ion binding ; integrin binding ; protein homodimerization activity ; actin binding ; protein binding ; metal ion binding ; focal adhesion assembly ; muscle filament sliding ; regulation of apoptotic process ; pseudopodium ; cytosol ; focal adhesion ; actin filament		Focal adhesion [PATH:hsa04510]89. Adherens junction [PATH:hsa04520]89. Tight junction [PATH:hsa04530]89. Leukocyte transendothelial migration [PATH:hsa04670]89. Regulation of actin cytoskeleton [PATH:hsa04810]89. Amoebiasis [PATH:hsa05146]89. Systemic lupus erythematosus [PATH:hsa05322]89. Arrhythmogenic right ventricular cardiomyopathy (ARVC) [PATH:hsa05412]89		Kegg
LRP1	Q07954	Prolow-density lipoprotein receptor-related protein 1 (LRP-1) (Alpha-2-macroglobulin receptor) (A2MR) (Apolipoprotein E receptor) (APOER) (CD antigen CD91) [Cleaved into: Low-density lipoprotein receptor-related protein 1 85 kDa subunit (LRP-85); Low-density lipoprotein receptor-related protein 1 515 kDa subunit (LRP-515); Low-density lipoprotein receptor-related protein 1 intracellular domain (L…	yes				FUNCTION: Endocytic receptor involved in endocytosis and in phagocytosis of apoptotic cells. Required for early embryonic development. Involved in cellular lipid homeostasis. Involved in the plasma clearance of chylomicron remnants and activated LRPAP1 (alpha 2-macroglobulin), as well as the local metabolism of complexes between plasminogen activators and their endogenous inhibitors. May modulate…		Antimicrobials	Not available	Infectious disease	receptor activity ; calcium ion binding ; poly(A) RNA binding ; lipoprotein transporter activity ; protein complex binding ; apolipoprotein binding ; protein binding ; protease binding ; metal ion binding ; protein kinase C-activating G-protein coupled receptor signaling pathway ; lipoprotein metabolic process ; negative regulation of smooth muscle cell migration ; regulation of actin cytoskeleto…		Alzheimer's disease [PATH:hsa05010]4035. Malaria [PATH:hsa05144]4035	IEDB
MCL1	Q07820	Induced myeloid leukemia cell differentiation protein Mcl-1 (Bcl-2-like protein 3) (Bcl2-L-3) (Bcl-2-related protein EAT/mcl1) (mcl1/EAT)	yes				FUNCTION: Involved in the regulation of apoptosis versus cell survival, and in the maintenance of viability but not of proliferation. Mediates its effects by interactions with a number of other regulators of apoptosis. Isoform 1 inhibits apoptosis. Isoform 2 promotes apoptosis.		Other Immune-Related	Not available		protein channel activity ; protein heterodimerization activity ; protein homodimerization activity ; protein binding ; BH3 domain binding ; extrinsic apoptotic signaling pathway in absence of ligand ; protein transmembrane transport ; execution phase of apoptosis ; regulation of response to DNA damage stimulus ; multicellular organismal development ; negative regulation of extrinsic apoptotic sig…			PS
BCL2L1	Q07817	Bcl-2-like protein 1 (Bcl2-L-1) (Apoptosis regulator Bcl-X)		yes			FUNCTION: Potent inhibitor of cell death. Inhibits activation of caspases (By similarity). Appears to regulate cell death by blocking the voltage-dependent anion channel (VDAC) by binding to it and preventing the release of the caspase activator, CYC1, from the mitochondrial membrane. Also acts as a regulator of G2 checkpoint and progression to cytokinesis during mitosis.; FUNCTION: Isoform Bcl-X…		Other Immune-Related	Not available	Infectious disease	identical protein binding ; protein kinase binding ; protein heterodimerization activity ; protein homodimerization activity ; protein binding ; BH3 domain binding ; negative regulation of release of cytochrome c from mitochondria ; male gonad development ; nucleotide-binding domain, leucine rich repeat containing receptor signaling pathway ; apoptotic process in bone marrow ; hepatocyte apoptoti…		Apoptosis [PATH:hsa04210]598. Jak-STAT signaling pathway [PATH:hsa04630]598. Amyotrophic lateral sclerosis (ALS) [PATH:hsa05014]598. Toxoplasmosis [PATH:hsa05145]598. Pathways in cancer [PATH:hsa05200]598. Pancreatic cancer [PATH:hsa05212]598. Chronic myeloid leukemia [PATH:hsa05220]598. Small cell lung cancer [PATH:hsa05222]598		PS
BAX	Q07812	Apoptosis regulator BAX (Bcl-2-like protein 4) (Bcl2-L-4)	yes				FUNCTION: Accelerates programmed cell death by binding to, and antagonizing the apoptosis repressor BCL2 or its adenovirus homolog E1B 19k protein. Under stress conditions, undergoes a conformation change that causes translocation to the mitochondrion membrane, leading to the release of cytochrome c that then triggers apoptosis. Promotes activation of CASP3, and thereby apoptosis.		Other Immune-Related	Not available	Infectious disease	identical protein binding ; channel activity ; protein heterodimerization activity ; protein homodimerization activity ; protein binding ; lipid binding ; BH3 domain binding ; regulation of nitrogen utilization ; myeloid cell homeostasis ; male gonad development ; regulation of neuron apoptotic process ; cellular response to UV ; cerebral cortex development ; negative regulation of protein bindin…		p53 signaling pathway [PATH:hsa04115]581. Protein processing in endoplasmic reticulum [PATH:hsa04141]581. Apoptosis [PATH:hsa04210]581. Neurotrophin signaling pathway [PATH:hsa04722]581. Amyotrophic lateral sclerosis (ALS) [PATH:hsa05014]581. Huntington's disease [PATH:hsa05016]581. Prion diseases [PATH:hsa05020]581. Tuberculosis [PATH:hsa05152]581. Pathways in cancer [PATH:hsa05200]581. Colorect…	PS
KLRC3	Q07444	NKG2-E type II integral membrane protein (NK cell receptor E) (NKG2-E-activating NK receptor)	yes	yes			FUNCTION: Plays a role as a receptor for the recognition of MHC class I HLA-E molecules by NK cells and some cytotoxic T-cells.		Antigen Processing and Presentation,Natural Killer Cell Cytotoxicity	Not available		transmembrane signaling receptor activity ; carbohydrate binding ; signal transduction ; cellular defense response ; integral component of membrane ; membrane		Antigen processing and presentation [PATH:hsa04612]3823. Natural killer cell mediated cytotoxicity [PATH:hsa04650]3823	GAD	GAD
CXCL9	Q07325	C-X-C motif chemokine 9 (Gamma-interferon-induced monokine) (Monokine induced by interferon-gamma) (HuMIG) (MIG) (Small-inducible cytokine B9)	yes				FUNCTION: Cytokine that affects the growth, movement, or activation state of cells that participate in immune and inflammatory response. Chemotactic for activated T-cells. Binds to CXCR3.		Antimicrobials,Cytokines	Chemokines		chemokine activity ; protein binding ; CXCR3 chemokine receptor binding ; cytokine activity ; positive regulation of cAMP-mediated signaling ; chemotaxis ; cell-cell signaling ; regulation of cell proliferation ; cell chemotaxis ; G-protein coupled receptor signaling pathway ; immune response ; signal transduction ; positive regulation of cAMP metabolic process ; defense response to virus ; ; ext…		Cytokine-cytokine receptor interaction [PATH:hsa04060]4283. Chemokine signaling pathway [PATH:hsa04062]4283. Toll-like receptor signaling pathway [PATH:hsa04620]4283	PS
TNFRSF9	Q07011	Tumor necrosis factor receptor superfamily member 9 (4-1BB ligand receptor) (CDw137) (T-cell antigen 4-1BB homolog) (T-cell antigen ILA) (CD antigen CD137)	yes	yes	yes		FUNCTION: Receptor for TNFSF9/4-1BBL. Possibly active during T cell activation.		Cytokine Receptors	TNF Family Member Receptors		cytokine binding ; receptor activity ; negative regulation of cell proliferation ; negative regulation of interleukin-12 secretion ; regulation of cell proliferation ; negative regulation of interleukin-10 secretion ; protein homotrimerization ; apoptotic process ; external side of plasma membrane ; integral component of membrane ; membrane ; integral component of plasma membrane ; extracellular …		Cytokine-cytokine receptor interaction [PATH:hsa04060]3604	PS	PS	PS
FMOD	Q06828	Fibromodulin (FM) (Collagen-binding 59 kDa protein) (Keratan sulfate proteoglycan fibromodulin) (KSPG fibromodulin)	yes				FUNCTION: Affects the rate of fibrils formation. May have a primary role in collagen fibrillogenesis (By similarity).		Other Immune-Related	Not available		glycosaminoglycan metabolic process ; small molecule metabolic process ; carbohydrate metabolic process ; keratan sulfate biosynthetic process ; keratan sulfate catabolic process ; keratan sulfate metabolic process ; extracellular matrix organization ; transforming growth factor beta receptor complex assembly ; lysosomal lumen ; extracellular matrix ; Golgi lumen ; extracellular region ; extracel…			IEDB
LTB	Q06643	Lymphotoxin-beta (LT-beta) (Tumor necrosis factor C) (TNF-C) (Tumor necrosis factor ligand superfamily member 3)	yes				FUNCTION: Cytokine that binds to LTBR/TNFRSF3. May play a specific role in immune response regulation. Provides the membrane anchor for the attachment of the heterotrimeric complex to the cell surface. Isoform 2 is probably non-functional.		Cytokines	Not available	Autoimmune disease	receptor binding ; tumor necrosis factor receptor binding ; cytokine activity ; positive regulation of interleukin-12 biosynthetic process ; skin development ; cell-cell signaling ; immune response ; signal transduction ; lymph node development ; gene expression ; integral component of membrane ; membrane ; extracellular space		Cytokine-cytokine receptor interaction [PATH:hsa04060]4050. Rheumatoid arthritis [PATH:hsa05323]4050	Kegg,PS
BTK	Q06187	Tyrosine-protein kinase BTK (EC 2.7.10.2) (Agammaglobulinaemia tyrosine kinase) (ATK) (B-cell progenitor kinase) (BPK) (Bruton tyrosine kinase)	yes				FUNCTION: Non-receptor tyrosine kinase indispensable for B lymphocyte development, differentiation and signaling. Binding of antigen to the B-cell antigen receptor (BCR) triggers signaling that ultimately leads to B-cell activation. After BCR engagement and activation at the plasma membrane, phosphorylates PLCG2 at several sites, igniting the downstream signaling pathway through calcium mobilizat…	DISEASE: X-linked agammaglobulinemia (XLA) [MIM:300755]: Humoral immunodeficiency disease which results in developmental defects in the maturation pathway of B-cells. Affected boys have normal levels of pre-B-cells in their bone marrow but virtually no circulating mature B-lymphocytes. This results in a lack of immunoglobulins of all classes and leads to recurrent bacterial infections like otitis…	BCR Signaling Pathway	Not available		protein kinase activity ; identical protein binding ; ATP binding ; kinase activity ; phosphatidylinositol-3,4,5-trisphosphate binding ; transferase activity ; nucleotide binding ; non-membrane spanning protein tyrosine kinase activity ; protein tyrosine kinase activity ; protein binding ; ; response to reactive oxygen species ; mesoderm development ; positive regulation of NF-kappaB transcriptio…		Osteoclast differentiation [PATH:hsa04380]695. B cell receptor signaling pathway [PATH:hsa04662]695. Fc epsilon RI signaling pathway [PATH:hsa04664]695. Primary immunodeficiency [PATH:hsa05340]695	PS
COL14A1	Q05707	Collagen alpha-1(XIV) chain (Undulin)	yes				FUNCTION: Plays an adhesive role by integrating collagen bundles. It is probably associated with the surface of interstitial collagen fibrils via COL1. The COL2 domain may then serve as a rigid arm which sticks out from the fibril and protrudes the large N-terminal globular domain into the extracellular space, where it might interact with other matrix molecules or cell surface receptors (By simil…		Other Immune-Related	Not available		collagen binding ; poly(A) RNA binding ; extracellular matrix structural constituent ; protein binding, bridging ; collagen fibril organization ; regulation of cell growth involved in cardiac muscle cell development ; cell adhesion ; collagen catabolic process ; ventricular cardiac muscle tissue development ; single organismal cell-cell adhesion ; extracellular matrix disassembly ; extracellular …		Protein digestion and absorption [PATH:hsa04974]7373	IEDB
PRKCD	Q05655	Protein kinase C delta type (EC 2.7.11.13) (Tyrosine-protein kinase PRKCD) (EC 2.7.10.2) (nPKC-delta)	yes	yes			FUNCTION: Calcium-independent, phospholipid- and diacylglycerol (DAG)-dependent serine/threonine-protein kinase that plays contrasting roles in cell death and cell survival by functioning as a pro-apoptotic protein during DNA damage-induced apoptosis, but acting as an anti-apoptotic protein during cytokine receptor-initiated cell death, is involved in tumor suppression as well as survival of seve…		Other Immune-Related	Not available		protein kinase activity ; ATP binding ; protein kinase C activity ; protein serine/threonine kinase activity ; kinase activity ; transferase activity ; nucleotide binding ; non-membrane spanning protein tyrosine kinase activity ; calcium-independent protein kinase C activity ; protein binding ; ; immunoglobulin mediated immune response ; blood coagulation ; interleukin-12 production ; negative re…		Chemokine signaling pathway [PATH:hsa04062]5580. Vascular smooth muscle contraction [PATH:hsa04270]5580. Tight junction [PATH:hsa04530]5580. Fc epsilon RI signaling pathway [PATH:hsa04664]5580. Fc gamma R-mediated phagocytosis [PATH:hsa04666]5580. Neurotrophin signaling pathway [PATH:hsa04722]5580. GnRH signaling pathway [PATH:hsa04912]5580. Type II diabetes mellitus [PATH:hsa04930]5580	PS	PS
EEF1A2	Q05639	Elongation factor 1-alpha 2 (EF-1-alpha-2) (Eukaryotic elongation factor 1 A-2) (eEF1A-2) (Statin-S1)	yes				FUNCTION: This protein promotes the GTP-dependent binding of aminoacyl-tRNA to the A-site of ribosomes during protein biosynthesis.		Other Immune-Related	Not available		GTPase activity ; translation factor activity, nucleic acid binding ; nucleotide binding ; translation elongation factor activity ; GTP binding ; GTP catabolic process ; translational elongation ; positive regulation of execution phase of apoptosis ; response to inorganic substance ; translation ; cytoplasm ; neuronal cell body ; eukaryotic translation elongation factor 1 complex ; nucleus		RNA transport [PATH:hsa03013]1917	IEDB
ICA1	Q05084	Islet cell autoantigen 1 (69 kDa islet cell autoantigen) (ICA69) (Islet cell autoantigen p69) (ICAp69) (p69)		yes			FUNCTION: May play a role in neurotransmitter secretion (By similarity).		Other Immune-Related	Not available		protein domain specific binding ; transport ; neurotransmitter transport ; cytoplasm ; synaptic vesicle membrane ; secretory granule membrane ; transport vesicle membrane ; cell junction ; cytosol ; synapse ; membrane ; cytoplasmic vesicle ; Golgi membrane ;		Type I diabetes mellitus [PATH:hsa04940]3382		GAD
MST1R	Q04912	Macrophage-stimulating protein receptor (MSP receptor) (EC 2.7.10.1) (CDw136) (Protein-tyrosine kinase 8) (p185-Ron) (CD antigen CD136) [Cleaved into: Macrophage-stimulating protein receptor alpha chain; Macrophage-stimulating protein receptor beta chain]	yes				FUNCTION: Receptor tyrosine kinase that transduces signals from the extracellular matrix into the cytoplasm by binding to MST1 ligand. Regulates many physiological processes including cell survival, migration and differentiation. Ligand binding at the cell surface induces autophosphorylation of RON on its intracellular domain that provides docking sites for downstream signaling molecules. Followi…		Other Immune-Related	Not available		protein kinase activity ; ATP binding ; receptor activity ; transmembrane receptor protein tyrosine kinase activity ; kinase activity ; transferase activity ; macrophage colony-stimulating factor receptor activity ; nucleotide binding ; protein tyrosine kinase activity ; protein binding ; ; transmembrane receptor protein tyrosine kinase signaling pathway ; phosphorylation ; multicellular organism…			UniProt
REL	Q04864	Proto-oncogene c-Rel	yes				FUNCTION: Proto-oncogene that may play a role in differentiation and lymphopoiesis. NF-kappa-B is a pleiotropic transcription factor which is present in almost all cell types and is involved in many biological processed such as inflammation, immunity, differentiation, cell growth, tumorigenesis and apoptosis. NF-kappa-B is a homo- or heterodimeric complex formed by the Rel-like domain-containing …		Other Immune-Related	Not available		DNA binding ; RNA polymerase II distal enhancer sequence-specific DNA binding ; sequence-specific DNA binding ; protein binding ; sequence-specific DNA binding transcription factor activity ; RNA polymerase II distal enhancer sequence-specific DNA binding transcription factor activity involved in positive regulation of transcription ; positive regulation of interleukin-12 biosynthetic process ; p…			GAD
PRKCQ	Q04759	Protein kinase C theta type (EC 2.7.11.13) (nPKC-theta)	yes				FUNCTION: Calcium-independent, phospholipid- and diacylglycerol (DAG)-dependent serine/threonine-protein kinase that mediates non-redundant functions in T-cell receptor (TCR) signaling, including T-cells activation, proliferation, differentiation and survival, by mediating activation of multiple transcription factors such as NF-kappa-B, JUN, NFATC1 and NFATC2. In TCR-CD3/CD28-co-stimulated T-cell…		TCR Signaling Pathway	Not available	Infectious disease	protein kinase activity ; ATP binding ; protein kinase C activity ; protein serine/threonine kinase activity ; kinase activity ; transferase activity ; nucleotide binding ; ubiquitin-protein transferase activity ; protein binding ; metal ion binding ; ; blood coagulation ; regulation of cell growth ; platelet activation ; negative regulation of T cell apoptotic process ; positive regulation of NF…		Vascular smooth muscle contraction [PATH:hsa04270]5588. Tight junction [PATH:hsa04530]5588. T cell receptor signaling pathway [PATH:hsa04660]5588. Adipocytokine signaling pathway [PATH:hsa04920]5588. Measles [PATH:hsa05162]5588	GAD,PS
TAP2	Q03519	Antigen peptide transporter 2 (APT2) (ATP-binding cassette sub-family B member 3) (Peptide supply factor 2) (Peptide transporter PSF2) (PSF-2) (Peptide transporter TAP2) (Peptide transporter involved in antigen processing 2) (Really interesting new gene 1	yes	yes			FUNCTION: Involved in the transport of antigens from the cytoplasm to the endoplasmic reticulum for association with MHC class I molecules. Also acts as a molecular scaffold for the final stage of MHC class I folding, namely the binding of peptide. Nascent MHC class I molecules associate with TAP via tapasin. Inhibited by the covalent attachment of herpes simplex virus ICP47 protein, which blocks…	DISEASE: Bare lymphocyte syndrome 1 (BLS1) [MIM:604571]: A HLA class I deficiency. Contrary to bare lymphocyte syndromes type 2 and type 3, which are characterized by early-onset severe combined immunodeficiency, class I antigen deficiencies are not accompanied by particular pathologic manifestations during the first years of life. Systemic infections have not been described. Chronic bacterial in…	Antigen Processing and Presentation	Not available	Autoimmune disease	TAP1 binding ; ATP binding ; nucleoside-triphosphatase activity ; MHC class Ib protein binding ; transporter activity ; nucleotide binding ; peptide transporter activity ; tapasin binding ; ATPase activity ; ATPase activity, coupled to transmembrane movement of substances ; ; peptide antigen transport ; protein transport ; metabolic process ; transport ; cytosol to ER transport ; antigen processi…		ABC transporters [PATH:hsa02010]6891. Phagosome [PATH:hsa04145]6891. Antigen processing and presentation [PATH:hsa04612]6891. Primary immunodeficiency [PATH:hsa05340]6891	GAD,UniProt	GAD
CREM	Q03060	cAMP-responsive element modulator (Inducible cAMP early repressor) (ICER)		yes			FUNCTION: Transcriptional regulator that binds the cAMP response element (CRE), a sequence present in many viral and cellular promoters. Isoforms are either transcriptional activators or repressors. Plays a role in spermatogenesis and is involved in spermatid maturation (By similarity).		Not available	Not available		DNA binding ; cAMP response element binding protein binding ; sequence-specific DNA binding ; protein binding ; sequence-specific DNA binding transcription factor activity ; multicellular organismal development ; spermatogenesis ; signal transduction ; positive regulation of transcription from RNA polymerase II promoter ; transcription, DNA-templated ; glycosphingolipid metabolic process ; cell d…				PS
RPL6	Q02878	60S ribosomal protein L6 (Neoplasm-related protein C140) (Tax-responsive enhancer element-binding protein 107) (TaxREB107)	yes				FUNCTION: Specifically binds to domain C of the Tax-responsive enhancer element in the long terminal repeat of HTLV-I.		Not available	Not available		structural constituent of ribosome ; DNA binding ; poly(A) RNA binding ; RNA binding ; mRNA metabolic process ; cellular protein metabolic process ; SRP-dependent cotranslational protein targeting to membrane ; translational elongation ; nuclear-transcribed mRNA catabolic process, nonsense-mediated decay ; translational initiation ; translation ; RNA metabolic process ; translational termination …		Ribosome [PATH:hsa03010]6128	IEDB
PLOD1	Q02809	Procollagen-lysine,2-oxoglutarate 5-dioxygenase 1 (EC 1.14.11.4) (Lysyl hydroxylase 1) (LH1)	yes				FUNCTION: Forms hydroxylysine residues in -Xaa-Lys-Gly- sequences in collagens. These hydroxylysines serve as sites of attachment for carbohydrate units and are essential for the stability of the intermolecular collagen cross-links.	DISEASE: Ehlers-Danlos syndrome 6 (EDS6) [MIM:225400]: A connective tissue disorder characterized by generalized joint hypermobility, hyperextensible skin, atrophic cutaneous scars due to tissue fragility, progressive kyphoscoliosis already present at birth, ocular manifestations, arterial rupture, easy bruising, severe neonatal muscle hypotonia and delayed motor development. Note=The disease is …	Not available	Not available		iron ion binding ; oxidoreductase activity, acting on paired donors, with incorporation or reduction of molecular oxygen ; dioxygenase activity ; oxidoreductase activity, acting on paired donors, with incorporation or reduction of molecular oxygen, 2-oxoglutarate as one donor, and incorporation of one atom each of oxygen into both donors ; oxidoreductase activity ; protein homodimerization activi…		Lysine degradation [PATH:hsa00310]5351	IEDB
TEK	Q02763	Angiopoietin-1 receptor (EC 2.7.10.1) (Endothelial tyrosine kinase) (Tunica interna endothelial cell kinase) (Tyrosine kinase with Ig and EGF homology domains-2) (Tyrosine-protein kinase receptor TEK) (Tyrosine-protein kinase receptor TIE-2) (hTIE2) (p140	yes				FUNCTION: Tyrosine-protein kinase that acts as cell-surface receptor for ANGPT1, ANGPT2 and ANGPT4 and regulates angiogenesis, endothelial cell survival, proliferation, migration, adhesion and cell spreading, reorganization of the actin cytoskeleton, but also maintenance of vascular quiescence. Has anti-inflammatory effects by preventing the leakage of proinflammatory plasma proteins and leukocyt…	DISEASE: Dominantly inherited venous malformations (VMCM) [MIM:600195]: An error of vascular morphogenesis characterized by dilated, serpiginous channels. Note=The disease is caused by mutations affecting the gene represented in this entry.; DISEASE: Note=May play a role in a range of diseases with a vascular component, including neovascularization of tumors, psoriasis and inflammation.	Cytokine Receptors	Not available	Autoimmune disease	protein kinase activity ; ATP binding ; receptor activity ; transmembrane receptor protein tyrosine kinase activity ; kinase activity ; transferase activity ; growth factor binding ; nucleotide binding ; protein tyrosine kinase activity ; protein binding ; ; blood coagulation ; regulation of endothelial cell apoptotic process ; substrate adhesion-dependent cell spreading ; angiogenesis ; positive…		Rheumatoid arthritis [PATH:hsa05323]7010	Kegg,PS
COL7A1	Q02388	Collagen alpha-1(VII) chain (Long-chain collagen) (LC collagen)		yes			FUNCTION: Stratified squamous epithelial basement membrane protein that forms anchoring fibrils which may contribute to epithelial basement membrane organization and adherence by interacting with extracellular matrix (ECM) proteins such as type IV collagen.	DISEASE: Note=Epidermolysis bullosa acquisita (EBA) is an autoimmune acquired blistering skin disease resulting from autoantibodies to type VII collagen.; DISEASE: Epidermolysis bullosa dystrophica, autosomal dominant (DDEB) [MIM:131750]: A group of autosomal dominant blistering skin diseases characterized by tissue separation which occurs below the dermal-epidermal basement membrane at the level…	Other Immune-Related	Not available		identical protein binding ; serine-type endopeptidase inhibitor activity ; protein binding ; peptidase inhibitor activity ; negative regulation of peptidase activity ; epidermis development ; cell adhesion ; collagen catabolic process ; negative regulation of endopeptidase activity ; extracellular matrix disassembly ; extracellular matrix organization ; basement membrane ; extracellular matrix ; …				IEDB
CENPE	Q02224	Centromere-associated protein E (Centromere protein E) (CENP-E) (Kinesin-related protein CENPE)	yes				FUNCTION: Essential for the maintenance of chromosomal stability through efficient stabilization of microtubule capture at kinetochores. Plays a key role in the movement of chromosomes toward the metaphase plate during mitosis. Is a slow plus end-directed motor whose activity is essential for metaphase chromosome alignment. Couples chromosome position to microtubule depolymerizing activity. The h…		Not available	Not available		ATP binding ; microtubule binding ; nucleotide binding ; protein binding ; kinetochore binding ; microtubule motor activity ; blood coagulation ; metabolic process ; mitotic chromosome movement towards spindle pole ; mitotic cell cycle ; cell division ; antigen processing and presentation of exogenous peptide antigen via MHC class II ; mitotic metaphase plate congression ; multicellular organisma…			PS
TNFRSF17	Q02223	Tumor necrosis factor receptor superfamily member 17 (B-cell maturation protein) (CD antigen CD269)	yes	yes			FUNCTION: Receptor for TNFSF13B/BLyS/BAFF and TNFSF13/APRIL. Promotes B-cell survival and plays a role in the regulation of humoral immunity. Activates NF-kappa-B and JNK.	DISEASE: Note=A chromosomal aberration involving TNFRSF17 is found in a form of T-cell acute lymphoblastic leukemia (T-ALL). Translocation t(4;16)(q26;p13) with IL2.	Cytokine Receptors	TNF Family Member Receptors		receptor activity ; tumor necrosis factor-activated receptor activity ; tumor necrosis factor-mediated signaling pathway ; multicellular organismal development ; cell proliferation ; immune system process ; signal transduction ; plasma membrane ; integral component of membrane ; membrane ; endomembrane system		Cytokine-cytokine receptor interaction [PATH:hsa04060]608. Intestinal immune network for IgA production [PATH:hsa04672]608	UniProt	PS,UniProt
IL1RL1	Q01638	Interleukin-1 receptor-like 1 (Protein ST2)	yes				FUNCTION: Receptor for interleukin-33 (IL-33), its stimulation recruits MYD88, IRAK1, IRAK4, and TRAF6, followed by phosphorylation of MAPK3/ERK1 and/or MAPK1/ERK2, MAPK14, and MAPK8. Possibly involved in helper T-cell function.		Cytokine Receptors	Interleukin Receptors		cytokine receptor activity ; interleukin-1 receptor activity ; interleukin-33 receptor activity ; protein binding ; interleukin-33 binding ; receptor signaling protein activity ; positive regulation of interleukin-5 production ; positive regulation of inflammatory response ; immune response ; negative regulation of interferon-gamma production ; signal transduction ; negative regulation of T-helpe…			PS
PMP22	Q01453	Peripheral myelin protein 22 (PMP-22) (Growth arrest-specific protein 3) (GAS-3)				yes	FUNCTION: Might be involved in growth regulation, and in myelinization in the peripheral nervous system.	DISEASE: Charcot-Marie-Tooth disease 1A (CMT1A) [MIM:118220]: A dominant demyelinating form of Charcot-Marie-Tooth disease, a disorder of the peripheral nervous system, characterized by progressive weakness and atrophy, initially of the peroneal muscles and later of the distal muscles of the arms. Charcot-Marie-Tooth disease is classified in two main groups on the basis of electrophysiologic prop…	Not available	Not available		protein binding ; negative regulation of cell proliferation ; peripheral nervous system development ; myelination ; negative regulation of neuron projection development ; synaptic transmission ; cell differentiation ; myelin assembly ; cell death ; plasma membrane ; integral component of membrane ; membrane ; compact myelin ; tight junction						IEDB,OMIM,UniProt
MS4A2	Q01362	High affinity immunoglobulin epsilon receptor subunit beta (FcERI) (Fc epsilon receptor I beta-chain) (IgE Fc receptor subunit beta) (Membrane-spanning 4-domains subfamily A member 2)		yes			FUNCTION: High affinity receptor that binds to the Fc region of immunoglobulins epsilon. Aggregation of FCER1 by multivalent antigens is required for the full mast cell response, including the release of preformed mediators (such as histamine) by degranulation and de novo production of lipid mediators and cytokines. Also mediates the secretion of important lymphokines. Binding of allergen to rece…		Other Immune-Related	Not available	Autoimmune disease	IgE binding ; protein kinase binding ; SH2 domain binding ; phosphoprotein binding ; protein kinase C-activating G-protein coupled receptor signaling pathway ; cell surface receptor signaling pathway ; cytokine secretion ; immune response ; signal transduction ; regulation of release of sequestered calcium ion into cytosol ; inflammatory response ; innate immune response ; activation of phospholi…		Fc epsilon RI signaling pathway [PATH:hsa04664]2206. Asthma [PATH:hsa05310]2206		GAD
IL5RA	Q01344	Interleukin-5 receptor subunit alpha (IL-5 receptor subunit alpha) (IL-5R subunit alpha) (IL-5R-alpha) (IL-5RA) (CDw125) (CD antigen CD125)		yes			FUNCTION: This is the receptor for interleukin-5. The alpha chain binds to IL5.		Cytokine Receptors	Interleukin Receptors		cytokine receptor activity ; interleukin-5 receptor activity ; protein binding ; cell proliferation ; signal transduction ; regulation of interleukin-5 production ; inflammatory response to antigenic stimulus ; cellular response to organic substance ; cytokine-mediated signaling pathway ; interleukin-5-mediated signaling pathway ; plasma membrane ; integral component of membrane ; membrane ; extr…		Cytokine-cytokine receptor interaction [PATH:hsa04060]3568. Jak-STAT signaling pathway [PATH:hsa04630]3568. Hematopoietic cell lineage [PATH:hsa04640]3568		PS
HSF1	Q00613	Heat shock factor protein 1 (HSF 1) (Heat shock transcription factor 1) (HSTF 1)	yes				FUNCTION: DNA-binding protein that specifically binds heat shock promoter elements (HSE) and activates transcription. In higher eukaryotes, HSF is unable to bind to the HSE unless the cells are heat shocked.		Other Immune-Related	Not available		DNA binding ; RNA polymerase II core promoter proximal region sequence-specific DNA binding transcription factor activity involved in negative regulation of transcription ; chromatin binding ; RNA polymerase II intronic transcription regulatory region sequence-specific DNA binding ; RNA polymerase II core promoter proximal region sequence-specific DNA binding ; sequence-specific DNA binding ; pro…			PS
CDK6	Q00534	Cyclin-dependent kinase 6 (EC 2.7.11.22) (Cell division protein kinase 6) (Serine/threonine-protein kinase PLSTIRE)	yes				FUNCTION: Serine/threonine-protein kinase involved in the control of the cell cycle and differentiation; promotes G1/S transition. Phosphorylates pRB/RB1 and NPM1. Interacts with D-type G1 cyclins during interphase at G1 to form a pRB/RB1 kinase and controls the entrance into the cell cycle. Involved in initiation and maintenance of cell cycle exit during cell differentiation; prevents cell proli…		Not available	Not available		protein kinase activity ; cyclin binding ; ATP binding ; protein serine/threonine kinase activity ; kinase activity ; transferase activity ; cyclin-dependent protein serine/threonine kinase activity ; nucleotide binding ; protein binding ; transferase activity, transferring phosphorus-containing groups ; ; negative regulation of cell proliferation ; positive regulation of fibroblast proliferation…		Cell cycle [PATH:hsa04110]1021. p53 signaling pathway [PATH:hsa04115]1021. Measles [PATH:hsa05162]1021. Pathways in cancer [PATH:hsa05200]1021. Pancreatic cancer [PATH:hsa05212]1021. Glioma [PATH:hsa05214]1021. Melanoma [PATH:hsa05218]1021. Chronic myeloid leukemia [PATH:hsa05220]1021. Small cell lung cancer [PATH:hsa05222]1021. Non-small cell lung cancer [PATH:hsa05223]1021	GAD
TNFAIP6	P98066	Tumor necrosis factor-inducible gene 6 protein (Hyaluronate-binding protein) (TNF-stimulated gene 6 protein) (TSG-6) (Tumor necrosis factor alpha-induced protein 6) (TNF alpha-induced protein 6)	yes				FUNCTION: Possibly involved in cell-cell and cell-matrix interactions during inflammation and tumorigenesis.		Other Immune-Related	Not available		hyaluronic acid binding ; cell adhesion ; cell-cell signaling ; signal transduction ; inflammatory response			PS,UniProt
H3F3A	P84243	Histone H3.3		yes			FUNCTION: Variant histone H3 which replaces conventional H3 in a wide range of nucleosomes in active genes. Constitutes the predominant form of histone H3 in non-dividing cells and is incorporated into chromatin independently of DNA synthesis. Deposited at sites of nucleosomal displacement throughout transcribed genes, suggesting that it represents an epigenetic imprint of transcriptionally activ…		Not available	Not available	Autoimmune disease	DNA binding ; RNA polymerase II distal enhancer sequence-specific DNA binding ; protein heterodimerization activity ; RNA polymerase II core promoter sequence-specific DNA binding ; nucleosomal DNA binding ; protein binding ; blood coagulation ; brain development ; nucleosome assembly ; positive regulation of cell growth ; DNA replication-independent nucleosome assembly ; response to hormone ; ex…		Systemic lupus erythematosus [PATH:hsa05322]3021. Systemic lupus erythematosus [PATH:hsa05322]3020		Kegg
HAMP	P81172	Hepcidin (Liver-expressed antimicrobial peptide 1) (LEAP-1) (Putative liver tumor regressor) (PLTR) [Cleaved into: Hepcidin-25 (Hepc25); Hepcidin-20 (Hepc20)]		yes			FUNCTION: Seems to act as a signaling molecule involved in the maintenance of iron homeostasis. Seems to be required in conjunction with HFE to regulate both intestinal iron absorption and iron storage in macrophages (By similarity).; FUNCTION: Has strong antimicrobial activity against E.coli ML35P N.cinerea and weaker against S.epidermidis, S.aureus and group b streptococcus bacteria. Active aga…	DISEASE: Hemochromatosis 2B (HFE2B) [MIM:613313]: A juvenile form of hemochromatosis, a disorder of iron metabolism with excess deposition of iron in a variety of organs leading to their failure, bronze skin pigmentation, hepatic cirrhosis, arthropathy and diabetes. The most common symptoms of juvenile hemochromatosis at presentation are hypogonadism and cardiomyopathy. Note=The disease is caused…	Antimicrobials,Cytokines	Not available		hormone activity ; killing of cells of other organism ; immune response ; cellular iron ion homeostasis ; defense response to bacterium ; defense response to fungus ; cytoplasm ; extracellular region ; apical cortex				PS
HSD11B2	P80365	Corticosteroid 11-beta-dehydrogenase isozyme 2 (EC 1.1.1.-) (11-beta-hydroxysteroid dehydrogenase type 2) (11-DH2) (11-beta-HSD2) (11-beta-hydroxysteroid dehydrogenase type II) (-HSD11 type II) (NAD-dependent 11-beta-hydroxysteroid dehydrogenase) (11-beta	yes				FUNCTION: Catalyzes the conversion of cortisol to the inactive metabolite cortisone. Modulates intracellular glucocorticoid levels, thus protecting the nonselective mineralocorticoid receptor from occupation by glucocorticoids.	DISEASE: Apparent mineralocorticoid excess (AME) [MIM:218030]: An autosomal recessive form of low-renin hypertension. It is usually diagnosed within the first years of life and is characterized by polyuria and polydipsia, failure to thrive, hypernatremia, severe hypertension with low renin and aldosterone levels, profound hypokalemia with metabolic alkalosis, and most often nephrocalcinosis. Note…	Not available	Not available		steroid binding ; 11-beta-hydroxysteroid dehydrogenase [NAD(P)] activity ; oxidoreductase activity ; NAD binding ; metabolic process ; response to steroid hormone ; regulation of blood volume by renal aldosterone ; response to drug ; female pregnancy ; glucocorticoid biosynthetic process ; response to food ; glucocorticoid metabolic process ; oxidation-reduction process ; response to glucocortico…		Steroid hormone biosynthesis [PATH:hsa00140]3291. Metabolic pathways [PATH:hsa01100]3291. Aldosterone-regulated sodium reabsorption [PATH:hsa04960]3291	PS
LCN2	P80188	Neutrophil gelatinase-associated lipocalin (NGAL) (25 kDa alpha-2-microglobulin-related subunit of MMP-9) (Lipocalin-2) (Oncogene 24p3) (Siderocalin LCN2) (p25)	yes	yes			FUNCTION: Iron-trafficking protein involved in multiple processes such as apoptosis, innate immunity and renal development. Binds iron through association with 2,5-dihydroxybenzoic acid (2,5-DHBA), a siderophore that shares structural similarities with bacterial enterobactin, and delivers or removes iron from the cell, depending on the context. Iron-bound form (holo-24p3) is internalized followin…		Antimicrobials	Not available		iron ion binding ; transporter activity ; protein homodimerization activity ; protease binding ; small molecule binding ; response to herbicide ; extrinsic apoptotic signaling pathway in absence of ligand ; positive regulation of cell projection organization ; transport ; siderophore transport ; iron ion homeostasis ; response to drug ; positive regulation of gene expression ; response to bacteri…			PS	PS
CXCL6	P80162	C-X-C motif chemokine 6 (Chemokine alpha 3) (CKA-3) (Granulocyte chemotactic protein 2) (GCP-2) (Small-inducible cytokine B6) [Cleaved into: Small-inducible cytokine B6, N-processed variant 1; Small-inducible cytokine B6, N-processed variant 2; Small-indu	yes				FUNCTION: Chemotactic for neutrophil granulocytes.		Antimicrobials,Cytokines	Chemokines	Autoimmune disease	heparin binding ; chemokine activity ; cytokine activity ; chemotaxis ; cell-cell signaling ; cell chemotaxis ; immune response ; signal transduction ; inflammatory response ; defense response to bacterium ; extracellular region ; extracellular space		Cytokine-cytokine receptor interaction [PATH:hsa04060]6372. Chemokine signaling pathway [PATH:hsa04062]6372. Rheumatoid arthritis [PATH:hsa05323]6372	Kegg
HLA-DRB3	P79483	HLA class II histocompatibility antigen, DR beta 3 chain (MHC class II antigen DRB3)	yes	yes			FUNCTION: Binds peptides derived from antigens that access the endocytic route of antigen presenting cells (APC) and presents them on the cell surface for recognition by the CD4 T-cells. The peptide binding cleft accommodates peptides of 10-30 residues. The peptides presented by MHC class II molecules are generated mostly by degradation of proteins that access the endocytic route, where they are …		Antigen Processing and Presentation	Not available	Infectious disease; Autoimmune disease	peptide antigen binding ; MHC class II receptor activity ; antigen processing and presentation of peptide or polysaccharide antigen via MHC class II ; antigen processing and presentation of exogenous peptide antigen via MHC class II ; immune system process ; immune response ; interferon-gamma-mediated signaling pathway ; signal transduction ; cytokine-mediated signaling pathway ; T cell costimula…	influenza	Phagosome [PATH:hsa04145]3125. Cell adhesion molecules (CAMs) [PATH:hsa04514]3125. Antigen processing and presentation [PATH:hsa04612]3125. Hematopoietic cell lineage [PATH:hsa04640]3125. Intestinal immune network for IgA production [PATH:hsa04672]3125. Type I diabetes mellitus [PATH:hsa04940]3125. Leishmaniasis [PATH:hsa05140]3125. Toxoplasmosis [PATH:hsa05145]3125. Staphylococcus aureus infecti…	Kegg	Kegg,PS
CCL20	P78556	C-C motif chemokine 20 (Beta-chemokine exodus-1) (CC chemokine LARC) (Liver and activation-regulated chemokine) (Macrophage inflammatory protein 3 alpha) (MIP-3-alpha) (Small-inducible cytokine A20) [Cleaved into: CCL20(1-67); CCL20(1-64); CCL20(2-70)]	yes				FUNCTION: Chemotactic factor that attracts lymphocytes and, slightly, neutrophils, but not monocytes. Inhibits proliferation of myeloid progenitors in colony formation assays. May be involved in formation and function of the mucosal lymphoid tissues by attracting lymphocytes and dendritic cells towards epithelial cells. C-terminal processed forms have been shown to be equally chemotactically acti…		Antimicrobials,Cytokines	Chemokines	Autoimmune disease	chemokine activity ; protein binding ; cytokine activity ; chemotaxis ; cell-cell signaling ; cell chemotaxis ; immune response ; signal transduction ; inflammatory response ; chemokinesis ; positive regulation of T cell migration ; defense response to bacterium ; extracellular region ; extracellular space		Cytokine-cytokine receptor interaction [PATH:hsa04060]6364. Chemokine signaling pathway [PATH:hsa04062]6364. Rheumatoid arthritis [PATH:hsa05323]6364	Kegg,PS
PRKDC	P78527	DNA-dependent protein kinase catalytic subunit (DNA-PK catalytic subunit) (DNA-PKcs) (EC 2.7.11.1) (DNPK1) (p460)	yes				FUNCTION: Serine/threonine-protein kinase that acts as a molecular sensor for DNA damage. Involved in DNA nonhomologous end joining (NHEJ) required for double-strand break (DSB) repair and V(D)J recombination. Must be bound to DNA to express its catalytic properties. Promotes processing of hairpin DNA structures in V(D)J recombination by activation of the hairpin endonuclease artemis (DCLRE1C). T…		Other Immune-Related	Not available		phosphotransferase activity, alcohol group as acceptor ; protein kinase activity ; DNA binding ; ATP binding ; protein serine/threonine kinase activity ; poly(A) RNA binding ; kinase activity ; transferase activity ; nucleotide binding ; transcription factor binding ; ; positive regulation of type I interferon production ; brain development ; signal transduction involved in mitotic G1 DNA damage …		Non-homologous end-joining [PATH:hsa03450]5591. Cell cycle [PATH:hsa04110]5591	PS
JAG1	P78504	Protein jagged-1 (Jagged1) (hJ1) (CD antigen CD339)	yes				FUNCTION: Ligand for multiple Notch receptors and involved in the mediation of Notch signaling. May be involved in cell-fate decisions during hematopoiesis. Seems to be involved in early and late stages of mammalian cardiovascular development. Inhibits myoblast differentiation (By similarity). Enhances fibroblast growth factor-induced angiogenesis (in vitro).	DISEASE: Alagille syndrome 1 (ALGS1) [MIM:118450]: A form of Alagille syndrome, an autosomal dominant multisystem disorder. It is clinically defined by hepatic bile duct paucity and cholestasis in association with cardiac, skeletal, and ophthalmologic manifestations. There are characteristic facial features and less frequent clinical involvement of the renal and vascular systems. Note=The disease…	Cytokines	Not available		growth factor activity ; calcium ion binding ; Notch binding ; structural molecule activity ; protein binding ; myoblast differentiation ; angiogenesis ; negative regulation of fat cell differentiation ; Notch receptor processing ; Notch signaling pathway ; nervous system development ; T cell mediated immunity ; negative regulation of neuron differentiation ; organ morphogenesis ; loop of Henle d…		Notch signaling pathway [PATH:hsa04330]182	PS
CX3CL1	P78423	Fractalkine (C-X3-C motif chemokine 1) (CX3C membrane-anchored chemokine) (Neurotactin) (Small-inducible cytokine D1) [Cleaved into: Processed fractalkine]	yes	yes			FUNCTION: The soluble form is chemotactic for T-cells and monocytes, but not for neutrophils. The membrane-bound form promotes adhesion of those leukocytes to endothelial cells. May play a role in regulating leukocyte adhesion and migration processes at the endothelium. Binds to CX3CR1.		Cytokines	Chemokines		receptor binding ; chemokine activity ; protein binding ; cytokine activity ; angiogenesis involved in wound healing ; lymphocyte chemotaxis ; cell adhesion ; positive regulation of inflammatory response ; chemotaxis ; negative regulation of extrinsic apoptotic signaling pathway in absence of ligand ; immune response ; leukocyte adhesive activation ; macrophage chemotaxis ; positive regulation of…		Cytokine-cytokine receptor interaction [PATH:hsa04060]6376. Chemokine signaling pathway [PATH:hsa04062]6376	PS	PS
ADAM8	P78325	Disintegrin and metalloproteinase domain-containing protein 8 (ADAM 8) (EC 3.4.24.-) (Cell surface antigen MS2) (CD antigen CD156a)	yes				FUNCTION: Possible involvement in extravasation of leukocytes.		Other Immune-Related	Not available		peptidase activity ; calcium ion binding ; metalloendopeptidase activity ; metallopeptidase activity ; protein self-association ; hydrolase activity ; protein binding ; zinc ion binding ; cell adhesion molecule binding ; metal ion binding ; ; lymphocyte chemotaxis ; angiogenesis ; positive regulation of inflammatory response ; cell morphogenesis ; positive regulation of NF-kappaB transcription fa…			PS
HBB	P68871	Hemoglobin subunit beta (Beta-globin) (Hemoglobin beta chain) [Cleaved into: LVV-hemorphin-7]	yes				FUNCTION: Involved in oxygen transport from the lung to the various peripheral tissues.; FUNCTION: LVV-hemorphin-7 potentiates the activity of bradykinin, causing a decrease in blood pressure.	DISEASE: Heinz body anemias (HEIBAN) [MIM:140700]: Form of non-spherocytic hemolytic anemia of Dacie type 1. After splenectomy, which has little benefit, basophilic inclusions called Heinz bodies are demonstrable in the erythrocytes. Before splenectomy, diffuse or punctate basophilia may be evident. Most of these cases are probably instances of hemoglobinopathy. The hemoglobin demonstrates heat l…	Not available	Not available	Infectious disease	iron ion binding ; hemoglobin binding ; oxygen binding ; haptoglobin binding ; peroxidase activity ; oxygen transporter activity ; protein binding ; heme binding ; metal ion binding ; blood coagulation ; renal absorption ; nitric oxide transport ; small molecule metabolic process ; protein heterooligomerization ; transport ; regulation of blood vessel size ; hydrogen peroxide catabolic process ; …		African trypanosomiasis [PATH:hsa05143]3043. Malaria [PATH:hsa05144]3043	IEDB
HIST1H3A	P68431	Histone H3.1 (Histone H3/a) (Histone H3/b) (Histone H3/c) (Histone H3/d) (Histone H3/f) (Histone H3/h) (Histone H3/i) (Histone H3/j) (Histone H3/k) (Histone H3/l)		yes			FUNCTION: Core component of nucleosome. Nucleosomes wrap and compact DNA into chromatin, limiting DNA accessibility to the cellular machineries which require DNA as a template. Histones thereby play a central role in transcription regulation, DNA repair, DNA replication and chromosomal stability. DNA accessibility is regulated via a complex set of post-translational modifications of histones, als…		Not available	Not available	Autoimmune disease	DNA binding ; protein heterodimerization activity ; protein binding ; blood coagulation ; nucleosome assembly ; regulation of gene silencing ; chromatin organization ; DNA replication-dependent nucleosome assembly ; extracellular vesicular exosome ; nucleoplasm ; nucleosome ; protein complex ; membrane ; extracellular region ; chromosome ; nucleus ; nuclear chromosome		Systemic lupus erythematosus [PATH:hsa05322]8351. Systemic lupus erythematosus [PATH:hsa05322]8350. Systemic lupus erythematosus [PATH:hsa05322]8357. Systemic lupus erythematosus [PATH:hsa05322]8353. Systemic lupus erythematosus [PATH:hsa05322]8356. Systemic lupus erythematosus [PATH:hsa05322]8354. Systemic lupus erythematosus [PATH:hsa05322]8968. Systemic lupus erythematosus [PATH:hsa05322]8352.…		Kegg
UBE2L3	P68036	Ubiquitin-conjugating enzyme E2 L3 (EC 6.3.2.19) (L-UBC) (UbcH7) (Ubiquitin carrier protein L3) (Ubiquitin-conjugating enzyme E2-F1) (Ubiquitin-protein ligase L3)		yes			FUNCTION: Ubiquitin-conjugating enzyme E2 that specifically acts with HECT-type and RBR family E3 ubiquitin-protein ligases. Does not function with most RING-containing E3 ubiquitin-protein ligases because it lacks intrinsic E3-independent reactivity with lysine: in contrast, it has activity with the RBR family E3 enzymes, such as PARK2 and ARIH1, that function like function like RING-HECT hybrid…		Not available	Not available		ubiquitin protein ligase binding ; ATP binding ; poly(A) RNA binding ; nucleotide binding ; acid-amino acid ligase activity ; ubiquitin-protein transferase activity ; ligase activity ; protein binding ; transcription coactivator activity ; enzyme binding ; ; cellular protein modification process ; protein polyubiquitination ; protein K11-linked ubiquitination ; cellular response to glucocorticoid…		Ubiquitin mediated proteolysis [PATH:hsa04120]7332. Parkinson's disease [PATH:hsa05012]7332		GAD
ACTG1	P63261	Actin, cytoplasmic 2 (Gamma-actin) [Cleaved into: Actin, cytoplasmic 2, N-terminally processed]	yes				FUNCTION: Actins are highly conserved proteins that are involved in various types of cell motility and are ubiquitously expressed in all eukaryotic cells.	DISEASE: Deafness, autosomal dominant, 20 (DFNA20) [MIM:604717]: A form of non-syndromic sensorineural hearing loss. Sensorineural deafness results from damage to the neural receptors of the inner ear, the nerve pathways to the brain, or the area of the brain that receives sound information. Note=The disease is caused by mutations affecting the gene represented in this entry.; DISEASE: Baraitser-…	Antimicrobials	Not available	Infectious disease	identical protein binding ; ATP binding ; nucleotide binding ; protein binding ; structural constituent of cytoskeleton ; adherens junction organization ; retina homeostasis ; membrane organization ; cellular component movement ; Fc-gamma receptor signaling pathway involved in phagocytosis ; cell-cell junction organization ; sarcomere organization ; cell junction assembly ; innate immune response…	influenza	Phagosome [PATH:hsa04145]71. Focal adhesion [PATH:hsa04510]71. Adherens junction [PATH:hsa04520]71. Tight junction [PATH:hsa04530]71. Leukocyte transendothelial migration [PATH:hsa04670]71. Regulation of actin cytoskeleton [PATH:hsa04810]71. Bacterial invasion of epithelial cells [PATH:hsa05100]71. Vibrio cholerae infection [PATH:hsa05110]71. Pathogenic Escherichia coli infection [PATH:hsa05130]7…	PS
SUMO1	P63165	Small ubiquitin-related modifier 1 (SUMO-1) (GAP-modifying protein 1) (GMP1) (SMT3 homolog 3) (Sentrin) (Ubiquitin-homology domain protein PIC1) (Ubiquitin-like protein SMT3C) (Smt3C) (Ubiquitin-like protein UBL1)	yes				FUNCTION: Ubiquitin-like protein that can be covalently attached to proteins as a monomer or a lysine-linked polymer. Covalent attachment via an isopeptide bond to its substrates requires prior activation by the E1 complex SAE1-SAE2 and linkage to the E2 enzyme UBE2I, and can be promoted by E3 ligases such as PIAS1-4, RANBP2 or CBX4. This post-translational modification on lysine residues of prot…	DISEASE: Non-syndromic orofacial cleft 10 (OFC10) [MIM:613705]: A birth defect consisting of cleft lips with or without cleft palate. Cleft lips are associated with cleft palate in two-third of cases. A cleft lip can occur on one or both sides and range in severity from a simple notch in the upper lip to a complete opening in the lip extending into the floor of the nostril and involving the upper…	Other Immune-Related	Not available		ubiquitin protein ligase binding ; SUMO ligase activity ; poly(A) RNA binding ; transcription factor binding ; protein binding ; positive regulation of proteasomal ubiquitin-dependent protein catabolic process ; negative regulation of DNA binding ; post-translational protein modification ; protein sumoylation ; cellular protein metabolic process ; regulation of interferon-gamma-mediated signaling…		RNA transport [PATH:hsa03013]7341	PS
SNRPN	P63162	Small nuclear ribonucleoprotein-associated protein N (snRNP-N) (Sm protein D) (Sm-D) (Sm protein N) (Sm-N) (SmN) (Tissue-specific-splicing protein)		yes			FUNCTION: May be involved in tissue-specific alternative RNA processing events.		Not available	Not available		RNA binding ; protein binding ; RNA splicing ; response to hormone ; U2 snRNP ; ribonucleoprotein complex ; U1 snRNP ; spliceosomal complex ; nucleus ; small nuclear ribonucleoprotein complex				IEDB,UniProt
RAC1	P63000	Ras-related C3 botulinum toxin substrate 1 (Cell migration-inducing gene 5 protein) (Ras-like protein TC25) (p21-Rac1)	yes				FUNCTION: Plasma membrane-associated small GTPase which cycles between active GTP-bound and inactive GDP-bound states. In its active state, binds to a variety of effector proteins to regulate cellular responses such as secretory processes, phagocytosis of apoptotic cells, epithelial cell polarization and growth-factor induced formation of membrane ruffles. Rac1 p21/rho GDI heterodimer is the acti…		BCR Signaling Pathway,Natural Killer Cell Cytotoxicity	Not available	Infectious disease	GTPase activity ; protein kinase binding ; Rho GDP-dissociation inhibitor binding ; GTP-dependent protein binding ; thioesterase binding ; Rab GTPase binding ; nucleotide binding ; protein binding ; GTP binding ; enzyme binding ; ; blood coagulation ; regulation of respiratory burst ; actin filament polymerization ; substrate adhesion-dependent cell spreading ; actin cytoskeleton organization ; G…		MAPK signaling pathway [PATH:hsa04010]5879. Chemokine signaling pathway [PATH:hsa04062]5879. Phagosome [PATH:hsa04145]5879. Wnt signaling pathway [PATH:hsa04310]5879. Axon guidance [PATH:hsa04360]5879. VEGF signaling pathway [PATH:hsa04370]5879. Osteoclast differentiation [PATH:hsa04380]5879. Focal adhesion [PATH:hsa04510]5879. Adherens junction [PATH:hsa04520]5879. Toll-like receptor signaling p…	PS
PPIA	P62937	Peptidyl-prolyl cis-trans isomerase A (PPIase A) (EC 5.2.1.8) (Cyclophilin A) (Cyclosporin A-binding protein) (Rotamase A)	yes				FUNCTION: PPIases accelerate the folding of proteins. It catalyzes the cis-trans isomerization of proline imidic peptide bonds in oligopeptides.		Antimicrobials	Not available		poly(A) RNA binding ; isomerase activity ; unfolded protein binding ; protein binding ; peptide binding ; peptidyl-prolyl cis-trans isomerase activity ; virion binding ; blood coagulation ; uncoating of virus ; lipid particle organization ; platelet activation ; leukocyte migration ; positive regulation of protein secretion ; platelet degranulation ; protein peptidyl-prolyl isomerization ; viral …			PS
HIST1H2BC	P62807	Histone H2B type 1-C/E/F/G/I (Histone H2B.1 A) (Histone H2B.a) (H2B/a) (Histone H2B.g) (H2B/g) (Histone H2B.h) (H2B/h) (Histone H2B.k) (H2B/k) (Histone H2B.l) (H2B/l)		yes			FUNCTION: Core component of nucleosome. Nucleosomes wrap and compact DNA into chromatin, limiting DNA accessibility to the cellular machineries which require DNA as a template. Histones thereby play a central role in transcription regulation, DNA repair, DNA replication and chromosomal stability. DNA accessibility is regulated via a complex set of post-translational modifications of histones, als…		Not available	Not available	Autoimmune disease	DNA binding ; protein heterodimerization activity ; nucleosome assembly ; antibacterial humoral response ; defense response to Gram-positive bacterium ; chromatin organization ; innate immune response in mucosa ; defense response to bacterium ; extracellular vesicular exosome ; nucleoplasm ; nucleosome ; extracellular space ; chromosome ; nucleus		Systemic lupus erythematosus [PATH:hsa05322]8344. Systemic lupus erythematosus [PATH:hsa05322]8347. Systemic lupus erythematosus [PATH:hsa05322]8343. Systemic lupus erythematosus [PATH:hsa05322]8346. Systemic lupus erythematosus [PATH:hsa05322]8339		Kegg
HIST1H2BI	P62807	Histone H2B type 1-C/E/F/G/I (Histone H2B.1 A) (Histone H2B.a) (H2B/a) (Histone H2B.g) (H2B/g) (Histone H2B.h) (H2B/h) (Histone H2B.k) (H2B/k) (Histone H2B.l) (H2B/l)		yes			FUNCTION: Core component of nucleosome. Nucleosomes wrap and compact DNA into chromatin, limiting DNA accessibility to the cellular machineries which require DNA as a template. Histones thereby play a central role in transcription regulation, DNA repair, DNA replication and chromosomal stability. DNA accessibility is regulated via a complex set of post-translational modifications of histones, als…		Not available	Not available		DNA binding ; protein heterodimerization activity ; nucleosome assembly ; antibacterial humoral response ; defense response to Gram-positive bacterium ; chromatin organization ; innate immune response in mucosa ; defense response to bacterium ; extracellular vesicular exosome ; nucleoplasm ; nucleosome ; extracellular space ; chromosome ; nucleus		Systemic lupus erythematosus [PATH:hsa05322]8344. Systemic lupus erythematosus [PATH:hsa05322]8347. Systemic lupus erythematosus [PATH:hsa05322]8343. Systemic lupus erythematosus [PATH:hsa05322]8346. Systemic lupus erythematosus [PATH:hsa05322]8339		Kegg
HIST1H4A	P62805	Histone H4		yes			FUNCTION: Core component of nucleosome. Nucleosomes wrap and compact DNA into chromatin, limiting DNA accessibility to the cellular machineries which require DNA as a template. Histones thereby play a central role in transcription regulation, DNA repair, DNA replication and chromosomal stability. DNA accessibility is regulated via a complex set of post-translational modifications of histones, als…		Not available	Not available	Autoimmune disease	DNA binding ; histone demethylase activity (H4-K20 specific) ; poly(A) RNA binding ; protein heterodimerization activity ; protein binding ; nucleosome assembly ; mitotic cell cycle ; centromere-specific nucleosome assembly ; phosphatidylinositol-mediated signaling ; DNA replication-independent nucleosome assembly ; telomere maintenance ; negative regulation of megakaryocyte differentiation ; his…		Systemic lupus erythematosus [PATH:hsa05322]8367. Systemic lupus erythematosus [PATH:hsa05322]8359. Systemic lupus erythematosus [PATH:hsa05322]8362. Systemic lupus erythematosus [PATH:hsa05322]8365. Systemic lupus erythematosus [PATH:hsa05322]8368. Systemic lupus erythematosus [PATH:hsa05322]121504. Systemic lupus erythematosus [PATH:hsa05322]8360. Systemic lupus erythematosus [PATH:hsa05322]836…		Kegg
HIST1H4L	P62805	Histone H4		yes			FUNCTION: Core component of nucleosome. Nucleosomes wrap and compact DNA into chromatin, limiting DNA accessibility to the cellular machineries which require DNA as a template. Histones thereby play a central role in transcription regulation, DNA repair, DNA replication and chromosomal stability. DNA accessibility is regulated via a complex set of post-translational modifications of histones, als…		Not available	Not available		DNA binding ; histone demethylase activity (H4-K20 specific) ; poly(A) RNA binding ; protein heterodimerization activity ; protein binding ; nucleosome assembly ; mitotic cell cycle ; centromere-specific nucleosome assembly ; phosphatidylinositol-mediated signaling ; DNA replication-independent nucleosome assembly ; telomere maintenance ; negative regulation of megakaryocyte differentiation ; his…		Systemic lupus erythematosus [PATH:hsa05322]8367. Systemic lupus erythematosus [PATH:hsa05322]8359. Systemic lupus erythematosus [PATH:hsa05322]8362. Systemic lupus erythematosus [PATH:hsa05322]8365. Systemic lupus erythematosus [PATH:hsa05322]8368. Systemic lupus erythematosus [PATH:hsa05322]121504. Systemic lupus erythematosus [PATH:hsa05322]8360. Systemic lupus erythematosus [PATH:hsa05322]836…		Kegg
PPP2CB	P62714	Serine/threonine-protein phosphatase 2A catalytic subunit beta isoform (PP2A-beta) (EC 3.1.3.16)		yes			FUNCTION: PP2A can modulate the activity of phosphorylase B kinase casein kinase 2, mitogen-stimulated S6 kinase, and MAP-2 kinase.		Other Immune-Related	Not available	Infectious disease	protein serine/threonine phosphatase activity ; hydrolase activity ; protein binding ; phosphoprotein phosphatase activity ; protein C-terminus binding ; metal ion binding ; response to endoplasmic reticulum stress ; negative regulation of Ras protein signal transduction ; response to hydrogen peroxide ; proteasome-mediated ubiquitin-dependent protein catabolic process ; fibroblast growth factor …		mRNA surveillance pathway [PATH:hsa03015]5516. Oocyte meiosis [PATH:hsa04114]5516. Wnt signaling pathway [PATH:hsa04310]5516. TGF-beta signaling pathway [PATH:hsa04350]5516. Tight junction [PATH:hsa04530]5516. Long-term depression [PATH:hsa04730]5516. Chagas disease (American trypanosomiasis) [PATH:hsa05142]5516. Hepatitis C [PATH:hsa05160]5516		PS
SNRPD3	P62318	Small nuclear ribonucleoprotein Sm D3 (Sm-D3) (snRNP core protein D3)		yes			FUNCTION: Appears to function in the U7 snRNP complex that is involved in histone 3'-end processing. Binds to the downstream cleavage product (DCP) of histone pre-mRNA in a U7 snRNP dependent manner.		Not available	Not available	Autoimmune disease	poly(A) RNA binding ; histone pre-mRNA DCP binding ; RNA binding ; protein binding ; enzyme binding ; RNA splicing ; spliceosomal snRNP assembly ; histone mRNA metabolic process ; RNA metabolic process ; mRNA processing ; mRNA 3'-end processing ; mRNA splicing, via spliceosome ; termination of RNA polymerase II transcription ; transcription from RNA polymerase II promoter ; gene expression ; ; cy…		Spliceosome [PATH:hsa03040]6634. Systemic lupus erythematosus [PATH:hsa05322]6634		IEDB,Kegg,UniProt
SNRPD2	P62316	Small nuclear ribonucleoprotein Sm D2 (Sm-D2) (snRNP core protein D2)		yes			FUNCTION: Required for pre-mRNA splicing. Required for snRNP biogenesis (By similarity).		Not available	Not available		poly(A) RNA binding ; protein binding ; RNA splicing ; spliceosomal complex assembly ; spliceosomal snRNP assembly ; RNA metabolic process ; mRNA processing ; mRNA splicing, via spliceosome ; gene expression ; ncRNA metabolic process ; cytoplasm ; extracellular vesicular exosome ; nucleoplasm ; methylosome ; catalytic step 2 spliceosome ; pICln-Sm protein complex ; ribonucleoprotein complex ; cyt…		Spliceosome [PATH:hsa03040]6633		IEDB,UniProt
SNRPD1	P62314	Small nuclear ribonucleoprotein Sm D1 (Sm-D1) (Sm-D autoantigen) (snRNP core protein D1)	yes	yes			FUNCTION: May act as a charged protein scaffold to promote snRNP assembly or strengthen snRNP-snRNP interactions through nonspecific electrostatic contacts with RNA.		Not available	Not available	Autoimmune disease	poly(A) RNA binding ; RNA binding ; protein binding ; RNA splicing ; spliceosomal complex assembly ; spliceosomal snRNP assembly ; RNA metabolic process ; mRNA processing ; mRNA splicing, via spliceosome ; gene expression ; ncRNA metabolic process ; cytoplasm ; nucleoplasm ; methylosome ; catalytic step 2 spliceosome ; pICln-Sm protein complex ; ribonucleoprotein complex ; cytosol ; U1 snRNP ; SM…		Spliceosome [PATH:hsa03040]6632. Systemic lupus erythematosus [PATH:hsa05322]6632	IEDB	IEDB,Kegg,UniProt
SNRPF	P62306	Small nuclear ribonucleoprotein F (snRNP-F) (Sm protein F) (Sm-F) (SmF)		yes			FUNCTION: Appears to function in the U7 snRNP complex that is involved in histone 3'-end processing. Associated with snRNP U1, U2, U4/U6 and U5.		Not available	Not available		RNA binding ; protein binding ; RNA processing ; RNA splicing ; spliceosomal snRNP assembly ; histone mRNA metabolic process ; RNA metabolic process ; mRNA processing ; mRNA 3'-end processing ; mRNA splicing, via spliceosome ; termination of RNA polymerase II transcription ; transcription from RNA polymerase II promoter ; ; cytoplasm ; nucleoplasm ; methylosome ; catalytic step 2 spliceosome ; pI…		Spliceosome [PATH:hsa03040]6636		IEDB
SNRPE	P62304	Small nuclear ribonucleoprotein E (snRNP-E) (Sm protein E) (Sm-E) (SmE)		yes			FUNCTION: Appears to function in the U7 snRNP complex that is involved in histone 3'-end processing. Associated with snRNP U1, U2, U4/U6 and U5.		Not available	Not available		RNA binding ; protein binding ; RNA splicing ; hair cycle ; spliceosomal complex assembly ; spliceosomal snRNP assembly ; histone mRNA metabolic process ; RNA metabolic process ; mRNA processing ; mRNA 3'-end processing ; mRNA splicing, via spliceosome ; termination of RNA polymerase II transcription ; ; cytoplasm ; extracellular vesicular exosome ; nucleoplasm ; methylosome ; catalytic step 2 sp…		Spliceosome [PATH:hsa03040]6635		UniProt
TGFB2	P61812	Transforming growth factor beta-2 (TGF-beta-2) (BSC-1 cell growth inhibitor) (Cetermin) (Glioblastoma-derived T-cell suppressor factor) (G-TSF) (Polyergin)	yes	yes			FUNCTION: TGF-beta 2 has suppressive effects on interleukin-2 dependent T-cell growth.	DISEASE: Note=A chromosomal aberration involving TGFB2 is found in a family with Peters anomaly. Translocation t(1;7)(q41;p21) with HDAC9.; DISEASE: Loeys-Dietz syndrome 4 (LDS4) [MIM:614816]: An aortic aneurysm syndrome with widespread systemic involvement. LDS4 is characterized by arterial tortuosity, aortic dissection, intracranial aneurysm and subarachnoid hemorrhage, hypertelorism, bifid uvu…	Cytokines	TGF-b Family Members	Infectious disease; Autoimmune disease	growth factor activity ; receptor binding ; protein heterodimerization activity ; receptor signaling protein serine/threonine kinase activity ; type II transforming growth factor beta receptor binding ; protein homodimerization activity ; transforming growth factor beta receptor binding ; protein binding ; cytokine activity ; beta-amyloid binding ; ; blood coagulation ; collagen fibril organizati…		MAPK signaling pathway [PATH:hsa04010]7042. Cytokine-cytokine receptor interaction [PATH:hsa04060]7042. Cell cycle [PATH:hsa04110]7042. Endocytosis [PATH:hsa04144]7042. TGF-beta signaling pathway [PATH:hsa04350]7042. Osteoclast differentiation [PATH:hsa04380]7042. Leishmaniasis [PATH:hsa05140]7042. Chagas disease (American trypanosomiasis) [PATH:hsa05142]7042. Malaria [PATH:hsa05144]7042. Toxopla…	Kegg	PS
B2M	P61769	Beta-2-microglobulin [Cleaved into: Beta-2-microglobulin form pI 5.3]		yes			FUNCTION: Component of the class I major histocompatibility complex (MHC). Involved in the presentation of peptide antigens to the immune system.	DISEASE: Hypercatabolic hypoproteinemia (HYCATHYP) [MIM:241600]: Affected individuals show marked reduction in serum concentrations of immunoglobulin and albumin, probably due to rapid degradation. Note=The disease is caused by mutations affecting the gene represented in this entry.; DISEASE: Note=Beta-2-microglobulin may adopt the fibrillar configuration of amyloid in certain pathologic states. …	Antigen Processing and Presentation,Antimicrobials	Not available		identical protein binding ; protein binding ; antigen processing and presentation of exogenous peptide antigen via MHC class I, TAP-independent ; regulation of defense response to virus by virus ; regulation of immune response ; retina homeostasis ; response to drug ; antigen processing and presentation of exogenous peptide antigen via MHC class I, TAP-dependent ; immune system process ; interfer…		Antigen processing and presentation [PATH:hsa04612]567		PS
RHOA	P61586	Transforming protein RhoA (Rho cDNA clone 12) (h12)		yes			FUNCTION: Regulates a signal transduction pathway linking plasma membrane receptors to the assembly of focal adhesions and actin stress fibers. Involved in a microtubule-dependent signal that is required for the myosin contractile ring formation during cell cycle cytokinesis. Plays an essential role in cleavage furrow formation. Required for the apical junction formation of keratinocyte cell-cell…		TCR Signaling Pathway	Not available	Infectious disease	GTPase activity ; myosin binding ; nucleotide binding ; protein binding ; GTP binding ; blood coagulation ; substantia nigra development ; actin cytoskeleton organization ; GTP catabolic process ; regulation of small GTPase mediated signal transduction ; platelet activation ; small GTPase mediated signal transduction ; trabecula morphogenesis ; spindle assembly involved in mitosis ; cell division…		Chemokine signaling pathway [PATH:hsa04062]387. Endocytosis [PATH:hsa04144]387. Vascular smooth muscle contraction [PATH:hsa04270]387. Wnt signaling pathway [PATH:hsa04310]387. TGF-beta signaling pathway [PATH:hsa04350]387. Axon guidance [PATH:hsa04360]387. Focal adhesion [PATH:hsa04510]387. Adherens junction [PATH:hsa04520]387. Tight junction [PATH:hsa04530]387. T cell receptor signaling pathway…		PS
ATP6V0D1	P61421	V-type proton ATPase subunit d 1 (V-ATPase subunit d 1) (32 kDa accessory protein) (V-ATPase 40 kDa accessory protein) (V-ATPase AC39 subunit) (p39) (Vacuolar proton pump subunit d 1)	yes				FUNCTION: Subunit of the integral membrane V0 complex of vacuolar ATPase. Vacuolar ATPase is responsible for acidifying a variety of intracellular compartments in eukaryotic cells, thus providing most of the energy required for transport processes in the vacuolar system. May play a role in coupling of proton transport and ATP hydrolysis (By similarity).		Not available	Not available	Infectious disease; Autoimmune disease	hydrogen ion transmembrane transporter activity ; hydrogen-exporting ATPase activity, phosphorylative mechanism ; protein complex binding ; protein binding ; brain development ; transferrin transport ; transport ; cellular protein metabolic process ; transmembrane transport ; ion transport ; insulin receptor signaling pathway ; endoplasmic reticulum unfolded protein response ; cell projection org…		Oxidative phosphorylation [PATH:hsa00190]9114. Metabolic pathways [PATH:hsa01100]9114. Lysosome [PATH:hsa04142]9114. Phagosome [PATH:hsa04145]9114. Collecting duct acid secretion [PATH:hsa04966]9114. Vibrio cholerae infection [PATH:hsa05110]9114. Epithelial cell signaling in Helicobacter pylori infection [PATH:hsa05120]9114. Tuberculosis [PATH:hsa05152]9114. Rheumatoid arthritis [PATH:hsa05323]91…	Kegg
PSME3	P61289	Proteasome activator complex subunit 3 (11S regulator complex subunit gamma) (REG-gamma) (Activator of multicatalytic protease subunit 3) (Ki nuclear autoantigen) (Proteasome activator 28 subunit gamma) (PA28g) (PA28gamma)		yes			FUNCTION: Subunit of the 11S REG-gamma (also called PA28-gamma) proteasome regulator, a doughnut-shaped homoheptamer which associates with the proteasome. 11S REG-gamma activates the trypsin-like catalytic subunit of the proteasome but inhibits the chymotrypsin-like and postglutamyl-preferring (PGPH) subunits. Facilitates the MDM2-p53/TP53 interaction which promotes ubiquitination- and MDM2-depen…		Antigen Processing and Presentation	Not available	Infectious disease	protein binding ; endopeptidase activator activity ; p53 binding ; MDM2/MDM4 family protein binding ; mitotic cell cycle ; positive regulation of endopeptidase activity ; regulation of cellular amino acid metabolic process ; small molecule metabolic process ; regulation of proteasomal protein catabolic process ; negative regulation of ubiquitin-protein ligase activity involved in mitotic cell cyc…		Proteasome [PATH:hsa03050]10197. Antigen processing and presentation [PATH:hsa04612]10197. Hepatitis C [PATH:hsa05160]10197		UniProt
SST	P61278	Somatostatin (Growth hormone release-inhibiting factor) [Cleaved into: Somatostatin-28; Somatostatin-14]	yes				FUNCTION: Somatostatin inhibits the release of somatotropin.		Cytokines	Not available		hormone activity ; digestion ; cell surface receptor signaling pathway ; negative regulation of cell proliferation ; response to heat ; response to steroid hormone ; response to organonitrogen compound ; cell-cell signaling ; response to drug ; hormone-mediated apoptotic signaling pathway ; regulation of cell migration ; ; neuronal cell body ; extracellular region ; extracellular space		Gastric acid secretion [PATH:hsa04971]6750	PS
CXCR4	P61073	C-X-C chemokine receptor type 4 (CXC-R4) (CXCR-4) (FB22) (Fusin) (HM89) (LCR1) (Leukocyte-derived seven transmembrane domain receptor) (LESTR) (NPYRL) (Stromal cell-derived factor 1 receptor) (SDF-1 receptor) (CD antigen CD184)	yes	yes			FUNCTION: Receptor for the C-X-C chemokine CXCL12/SDF-1 that transduces a signal by increasing intracellular calcium ion levels and enhancing MAPK1/MAPK3 activation. Acts as a receptor for extracellular ubiquitin; leading to enhanced intracellular calcium ions and reduced cellular cAMP levels. Involved in hematopoiesis and in cardiac ventricular septum formation. Also plays an essential role in v…	DISEASE: WHIM syndrome (WHIM) [MIM:193670]: Immunodeficiency disease characterized by neutropenia, hypogammaglobulinemia and extensive human papillomavirus (HPV) infection. Despite the peripheral neutropenia, bone marrow aspirates from affected individuals contain abundant mature myeloid cells, a condition termed myelokathexis. Note=The disease is caused by mutations affecting the gene represente…	Antimicrobials,Cytokine Receptors	Chemokine Receptors		ubiquitin protein ligase binding ; myosin light chain binding ; cytokine binding ; C-X-C chemokine receptor activity ; ubiquitin binding ; coreceptor activity ; chemokine receptor activity ; virus receptor activity ; signal transducer activity ; actin binding ; ; germ cell migration ; brain development ; cellular response to cytokine stimulus ; patterning of blood vessels ; generation of neurons …		Cytokine-cytokine receptor interaction [PATH:hsa04060]7852. Chemokine signaling pathway [PATH:hsa04062]7852. Endocytosis [PATH:hsa04144]7852. Axon guidance [PATH:hsa04360]7852. Leukocyte transendothelial migration [PATH:hsa04670]7852. Intestinal immune network for IgA production [PATH:hsa04672]7852	PS	PS
S100A10	P60903	Protein S100-A10 (Calpactin I light chain) (Calpactin-1 light chain) (Cellular ligand of annexin II) (S100 calcium-binding protein A10) (p10 protein) (p11)	yes				FUNCTION: Because S100A10 induces the dimerization of ANXA2/p36, it may function as a regulator of protein phosphorylation in that the ANXA2 monomer is the preferred target (in vitro) of tyrosine-specific kinase.		Antimicrobials	Not available		calcium ion binding ; ion channel binding ; protein homodimerization activity ; protein binding ; lipid binding ; establishment of protein localization to plasma membrane ; positive regulation of focal adhesion assembly ; positive regulation of binding ; cellular response to acid ; membrane raft assembly ; membrane budding ; positive regulation of stress fiber assembly ; protein heterotetrameriza…			IEDB
ACTB	P60709	Actin, cytoplasmic 1 (Beta-actin) [Cleaved into: Actin, cytoplasmic 1, N-terminally processed]	yes				FUNCTION: Actins are highly conserved proteins that are involved in various types of cell motility and are ubiquitously expressed in all eukaryotic cells.	DISEASE: Dystonia, juvenile-onset (DYTJ) [MIM:607371]: A form of dystonia with juvenile onset. Dystonia is defined by the presence of sustained involuntary muscle contraction, often leading to abnormal postures. Patients with juvenile-onset dystonia manifest progressive, generalized, dopa-unresponsive dystonia, developmental malformations and sensory hearing loss. Note=The disease is caused by mu…	Not available	Not available	Infectious disease	nitric-oxide synthase binding ; ATP binding ; protein kinase binding ; RNA polymerase II distal enhancer sequence-specific DNA binding ; Tat protein binding ; RNA polymerase II core promoter proximal region sequence-specific DNA binding ; nucleotide binding ; nucleosomal DNA binding ; protein binding ; kinesin binding ; ; blood coagulation ; substantia nigra development ; adherens junction organi…	influenza	Phagosome [PATH:hsa04145]60. Focal adhesion [PATH:hsa04510]60. Adherens junction [PATH:hsa04520]60. Tight junction [PATH:hsa04530]60. Leukocyte transendothelial migration [PATH:hsa04670]60. Regulation of actin cytoskeleton [PATH:hsa04810]60. Gastric acid secretion [PATH:hsa04971]60. Bacterial invasion of epithelial cells [PATH:hsa05100]60. Vibrio cholerae infection [PATH:hsa05110]60. Pathogenic E…	IEDB,PS
IL2	P60568	Interleukin-2 (IL-2) (T-cell growth factor) (TCGF) (Aldesleukin)	yes	yes			FUNCTION: Produced by T-cells in response to antigenic or mitogenic stimulation, this protein is required for T-cell proliferation and other activities crucial to regulation of the immune response. Can stimulate B-cells, monocytes, lymphokine-activated killer cells, natural killer cells, and glioma cells.	DISEASE: Note=A chromosomal aberration involving IL2 is found in a form of T-cell acute lymphoblastic leukemia (T-ALL). Translocation t(4;16)(q26;p13) with involves TNFRSF17.	Antimicrobials,Cytokines,TCR Signaling Pathway	Interleukins	Infectious disease; Autoimmune disease	growth factor activity ; glycosphingolipid binding ; interleukin-2 receptor binding ; kappa-type opioid receptor binding ; carbohydrate binding ; kinase activator activity ; cytokine activity ; negative regulation of lymphocyte proliferation ; protein kinase C-activating G-protein coupled receptor signaling pathway ; negative regulation of B cell apoptotic process ; natural killer cell activation…		Cytokine-cytokine receptor interaction [PATH:hsa04060]3558. Jak-STAT signaling pathway [PATH:hsa04630]3558. T cell receptor signaling pathway [PATH:hsa04660]3558. Intestinal immune network for IgA production [PATH:hsa04672]3558. Type I diabetes mellitus [PATH:hsa04940]3558. Chagas disease (American trypanosomiasis) [PATH:hsa05142]3558. Measles [PATH:hsa05162]3558. Autoimmune thyroid disease [PATH…	GAD,OMIM,PS	PS
PTEN	P60484	Phosphatidylinositol 3,4,5-trisphosphate 3-phosphatase and dual-specificity protein phosphatase PTEN (EC 3.1.3.16) (EC 3.1.3.48) (EC 3.1.3.67) (Mutated in multiple advanced cancers 1) (Phosphatase and tensin homolog)	yes				FUNCTION: Tumor suppressor. Acts as a dual-specificity protein phosphatase, dephosphorylating tyrosine-, serine- and threonine-phosphorylated proteins. Also acts as a lipid phosphatase, removing the phosphate in the D3 position of the inositol ring from phosphatidylinositol 3,4,5-trisphosphate, phosphatidylinositol 3,4-diphosphate, phosphatidylinositol 3-phosphate and inositol 1,3,4,5-tetrakispho…	DISEASE: Cowden disease (CD) [MIM:158350]: Autosomal dominant cancer predisposition syndrome associated with elevated risk for tumors of the breast, thyroid and skin. The predominant phenotype for CD is multiple hamartoma syndrome, in many organ systems including the breast (70% of CD patients), thyroid (40-60%), skin, CNS (40%), gastrointestinal tract. Affected individuals are at an increased ri…	Other Immune-Related	Not available		phosphatidylinositol-3,4-bisphosphate 3-phosphatase activity ; anaphase-promoting complex binding ; magnesium ion binding ; protein tyrosine phosphatase activity ; protein serine/threonine phosphatase activity ; protein kinase binding ; phosphatidylinositol-3,4,5-trisphosphate 3-phosphatase activity ; phosphatidylinositol-3-phosphatase activity ; PDZ domain binding ; phosphatase activity ; ; plat…		Inositol phosphate metabolism [PATH:hsa00562]5728. Phosphatidylinositol signaling system [PATH:hsa04070]5728. p53 signaling pathway [PATH:hsa04115]5728. Focal adhesion [PATH:hsa04510]5728. Tight junction [PATH:hsa04530]5728. Pathways in cancer [PATH:hsa05200]5728. Endometrial cancer [PATH:hsa05213]5728. Glioma [PATH:hsa05214]5728. Prostate cancer [PATH:hsa05215]5728. Melanoma [PATH:hsa05218]5728.…	PS
PLP1	P60201	Myelin proteolipid protein (PLP) (Lipophilin)				yes	FUNCTION: This is the major myelin protein from the central nervous system. It plays an important role in the formation or maintenance of the multilamellar structure of myelin.	DISEASE: Leukodystrophy, hypomyelinating, 1 (HLD1) [MIM:312080]: A X-linked recessive disorder of the central nervous system in which myelin is not formed properly. Clinically characterized by nystagmus, spastic quadriplegia, ataxia, and developmental delay. Note=The disease is caused by mutations affecting the gene represented in this entry.; DISEASE: Spastic paraplegia 2, X-linked (SPG2) [MIM:3…	Other Immune-Related	Not available		structural molecule activity ; structural constituent of myelin sheath ; substantia nigra development ; myelination ; long-chain fatty acid biosynthetic process ; positive regulation of gene expression ; synaptic transmission ; cell maturation ; integrin-mediated signaling pathway ; axon ensheathment ; central nervous system myelination ; glial cell differentiation ; ; plasma membrane ; integral …						PS
DEFA3	P59666	Neutrophil defensin 3 (Defensin, alpha 3) (HNP-3) (HP-3) (HP3) [Cleaved into: HP 3-56; Neutrophil defensin 2 (HNP-2) (HP-2) (HP2)]				yes	FUNCTION: Defensin 2 and defensin 3 have antibiotic, fungicide and antiviral activities. Has antimicrobial activity against Gram-negative and Gram-positive bacteria. Defensins are thought to kill microbes by permeabilizing their plasma membrane.		Antimicrobials,Cytokines	Chemokines		killing of cells of other organism ; intracellular estrogen receptor signaling pathway ; antibacterial humoral response ; defense response to Gram-positive bacterium ; defense response to virus ; defense response ; innate immune response ; innate immune response in mucosa ; defense response to bacterium ; defense response to fungus ; ; Golgi lumen ; azurophil granule lumen ; extracellular region …						Curation
HIST1H2BD	P58876	Histone H2B type 1-D (HIRA-interacting protein 2) (Histone H2B.1 B) (Histone H2B.b) (H2B/b)		yes			FUNCTION: Core component of nucleosome. Nucleosomes wrap and compact DNA into chromatin, limiting DNA accessibility to the cellular machineries which require DNA as a template. Histones thereby play a central role in transcription regulation, DNA repair, DNA replication and chromosomal stability. DNA accessibility is regulated via a complex set of post-translational modifications of histones, als…		Not available	Not available	Autoimmune disease	DNA binding ; protein heterodimerization activity ; nucleosome assembly ; chromatin organization ; extracellular vesicular exosome ; nucleoplasm ; nucleosome ; chromosome ; nucleus		Systemic lupus erythematosus [PATH:hsa05322]3017		Kegg
TIRAP	P58753	Toll/interleukin-1 receptor domain-containing adapter protein (TIR domain-containing adapter protein) (Adaptor protein Wyatt) (MyD88 adapter-like protein)	yes				FUNCTION: Adapter involved in TLR2 and TLR4 signaling pathways in the innate immune response. Acts via IRAK2 and TRAF-6, leading to the activation of NF-kappa-B, MAPK1, MAPK3 and JNK, and resulting in cytokine secretion and the inflammatory response. Positively regulates the production of TNF-alpha and interleukin-6.		Other Immune-Related	Not available	Infectious disease	Toll-like receptor 4 binding ; protein heterodimerization activity ; Toll-like receptor 2 binding ; protein homodimerization activity ; protein kinase C binding ; protein binding ; phosphatidylinositol-4,5-bisphosphate binding ; protein binding, bridging ; cell surface receptor signaling pathway ; positive regulation of tumor necrosis factor production ; positive regulation of interleukin-15 prod…		Toll-like receptor signaling pathway [PATH:hsa04620]114609. Tuberculosis [PATH:hsa05152]114609	PS
ITGA1	P56199	Integrin alpha-1 (CD49 antigen-like family member A) (Laminin and collagen receptor) (VLA-1) (CD antigen CD49a)	yes				FUNCTION: Integrin alpha-1/beta-1 is a receptor for laminin and collagen. It recognizes the proline-hydroxylated sequence G-F-P-G-E-R in collagen.		Other Immune-Related	Not available		protein phosphatase binding ; collagen binding ; receptor binding ; protein heterodimerization activity ; integrin binding ; protein binding ; metal ion binding ; blood coagulation ; negative regulation of cell proliferation ; cell adhesion ; neuron projection morphogenesis ; positive regulation of neuron apoptotic process ; positive regulation of phosphoprotein phosphatase activity ; cell chemot…		Focal adhesion [PATH:hsa04510]3672. ECM-receptor interaction [PATH:hsa04512]3672. Hematopoietic cell lineage [PATH:hsa04640]3672. Regulation of actin cytoskeleton [PATH:hsa04810]3672. Hypertrophic cardiomyopathy (HCM) [PATH:hsa05410]3672. Arrhythmogenic right ventricular cardiomyopathy (ARVC) [PATH:hsa05412]3672. Dilated cardiomyopathy [PATH:hsa05414]3672	PS
BID	P55957	BH3-interacting domain death agonist (p22 BID) (BID) [Cleaved into: BH3-interacting domain death agonist p15 (p15 BID); BH3-interacting domain death agonist p13 (p13 BID); BH3-interacting domain death agonist p11 (p11 BID)]	yes				FUNCTION: The major proteolytic product p15 BID allows the release of cytochrome c (By similarity). Isoform 1, isoform 2 and isoform 4 induce ICE-like proteases and apoptosis. Isoform 3 does not induce apoptosis. Counters the protective effect of Bcl-2.		Natural Killer Cell Cytotoxicity	Not available	Infectious disease	ubiquitin protein ligase binding ; protein binding ; death receptor binding ; brain development ; activation of cysteine-type endopeptidase activity involved in apoptotic process ; positive regulation of intrinsic apoptotic signaling pathway ; extrinsic apoptotic signaling pathway ; extrinsic apoptotic signaling pathway via death domain receptors ; regulation of cell proliferation ; protein homoo…		p53 signaling pathway [PATH:hsa04115]637. Apoptosis [PATH:hsa04210]637. Natural killer cell mediated cytotoxicity [PATH:hsa04650]637. Alzheimer's disease [PATH:hsa05010]637. Amyotrophic lateral sclerosis (ALS) [PATH:hsa05014]637. Tuberculosis [PATH:hsa05152]637. Pathways in cancer [PATH:hsa05200]637. Viral myocarditis [PATH:hsa05416]637	PS
FCGRT	P55899	IgG receptor FcRn large subunit p51 (FcRn) (IgG Fc fragment receptor transporter alpha chain) (Neonatal Fc receptor)			yes		FUNCTION: Binds to the Fc region of monomeric immunoglobulins gamma. Mediates the uptake of IgG from milk. Possible role in transfer of immunoglobulin G from mother to fetus.		Antigen Processing and Presentation	Not available		beta-2-microglobulin binding ; IgG binding ; immune response ; Fc-gamma receptor signaling pathway ; IgG immunoglobulin transcytosis in epithelial cells mediated by FcRn immunoglobulin receptor ; antigen processing and presentation ; plasma membrane ; integral component of membrane ; membrane					PS
CCL18	P55774	C-C motif chemokine 18 (Alternative macrophage activation-associated CC chemokine 1) (AMAC-1) (CC chemokine PARC) (Dendritic cell chemokine 1) (DC-CK1) (Macrophage inflammatory protein 4) (MIP-4) (Pulmonary and activation-regulated chemokine) (Small-induc	yes				FUNCTION: Chemotactic factor that attracts lymphocytes but not monocytes or granulocytes. May be involved in B-cell migration into B-cell follicles in lymph nodes. Attracts naive T-lymphocytes toward dendritic cells and activated macrophages in lymph nodes, has chemotactic activity for naive T-cells, CD4+ and CD8+ T-cells and thus may play a role in both humoral and cell-mediated immunity respons…		Antimicrobials,Cytokines	Chemokines		chemokine activity ; cytokine activity ; response to biotic stimulus ; chemotaxis ; cell-cell signaling ; cell chemotaxis ; immune response ; signal transduction ; cell communication ; inflammatory response ; extracellular region ; extracellular space		Cytokine-cytokine receptor interaction [PATH:hsa04060]6362. Chemokine signaling pathway [PATH:hsa04062]6362	UniProt
CDH11	P55287	Cadherin-11 (OSF-4) (Osteoblast cadherin) (OB-cadherin)	yes				FUNCTION: Cadherins are calcium-dependent cell adhesion proteins. They preferentially interact with themselves in a homophilic manner in connecting cells; cadherins may thus contribute to the sorting of heterogeneous cell types.	DISEASE: Note=A chromosomal aberration involving CDH11 is a common genetic feature of aneurysmal bone cyst, a benign osseous neoplasm. Translocation t(16;17)(q22;p13) with USP6. The translocation generates a fusion gene in which the strong CDH11 promoter is fused to the entire USP6 coding sequence, resulting in USP6 transcriptional up-regulation.	Other Immune-Related	Not available		calcium ion binding ; metal ion binding ; adherens junction organization ; cell adhesion ; ossification ; cell-cell junction organization ; homophilic cell adhesion ; skeletal system development ; cell junction assembly ; corticospinal tract morphogenesis ; cytoplasm ; extracellular vesicular exosome ; plasma membrane ; integral component of membrane ; membrane			PS
ADAR	P55265	Double-stranded RNA-specific adenosine deaminase (DRADA) (EC 3.5.4.-) (136 kDa double-stranded RNA-binding protein) (p136) (Interferon-inducible protein 4) (IFI-4) (K88DSRBP)		yes			FUNCTION: Catalyzes the hydrolytic deamination of adenosine to inosine in double-stranded RNA (dsRNA) referred to as A-to-I RNA editing. This may affect gene expression and function in a number of ways that include mRNA translation by changing codons and hence the amino acid sequence of proteins; pre-mRNA splicing by altering splice site recognition sequences; RNA stability by changing sequences …	DISEASE: Dyschromatosis symmetrical hereditaria (DSH) [MIM:127400]: Pigmentary genodermatosis of autosomal dominant inheritance characterized by a mixture of hyperpigmented and hypopigmented macules distributed on the dorsal parts of the hands and feet. Note=The disease is caused by mutations affecting the gene represented in this entry.	Antimicrobials	Not available	Infectious disease	DNA binding ; poly(A) RNA binding ; RNA binding ; adenosine deaminase activity ; double-stranded RNA adenosine deaminase activity ; hydrolase activity ; protein binding ; metal ion binding ; protein import into nucleus ; negative regulation of protein kinase activity by regulation of protein phosphorylation ; RNA processing ; protein export from nucleus ; gene silencing by RNA ; adenosine to inos…	influenza	Cytosolic DNA-sensing pathway [PATH:hsa04623]103. Measles [PATH:hsa05162]103. Influenza A [PATH:hsa05164]103		PS
CASP7	P55210	Caspase-7 (CASP-7) (EC 3.4.22.60) (Apoptotic protease Mch-3) (CMH-1) (ICE-like apoptotic protease 3) (ICE-LAP3) [Cleaved into: Caspase-7 subunit p20; Caspase-7 subunit p11]	yes				FUNCTION: Involved in the activation cascade of caspases responsible for apoptosis execution. Cleaves and activates sterol regulatory element binding proteins (SREBPs). Proteolytically cleaves poly(ADP-ribose) polymerase (PARP) at a '216-Asp-|-Gly-217' bond. Overexpression promotes programmed cell death.		Other Immune-Related	Not available		peptidase activity ; cysteine-type endopeptidase activity ; cysteine-type endopeptidase activity involved in apoptotic process ; aspartic-type endopeptidase activity ; cysteine-type peptidase activity ; hydrolase activity ; protein binding ; heart development ; positive regulation of neuron apoptotic process ; execution phase of apoptosis ; protein processing ; apoptotic process ; aging ; intrins…		Apoptosis [PATH:hsa04210]840. Alzheimer's disease [PATH:hsa05010]840	PS
AQP4	P55087	Aquaporin-4 (AQP-4) (Mercurial-insensitive water channel) (MIWC) (WCH4)		yes			FUNCTION: Forms a water-specific channel. Osmoreceptor which regulates body water balance and mediates water flow within the central nervous system.		Other Immune-Related	Not available		porin activity ; water transmembrane transporter activity ; water channel activity ; transporter activity ; nervous system development ; transport ; water homeostasis ; cellular response to estradiol stimulus ; protein homooligomerization ; female pregnancy ; transmembrane transport ; excretion ; multicellular organismal water homeostasis ; sensory perception of sound ; ; external side of plasma …		Vasopressin-regulated water reabsorption [PATH:hsa04962]361. Bile secretion [PATH:hsa04976]361		IEDB
F2RL1	P55085	Proteinase-activated receptor 2 (PAR-2) (Coagulation factor II receptor-like 1) (G-protein coupled receptor 11) (Thrombin receptor-like 1) [Cleaved into: Proteinase-activated receptor 2, alternate cleaved 1; Proteinase-activated receptor 2, alternate clea	yes				FUNCTION: Receptor for trypsin and trypsin-like enzymes coupled to G proteins. Its function is mediated through the activation of several signaling pathways including phospholipase C (PLC), intracellular calcium, mitogen-activated protein kinase (MAPK), I-kappaB kinase/NF-kappaB and Rho. Can also be transactivated by cleaved F2R/PAR1. Involved in modulation of inflammatory responses and regulatio…		Antimicrobials	Not available	Infectious disease	receptor activity ; receptor binding ; G-protein alpha-subunit binding ; signal transducer activity ; protein binding ; G-protein beta-subunit binding ; G-protein coupled receptor activity ; thrombin receptor activity ; positive regulation of phagocytosis, engulfment ; positive regulation of cell migration ; blood coagulation ; regulation of I-kappaB kinase/NF-kappaB signaling ; positive regulati…		Neuroactive ligand-receptor interaction [PATH:hsa04080]2150. African trypanosomiasis [PATH:hsa05143]2150	PS
MFAP4	P55083	Microfibril-associated glycoprotein 4	yes				FUNCTION: Could be involved in calcium-dependent cell adhesion or intercellular interactions.		Other Immune-Related	Not available		cell adhesion ; elastic fiber assembly ; cellular response to UV-B ; extracellular fibril organization ; regulation of collagen metabolic process ; extracellular matrix organization ; microfibril ; extracellular vesicular exosome ; extracellular matrix ; extracellular region ; elastic fiber ; proteinaceous extracellular matrix			IEDB
FGF8	P55075	Fibroblast growth factor 8 (FGF-8) (Androgen-induced growth factor) (AIGF) (Heparin-binding growth factor 8) (HBGF-8)	yes				FUNCTION: Plays an important role in the regulation of embryonic development, cell proliferation, cell differentiation and cell migration. Required for normal brain, eye, ear and limb development during embryogenesis. Required for normal development of the gonadotropin-releasing hormone (GnRH) neuronal system.	DISEASE: Hypogonadotropic hypogonadism 6 with or without anosmia (HH6) [MIM:612702]: A disorder characterized by absent or incomplete sexual maturation by the age of 18 years, in conjunction with low levels of circulating gonadotropins and testosterone and no other abnormalities of the hypothalamic-pituitary axis. In some cases, it is associated with non-reproductive phenotypes, such as anosmia, …	Cytokines	Not available		growth factor activity ; type 1 fibroblast growth factor receptor binding ; chemoattractant activity ; receptor binding ; fibroblast growth factor receptor binding ; type 2 fibroblast growth factor receptor binding ; forebrain morphogenesis ; mesodermal cell migration ; thyroid gland development ; telencephalon development ; heart development ; pharyngeal system development ; BMP signaling pathwa…		MAPK signaling pathway [PATH:hsa04010]2253. Regulation of actin cytoskeleton [PATH:hsa04810]2253. Pathways in cancer [PATH:hsa05200]2253. Melanoma [PATH:hsa05218]2253	PS
AIF1	P55008	Allograft inflammatory factor 1 (AIF-1) (Ionized calcium-binding adapter molecule 1) (Protein G1)	yes				FUNCTION: Actin-binding protein that enhances membrane ruffling and RAC activation. Enhances the actin-bundling activity of LCP1. Binds calcium. Plays a role in RAC signaling and in phagocytosis. May play a role in macrophage activation and function. Promotes the proliferation of vascular smooth muscle cells and of T-lymphocytes. Enhances lymphocyte migration. Plays a role in vascular inflammatio…		Other Immune-Related	Not available		actin filament binding ; calcium ion binding ; actin binding ; metal ion binding ; actin filament polymerization ; phagocytosis, engulfment ; Rac protein signal transduction ; negative regulation of smooth muscle cell chemotaxis ; positive regulation of G1/S transition of mitotic cell cycle ; positive regulation of smooth muscle cell proliferation ; cellular response to interferon-gamma ; positiv…			PS
NKX2-5	P52952	Homeobox protein Nkx-2.5 (Cardiac-specific homeobox) (Homeobox protein CSX) (Homeobox protein NK-2 homolog E)		yes			FUNCTION: Implicated in commitment to and/or differentiation of the myocardial lineage. Acts as a transcriptional activator of ANF in cooperation with GATA4 (By similarity).	DISEASE: Atrial septal defect 7, with or without atrioventricular conduction defects (ASD7) [MIM:108900]: A congenital heart malformation characterized by incomplete closure of the wall between the atria resulting in blood flow from the left to the right atria, and atrioventricular conduction defects in some cases. Note=The disease is caused by mutations affecting the gene represented in this ent…	Other Immune-Related	Not available		RNA polymerase II distal enhancer sequence-specific DNA binding transcription factor activity ; DNA binding ; RNA polymerase II core promoter proximal region sequence-specific DNA binding transcription factor activity involved in positive regulation of transcription ; chromatin binding ; protein heterodimerization activity ; RNA polymerase II transcription factor binding transcription factor acti…				PS
MAP2K6	P52564	Dual specificity mitogen-activated protein kinase kinase 6 (MAP kinase kinase 6) (MAPKK 6) (EC 2.7.12.2) (MAPK/ERK kinase 6) (MEK 6) (Stress-activated protein kinase kinase 3) (SAPK kinase 3) (SAPKK-3) (SAPKK3)	yes				FUNCTION: Dual specificity protein kinase which acts as an essential component of the MAP kinase signal transduction pathway. With MAP3K3/MKK3, catalyzes the concomitant phosphorylation of a threonine and a tyrosine residue in the MAP kinases p38 MAPK11, MAPK12, MAPK13 and MAPK14 and plays an important role in the regulation of cellular responses to cytokines and all kinds of stresses. Especially…		Other Immune-Related	Not available	Infectious disease	protein kinase activity ; ATP binding ; protein serine/threonine kinase activity ; protein kinase binding ; kinase activity ; MAP kinase kinase activity ; transferase activity ; nucleotide binding ; protein tyrosine kinase activity ; protein binding ; ; nucleotide-binding domain, leucine rich repeat containing receptor signaling pathway ; nucleotide-binding oligomerization domain containing signa…	influenza	MAPK signaling pathway [PATH:hsa04010]5608. Osteoclast differentiation [PATH:hsa04380]5608. Toll-like receptor signaling pathway [PATH:hsa04620]5608. Fc epsilon RI signaling pathway [PATH:hsa04664]5608. GnRH signaling pathway [PATH:hsa04912]5608. Amyotrophic lateral sclerosis (ALS) [PATH:hsa05014]5608. Toxoplasmosis [PATH:hsa05145]5608. Influenza A [PATH:hsa05164]5608	PS
CCR6	P51684	C-C chemokine receptor type 6 (C-C CKR-6) (CC-CKR-6) (CCR-6) (Chemokine receptor-like 3) (CKR-L3) (DRY6) (G-protein coupled receptor 29) (GPR-CY4) (GPRCY4) (LARC receptor) (CD antigen CD196)	yes				FUNCTION: Receptor for a C-C type chemokine. Binds to MIP-3-alpha/LARC and subsequently transduces a signal by increasing the intracellular calcium ions level.		Antimicrobials,Cytokine Receptors	Chemokine Receptors		receptor activity ; chemokine receptor activity ; C-C chemokine receptor activity ; signal transducer activity ; G-protein coupled receptor activity ; chemotaxis ; G-protein coupled receptor signaling pathway ; cellular component movement ; positive regulation of cytosolic calcium ion concentration ; immune response ; signal transduction ; chemokine-mediated signaling pathway ; humoral immune res…		Cytokine-cytokine receptor interaction [PATH:hsa04060]1235. Chemokine signaling pathway [PATH:hsa04062]1235	GAD,PS
CCR5	P51681	C-C chemokine receptor type 5 (C-C CKR-5) (CC-CKR-5) (CCR-5) (CCR5) (CHEMR13) (HIV-1 fusion coreceptor) (CD antigen CD195)	yes	yes			FUNCTION: Receptor for a number of inflammatory CC-chemokines including MIP-1-alpha, MIP-1-beta and RANTES and subsequently transduces a signal by increasing the intracellular calcium ion level. May play a role in the control of granulocytic lineage proliferation or differentiation. Acts as a coreceptor (CD4 being the primary receptor) for HIV-1 R5 isolates.	DISEASE: Diabetes mellitus, insulin-dependent, 22 (IDDM22) [MIM:612522]: A multifactorial disorder of glucose homeostasis that is characterized by susceptibility to ketoacidosis in the absence of insulin therapy. Clinical fetaures are polydipsia, polyphagia and polyuria which result from hyperglycemia-induced osmotic diuresis and secondary thirst. These derangements result in long-term complicati…	Antimicrobials,Cytokine Receptors	Chemokine Receptors	Infectious disease	coreceptor activity ; C-C chemokine binding ; chemokine receptor activity ; C-C chemokine receptor activity ; signal transducer activity ; phosphatidylinositol phospholipase C activity ; actin binding ; chemokine (C-C motif) ligand 5 binding ; protein binding ; G-protein coupled receptor activity ; ; cell surface receptor signaling pathway ; release of sequestered calcium ion into cytosol by sarc…		Cytokine-cytokine receptor interaction [PATH:hsa04060]1234. Chemokine signaling pathway [PATH:hsa04062]1234. Endocytosis [PATH:hsa04144]1234. Toxoplasmosis [PATH:hsa05145]1234	GAD,PS	GAD,PS
CCR4	P51679	C-C chemokine receptor type 4 (C-C CKR-4) (CC-CKR-4) (CCR-4) (CCR4) (K5-5) (CD antigen CD194)		yes			FUNCTION: High affinity receptor for the C-C type chemokines CCL17/TARC and CCL22/MDC. The activity of this receptor is mediated by G(i) proteins which activate a phosphatidylinositol-calcium second messenger system. Can function as a chemoattractant homing receptor on circulating memory lymphocytes and as a coreceptor for some primary HIV-2 isolates. In the CNS, could mediate hippocampal-neuron …		Antimicrobials,Cytokine Receptors	Chemokine Receptors		chemokine receptor activity ; C-C chemokine receptor activity ; signal transducer activity ; G-protein coupled receptor activity ; chemotaxis ; response to bacterium ; positive regulation of positive chemotaxis ; G-protein coupled receptor signaling pathway ; positive regulation of cytosolic calcium ion concentration ; immune response ; signal transduction ; chemokine-mediated signaling pathway ;…		Cytokine-cytokine receptor interaction [PATH:hsa04060]1233. Chemokine signaling pathway [PATH:hsa04062]1233		PS
CCR3	P51677	C-C chemokine receptor type 3 (C-C CKR-3) (CC-CKR-3) (CCR-3) (CCR3) (CKR3) (Eosinophil eotaxin receptor) (CD antigen CD193)	yes				FUNCTION: Receptor for a C-C type chemokine. Binds to eotaxin, eotaxin-3, MCP-3, MCP-4, RANTES and MIP-1 delta. Subsequently transduces a signal by increasing the intracellular calcium ions level. Alternative coreceptor with CD4 for HIV-1 infection.		Antimicrobials,Cytokine Receptors	Chemokine Receptors		chemokine receptor activity ; C-C chemokine receptor activity ; signal transducer activity ; protein binding ; G-protein coupled receptor activity ; cell adhesion ; chemotaxis ; positive regulation of endothelial cell proliferation ; adenylate cyclase-modulating G-protein coupled receptor signaling pathway ; G-protein coupled receptor signaling pathway ; positive regulation of cytosolic calcium i…		Cytokine-cytokine receptor interaction [PATH:hsa04060]1232. Chemokine signaling pathway [PATH:hsa04062]1232	PS
IRAK1	P51617	Interleukin-1 receptor-associated kinase 1 (IRAK-1) (EC 2.7.11.1)	yes				FUNCTION: Serine/threonine-protein kinase that plays a critical role in initiating innate immune response against foreign pathogens. Involved in Toll-like receptor (TLR) and IL-1R signaling pathways. Is rapidly recruited by MYD88 to the receptor-signaling complex upon TLR activation. Association with MYD88 leads to IRAK1 phosphorylation by IRAK4 and subsequent autophosphorylation and kinase activ…		Other Immune-Related	Not available	Infectious disease	protein kinase activity ; ATP binding ; protein serine/threonine kinase activity ; kinase activity ; transferase activity ; protein heterodimerization activity ; interleukin-1 receptor binding ; nucleotide binding ; protein homodimerization activity ; ubiquitin-protein transferase activity ; ; interleukin-1-mediated signaling pathway ; response to interleukin-1 ; nucleotide-binding domain, leucin…		Apoptosis [PATH:hsa04210]3654. Toll-like receptor signaling pathway [PATH:hsa04620]3654. Neurotrophin signaling pathway [PATH:hsa04722]3654. Leishmaniasis [PATH:hsa05140]3654. Chagas disease (American trypanosomiasis) [PATH:hsa05142]3654. Toxoplasmosis [PATH:hsa05145]3654. Tuberculosis [PATH:hsa05152]3654. Measles [PATH:hsa05162]3654	PS
BLK	P51451	Tyrosine-protein kinase Blk (EC 2.7.10.2) (B lymphocyte kinase) (p55-Blk)	yes	yes			FUNCTION: Non-receptor tyrosine kinase involved in B-lymphocyte development, differentiation and signaling. B-cell receptor (BCR) signaling requires a tight regulation of several protein tyrosine kinases and phosphatases, and associated coreceptors. Binding of antigen to the B-cell antigen receptor (BCR) triggers signaling that ultimately leads to B-cell activation. Signaling through BLK plays an…	DISEASE: Maturity-onset diabetes of the young 11 (MODY11) [MIM:613375]: A form of diabetes that is characterized by an autosomal dominant mode of inheritance, onset in childhood or early adulthood (usually before 25 years of age), a primary defect in insulin secretion and frequent insulin-independence at the beginning of the disease. Note=The disease is caused by mutations affecting the gene repr…	Other Immune-Related	Not available		protein kinase activity ; ATP binding ; kinase activity ; transferase activity ; nucleotide binding ; non-membrane spanning protein tyrosine kinase activity ; protein tyrosine kinase activity ; protein binding ; transferase activity, transferring phosphorus-containing groups ; phosphorylation ; peptidyl-tyrosine phosphorylation ; B cell receptor signaling pathway ; protein phosphorylation ; posit…			GAD	GAD
PPT1	P50897	Palmitoyl-protein thioesterase 1 (PPT-1) (EC 3.1.2.22) (Palmitoyl-protein hydrolase 1)	yes				FUNCTION: Removes thioester-linked fatty acyl groups such as palmitate from modified cysteine residues in proteins or peptides during lysosomal degradation. Prefers acyl chain lengths of 14 to 18 carbons.	DISEASE: Neuronal ceroid lipofuscinosis 1 (CLN1) [MIM:256730]: A form of neuronal ceroid lipofuscinosis with variable age at onset. Infantile, late-infantile, juvenile, and adult onset have been reported. Neuronal ceroid lipofuscinoses are progressive neurodegenerative, lysosomal storage diseases characterized by intracellular accumulation of autofluorescent liposomal material, and clinically by …	Other Immune-Related	Not available		palmitoyl-(protein) hydrolase activity ; hydrolase activity ; palmitoyl-CoA hydrolase activity ; visual perception ; brain development ; neurotransmitter secretion ; grooming behavior ; protein transport ; positive regulation of pinocytosis ; nervous system development ; protein depalmitoylation ; protein catabolic process ; cellular protein modification process ; ; dendrite ; extracellular vesic…		Fatty acid elongation in mitochondria [PATH:hsa00062]5538. Metabolic pathways [PATH:hsa01100]5538. Lysosome [PATH:hsa04142]5538	IEDB
LRBA	P50851	Lipopolysaccharide-responsive and beige-like anchor protein			yes		FUNCTION: May be involved in coupling signal transduction and vesicle trafficking to enable polarized secretion and/or membrane deposition of immune effector molecules (By similarity).	DISEASE: Immunodeficiency, common variable, 8, with autoimmunity (CVID8) [MIM:614700]: An autosomal recessive immunologic disorder associated with defective B-cell differentiation and decreased or absent antibody production. Affected individuals have early-childhood onset of recurrent infections, particularly respiratory infections, and also develop variable autoimmune disorders, including idiopa…	Not available	Not available		plasma membrane ; cytoplasmic membrane-bounded vesicle ; integral component of membrane ; membrane ; lysosome ; endoplasmic reticulum ; Golgi apparatus					UniProt
TNFSF10	P50591	Tumor necrosis factor ligand superfamily member 10 (Apo-2 ligand) (Apo-2L) (TNF-related apoptosis-inducing ligand) (Protein TRAIL) (CD antigen CD253)	yes	yes			FUNCTION: Cytokine that binds to TNFRSF10A/TRAILR1, TNFRSF10B/TRAILR2, TNFRSF10C/TRAILR3, TNFRSF10D/TRAILR4 and possibly also to TNFRSF11B/OPG. Induces apoptosis. Its activity may be modulated by binding to the decoy receptors TNFRSF10C/TRAILR3, TNFRSF10D/TRAILR4 and TNFRSF11B/OPG that cannot induce apoptosis.		Antimicrobials,Cytokines,Natural Killer Cell Cytotoxicity	TNF Family Members	Infectious disease	tumor necrosis factor receptor superfamily binding ; receptor binding ; tumor necrosis factor receptor binding ; protein binding ; cytokine activity ; metal ion binding ; male gonad development ; activation of cysteine-type endopeptidase activity involved in apoptotic process ; positive regulation of cysteine-type endopeptidase activity involved in apoptotic process ; cell-cell signaling ; regula…	influenza	Cytokine-cytokine receptor interaction [PATH:hsa04060]8743. Apoptosis [PATH:hsa04210]8743. Natural killer cell mediated cytotoxicity [PATH:hsa04650]8743. Measles [PATH:hsa05162]8743. Influenza A [PATH:hsa05164]8743	PS	PS
METAP2	P50579	Methionine aminopeptidase 2 (MAP 2) (MetAP 2) (EC 3.4.11.18) (Initiation factor 2-associated 67 kDa glycoprotein) (Peptidase M 2) (p67eIF2) (p67)	yes				FUNCTION: Removes the N-terminal methionine from nascent proteins. The catalytic activity of human METAP2 toward Met-Val peptides is consistently two orders of magnitude higher than that of METAP1, suggesting that it is responsible for processing proteins containing N-terminal Met-Val and Met-Thr sequences in vivo.; FUNCTION: Protects eukaryotic initiation factor EIF2S1 from translation-inhibitin…		Not available	Not available		peptidase activity ; metalloexopeptidase activity ; poly(A) RNA binding ; hydrolase activity ; metalloaminopeptidase activity ; aminopeptidase activity ; metal ion binding ; peptidyl-methionine modification ; protein initiator methionine removal ; phototransduction, visible light ; rhodopsin mediated signaling pathway ; protein processing ; proteolysis ; regulation of rhodopsin mediated signaling…			PS
SERPINH1	P50454	Serpin H1 (47 kDa heat shock protein) (Arsenic-transactivated protein 3) (AsTP3) (Cell proliferation-inducing gene 14 protein) (Collagen-binding protein) (Colligin) (Rheumatoid arthritis-related antigen RA-A47)	yes				FUNCTION: Binds specifically to collagen. Could be involved as a chaperone in the biosynthetic pathway of collagen.	DISEASE: Osteogenesis imperfecta 10 (OI10) [MIM:613848]: A form of osteogenesis imperfecta, a connective tissue disorder characterized by low bone mass, bone fragility and susceptibility to fractures after minimal trauma. Disease severity ranges from very mild forms without fractures to intrauterine fractures and perinatal lethality. Extraskeletal manifestations, which affect a variable number of…	Not available	Not available		collagen binding ; serine-type endopeptidase inhibitor activity ; poly(A) RNA binding ; unfolded protein binding ; collagen fibril organization ; negative regulation of endopeptidase activity ; response to unfolded protein ; response to stress ; regulation of proteolysis ; collagen biosynthetic process ; extracellular matrix organization ; protein maturation ; cytoplasm ; extracellular vesicular …			PS,UniProt
MMP14	P50281	Matrix metalloproteinase-14 (MMP-14) (EC 3.4.24.80) (MMP-X1) (Membrane-type matrix metalloproteinase 1) (MT-MMP 1) (MTMMP1) (Membrane-type-1 matrix metalloproteinase) (MT1-MMP) (MT1MMP)	yes				FUNCTION: Seems to specifically activate progelatinase A. May thus trigger invasion by tumor cells by activating progelatinase A on the tumor cell surface. May be involved in actin cytoskeleton reorganization by cleaving PTK7. Acts as a positive regulator of cell growth and migration via activation of MMP15.		Other Immune-Related	Not available		peptidase activity ; peptidase activator activity ; calcium ion binding ; integrin binding ; metalloendopeptidase activity ; metallopeptidase activity ; hydrolase activity ; protein binding ; sequence-specific DNA binding transcription factor activity ; zinc ion binding ; ; positive regulation of cell migration ; male gonad development ; branching morphogenesis of an epithelial tube ; angiogenesi…		GnRH signaling pathway [PATH:hsa04912]4323	PS
GNAQ	P50148	Guanine nucleotide-binding protein G(q) subunit alpha (Guanine nucleotide-binding protein alpha-q)	yes				FUNCTION: Guanine nucleotide-binding proteins (G proteins) are involved as modulators or transducers in various transmembrane signaling systems. Regulates B-cell selection and survival and is required to prevent B-cell-dependent autoimmunity. Regulates chemotaxis of BM-derived neutrophils and dendritic cells (in vitro) (By similarity).		Other Immune-Related	Not available	Infectious disease	type 2A serotonin receptor binding ; GTPase activity ; guanyl nucleotide binding ; G-protein beta/gamma-subunit complex binding ; signal transducer activity ; nucleotide binding ; GTPase activator activity ; protein binding ; G-protein coupled receptor binding ; GTP binding ; ; blood coagulation ; regulation of melanocyte differentiation ; glutamate receptor signaling pathway ; heart development …		Calcium signaling pathway [PATH:hsa04020]2776. Vascular smooth muscle contraction [PATH:hsa04270]2776. Gap junction [PATH:hsa04540]2776. Long-term potentiation [PATH:hsa04720]2776. Glutamatergic synapse [PATH:hsa04724]2776. Cholinergic synapse [PATH:hsa04725]2776. Long-term depression [PATH:hsa04730]2776. GnRH signaling pathway [PATH:hsa04912]2776. Melanogenesis [PATH:hsa04916]2776. Endocrine and…	UniProt
VEGFC	P49767	Vascular endothelial growth factor C (VEGF-C) (Flt4 ligand) (Flt4-L) (Vascular endothelial growth factor-related protein) (VRP)	yes				FUNCTION: Growth factor active in angiogenesis, and endothelial cell growth, stimulating their proliferation and migration and also has effects on the permeability of blood vessels. May function in angiogenesis of the venous and lymphatic vascular systems during embryogenesis, and also in the maintenance of differentiated lymphatic endothelium in adults. Binds and activates VEGFR-2 (KDR/FLK1) and…		Cytokines	Not available		growth factor activity ; chemoattractant activity ; vascular endothelial growth factor receptor 3 binding ; protein binding ; blood coagulation ; angiogenesis ; platelet activation ; positive regulation of protein secretion ; organ morphogenesis ; vascular endothelial growth factor receptor signaling pathway ; induction of positive chemotaxis ; negative regulation of blood pressure ; platelet deg…		Cytokine-cytokine receptor interaction [PATH:hsa04060]7424. mTOR signaling pathway [PATH:hsa04150]7424. Focal adhesion [PATH:hsa04510]7424. Pathways in cancer [PATH:hsa05200]7424. Renal cell carcinoma [PATH:hsa05211]7424. Pancreatic cancer [PATH:hsa05212]7424. Bladder cancer [PATH:hsa05219]7424	PS
VEGFB	P49765	Vascular endothelial growth factor B (VEGF-B) (VEGF-related factor) (VRF)	yes				FUNCTION: Growth factor for endothelial cells. VEGF-B167 binds heparin and neuropilin-1 whereas the binding to neuropilin-1 of VEGF-B186 is regulated by proteolysis.		Cytokines	Not available	Autoimmune disease	growth factor activity ; chemoattractant activity ; protein heterodimerization activity ; heparin binding ; protein homodimerization activity ; vascular endothelial growth factor receptor 1 binding ; protein binding ; blood coagulation ; angiogenesis ; heart development ; platelet activation ; positive regulation of endothelial cell proliferation ; coronary vasculature development ; vascular endo…		Cytokine-cytokine receptor interaction [PATH:hsa04060]7423. mTOR signaling pathway [PATH:hsa04150]7423. Focal adhesion [PATH:hsa04510]7423. Pathways in cancer [PATH:hsa05200]7423. Renal cell carcinoma [PATH:hsa05211]7423. Pancreatic cancer [PATH:hsa05212]7423. Bladder cancer [PATH:hsa05219]7423. Rheumatoid arthritis [PATH:hsa05323]7423	Kegg,PS
PGF	P49763	Placenta growth factor (PlGF)	yes				FUNCTION: Growth factor active in angiogenesis and endothelial cell growth, stimulating their proliferation and migration. It binds to the receptor FLT1/VEGFR-1. Isoform PlGF-2 binds NRP1/neuropilin-1 and NRP2/neuropilin-2 in a heparin-dependent manner. Also promotes cell tumor growth.		Cytokines	Not available	Autoimmune disease	growth factor activity ; protein heterodimerization activity ; heparin binding ; protein homodimerization activity ; protein binding ; angiogenesis ; positive regulation of endothelial cell proliferation ; cell-cell signaling ; vascular endothelial growth factor receptor signaling pathway ; regulation of morphogenesis of a branching structure ; response to drug ; female pregnancy ; multicellular …		mTOR signaling pathway [PATH:hsa04150]5228. Focal adhesion [PATH:hsa04510]5228. Pathways in cancer [PATH:hsa05200]5228. Renal cell carcinoma [PATH:hsa05211]5228. Pancreatic cancer [PATH:hsa05212]5228. Bladder cancer [PATH:hsa05219]5228. Rheumatoid arthritis [PATH:hsa05323]5228	Kegg,PS
CXCR3	P49682	C-X-C chemokine receptor type 3 (CXC-R3) (CXCR-3) (CKR-L2) (G protein-coupled receptor 9) (Interferon-inducible protein 10 receptor) (IP-10 receptor) (CD antigen CD183)	yes			yes	FUNCTION: Receptor for CXCL9, CXCL10 and CXCL11 and mediates the proliferation of human mesangial cells (HMC).; FUNCTION: Isoform 2 is a receptor for CXCL4 and also mediates the inhibitory activities of CXCL9, CXCL10 and CXCL11 on the growth of human microvascular endothelial cells (HMVEC). Interaction with CXCL4 or CXCL10 leads to activation of the p38MAPK pathway and contributes to inhibition o…		Cytokine Receptors	Chemokine Receptors		receptor activity ; C-X-C chemokine receptor activity ; chemokine receptor activity ; chemokine binding ; signal transducer activity ; C-X-C chemokine binding ; G-protein coupled receptor activity ; cell surface receptor signaling pathway ; positive regulation of cAMP-mediated signaling ; angiogenesis ; cell adhesion ; positive regulation of chemotaxis ; chemokine (C-C motif) ligand 11 production…		Cytokine-cytokine receptor interaction [PATH:hsa04060]2833. Chemokine signaling pathway [PATH:hsa04062]2833	PS			Curation
SLC11A1	P49279	Natural resistance-associated macrophage protein 1 (NRAMP 1)	yes			yes	FUNCTION: Divalent transition metal (iron and manganese) transporter involved in iron metabolism and host resistance to certain pathogens. Macrophage-specific membrane transport function. Controls natural resistance to infection with intracellular parasites. Pathogen resistance involves sequestration of Fe(2+) and Mn(2+), cofactors of both prokaryotic and eukaryotic catalases and superoxide dismu…		Antimicrobials	Not available		metal ion:proton antiporter activity ; transporter activity ; protein homodimerization activity ; manganese ion transmembrane transporter activity ; transition metal ion transmembrane transporter activity ; positive regulation of dendritic cell antigen processing and presentation ; macrophage activation ; cadmium ion transmembrane transport ; transport ; MHC class II biosynthetic process ; mRNA s…		Lysosome [PATH:hsa04142]6556. Mineral absorption [PATH:hsa04978]6556	GAD			Curation
CX3CR1	P49238	CX3C chemokine receptor 1 (C-X3-C CKR-1) (CX3CR1) (Beta chemokine receptor-like 1) (CMK-BRL-1) (CMK-BRL1) (Fractalkine receptor) (G-protein coupled receptor 13) (V28)	yes	yes			FUNCTION: Receptor for the CX3C chemokine fractalkine and mediates both its adhesive and migratory functions. Acts as coreceptor with CD4 for HIV-1 virus envelope protein (in vitro). Isoform 2 and isoform 3 seem to be more potent HIV-1 coreceptors than isoform 1.	DISEASE: Age-related macular degeneration 12 (ARMD12) [MIM:613784]: A form of age-related macular degeneration, a multifactorial eye disease and the most common cause of irreversible vision loss in the developed world. In most patients, the disease is manifest as ophthalmoscopically visible yellowish accumulations of protein and lipid that lie beneath the retinal pigment epithelium and within an …	Cytokine Receptors	Chemokine Receptors		cytokine receptor activity ; chemokine receptor activity ; signal transducer activity ; protein binding ; G-protein coupled receptor activity ; C-X3-C chemokine receptor activity ; cell adhesion ; chemotaxis ; negative regulation of extrinsic apoptotic signaling pathway in absence of ligand ; G-protein coupled receptor signaling pathway ; negative regulation of cell migration ; cellular response …		Cytokine-cytokine receptor interaction [PATH:hsa04060]1524. Chemokine signaling pathway [PATH:hsa04062]1524	PS	PS
CD97	P48960	CD97 antigen (Leukocyte antigen CD97) (CD antigen CD97) [Cleaved into: CD97 antigen subunit alpha; CD97 antigen subunit beta]	yes				FUNCTION: Receptor potentially involved in both adhesion and signaling processes early after leukocyte activation. Plays an essential role in leukocyte migration (By similarity).		Other Immune-Related	Not available		calcium ion binding ; transmembrane signaling receptor activity ; signal transducer activity ; protein binding ; G-protein coupled receptor activity ; cell surface receptor signaling pathway ; cell adhesion ; cell-cell signaling ; G-protein coupled receptor signaling pathway ; cellular component movement ; immune response ; signal transduction ; inflammatory response ; neuropeptide signaling path…			PS,UniProt
PIK3CG	P48736	Phosphatidylinositol 4,5-bisphosphate 3-kinase catalytic subunit gamma isoform (PI3-kinase subunit gamma) (PI3K-gamma) (PI3Kgamma) (PtdIns-3-kinase subunit gamma) (EC 2.7.1.153) (Phosphatidylinositol 4,5-bisphosphate 3-kinase 110 kDa catalytic subunit gam	yes	yes			FUNCTION: Phosphoinositide-3-kinase (PI3K) that phosphorylates PtdIns(4,5)P2 (Phosphatidylinositol 4,5-bisphosphate) to generate phosphatidylinositol 3,4,5-trisphosphate (PIP3). PIP3 plays a key role by recruiting PH domain-containing proteins to the membrane, including AKT1 and PDPK1, activating signaling cascades involved in cell growth, survival, proliferation, motility and morphology. Links G…		Antimicrobials,BCR Signaling Pathway,Natural Killer Cell Cytotoxicity,TCR Signaling Pathway	Not available	Infectious disease	phosphotransferase activity, alcohol group as acceptor ; protein kinase activity ; ATP binding ; protein serine/threonine kinase activity ; kinase activity ; 1-phosphatidylinositol-4-phosphate 3-kinase activity ; transferase activity ; ephrin receptor binding ; nucleotide binding ; 1-phosphatidylinositol-3-kinase activity ; ; blood coagulation ; phosphatidylinositol phosphorylation ; negative reg…	influenza	Inositol phosphate metabolism [PATH:hsa00562]5294. ErbB signaling pathway [PATH:hsa04012]5294. Chemokine signaling pathway [PATH:hsa04062]5294. Phosphatidylinositol signaling system [PATH:hsa04070]5294. mTOR signaling pathway [PATH:hsa04150]5294. Apoptosis [PATH:hsa04210]5294. VEGF signaling pathway [PATH:hsa04370]5294. Osteoclast differentiation [PATH:hsa04380]5294. Focal adhesion [PATH:hsa04510…	PS,UniProt	PS,UniProt
PRRC2A	P48634	Protein PRRC2A (HLA-B-associated transcript 2) (Large proline-rich protein BAT2) (Proline-rich and coiled-coil-containing protein 2A) (Protein G2)	yes				FUNCTION: May play a role in the regulation of pre-mRNA splicing.		Not available	Not available		poly(A) RNA binding ; protein binding ; cytoplasm ; extracellular vesicular exosome ; membrane ; nucleus			GAD
CXCL12	P48061	Stromal cell-derived factor 1 (SDF-1) (hSDF-1) (C-X-C motif chemokine 12) (Intercrine reduced in hepatomas) (IRH) (hIRH) (Pre-B cell growth-stimulating factor) (PBSF) [Cleaved into: SDF-1-beta(3-72); SDF-1-alpha(3-67)]	yes	yes			FUNCTION: Chemoattractant active on T-lymphocytes, monocytes, but not neutrophils. Activates the C-X-C chemokine receptor CXCR4 to induce a rapid and transient rise in the level of intracellular calcium ions and chemotaxis. Also binds to another C-X-C chemokine receptor CXCR7, which activates the beta-arrestin pathway and acts as a scavenger receptor for SDF-1. SDF-1-beta(3-72) and SDF-1-alpha(3-…		Antimicrobials,Cytokines	Chemokines	Autoimmune disease	growth factor activity ; chemokine receptor binding ; receptor binding ; CXCR chemokine receptor binding ; chemokine activity ; cytokine activity ; positive regulation of cell migration ; germ cell migration ; brain development ; response to heat ; cell adhesion ; patterning of blood vessels ; chemotaxis ; positive regulation of endothelial cell proliferation ; cellular calcium ion homeostasis ; …		Cytokine-cytokine receptor interaction [PATH:hsa04060]6387. Chemokine signaling pathway [PATH:hsa04062]6387. Axon guidance [PATH:hsa04360]6387. Leukocyte transendothelial migration [PATH:hsa04670]6387. Intestinal immune network for IgA production [PATH:hsa04672]6387. Rheumatoid arthritis [PATH:hsa05323]6387	Kegg,PS	PS
FASLG	P48023	Tumor necrosis factor ligand superfamily member 6 (Apoptosis antigen ligand) (APTL) (CD95 ligand) (CD95-L) (Fas antigen ligand) (Fas ligand) (FasL) (CD antigen CD178) [Cleaved into: Tumor necrosis factor ligand superfamily member 6, membrane form; Tumor n	yes	yes			FUNCTION: Cytokine that binds to TNFRSF6/FAS, a receptor that transduces the apoptotic signal into cells. May be involved in cytotoxic T-cell mediated apoptosis and in T-cell development. TNFRSF6/FAS-mediated apoptosis may have a role in the induction of peripheral tolerance, in the antigen-stimulated suicide of mature T-cells, or both. Binding to the decoy receptor TNFRSF6B/DcR3 modulates its ef…	DISEASE: Autoimmune lymphoproliferative syndrome 1B (ALPS1B) [MIM:601859]: A disorder of apoptosis that manifests in early childhood and results in the accumulation of autoreactive lymphocytes. It is characterized by non-malignant lymphadenopathy with hepatosplenomegaly, and autoimmune hemolytic anemia, thrombocytopenia and neutropenia. Note=The disease is caused by mutations affecting the gene r…	Antimicrobials,Cytokines,Natural Killer Cell Cytotoxicity	Not available	Infectious disease; Autoimmune disease	receptor binding ; tumor necrosis factor receptor binding ; protein binding ; cytokine activity ; positive regulation of epidermal growth factor receptor signaling pathway ; response to growth factor ; activation of cysteine-type endopeptidase activity involved in apoptotic process ; negative regulation of transcription from RNA polymerase II promoter ; positive regulation of endothelial cell apo…	influenza	MAPK signaling pathway [PATH:hsa04010]356. Cytokine-cytokine receptor interaction [PATH:hsa04060]356. Apoptosis [PATH:hsa04210]356. Natural killer cell mediated cytotoxicity [PATH:hsa04650]356. Neurotrophin signaling pathway [PATH:hsa04722]356. Type I diabetes mellitus [PATH:hsa04940]356. Chagas disease (American trypanosomiasis) [PATH:hsa05142]356. African trypanosomiasis [PATH:hsa05143]356. Mea…	PS	GAD,IEDB,PS,UniProt
PLA2G4A	P47712	Cytosolic phospholipase A2 (cPLA2) (Phospholipase A2 group IVA) [Includes: Phospholipase A2 (EC 3.1.1.4) (Phosphatidylcholine 2-acylhydrolase); Lysophospholipase (EC 3.1.1.5)]	yes				FUNCTION: Selectively hydrolyzes arachidonyl phospholipids in the sn-2 position releasing arachidonic acid. Together with its lysophospholipid activity, it is implicated in the initiation of the inflammatory response.		Other Immune-Related	Not available	Infectious disease	calcium-dependent phospholipase A2 activity ; phospholipase A2 activity ; calcium ion binding ; phospholipase activity ; calcium-dependent phospholipid binding ; lysophospholipase activity ; hydrolase activity ; metal ion binding ; blood coagulation ; metabolic process ; platelet activating factor biosynthetic process ; icosanoid metabolic process ; platelet activation ; small molecule metabolic …		Glycerophospholipid metabolism [PATH:hsa00564]5321. Ether lipid metabolism [PATH:hsa00565]5321. Arachidonic acid metabolism [PATH:hsa00590]5321. Linoleic acid metabolism [PATH:hsa00591]5321. alpha-Linolenic acid metabolism [PATH:hsa00592]5321. Metabolic pathways [PATH:hsa01100]5321. MAPK signaling pathway [PATH:hsa04010]5321. Vascular smooth muscle contraction [PATH:hsa04270]5321. VEGF signaling …	PS
NOTCH1	P46531	Neurogenic locus notch homolog protein 1 (Notch 1) (hN1) (Translocation-associated notch protein TAN-1) [Cleaved into: Notch 1 extracellular truncation; Notch 1 intracellular domain (NICD)]	yes	yes			FUNCTION: Functions as a receptor for membrane-bound ligands Jagged1, Jagged2 and Delta1 to regulate cell-fate determination. Upon ligand activation through the released notch intracellular domain (NICD) it forms a transcriptional activator complex with RBPJ/RBPSUH and activates genes of the enhancer of split locus. Affects the implementation of differentiation, proliferation and apoptotic progra…	DISEASE: Aortic valve disease 1 (AOVD1) [MIM:109730]: A common defect in the aortic valve in which two rather than three leaflets are present. It is often associated with aortic valve calcification, stenosis and insufficiency. In extreme cases, the blood flow may be so restricted that the left ventricle fails to grow, resulting in hypoplastic left heart syndrome. Note=The disease is caused by mut…	Other Immune-Related	Not available		receptor activity ; calcium ion binding ; chromatin binding ; RNA polymerase II transcription factor binding transcription factor activity involved in positive regulation of transcription ; sequence-specific DNA binding ; chromatin DNA binding ; protein binding ; enzyme inhibitor activity ; sequence-specific DNA binding transcription factor activity ; core promoter binding ; ; ventricular septum …		Dorso-ventral axis formation [PATH:hsa04320]4851. Notch signaling pathway [PATH:hsa04330]4851. Prion diseases [PATH:hsa05020]4851	PS	PS
MAPK9	P45984	Mitogen-activated protein kinase 9 (MAP kinase 9) (MAPK 9) (EC 2.7.11.24) (JNK-55) (Stress-activated protein kinase 1a) (SAPK1a) (Stress-activated protein kinase JNK2) (c-Jun N-terminal kinase 2)	yes				FUNCTION: Serine/threonine-protein kinase involved in various processes such as cell proliferation, differentiation, migration, transformation and programmed cell death. Extracellular stimuli such as proinflammatory cytokines or physical stress stimulate the stress-activated protein kinase/c-Jun N-terminal kinase (SAP/JNK) signaling pathway. In this cascade, two dual specificity kinases MAP2K4/MK…		Other Immune-Related	Not available	Infectious disease	protein kinase activity ; ATP binding ; protein serine/threonine kinase activity ; kinase activity ; JUN kinase activity ; transferase activity ; cysteine-type endopeptidase activator activity involved in apoptotic process ; nucleotide binding ; MAP kinase activity ; mitogen-activated protein kinase kinase kinase binding ; ; positive regulation of macrophage derived foam cell differentiation ; JU…	influenza	MAPK signaling pathway [PATH:hsa04010]5601. ErbB signaling pathway [PATH:hsa04012]5601. Protein processing in endoplasmic reticulum [PATH:hsa04141]5601. Wnt signaling pathway [PATH:hsa04310]5601. Osteoclast differentiation [PATH:hsa04380]5601. Focal adhesion [PATH:hsa04510]5601. Toll-like receptor signaling pathway [PATH:hsa04620]5601. NOD-like receptor signaling pathway [PATH:hsa04621]5601. RIG-…	PS
MAPK8	P45983	Mitogen-activated protein kinase 8 (MAP kinase 8) (MAPK 8) (EC 2.7.11.24) (JNK-46) (Stress-activated protein kinase 1c) (SAPK1c) (Stress-activated protein kinase JNK1) (c-Jun N-terminal kinase 1)	yes				FUNCTION: Serine/threonine-protein kinase involved in various processes such as cell proliferation, differentiation, migration, transformation and programmed cell death. Extracellular stimuli such as proinflammatory cytokines or physical stress stimulate the stress-activated protein kinase/c-Jun N-terminal kinase (SAP/JNK) signaling pathway. In this cascade, two dual specificity kinases MAP2K4/MK…		Antimicrobials	Not available	Infectious disease	protein kinase activity ; histone deacetylase binding ; ATP binding ; histone deacetylase regulator activity ; protein serine/threonine kinase activity ; kinase activity ; JUN kinase activity ; transferase activity ; nucleotide binding ; MAP kinase activity ; ; JUN phosphorylation ; negative regulation of protein binding ; peptidyl-serine phosphorylation ; positive regulation of deacetylase activ…	influenza	MAPK signaling pathway [PATH:hsa04010]5599. ErbB signaling pathway [PATH:hsa04012]5599. Protein processing in endoplasmic reticulum [PATH:hsa04141]5599. Wnt signaling pathway [PATH:hsa04310]5599. Osteoclast differentiation [PATH:hsa04380]5599. Focal adhesion [PATH:hsa04510]5599. Toll-like receptor signaling pathway [PATH:hsa04620]5599. NOD-like receptor signaling pathway [PATH:hsa04621]5599. RIG-…	PS
MMP13	P45452	Collagenase 3 (EC 3.4.24.-) (Matrix metalloproteinase-13) (MMP-13)	yes				FUNCTION: Degrades collagen type I. Does not act on gelatin or casein. Could have a role in tumoral process.	DISEASE: Spondyloepimetaphyseal dysplasia Missouri type (SEMD-MO) [MIM:602111]: A bone disease characterized by moderate to severe metaphyseal changes, mild epiphyseal involvement, rhizomelic shortening of the lower limbs with bowing of the femora and/or tibiae, coxa vara, genu varum and pear-shaped vertebrae in childhood. Epimetaphyseal changes improve with age. Note=The disease is caused by mut…	Not available	Not available		peptidase activity ; collagen binding ; calcium ion binding ; metalloendopeptidase activity ; metallopeptidase activity ; hydrolase activity ; zinc ion binding ; metal ion binding ; collagen catabolic process ; bone mineralization ; cellular protein metabolic process ; cartilage development ; extracellular matrix disassembly ; extracellular matrix organization ; bone morphogenesis ; proteolysis ;…			GAD,PS
KIR2DS2	P43631	Killer cell immunoglobulin-like receptor 2DS2 (CD158 antigen-like family member J) (MHC class I NK cell receptor) (NK receptor 183 ActI) (Natural killer-associated transcript 5) (NKAT-5) (p58 natural killer cell receptor clone CL-49) (p58 NK receptor CL-4	yes				FUNCTION: Receptor on natural killer (NK) cells for HLA-C alleles. Does not inhibit the activity of NK cells.		Other Immune-Related	Not available		transmembrane signaling receptor activity ; regulation of immune response ; immune response ; signal transduction ; innate immune response ; plasma membrane ; integral component of membrane ; membrane			GAD,PS
KIR2DL3	P43628	Killer cell immunoglobulin-like receptor 2DL3 (CD158 antigen-like family member B2) (KIR-023GB) (Killer inhibitory receptor cl 2-3) (MHC class I NK cell receptor) (NKAT2a) (NKAT2b) (Natural killer-associated transcript 2) (NKAT-2) (p58 natural killer cell	yes				FUNCTION: Receptor on natural killer (NK) cells for HLA-C alleles (HLA-Cw1, HLA-Cw3 and HLA-Cw7). Inhibits the activity of NK cells thus preventing cell lysis.		Antigen Processing and Presentation,Natural Killer Cell Cytotoxicity	Not available	Autoimmune disease	receptor activity ; antigen binding ; protein binding ; regulation of immune response ; immune response ; plasma membrane ; integral component of membrane ; membrane ; integral component of plasma membrane		Antigen processing and presentation [PATH:hsa04612]3804. Natural killer cell mediated cytotoxicity [PATH:hsa04650]3804. Graft-versus-host disease [PATH:hsa05332]3804	PS
NAMPT	P43490	Nicotinamide phosphoribosyltransferase (NAmPRTase) (Nampt) (EC 2.4.2.12) (Pre-B-cell colony-enhancing factor 1) (Pre-B cell-enhancing factor) (Visfatin)	yes				FUNCTION: Catalyzes the condensation of nicotinamide with 5-phosphoribosyl-1-pyrophosphate to yield nicotinamide mononucleotide, an intermediate in the biosynthesis of NAD. It is the rate limiting component in the mammalian NAD biosynthesis pathway (By similarity).		Cytokines	Not available		nicotinate-nucleotide diphosphorylase (carboxylating) activity ; nicotinamide phosphoribosyltransferase activity ; transferase activity ; transferase activity, transferring glycosyl groups ; protein binding ; cytokine activity ; small molecule metabolic process ; cell-cell signaling ; NAD metabolic process ; water-soluble vitamin metabolic process ; NAD biosynthetic process ; positive regulation …		Nicotinate and nicotinamide metabolism [PATH:hsa00760]10135	PS
TNFRSF4	P43489	Tumor necrosis factor receptor superfamily member 4 (ACT35 antigen) (OX40L receptor) (TAX transcriptionally-activated glycoprotein 1 receptor) (CD antigen CD134)	yes				FUNCTION: Receptor for TNFSF4/OX40L/GP34.		Cytokine Receptors	TNF Family Member Receptors		tumor necrosis factor-activated receptor activity ; tumor necrosis factor-mediated signaling pathway ; positive regulation of B cell proliferation ; negative regulation of transcription, DNA-templated ; immune response ; negative regulation of sequence-specific DNA binding transcription factor activity ; negative regulation of cytokine secretion ; positive regulation of immunoglobulin secretion ;…		Cytokine-cytokine receptor interaction [PATH:hsa04060]7293	PS
SYK	P43405	Tyrosine-protein kinase SYK (EC 2.7.10.2) (Spleen tyrosine kinase) (p72-Syk)	yes	yes	yes		FUNCTION: Non-receptor tyrosine kinase which mediates signal transduction downstream of a variety of transmembrane receptors including classical immunoreceptors like the B-cell receptor (BCR). Regulates several biological processes including innate and adaptive immunity, cell adhesion, osteoclast maturation, platelet activation and vascular development. Assembles into signaling complexes with act…		BCR Signaling Pathway,Natural Killer Cell Cytotoxicity	Not available	Infectious disease	protein kinase activity ; ATP binding ; protein kinase binding ; kinase activity ; transferase activity ; integrin binding ; nucleotide binding ; non-membrane spanning protein tyrosine kinase activity ; receptor signaling protein tyrosine kinase activity ; protein tyrosine kinase activity ; ; positive regulation of calcium-mediated signaling ; blood coagulation ; cell surface receptor signaling p…		Osteoclast differentiation [PATH:hsa04380]6850. Natural killer cell mediated cytotoxicity [PATH:hsa04650]6850. B cell receptor signaling pathway [PATH:hsa04662]6850. Fc epsilon RI signaling pathway [PATH:hsa04664]6850. Fc gamma R-mediated phagocytosis [PATH:hsa04666]6850. Tuberculosis [PATH:hsa05152]6850	PS	PS	PS
CTSK	P43235	Cathepsin K (EC 3.4.22.38) (Cathepsin O) (Cathepsin O2) (Cathepsin X)	yes				FUNCTION: Closely involved in osteoclastic bone resorption and may participate partially in the disorder of bone remodeling. Displays potent endoprotease activity against fibrinogen at acid pH. May play an important role in extracellular matrix degradation.	DISEASE: Pycnodysostosis (PKND) [MIM:265800]: A rare autosomal recessive bone disorder characterized by deformity of the skull, maxilla and phalanges, osteosclerosis, and fragility of bone. Note=The disease is caused by mutations affecting the gene represented in this entry.	Other Immune-Related	Not available	Autoimmune disease	peptidase activity ; collagen binding ; cysteine-type endopeptidase activity ; proteoglycan binding ; cysteine-type peptidase activity ; fibronectin binding ; hydrolase activity ; collagen catabolic process ; extracellular matrix disassembly ; extracellular matrix organization ; intramembranous ossification ; toll-like receptor signaling pathway ; proteolysis involved in cellular protein cataboli…		Lysosome [PATH:hsa04142]1513. Osteoclast differentiation [PATH:hsa04380]1513. Toll-like receptor signaling pathway [PATH:hsa04620]1513. Rheumatoid arthritis [PATH:hsa05323]1513	Kegg,PS
PTGER2	P43116	Prostaglandin E2 receptor EP2 subtype (PGE receptor EP2 subtype) (PGE2 receptor EP2 subtype) (Prostanoid EP2 receptor)	yes				FUNCTION: Receptor for prostaglandin E2 (PGE2). The activity of this receptor is mediated by G(s) proteins that stimulate adenylate cyclase. The subsequent raise in intracellular cAMP is responsible for the relaxing effect of this receptor on smooth muscle.		Cytokine Receptors	Not available		prostaglandin E receptor activity ; signal transducer activity ; G-protein coupled receptor activity ; regulation of cell proliferation ; response to lipopolysaccharide ; G-protein coupled receptor signaling pathway ; signal transduction ; adenylate cyclase-activating G-protein coupled receptor signaling pathway ; cellular response to prostaglandin E stimulus ; plasma membrane ; integral componen…		Neuroactive ligand-receptor interaction [PATH:hsa04080]5732	PS
GDF5	P43026	Growth/differentiation factor 5 (GDF-5) (Cartilage-derived morphogenetic protein 1) (CDMP-1) (Radotermin)	yes				FUNCTION: Could be involved in bone and cartilage formation. Chondrogenic signaling is mediated by the high-affinity receptor BMPR1B.	DISEASE: Acromesomelic chondrodysplasia, Grebe type (AMDG) [MIM:200700]: An autosomal recessive acromesomelic chondrodysplasia. Acromesomelic chondrodysplasias are rare hereditary skeletal disorders characterized by short stature, very short limbsand hand/foot malformations. The severity of limb abnormalities increases from proximal to distal with profoundly affected hands and feet showing brachy…	Cytokines	TGF-b Family Members		growth factor activity ; receptor binding ; protein binding ; cytokine activity ; transmembrane receptor protein serine/threonine kinase signaling pathway ; regulation of multicellular organism growth ; cell-cell signaling ; negative regulation of mesenchymal cell apoptotic process ; negative regulation of neuron apoptotic process ; positive regulation of chondrocyte differentiation ; transformin…		Cytokine-cytokine receptor interaction [PATH:hsa04060]8200. TGF-beta signaling pathway [PATH:hsa04350]8200	PS
MTHFR	P42898	Methylenetetrahydrofolate reductase (EC 1.5.1.20)	yes				FUNCTION: Catalyzes the conversion of 5,10-methylenetetrahydrofolate to 5-methyltetrahydrofolate, a co-substrate for homocysteine remethylation to methionine.	DISEASE: Methylenetetrahydrofolate reductase deficiency (MTHFRD) [MIM:236250]: Autosomal recessive disorder with a wide range of features including homocysteinuria, homocysteinemia [MIM:603174], developmental delay, severe mental retardation, perinatal death, psychiatric disturbances, and later-onset neurodegenerative disorders. Note=The disease is caused by mutations affecting the gene represent…	Not available	Not available		catalytic activity ; flavin adenine dinucleotide binding ; methylenetetrahydrofolate reductase (NAD(P)H) activity ; NADP binding ; oxidoreductase activity ; modified amino acid binding ; response to interleukin-1 ; metabolic process ; methionine metabolic process ; tetrahydrofolate metabolic process ; small molecule metabolic process ; folic acid metabolic process ; methionine biosynthetic proces…		One carbon pool by folate [PATH:hsa00670]4524. Metabolic pathways [PATH:hsa01100]4524	GAD
CXCL5	P42830	C-X-C motif chemokine 5 (ENA-78(1-78)) (Epithelial-derived neutrophil-activating protein 78) (Neutrophil-activating peptide ENA-78) (Small-inducible cytokine B5) [Cleaved into: ENA-78(8-78); ENA-78(9-78)]	yes				FUNCTION: Involved in neutrophil activation. In vitro, ENA-78(8-78) and ENA-78(9-78) show a threefold higher chemotactic activity for neutrophil granulocytes.		Antimicrobials,Cytokines	Chemokines	Autoimmune disease	chemokine activity ; cytokine activity ; chemotaxis ; cell-cell signaling ; cell chemotaxis ; immune response ; positive regulation of cell proliferation ; signal transduction ; extracellular region ; extracellular space		Cytokine-cytokine receptor interaction [PATH:hsa04060]6374. Chemokine signaling pathway [PATH:hsa04062]6374. Rheumatoid arthritis [PATH:hsa05323]6374	Kegg,PS
CDKN2A	P42771	Cyclin-dependent kinase inhibitor 2A, isoforms 1/2/3 (Cyclin-dependent kinase 4 inhibitor A) (CDK4I) (Multiple tumor suppressor 1) (MTS-1) (p16-INK4a) (p16-INK4) (p16INK4A)	yes				FUNCTION: Acts as a negative regulator of the proliferation of normal cells by interacting strongly with CDK4 and CDK6. This inhibits their ability to interact with cyclins D and to phosphorylate the retinoblastoma protein.	DISEASE: Note=The association between cutaneous and uveal melanomas in some families suggests that mutations in CDKN2A may account for a proportion of uveal melanomas. However, CDKN2A mutations are rarely found in uveal melanoma patients.; DISEASE: Cutaneous malignant melanoma 2 (CMM2) [MIM:155601]: A malignant neoplasm of melanocytes, arising de novo or from a pre-existing benign nevus, which oc…	Other Immune-Related	Not available		protein kinase binding ; poly(A) RNA binding ; NF-kappaB binding ; protein binding ; cyclin-dependent protein serine/threonine kinase inhibitor activity ; negative regulation of NF-kappaB transcription factor activity ; negative regulation of cell proliferation ; mitotic cell cycle ; positive regulation of cellular senescence ; negative regulation of transcription, DNA-templated ; negative regula…		Cell cycle [PATH:hsa04110]1029. p53 signaling pathway [PATH:hsa04115]1029. Pathways in cancer [PATH:hsa05200]1029. Pancreatic cancer [PATH:hsa05212]1029. Glioma [PATH:hsa05214]1029. Melanoma [PATH:hsa05218]1029. Bladder cancer [PATH:hsa05219]1029. Chronic myeloid leukemia [PATH:hsa05220]1029. Non-small cell lung cancer [PATH:hsa05223]1029	PS
MTOR	P42345	Serine/threonine-protein kinase mTOR (EC 2.7.11.1) (FK506-binding protein 12-rapamycin complex-associated protein 1) (FKBP12-rapamycin complex-associated protein) (Mammalian target of rapamycin) (mTOR) (Mechanistic target of rapamycin) (Rapamycin and FKBP	yes	yes			FUNCTION: Serine/threonine protein kinase which is a central regulator of cellular metabolism, growth and survival in response to hormones, growth factors, nutrients, energy and stress signals. Functions as part of 2 structurally and functionally distinct signaling complexes mTORC1 and mTORC2 (mTOR complex 1 and 2). Activated mTORC1 up-regulates protein synthesis by phosphorylating key regulators…		Other Immune-Related	Not available		phosphotransferase activity, alcohol group as acceptor ; RNA polymerase III type 3 promoter DNA binding ; ATP binding ; drug binding ; protein serine/threonine kinase activity ; RNA polymerase III type 2 promoter DNA binding ; kinase activity ; transferase activity ; ribosome binding ; nucleotide binding ; ; TOR signaling ; negative regulation of cell size ; peptidyl-serine phosphorylation ; posi…		ErbB signaling pathway [PATH:hsa04012]2475. mTOR signaling pathway [PATH:hsa04150]2475. Insulin signaling pathway [PATH:hsa04910]2475. Adipocytokine signaling pathway [PATH:hsa04920]2475. Type II diabetes mellitus [PATH:hsa04930]2475. Pathways in cancer [PATH:hsa05200]2475. Glioma [PATH:hsa05214]2475. Prostate cancer [PATH:hsa05215]2475. Acute myeloid leukemia [PATH:hsa05221]2475	PS	PS
STAT6	P42226	Signal transducer and activator of transcription 6 (IL-4 Stat)	yes	yes			FUNCTION: Carries out a dual function: signal transduction and activation of transcription. Involved in interleukin-4 signalling.		Other Immune-Related	Not available		protein phosphatase binding ; identical protein binding ; DNA binding ; calcium ion binding ; signal transducer activity ; RNA polymerase II core promoter sequence-specific DNA binding ; sequence-specific DNA binding ; protein binding ; sequence-specific DNA binding transcription factor activity ; positive regulation of type I interferon production ; mammary gland epithelial cell proliferation ; …		Jak-STAT signaling pathway [PATH:hsa04630]6778	PS	PS
[truncated: 571 more rows]

## Sheet: Sheet1
KEGG Disease Category
Autoimmune disease
Autoimmune disease
Infectious disease
Infectious disease
Infectious disease
Infectious disease
Infectious disease
Infectious disease
Infectious disease
Infectious disease
Infectious disease
Infectious disease
Infectious disease
Infectious disease
Infectious disease
Infectious disease
Infectious disease
Infectious disease; Autoimmune disease
Infectious disease; Autoimmune disease
Infectious disease; Autoimmune disease
Infectious disease; Autoimmune disease
Infectious disease; Autoimmune disease
Infectious disease; Autoimmune disease
Infectious disease; Autoimmune disease
Infectious disease; Autoimmune disease
Infectious disease; Autoimmune disease
Infectious disease; Autoimmune disease
Infectious disease; Autoimmune disease
Infectious disease; Autoimmune disease

## Sheet: Sheet2
GeneName	Related to RA	Related to SLE	Related to ITP	Related to GBS	KEGG Disease Category1	KEGG Disease Category2	KEGG Disease Category3					CASP1
IFNG	yes	yes	yes	yes	Infectious disease; Autoimmune disease	Infectious disease	Autoimmune disease					CCL2
TLR2	yes	yes		yes	Infectious disease; Autoimmune disease	Infectious disease	Autoimmune disease					CD14
CCL2	yes	yes		yes	Infectious disease; Autoimmune disease	Infectious disease	Autoimmune disease					CREBBP
IL1B	yes			yes	Infectious disease; Autoimmune disease	Infectious disease	Autoimmune disease					CXCL10
TNF	yes	yes		yes	Infectious disease; Autoimmune disease	Infectious disease	Autoimmune disease					FAS
[truncated: 963 more rows]

## Sheet: Sheet3
Gene names (primary )	KEGG Autoimmune	KEGG Infectious
[truncated: 946 more rows]
