# Supplementary material for: In silico analysis of autoimmune diseases and genetic relationships to vaccination against infectious diseases
Source: BMC Immunol. 2014 Dec 9;15:61. doi: 10.1186/s12865-014-0061-0 (PMC4266212; doi:10.1186/s12865-014-0061-0)
Supplement: Additional file 2: Table S2. — Sources. Excel file with source attribution for association. [file 12865_2014_61_MOESM2_ESM.xlsx]

## Sheet: RA_gene_uniprot_source_pubmed_c
GeneName	UniProtAccession	Source	Context	PubmedId
A2M	P01023	GAD,IEDB,PS	Our data suggest that alpha2m could be a valuable target in the treatment of rheumatoid arthritis.	11036822
A2M	P01023	GAD,IEDB,PS	We speculate that the alpha 2M-protease complexes are generated in the immune system and contribute to the inflammatory and autoimmune phenomena in rheumatoid arthritis.	6205792
A2M	P01023	GAD,IEDB,PS	The genetic variation at alpha2m is associated with the severity of RA. Carriers of the alpha2m deletion allele would have increased risk of developing an early active severe form of the disease. Our data suggest that alpha2m could be a valuable target in the treatment of RA.	11036822
ABCA7	Q8IZY2	GAD	In cohorts of patients with systemic lupus erythematosus, rheumatoid arthritis and multiple sclerosis, no significant differences in the frequencies of ABCA7 and HA-1 allelic variants were observed relative to controls. Our results suggest that the HA-1 168His variant is associated with reduced susceptibility to primary Sjögren's syndrome.	15593299
ABCB1	P08183	GAD	We suggest that the C3435T MDR1 polymorphism is not an important genetic risk factor for RA susceptibility, but that this polymorphism may have an influence on the activity of the disease and its response to therapy with disease-modifying antirheumatic drugs.	15487808
ABCB1	P08183	GAD	The results from the present study suggest that the 3435C>T MDR1 gene polymorphism may influence the efficacy of RA therapy with disease-modifying antirheumatic drugs.	16932953
ACAN	P16112	IEDB,PS	To identify antigen(s) among purified deglycosylated aggrecan peptides spanning the chondroitin sulphate domain that may be responsible for the initiation or perpetuation of the autoimmune responses in rheumatoid arthritis .	8572733
ACAN	P16112	IEDB,PS	The joint lesions were very similar to those described in either the primary or adoptively transferred forms of proteoglycan (aggrecan)-induced arthritis as well as to those in Rheumatoid arthritis.	12960328
ACAN	P16112	IEDB,PS	In a recent study, Zou et al. examined the CD4+ immune response of synovial T cells to the G1 domain in ankylosing spondylitis and rheumatoid arthritis patients, indicating that the G1 domain of aggrecan might play a pathogenetic relevant role in the cellular autoimmune response in ankylosing spondylitis and rheumatoid arthritis.	15470026
ACE	P12821	PS	In conclusion, locally-generated active renin and ACE could contribute to joint destruction in rheumatoid arthritis.	15761728
ACE	P12821	PS	Angiotensin-converting enzyme (ACE) has been reported to be involved in pathogenesis of rheumatoid arthritis, and high levels of ACE have been documented in rheumatoid arthritis synovial fluid and pleural effusions.	17985406
ACE	P12821	PS	Angiotensin-converting enzyme inhibition improves vascular function in rheumatoid arthritis.	18427133
ACP5	P13686	IEDB,Kegg
ACTB	P60709	IEDB,PS	D, Lanes 1 and 2, ß-actin protein expression in Fz5 antiserum- and preimmune serum-treated rheumatoid arthritis fibroblast-like synoviocytes, respectively, by Western blot analysis.	11315916
ACTB	P60709	IEDB,PS	Accumulating evidence suggests that there is a direct but complex interaction between the actin cytoskeleton and the arthritic SF, of a yet unknown nature.	17934089
ACTG1	P63261	PS
ADA	P00813	PS	Recent investigations suggest that Adenosine Deaminase could play a role in susceptibility to rheumatoid arthritis .	20943049
ADAM15	Q13444	PS	Therefore, ADAM-15 possibly plays a role in rheumatoid arthritis via secretion of VEGF or other angiogenic factors.	17905725
ADAM8	P78325	PS	Thus, neutrophil expression and release of ADAM-8 might play a role in the development of tissue damage in chronic inflammatory diseases like rheumatoid arthritis, either by facilitating transendothelial neutrophil migration during the inflammatory response, and/or via a direct effect on extracellular matrix degradation of joint tissue.	17548643
ADAMTS4	O75173	PS	ADAMTS4, implicated in rheumatoid arthritis, was expressed in THP-1 cells, and significantly increased after 24 h of PMA stimulation.	14534304
ADAMTS4	O75173	PS	Aggrecanase plays a major role in cartilage proteoglycan degradation in rheumatic diseases such as osteoarthritis and rheumatoid arthritis.	16442274
ADAMTS4	O75173	PS	Synovial and fibroblast-like synoviocytes production of aggrecanase can contribute to cartilage degradation in rheumatoid arthritis and osteoarthritis.	11801682
ADCYAP1	P18509	PS	Our results show that PACAP administration is beneficial at both the pathological and the clinical level and is a promising candidate for the treatment of Rheumatoid arthritis.	11544304
ADIPOQ	Q15848	PS	It has been suggested that adiponectin may play a role in rheumatoid arthritis .	17079158
ADIPOQ	Q15848	PS	Circulating adiponectin may be involved in cardiovascular disease in rheumatoid arthritis.	18799090
ADIPOQ	Q15848	PS	Adiponectin may represent a mechanistic link between low adiposity and increased radiographic damage in rheumatoid arthritis.	19714593
ADIPOQ	Q15848	PS	Adipocytokines, including leptin and adiponectin, may play an important role in the pathogenesis of rheumatoid arthritis .	19273452
ADIPOQ	Q15848	PS	Adiponectin may play a significant role in the pathogenesis of rheumatoid arthritis by stimulating the production of VEGF and matrix metalloproteinases in fibroblast-like synoviocytes, leading to joint inflammation and destruction, respectively.	19883500
ADIPOQ	Q15848	PS	The increase of adiponectin may partially explain the reduced frequency of cardiovascular diseases found when disease activity is reduced in RA.	20964833
ADM	P35318	PS	Regulation of adrenomedullin secretion and/or CRLR/RAMP-2 activation may constitute new treatment strategies for Rheumatoid arthritis.	16622024
ADM	P35318	PS	Basal or adrenomedullin-stimulated Rheumatoid arthritis-fibroblast-like synoviocyte adhesion was inhibited by adrenomedullin, H-89, and RAMP-2 siRNA.	20942979
ADM	P35318	PS	Treatment with adrenomedullin significantly reduced incidence and severity of collagen-induced arthritis, an experimental model of rheumatoid arthritis, completely abrogating joint swelling and destruction of cartilage and bone.	17200199
ADRB2	P07550	PS	beta(2) Adrenoceptor (beta(2)-AR) represents a link between the sympathetic nervous system and the immune system, and may be involved in human rheumatoid arthritis.	15498794
ADRB2	P07550	PS	Taken together, these studies suggest that norepinephrine stimulation of the ß2AR expressed by lymphocytes may inhibit the progression of rheumatoid arthritis; however, future studies are necessary to determine the specific cell population(s) being influenced by norepinephrine and ß2AR stimulation.	11734616
AGTR1	P30556	PS	AT1R signaling is also involved in conjunctival wound healing. In the other avascular tissue, synovium expressed the renin-angiotensin system component in rheumatoid arthritis , and an AT1R blocker suppressed the inflammatory reaction of rheumatoid arthritis in an animal model. Taken together, in pathologic conditions, corneal renin-angiotensin system is activated and accelerates proangiogenic an…	18829859
AIF1	P55008	PS	Therefore, our findings suggest that the increased AIF-1 expression may play an important role in the development and progression of Rheumatoid arthritis.	17312183
AKT1	P31749	PS	Evidence has emerged to indicate that Akt may play a role in the pathogenesis of rheumatoid arthritis.	15675944
AKT1	P31749	PS	Our results show, for the first time, that endogenous phosphorylation of Akt protects rheumatoid arthritis fibroblast like synovial cells against the apoptosis induced by Fas through inhibition of Bid cleavage and point to phosphoinositol-3 kinase/Akt pathway as potential therapeutic target in rheumatoid arthritis.	20187936
AKT1	P31749	PS	Akt, p38, and ERK Control TRAIL-mediated rheumatoid arthritis fibroblast-like synoviocyte Proliferation-To confirm that MAP kinases and PI3 kinase/Akt play a role in TRAIL-induced proliferation, we used the specific inhibitors LY294002 (PI3 kinase), PD98059 (ERK1/2), and SB203580 (p38).	15684417
ALB	P02768	IEDB,PS	We conclude that the developed RGDPEG-SB-human serum albumin conjugates provide a novel means to counteract inflammation disorders such as rheumatoid arthritis.	16984135
ALB	P02768	IEDB,PS	Histopathological and immunopathological findings indicated that the immune response to bovine serum albumin in the knee joints could induce a rheumatoid arthritis like chronic synovitis in dogs.	8902492
ALB	P02768	IEDB,PS	Incorporation of binding affinity for albumin into the anti-TNF VHH protein significantly prolonged its serum half-life and promoted its targeting to inflamed joints in the murine collagen-induced arthritis model of rheumatoid arthritis.	16736523
AMPD1	P23109	GAD	Polymorphisms in the AMPD1, ATIC, and ITPA genes are associated with good clinical response to MTX treatment. These findings indicate that genotyping may help in the identification of patients who will benefit most from MTX treatment and may assist clinicians in making treatment decisions regarding patients with recent-onset RA. 16947783"
ANGPT1	Q15389	Kegg,PS	angiopoietin 1 stimulates the ERK/MAPK and PI 3-kinase/Akt pathways cooperatively, but in a manner independent of each other, to directly potentiate synovium overgrowth and joint destruction in rheumatoid arthritis.	17599743
ANGPTL2	Q9UKU9	PS	Therefore, Angptl2 acts as an important rheumatoid synovium-derived inflammatory mediator in Rheumatoid arthritis pathogenesis.	20304962
ANXA1	P04083	PS	Annexin-1 stimulates Erk, Jnk, and NF-?B activation in rheumatoid arthritis synovial fibroblasts.	18684973
APOE	P02649	IEDB,PS	Moreover, it is possible that apoE may also play a role in other pathological conditions including, for example, cancer, rheumatoid arthritis and macular degeneration.	19941948
ARID4B	Q4LE39	UniProt
ASPN	Q9BXN1	PS	Thus, citrullination of asporin and binding of the autoantibodies to asporin may alter chondrocyte metabolism in rheumatoid arthritis.	17125526
ATIC	P31939	GAD	The allelic frequency for the ATIC 347G variant was 37%. The 18 patients who were carriers of the ATIC 347GG genotype had fewer swollen joints (1.9 0.6 versus 4.5 0.6 [P 0.06]) and a lower score for physician<92>s assessment of patient<92>s response to MTX (1.8 0.3 versus 2.8 0.2 [P 0.02]) compared with the 90 patients who were carriers of the ATIC 347CC (n 47) or ATIC 347CG (n 43) genotype. 1545…
ATM	Q13315	PS	ATM is a clinically approved treatment for rheumatoid arthritis.	18632643
ATM	Q13315	PS	ATM has been used clinically in the treatment of rheumatoid arthritis for decades, yet its mechanism(s) of action are still unresolved.	16861740
ATM	Q13315	PS	In addition to aurothioglucose, we also tested ATM, a structurally related gold-containing compound that is also used in the treatment of rheumatoid arthritis.	16452237
ATP6AP1	Q15904	Kegg
ATP6V0A1	Q93050	Kegg
ATP6V0A2	Q9Y487	Kegg
ATP6V0A4	Q9HBG4	Kegg
ATP6V0B	Q99437	Kegg
ATP6V0C	P27449	Kegg
ATP6V0D1	P61421	Kegg
ATP6V0D2	Q8N8Y2	Kegg
ATP6V0E1	O15342	Kegg
ATP6V0E2	Q8NHE4	Kegg
ATP6V1A	P38606	Kegg
ATP6V1B1	P15313	Kegg
ATP6V1B2	P21281	Kegg
ATP6V1C1	P21283	Kegg
ATP6V1C2	Q8NEY4	Kegg
ATP6V1D	Q9Y5K8	Kegg
ATP6V1E1	P36543	Kegg
ATP6V1E2	Q96A05	Kegg
ATP6V1F	Q16864	Kegg
ATP6V1G1	O75348	Kegg
ATP6V1G2	O95670	Kegg
ATP6V1G3	Q96LB4	Kegg
ATP6V1H	Q9UI12	Kegg
BAK1	Q16611	PS	The short-interfering RNA to Bax or Bak dramatically suppressed the expression of Bax or Bak in rheumatoid arthritis synovial fibroblasts.	16339575
BANK1	Q8NDB2	PS	These results suggest that BANK1 single-nucleotide polymorphisms and haplotypes may contribute to rheumatoid arthritis susceptibility with a low risk.	19180476
BAX	Q07812	PS	The short-interfering RNA to Bax or Bak dramatically suppressed the expression of Bax or Bak in rheumatoid arthritis synovial fibroblasts.	16339575
BBC3	Q9BXH1	PS	These data suggest that PUMA is a potential therapeutic target to induce synoviocyte death in rheumatoid arthritis.	16447235
BCL2	P10415	PS	In TNF-a-mediated inflammatory environment, Drynaria total flavonoids can promote the proliferation and decrease the apoptosis of osteoblasts by improving the ratio of Bcl-2 mRNA to Bax mRNA, which may be one of the mechanisms of Drynaria total flavonoids in preventing and treating osteoporosis of rheumatoid arthritis.	21288453
BID	P55957	PS	We describe how Bcl-2 family pro-apoptotic BH3-only proteins, particularly Bim and Bid, could act to protect against the development of the disease. We also suggest a role for BH3-mimetic drugs as potential therapeutics in the treatment of RA.	19641502
BID	P55957	PS	Furthermore, Bid-/- mice have elevated levels of CXC chemokine and IL-1beta in serum, which are associated with more inflammatory cells throughout the arthritic joint. In addition, there are fewer apoptotic cells in the synovium of Bid-/- compared to Wt mice. These data suggest that extrinsic and intrinsic apoptotic pathways cooperate through Bid to limit development of inflammatory arthritis.	17509138
BIRC5	O15392	PS	These findings suggest that extracellular survivin may be produced from rheumatoid FLS and may play an important role in the destructive rheumatoid arthritis process.	20195727
BLK	P51451	GAD	The combined dataset also provides definitive support for associations at both CTLA4 (rs231735; OR = 0.85; P = 6.25 x 10(-9)) and BLK (rs2736340; OR = 1.19; P = 5.69 x 10(-9)). c-Rel is an NF-kappaB family member with distinct functional properties in hematopoietic cells, and its association with rheumatoid arthritis suggests disease pathways that involve other recently identified rheumatoid arth…	19503088
BMP7	P18075	PS	To inhibit or reverse this process, administration of BMP-7 could be an interesting option for treatment of rheumatoid arthritis.	17076892
BSG	P35613	PS	EMMPRIN can induce local production of at least MMPs 1, 2, and 3, and can thereby play a role in joint destruction in rheumatoid arthritis.	10693866
BSG	P35613	PS	These findings suggest that CD147 may be one of the important factors in progressive joint destruction of rheumatoid arthritis and that CD147 may be a potential therapeutic target in rheumatoid arthritis treatment.	16507143
BST2	Q10589	UniProt		7607676
BTK	Q06187	PS	Bruton's tyrosine kinase (Btk) is a therapeutic target for rheumatoid arthritis, but the cellular and molecular mechanisms by which Btk mediates inflammation are poorly understood.	21113169
BTLA	Q7Z6A9	GAD	These data indicate the significant association between the C+800T SNP in the BTLA gene with the RA susceptibility.	17024343
C3	P01024	IEDB,PS	Associations were sought between major histocompatibility complex genes on chromosome 6 and the complement component C3 and immunoglobulin genes located on other chromosomes which might contribute to susceptibility to mild inflammatory arthritis or definite rheumatoid arthritis .	2111124
C5	P01031	GAD,PS	This concentration of C5a is sufficient to induce two of the characteristic features of the acute inflammatory phases of rheumatoid arthritis: neutrophil accumulation and microvascular plasma protein leakage.	2241262
C5	P01031	GAD,PS	It has been postulated previously that the complement factor C5a may be a key regulator of inflammation in rheumatoid arthritis.	17965442
C5	P01031	GAD,PS		19503088
C5AR1	P21730	PS	A common genetic variant at the TRAF1-C5 locus on chromosome 9 is associated with an increased risk of anti-CCP-positive rheumatoid arthritis.	17804836
C5AR1	P21730	PS	In conclusion, expression of C5aR and the effect of IL-1beta on the expression were different between RA and OA. The C5aR may contribute to chondrocyte metabolism and the pathogenesis of arthritis differently between in RA and OA.	12070675
CA3	P07451	PS	Some members of CA family are related to autoimmune diseases and CA III is recently reported to be involved in rheumatoid arthritis.	19301202
CALCA	P01258	PS	higher levels of substance P-, CGRP- and VIP-like immunoreactivities were found in the synovial fluid, but not in plasma, from patients with rheumatoid arthritis when compared with those in osteoarthritis	7520139
CALCRL	Q16602	PS	Regulation of adrenomedullin secretion and/or CRLR/RAMP-2 activation may constitute new treatment strategies for Rheumatoid arthritis.	16622024
CALR	P27797	PS	On the basis of these recent findings, we discuss the possibility that the cell surface CRT may play a pathogenic role in rheumatoid arthritis by transducing shared epitope-activated Th17-polarizing signals.	20958321
CASC3	O15234	PS	We have reported previously that metastatic lymph node 51 (MLN51) and granulocyte-macrophage colony-stimulating factor (GM-CSF) are involved in the proliferation of fibroblast-like synoviocytes in the pathogenesis of rheumatoid arthritis.	18513326
CASC3	O15234	PS	MLN51 knock-down by siRNA completely blocked the GM-CSF/synovial fluid-mediated proliferation capacity of rheumatoid arthritis fibroblast-like synoviocytes, suggesting that the MLN51 gene is strongly involved in the pathogenesis of rheumatoid arthritis.	17101062
CASP7	P55210	PS	Caspase 7 influences susceptibility to rheumatoid arthritis.	17504820
CAST	P20810	IEDB,PS,UniProt	These results suggests that anti-calpastatin antibodies may play a role in the pathogenic mechanisms of rheumatoid arthritis and their epitope reactivity may be important for disease progression.	9256029
CAST	P20810	IEDB,PS,UniProt	Calpastatin is the natural inhibitor of calpains, which are members of the cysteine proteinases recently implicated in joint destruction in rheumatic diseases. The two domains encoded by the RA-1 clone each contain the structural features associated with the inhibitory activity of human calpastatin. By Western blotting, 45.5% or 21/44 RA sera specifically recognized both the fusion and the cleave…	7706496
CAT	P04040	PS	Catalase and peroxisome proliferator activated receptor-gamma2 (PPARgamma2) are important regulators of oxidative stress and inflammation, and may contribute to the development of rheumatoid arthritis .	15988600
CBLB	Q13191	PS	Moreover, we show here that Cbl-b is an important negative regulator of autoimmune arthritis; ablation of Cbl-b exacerbates the autoimmune arthritis even in the absence of mycobacterial adjuvant.	15308098
CCDC3	Q9BQI4	PS	By the Student's t-test, expression levels of MRPL48 (P=0.049) and DKFZP761F241 (P=0.027) genes showed a relatively significant difference between rheumatoid arthritis and osteoarthritis synovial tissues, which may support our preliminary association data that MRPL48 and DKFZP761F241 are involved in the pathogenesis of rheumatoid arthritis.	16000323
CCL13	Q99616	PS	Our results suggest that MCP-4/CCL13 is secreted from chondrocytes and activates the proliferation of rheumatoid synovial cells, thereby leading to joint destruction in rheumatoid arthritis.	16303818
CCL13	Q99616	PS	CCL13 was suggested to play a role in the pathogenesis of rheumatoid arthritis, because significantly elevated levels of CCL13 were detected in the synovial fluid of patients with rheumatoid arthritis.	19565514
CCL18	P55774	UniProt	In synovial fluids from septic and rheumatoid arthritis patients, fourfold-enhanced CCL18/PARC levels (150 ng/ml) were detected compared to those in crystal-induced arthritis and osteoarthritis. In septic arthritis, the synovial levels of CCL18/PARC were fivefold higher than those of CXCL8/IL-8. Immunochemistry revealed CD68(+) monocytes/macrophages as the main CCL18/PARC-producing cell type in b…	11745396
CCL19	Q99731	PS	It is tempting to speculate that aberrant expression of CCL19 and CXCL12 on vascular and lymphatic vessels in the rheumatoid synovium, in conjunction with the overexpression of the chemokine receptors CCR7 and CXCR4, drives the development of lymphoid-like structures with perivascular cuffing of CD4+ T cells in Rheumatoid arthritis.	15661933
CCL2	P13500	Kegg,PS,UniProt	MCP-1 appears to participate in the disease process in rheumatoid arthritis, and plasma MCP-1 may be useful in monitoring joint inflammation.	11196541
CCL2	P13500	Kegg,PS,UniProt	Uniprot function section: Chemotactic factor that attracts monocytes and basophils but not neutrophils or eosinophils. Augments monocyte anti-tumor activity. Has been implicated in the pathogenesis of diseases characterized by monocytic infiltrates, like psoriasis, rheumatoid arthritis or atherosclerosis. May be involved in the recruitment of monocytes into the arterial wall during the disease pr…
CCL2	P13500	Kegg,PS,UniProt	Monocyte chemoattractant protein-1 (MCP-1) is a potential therapeutic target for the treatment of several inflammatory conditions, including rheumatoid arthritis and chronic obstructive pulmonary disease.	15033519
CCL2	P13500	Kegg,PS,UniProt	MCP-1 plays an important role in the pathogenesis of rheumatoid arthritis and may contribute to the promotion of lung fibrosis in interstitial lung disease secondary from rheumatoid arthritis.	20056091
CCL2	P13500	Kegg,PS,UniProt	Those discovered structural features of Cytl1 as CCL2-like chemokine, together with the fact that both, CCL2 and Cytl1, are known to be involved in cartilage development and pathogenesis of osteoarthritis and rheumatoid arthritis, make us hypothesize that Cytl1 could be a structurally and functionally related analog of CCL2 signaling through the chemokine receptor CCR2.	21322034
CCL2	P13500	Kegg,PS,UniProt	These data support the notion that IL-18 has a unique role in inducing the secretion of angiogenic SDF-1alpha/CXCL12, MCP-1/CCL2, and VEGF in RA ST fibroblasts, via distinct signaling intermediates.	17530707
CCL2	P13500	Kegg,PS,UniProt		16882875
CCL2	P13500	Kegg,PS,UniProt	MCP-1 is involved in inflammatory disorders, including rheumatoid arthritis, glomerular disease, pulmonary granulomatous vasculitits, tumor infiltration, psoriasis, and atherosclerosis	17452470
CCL2	P13500	Kegg,PS,UniProt	Data indicate that MCP-1 plays a crucial role in the induction of EIU. MCP-1 may be a new therapeutic strategy for acute anterior uveitis. Endotoxin-induced uveitis is associated with juvenile rheumatoid arthritis.	11980865
CCL2	P13500	Kegg,PS,UniProt	CDK-4/6 modulated the production of MMP-3 and MCP-1. MMP-3 production was regulated primarily at the mRNA level in an RB-independent manner, whereas MCP-1 production was controlled posttranscriptionally by RB. These results show that cell cycle proteins are associated with control of mediators of inflammation through multiple pathways.	16802342
CCL2	P13500	Kegg,PS,UniProt	On the other hand, CCL2, CCL5, and CXCL12 were expressed on RA FLS, and their production was regulated by TNF-alpha, IL-1beta, and TGF-beta1. Our results indicate that the chemokines not only play a role in inflammatory cell migration, but are also involved in the activation of FLS in RA synovium, possibly in an autocrine or paracrine manner.	11673556
CCL20	P78556	Kegg,PS	The ß chemokine CCL20/MIP-3a and its receptor CCR6 control the migration of different cell types to the rheumatoid arthritis synovium.	19007422
CCL20	P78556	Kegg,PS	rheumatoid arthritis synovial fibroblasts infected with p16INK4a or control adenovirus were stimulated for 24 hours with IL-1ß plus TNFa, and MMP-3, MCP-1, macrophage inflammatory protein 3a (MIP-3a), and IL-6 in culture supernatants were measured by enzyme-linked immunosorbent assay.	16802342
CCL20	P78556	Kegg,PS	We have thus shown that CCR6 and CCL20 are expressed by T helper type 17 cells and are required for the migration of T helper type 17 cells to initiate self-destructive immune reactions in the joints, leading to the development of autoimmune arthritis such as rheumatoid arthritis.	18025126
CCL21	O00585	GAD,PS	Weninger et al. have suggested that ectopic expression of CCL21 by vascular cells within the inflamed synovium contributes to the perivascular accumulation of naive CD3+ T cells and the development of lymphoid neogenesis in Rheumatoid arthritis.	15661933
CCL21	O00585	GAD,PS	We also identified association at the CCL21 gene locus (rs2812378, P = 0.00097 replication, P = 2.8 x 10(-7) overall), a gene involved in lymphocyte trafficking	18794853
CCL26	Q9Y258	GAD	Our results strongly suggest that the polymorphisms of eotaxin-3 might be associated with susceptibility to RA.	15784470
CCL3	P10147	Kegg,PS	The chemokines CCL3 and CCL5, as well as their shared receptor CCR1, are believed to play a role in the pathogenesis of several inflammatory diseases including rheumatoid arthritis, multiple sclerosis, and transplant rejection.	12909630
CCL3	P10147	Kegg,PS	CD56(bright)CD16(dim) cells also migrate into autoimmune sites such as inflamed synovial fluids in patients having rheumatoid arthritis facilitated by the CCR5/CCL3/CCL4/CCL5 axis, whereas they distribute into inflamed brains aided by the CX3CR1/CX3CL1 axis.	20369317
CCL3	P10147	Kegg,PS	MIP-1alpha expression within inflamed joints appears to be regulated not only by inflammatory cytokines but also by the physical interaction of activated leucocytes and fibroblast-like synoviocytes, and plays a crucial role in the progression and maintenance of rheumatoid arthritis synovitis.	12832710
CCL3	P10147	Kegg,PS		17372028
CCL3	P10147	Kegg,PS		9624164
CCL3	P10147	Kegg,PS		11352237
CCL3L1	P16619	GAD,Kegg,PS	Considering lymphocyte recruitment by beta-chemokines is a feature of autoimmunity, and that the CCR5Delta32 variant is associated with protection to rheumatoid arthritis , we hypothesised that CCL3L1 copy-number influences susceptibility to rheumatoid arthritis and type 1 diabetes .	17604289
CCL3L1	P16619	GAD,Kegg,PS	These data suggest that increased CCL3L1 expression may enhance inflammatory responses and increase the chance of autoimmune disease. Genetic interaction data were consistent with a biologically plausible model; CCR5Delta32 protects against RA and T1D by blocking signalling through the CCR5 pathway, mitigating the pro-inflammatory effects of excess CCL3L1.	17604289
CCL3L3	P16619	Kegg,PS	Considering lymphocyte recruitment by beta-chemokines is a feature of autoimmunity, and that the CCR5Delta32 variant is associated with protection to rheumatoid arthritis , we hypothesised that CCL3L1 copy-number influences susceptibility to rheumatoid arthritis and type 1 diabetes . These data suggest that increased CCL3L1 expression may enhance inflammatory responses and increase the chance of …	17604289
CCL4	P13236	PS	CD56(bright)CD16(dim) cells also migrate into autoimmune sites such as inflamed synovial fluids in patients having rheumatoid arthritis facilitated by the CCR5/CCL3/CCL4/CCL5 axis, whereas they distribute into inflamed brains aided by the CX3CR1/CX3CL1 axis.	20369317
CCL5	P13501	Kegg,PS	The chemokines CCL3 and CCL5, as well as their shared receptor CCR1, are believed to play a role in the pathogenesis of several inflammatory diseases including rheumatoid arthritis, multiple sclerosis, and transplant rejection.	12909630
CCL5	P13501	Kegg,PS	CD56(bright)CD16(dim) cells also migrate into autoimmune sites such as inflamed synovial fluids in patients having rheumatoid arthritis facilitated by the CCR5/CCL3/CCL4/CCL5 axis, whereas they distribute into inflamed brains aided by the CX3CR1/CX3CL1 axis.	20369317
CCL5	P13501	Kegg,PS	In rheumatoid arthritis patients, the expression of CCL5 increases and correlates with some clinical and laboratory parameters of rheumatoid arthritis, which indicate that CCL5 plays an important role in rheumatoid arthritis and may serve as a useful marker of disease activity.	19382425
CCL5	P13501	Kegg,PS	These results suggest that the inhibitory effect of KE-298 on MCP-1 and RANTES production might partly explain its efficacy in rats with adjuvant-induced arthritis and in patients with RA.	11411959
CCL5	P13501	Kegg,PS	This is the first report to show the importance of RANTES in the development of Adjuvant-induced arthritis (AIA)	9637726
CCL5	P13501	Kegg,PS	These observations suggest that the therapeutic neutralization of RANTES, in addition to decreasing the trafficking of leukocytes, may have a proinflammatory effect at the site of established chronic inflammation.	17015691
CCL5	P13501	Kegg,PS	This is the first description of CCR1 receptor antagonists that may be useful in the treatment of chronic inflammatory diseases involving MIP-1alpha, RANTES, and CCR1.	9624164
CCL5	P13501	Kegg,PS	Therefore, RANTES is an osteoblast chemoattractant and a survival-promoting molecule whose regulation in osteoblast is varied. Furthermore, RANTES secreted from osteoclasts induces osteoblast chemotaxis. Therefore, expression of RANTES and its receptors in both osteoblasts and osteoclasts could enable this chemokine to act in autocrine/paracrine modes.	15718270
CCL5	P13501	Kegg,PS		11352237
CCL5	P13501	Kegg,PS		15492272
CCR1	P32246	PS	The chemokine receptor CCR1 is a potential target for the treatment of rheumatoid arthritis.,	17016504
CCR1	P32246	PS	The results suggest that CCR1 antagonism is unlikely to be a viable strategy for the treatment of rheumatoid arthritis when used in isolation at the receptor occupancy levels reached in this study.,	19950299
CCR1	P32246	PS	The chemokines CCL3 and CCL5, as well as their shared receptor CCR1, are believed to play a role in the pathogenesis of several inflammatory diseases including rheumatoid arthritis, multiple sclerosis, and transplant rejection.	12909630
CCR1	P32246	PS	The sequential activation of a transient FPRL1 ligand and a longer-lived CCR1 ligand within a single chemokine may have important consequences for the development of inflammation or the link between innate and adaptive immunity.	17513790
CCR2	P41597	PS	The results do not support the notion that blockade of CCR2 may be sufficient to induce clinical improvement in rheumatoid arthritis.	18576354
CCR2	P41597	PS	To further validate this paradigm, we conducted proof-of-principle studies and tested the hypothesis that gene inactivation of Ccr2 or Ccr5 will ameliorate experimental rheumatoid arthritis.	15067318
CCR2	P41597	PS	CCR2 is known to be involved in many inflammatory diseases, such as rheumatoid arthritis and atherosclerosis, both of which contribute polymorphonuclear neutrophils in early stages.	19696199
CCR2	P41597	PS	CCR2 was also found to have a protective role in Rheumatoid arthritis, because induction of collagen-induced arthritis in CCR2-/- mice caused a more severe disease with enhanced T-cell production and higher numbers of activated T and B cells in the LNs, as compared with control mice.	18802011
CCR3	P51677	PS	The ratio between CCR5 and CCR3 was significantly increased in rheumatoid arthritis patients compared with SLE patients and controls supporting a Th1 overweight in rheumatoid arthritis.	14596426
CCR5	P51681	GAD,PS	The results suggest that the CCR5 receptor plays an important role in RA and may be a suitable target for therapy.	10323455
CCR5	P51681	GAD,PS	We hypothesized that the CCR5-delta 32 allele may modulate the severity of disease in rheumatoid arthritis.	11196706
CCR5	P51681	GAD,PS	CCR5 and its ligands play important roles in rheumatoid arthritis and systemic lupus erythematosus.	19811270
CCR5	P51681	GAD,PS	A 32 bp deletion in the gene of the chemokine receptor CCR5 confers protection against HIV infection, but has also been reported to decrease susceptibility to rheumatoid arthritis.	19538721
CCR5	P51681	GAD,PS	Specifically, CCR5 has been reported to directly regulate T cell function in autoimmune diseases, including multiple sclerosis, rheumatoid arthritis, and type 1 diabetes.	16887960
CCR5	P51681	GAD,PS	The prevailing paradigm is that in human rheumatoid arthritis (RA), the accumulation of monocytes and T cells in the joint, mediated in part by such CC chemokine receptors (CCRs) as CCR2 and CCR5, respectively, plays a central role in disease pathogenesis	15067318
CCR5	P51681	GAD,PS	The ratio between CCR5 and CCR3 was significantly increased in RA patients compared with SLE patients and controls supporting a Th1 overweight in RA.	14596426
CCR5	P51681	GAD,PS	Despite a clear rationale for targeting CCR5, this clinical study showed that AZD5672, administered orally, did not have any clinical benefit, suggesting that CCR5 antagonism alone is unlikely to be a viable therapeutic strategy in RA.	20662070
CCR5	P51681	GAD,PS		20369317
CCR5	P51681	GAD,PS	Thus, peripheral blood T4 cell surface CCR5 density is a good surrogate marker of RA activity and of the efficiency of anti-CD20 therapy.	19740335
CCR5	P51681	GAD,PS	This proof of concept study does not support the use of CCR5 blockade as a therapeutic strategy in patients with active RA.	20693270
CCR6	P51684	GAD,PS	rheumatoid arthritis patient clinical data revealed that CD3+ lymphocyte/CCR6 expression inversely correlated with the age of the patient, indicating that CCR6 expression may be important in the development of rheumatoid arthritis at a younger age.	12695561
CCR6	P51684	GAD,PS	The ß chemokine CCL20/MIP-3a and its receptor CCR6 control the migration of different cell types to the rheumatoid arthritis synovium .	19007422
CCR6	P51684	GAD,PS	We have thus shown that CCR6 and CCL20 are expressed by T helper type 17 cells and are required for the migration of T helper type 17 cells to initiate self-destructive immune reactions in the joints, leading to the development of autoimmune arthritis such as rheumatoid arthritis.	18025126
CCR6	P51684	GAD,PS		20453841
CCRL2	O00421	PS,UniProt	CCRL2 expression is up-regulated on synovial neutrophils of RA patients. Inflammatory products present in the SF activate this receptor, indicating that CCRL2 is a functional receptor that may be involved in the pathogenesis of RA.	15188357
CCRL2	O00421	PS,UniProt	Thus, CCRL2 is a functional receptor and is likely involved in the pathogenesis of rheumatoid arthritis.	15188357
CCRL2	O00421	PS,UniProt	Inflammatory products present in Rheumatoid arthritis synovial fluid activate this receptor, indicating that CCRL2 may be involved in Rheumatoid arthritis pathogenesis.	15751074
CD14	P08571	IEDB,PS	The CD14 gene is very unlikely to be genetically involved in the pathogenesis of Japanese rheumatoid arthritis., CD14 is unlikely to be involved in activation of rheumatoid arthritis synovial fibroblasts by PGs, because it is not expressed by these cells.	18565258
CD14	P08571	IEDB,PS		12632416
CD163	Q86VB7	UniProt	It was shown that serum levels of soluble CD163 are a sensitive and reliable marker to monitor activated macrophages in synovitis from RA patients and the results imply that the responsible proteinase for the shedding of CD163 is not a member of the matrix metalloproteinases, but is likely to be a member of ADAMs.	12296867
CD19	P15391	GAD	In the present study, we screened for the polymorphisms of CD19, and examined the detected polymorphisms for the association with rheumatoid arthritis (RA), Crohn's disease and systemic lupus erythematosus (SLE).	12215898
CD1D	P15813	PS	Our findings suggest that low expression of soluble CD1d variants might play a role in the formation of symptoms or pathogenesis of rheumatoid arthritis.	14719188
CD2	P06729	PS	The anti-1F7 binding to the T cell surface, that led to CD26 antigen modulation and enhancement of both IL-2 synthesis by, and 3H-TdR incorporation of, anti-CD3- or anti-CD2-triggered peripheral blood T cells in rheumatoid arthritis and control subjects, was unable to affect significantly both expression and functional activity of rheumatoid arthritis synovial fluid T lymphocytes.	7955530
CD2	P06729	PS	Similar clinical effects may be attributable to inhibition of lymphocyte function-associated antigen 3-CD2 interaction, which also interferes with T cell costimulation, has significant activities in psoriatic arthritis, and is likely to have similar effects in rheumatoid arthritis.	14673982
CD200	P41217	PS	The results of this study show, first, that CD200-Fc strongly suppressed the clinical and histopathologic severity of established collagen-induced arthritis, a model of rheumatoid arthritis in humans, and second, that CD200-Fc protein down-regulates messenger RNA expression of TNFa and IL-1ß as well as MMP-13 in mice with collagen-induced arthritis.	18383359
CD244	Q9BZW8	OMIM,PS	The expression of NKG2D and CD244 also significantly decreased in both the rheumatoid arthritis and primary Sjögren's syndrome patients, whereas the significant decrease in the CD16 expression was only observed in the rheumatoid arthritis patients.	19283441
CD274	Q9NZQ7	PS	PD-1/PDL-1 in rheumatoid synovium may represent an additional target for immunomodulatory therapy in rheumatoid arthritis.	20506224
CD28	P10747	Kegg,PS	Tongbi Mixture 2 can inhibit T lymphocytes through down-regulating the expressions of CD28 and CD152 and the content of TNF-alpha, which may be the major mechanisms in treating rheumatoid arthritis.	18601859
CD28	P10747	Kegg,PS	IL-2 and TNF-a production is decreased in cell culture supernatants of TCR/CD28-stimulated rheumatoid arthritis synovial fluid T lymphocytes.	19525395
CD28	P10747	Kegg,PS	Taken together, these findings suggest that CD4+CD28- T cells contribute to rheumatoid arthritis disease progression and that this process can be modulated by killer Ig receptors.	19299715
CD28	P10747	Kegg,PS	Rheumatoid arthritis (RA) is characterized by premature immune aging with accumulation of degenerate T cells deficient for CD28.	17675524
CD36	P16671	PS	In theory, the process of acquiring Ags from apoptotic/necrotic cells in the rheumatoid arthritis synovial fluid space by immature DCs would be facilitated by CD36, avß3, and avß5, and would prompt maturation.	11466401
CD38	P28907	PS	CD38 was initially identified as a cell surface marker protein of leukocytes and has been thought to be involved in a variety of immune system functions, but the incidence of autoimmune diseases such as systemic lupus erythematosus, rheumatoid arthritis, and Hashimoto's thydoiditis was not different between the patients with anti-CD38 autoantibodies and those without the antibodies	9664081
CD3EAP	O15446	PS
CD4	P01730	PS	CD4(+) T cells are important mediators in the pathogenesis of rheumatoid arthritis.	11035136
CD4	P01730	PS	CD4 T-cells play a prominent role in the pathogenesis of rheumatoid arthritis and psoriatic arthritis.	20224509
CD4	P01730	PS	It has been reported that CD4+ helper T cells play an important role in the pathogenesis of rheumatoid arthritis .	9712085
CD4	P01730	PS	Proinflammatory cytokines as well as CD4(+) T cells play critical roles in the pathogenesis of rheumatoid arthritis .	17644042
CD4	P01730	PS	Chronic inflammatory autoimmune diseases such as multiple sclerosis, diabetes, and rheumatoid arthritis are caused by CD4(+) Th1 cells.	9221760
CD4	P01730	PS	In RA, reduced expression of the CD4+ T cell subset producing IL-10 but not IL-2 and IL-4 may be responsible for the dominance of Th1 over Th2 cells at sites of inflamed synovium and in the peripheral blood. Decreases in this type of CD4+ T cell subset may induce the down-regulation of T cell tolerance and exacerbate the inflammatory process in RA. 10728756"
CD4	P01730	PS		14647385
CD4	P01730	PS	IP lesions in patients with RA are characterized by an increased number of CD4+ cells, as compared with that in patients with idiopathic IP. This finding suggests that CD4+ T cells are critical for the development of pulmonary manifestations in RA, and may have implications for the treatment of RA-associated lung disease.	15641082
CD4	P01730	PS		19265135
CD4	P01730	PS		1643758
CD40	P25942	GAD,PS	CD40 was involved in the activation of rheumatoid arthritis synovial monocytes that leads to TNF-alpha production.	9632061
CD40	P25942	GAD,PS	The aberrant expression of CD40 is involved in human diseases including multiple sclerosis, rheumatoid arthritis, and Alzheimer's disease.	16571771
CD40	P25942	GAD,PS	CD40, a member of tumor necrosis factor receptor superfamily, is expressed in synovial fluid B cells in rheumatoid arthritis and is postulated to contribute to rheumatoid arthritis progression.	16177927
CD40	P25942	GAD,PS	CD40-CD154 interaction augments the expression of inflammatory cytokines and matrix metalloproteinase in chondrocytes and contributes to an intrinsic process of cartilage degradation in rheumatoid arthritis.	15290728
CD40	P25942	GAD,PS		10843719
CD40	P25942	GAD,PS	These data indicate that the CD40-CD154 interaction activates the ERK, p38, and NF-kappaB pathways in CD14+ synovial cells from RA patients to produce TNFalpha, IL-1alpha, and IL-1beta, which in turn amplifies inflammatory responses by stimulating FLS. Inhibition of the CD40-CD154 interaction or its signal transduction pathways would be a strong and efficient strategy for the management of synovi…	15248214
CD40	P25942	GAD,PS	These data indicate activated T cells participate in synovial inflammation of RA via CD40L to stimulate the production of TNF-alpha by ST cells. The effect of CD40 ligation is modulated by the presence of several cytokines, e.g., IFN-gamma, IL-4, IL-10, and IL-13.	10332965
CD40	P25942	GAD,PS	These results indicate that CD40 ligation of RASFs induces RANKL expression mainly via NF-kappaB activation and also results in enhanced osteoclast formation, both of which might play important roles in bone and cartilage destruction in RA. Inhibition of the CD40-CD40L interaction is a potential strategy for the prevention of bone damage in RA.	16736517
CD40	P25942	GAD,PS		19494269
CD40	P25942	GAD,PS	In view of the diverse proinflammatory effects of CD40-L, this molecule is likely to play a central role in the perpetuation of rheumatoid synovitis. Of importance, blockade of CD40-L may prove highly effective as a disease modifying therapy for RA.	9410920
CD40	P25942	GAD,PS	To identify rheumatoid arthritis risk loci in European populations, we conducted a meta-analysis of two published genome-wide association (GWA) studies totaling 3,393 cases and 12,462 controls. We identified a common variant at the CD40 gene locus (rs4810485, P = 0.0032 replication, P = 8.2 x 10(-9) overall, OR = 0.87).	18794853
CD40LG	P29965	PS	CD40-CD154 interaction augments the expression of inflammatory cytokines and matrix metalloproteinase in chondrocytes and contributes to an intrinsic process of cartilage degradation in rheumatoid arthritis.	15290728
CD40LG	P29965	PS	There are also reports that CD40-CD40L interaction is involved in chronic inflammatory diseases such as rheumatoid arthritis.	10843719
CD40LG	P29965	PS	Thus, these studies suggest that CD40-L is likely to play a central role in the perpetuation of rheumatoid arthritis.	9410920
CD40LG	P29965	PS	Preferential expression of CD154 at both the messenger RNA and protein level in patients with rheumatoid arthritis strongly suggests that the CD154-CD40 interaction is involved in the immunopathogenesis of rheumatoid arthritis.	15248214
CD40LG	P29965	PS	These results indicate that CD40 ligation of RASFs induces RANKL expression mainly via NF-kappaB activation and also results in enhanced osteoclast formation, both of which might play important roles in bone and cartilage destruction in RA. Inhibition of the CD40-CD40L interaction is a potential strategy for the prevention of bone damage in RA.	16736517
CD40LG	P29965	PS	In this large UK cohort, strong association of the CD40 gene with susceptibility to RA was found, and weaker evidence for association with RA in the CCL21 locus.	19435719
CD44	P16070	PS	Therefore, up-regulation of CD44 on chondrocytes may play a significant role in cartilage degeneration in rheumatoid arthritis.	11324787
CD44	P16070	PS	CD44 adhesion molecule plays an essential role in other inflammatory processes such as rheumatoid arthritis and allergic contact dermatitis, however its implication in Gut ischemia-reperfusion has not been described.	11436705
CD44	P16070	PS	Monocyte CD44 expression was significantly lower in systemic lupus erythematosus (median mean channel fluorescence than in healthy normal subjects (median mean channel fluorescence 5.61) and controls with rheumatoid arthritis (median mean channel fluorescence 5.39).	11557652
CD44	P16070	PS		14872494
CD44	P16070	PS		11222505
CD44	P16070	PS	These results indicate that the adhesion of RA synovial cells to matrices such as hyaluronic acid through CD44 could up-regulate VCAM-1 expression and VCAM-1-mediated adhesion to T cells, which might in turn cause activation of T cells and synovial cells in RA synovitis.	9973520
CD5	P06127	PS	Interestingly, CD5(+) CD22(-) B cells significantly increased in RA patients. The decrease in CD22(+) B cells and increased in CD5(+)CD22(-) B cells] play critical roles in the pathogenesis of RA mediated by the activation of B cells. 17585360"
CD5	P06127	PS	An immunoconjugate, CD5 Plus, composed of ricin A chain and murine IgG1 anti-CD5 monoclonal antibody is under investigation for treatment of rheumatoid arthritis.	7518519
CD5	P06127	PS	Normal and rheumatoid arthritis B cells were stimulated with two kinds of monoclonal antibodies to CD5 (Leu-1, SL-1) which recognize different epitopes.	2458873
CD5	P06127	PS	We measured lymphocyte populations, mitogen induced peripheral blood mononuclear cell stimulation, cytokine levels, immunoglobulin levels, in vivo immune function, and clinical outcomes in 9 patients with rheumatoid arthritis treated with anti-CD5.	7537827
CD5	P06127	PS	Furthermore, a statistically significant correlation (P < 0.01) between IgM rheumatold factor and the percentage of B lymphocytes expressing CD5 was observed	1690541
CD5	P06127	PS	Interestingly, CD5(+) CD22(-) B cells significantly increased in RA patients. The decrease in CD22(+) B cells and increased in CD5(+)CD22(-) B cells] play critical roles in the pathogenesis of RA mediated by the activation of B cells. 17585360"
CD55	P08174	PS	In contrast to observations in many inflammatory disease models, lack of CD55 resulted in decreased arthritis in experimental models of rheumatoid arthritis.	20131275
CD58	P19256	PS	Similar clinical effects may be attributable to inhibition of lymphocyte function-associated antigen 3-CD2 interaction, which also interferes with T cell costimulation, has significant activities in psoriatic arthritis , and is likely to have similar effects in rheumatoid arthritis.	14673982
CD59	P13987	PS	Deficiency of CD59a has been reported to enhance disease severity in experimental allergic encephalomyelitis, rheumatoid arthritis, ischemia perfusion injury), and nephrotoxic nephritis in mice.	17237428
CD59	P13987	PS	The hypothesis that CD59 deficiency may contribute to synovial inflammation in rheumatoid arthritis is supported by the report that deletion of CD59a, the murine homologue of human CD59, increased disease severity in an antigen-induced arthritis model, a phenotype that was reversed by recombinant membrane-targeted CD59.	16859540
CD6	P30203	PS	Interestingly, the peripheral blood proportion of CD6(+) B cells is decreased in patients with primary Sjögren's syndrome, as opposed to those with rheumatoid arthritis.	20810246
CD6	P30203	PS	In 15 RA patients a manual oscillation technique was applied at T12 and L4 for 12 minutes. [1999]	10229137
CD68	P34810	IEDB,PS	Synovial tissue sublining CD68 expression is a biomarker of therapeutic response in rheumatoid arthritis clinical trials: consistency across centers.	19671815
CD69	B4E009	PS	Together with the reports that showed the synovial T cells of rheumatoid arthritis patients express a high level of CD69, the anti-CD69 autoantibodies may provide activation-related signaling through CD69 to synovial T cells and thus may exacerbate synovial inflammation in rheumatoid arthritis.	11145721
CD74	P04233	PS	Different MHC class II alleles exhibit distinct affinities for CLIP, and a low affinity interaction has been associated with decreased dependence upon H-2M and increased susceptibility to rheumatoid arthritis, suggesting that decreased CLIP affinity alters the MHC class II-bound peptide repertoire, thereby promoting autoimmunity.	15034026
CD80	P33681	Kegg
CD86	P42081	Kegg
CD8A	P01732	PS	This result may suggest that decreased expression of NKB1(+) CD8(+ )T cells contributes to the pathogenesis of rheumatoid arthritis mediated by the activation of CD8(+) T cells.	14579161
CD8A	P01732	PS	There was an inverse relationship between the ability of synovial fluids mononuclear cells to release soluble CD8 and soluble interleukin-2 receptor, indicating that the CD8+ T cell population may play an important immunoregulatory role in rheumatoid arthritis.	2115417
CD8A	P01732	PS	Depletion of either CD4(+) or CD8(+) T cells ameliorated collagen-induced rheumatoid arthritis severity and sJag1-P further improved collagen-induced rheumatoid arthritis in CD4(+) but not CD8(+) T cell-depleted mice.	19265135
CD8A	P01732	PS	Similarly, PHA stimulation of PBMC derived from patients with RA resulted in a significantly lower production of sCD8 (35 +/- 46 U/ml) as compared to the one obtained by PHA stimulation of PBMC derived from healthy controls (177 +/- 59 U/ml; P less than 0.0005). This difference could not be explained by a lower proliferative response to PHA by PBMC derived from patients with RA (21,474 +/- 14,022…	2118434
CD8A	P01732	PS		18947375
CD8A	P01732	PS		19380796
CD8A	P01732	PS	The data suggest a previously unsuspected role of CD8+ lymphocytes in modulating germinal center formation and raise the possibility that CD8+ CD40L+ T cells are involved in aggravating pathologic immune responses in rheumatoid synovitis	9834130
CD8A	P01732	PS		18606650
CD97	P48960	PS,UniProt	Treatment with antibodies to CD97 ameliorates the collagen-induced model of rheumatoid arthritis in DBA/1 mice, but the net contribution of CD55 is unknown.	20131275
CD97	P48960	PS,UniProt	Uniprot function section: Expression are increased under inflammatory conditions in the CNS of multiple sclerosis and in synovial tissue of patients with rheumatoid arthritis. Increased expression of CD97 in the synovium is accompagnied by detectable levels of soluble CD97 in the synovial fluid.
CDH11	P55287	PS	The cell-cell adhesion molecule cadherin-11 is important in embryogenesis and bone morphogenesis, invasion of cancer cells, lymphangiogenesis, homing of cancer cells to bone, and rheumatoid arthritis.	19274078
CDK6	Q00534	GAD	Finally, we identified evidence of association at four additional gene loci for RA: MMEL1-TNFRSF14 (rs3890745, P = 0.0035 replication, P = 1.1 x 10(-7) overall), CDK6 (rs42041, P = 0.010 replication, P = 4.0 x 10(-6) overall), PRKCQ (rs4750316, P = 0.0078 replication, P = 4.4 x 10(-6) overall), and KIF5A-PIP4K2C (rs1678542, P = 0.0026 replication, P = 8.8 x 10(-8) overall).	18794853
CDKN1A	P38936	PS	The induction of p21(Cip1) in rheumatoid synovial tissues by pharmacological agents may also be an effective strategy to treat rheumatoid arthritis.	11120858
CDKN1A	P38936	PS	The results of in vivo gene transfer were further supported by the recent report that adenovirus-mediated gene transfer of p21WAF1/Cip1 suppressed the spontaneous induction of IL-6 and matrix metalloproteinase 1 (MMP-1) in rheumatoid arthritis synovial fibroblasts.	15476220
CDKN2A	P42771	PS	rheumatoid arthritis synovial fibroblasts were also treated with a synthetic CDK-4/6 inhibitor (CDK4I).	16802342
CDKN2A	P42771	PS	This suggests that synthetic compounds that selectively induce the expression of p16INK4a or p21Cip1 could act as therapeutic agents against Rheumatoid arthritis.	11120858
CDKN2A	P42771	PS	Quite recently, Taniguchi et al. have demonstrated the expression of p16INK4a, which induced the cell cycle arrest in rheumatoid arthritis synovial fibroblast.	10653854
CDKN2A	P42771	PS	More recently, it was demonstrated that adenoviral gene transfer of p16INK4a inhibited the growth of human rheumatoid arthritis synovial fibroblasts without inducing apoptosis.	15476220
CENPE	Q02224	PS	In summary, the results of the present study support the hypothesis that CENP-E, presumably independently from medication, may not only be upregulated, but may also be involved in rheumatoid arthritis pathophysiology.	11056662
CFB	P00751	PS	Factor B deficiency has been reported to ameliorate K/BxN serum transfer and collagen-induced models of rheumatoid arthritis.	17921140
CFH	P08603	PS	Release of endogenous anti-inflammatory complement regulators FHL-1 and factor H protects synovial fibroblasts during rheumatoid arthritis.	12780697
CHGA	P10645	PS	TNF-alpha blockade allows a clinical effect in patients with rheumatoid arthritis and modifies the correlation between CHGA and TNF-alpha receptors, suggesting that TNF-alpha and CHGA reciprocally interfere in the pathogenesis of rheumatoid arthritis, through intermediate adaptors, whose identification warrants further studies.	16855170
CHI3L1	P36222	IEDB,PS	YKL-40 is secreted by chondrocytes, synovial cells, and macrophages, and recently it has been reported that YKL-40 has a role as an autoantigen in rheumatoid arthritis .	9686683
CHI3L2	Q15782	PS	The cellular and humoral immune responses to YKL-39 may be involved in the pathological process of osteoarthritis as well as rheumatoid arthritis.	12136906
CIITA	P33076	GAD,OMIM	The MHC2TA gene influences predisposition to rheumatoid arthritis and multiple sclerosis, but not to IBD. The -168G allele is not an aetiological variant in itself, but a genetic marker of susceptibility/protection haplotypes. MHC2TA IS A SYNONYM OF CIITA	17012290
CILP	O75339	IEDB,UniProt	The immune response to CILP may play a role in the pathogenesis of inflammatory joint destruction. Our results support the role of an immune-mediated process in the joint destruction present in chronic arthropathies such as OA and RA. The results suggest that suppression of immune responses to various components of the cartilage, such as CILP, might be therapeutically beneficial in these chronic …	11315923
CILP	O75339	IEDB,UniProt	Anti-CILP antibodies were detected in 25/136 OA patients but only 1/67 controls. Anti-YKL-39, anti-OPN, and anti-CCP antibodies were detected in 9/136, 11/136, and 7/136 of the OA patients, respectively, and 0/67 controls. There was rarely overlap of these antibodies in a single patient, suggesting distinct antigen specificity in each case. The antibodies were detected in patients with OA of grad…	15378262
CLEC7A	Q9BXN2	PS	As a consequence, dectin-1 mediated inflammatory responses could contribute to the aetiology or disease severity of rheumatoid arthritis.	20158887
CMA1	P23946	PS	Clearly, since a multitude of evidence suggests that mMCP-4 is the relevant murine counterpart to the only human chymase, it is thus likely that MC chymase contributes to the pathology of rheumatoid arthritis and thereby may constitute a relevant therapeutic target.	19010978
COL18A1	P39060	PS	On the other hand, endostatin, thrombospondin-1 and -2 are angiogenic inhibitors in rheumatoid arthritis.	16493585
COL18A1	P39060	PS	The results suggest that antiangiogenesis treatment using endostatin represents a potential new therapeutic strategy for rheumatoid arthritis.	12022345
COL18A1	P39060	PS	These findings indicate that rhEndostatin has a therapeutic effect on Rheumatoid arthritis by inducing fibroblast-like synoviocytes apoptosis, which is strongly associated with increased expression of Fas, c-jun, and caspase-3, but not NFkappaB.	18509875
COL18A1	P39060	PS	Other studies have also shown that inhibiting angiogenesis by administration of angiostatin, endostatin, paclitaxel, and TNP-470 improves outcomes in rheumatoid arthritis models.	19218530
COL2A1	P02458	IEDB,PS	Antibodies to type II collagen may have a pathophysiologic role in rheumatoid arthritis, especially in patients seronegative for RF.	2213752
COL2A1	P02458	IEDB,PS	The anti-arthritic effect of NM-3, a new isocoumarin, was examined using a type II collagen-induced arthritis model for human rheumatoid arthritis in DBA/1J mice.	11958283
COL2A1	P02458	IEDB,PS	Antibodies against type II collagen (CII) are important in the development of collagen-induced arthritis and possibly also in rheumatoid arthritis.	16207332
COL2A1	P02458	IEDB,PS	In this study, we investigated the therapeutic effect of adjuvant-free administration of the autovaccine on collagen-type-II-induced rheumatoid arthritis (CIA) in mice.	19393605
COL2A1	P02458	IEDB,PS		10629873
COL2A1	P02458	IEDB,PS		12465029
COL2A1	P02458	IEDB,PS		12368374
COL2A1	P02458	IEDB,PS		17427955
COL2A1	P02458	IEDB,PS		17123065
COL2A1	P02458	IEDB,PS		16967187
CPA6	Q8N4T0	PS	Our data suggest that thrombin-activatable carboxypeptidase B plays a central homeostatic role in rheumatoid arthritis by regulating neutrophil viability and reducing synoviocyte adhesion.	19790060
CREB1	P16220	PS	These findings suggest that CREB is implicated in IL-6 production from synovial cells and plays an important role in rheumatoid arthritis pathogenesis.	19921094
CRH	P06850	PS	However, other genes such as interleukin-1 and corticotropin-releasing hormone may play a role in susceptibility to rheumatoid arthritis.	12077707
CRH	P06850	PS	Moreover, articular CRH in rheumatoid arthritis was shown to be elevated without systemic elevations in plasma CRH.	12746287
CRH	P06850	PS	The data reported here suggest that, like CRH, urocortin acts as an autocrine or paracrine proinflammatory mediator in the synovium of rheumatoid arthritis and osteoarthritis patients via CRH receptor1s and may be involved in the pathophysiology of rheumatoid arthritis and other inflammatory diseases.	11549672
CRP	P02741	IEDB,PS	Part of the activation of complement in rheumatoid arthritis is mediated by C-reactive protein and is correlated with disease activity.	11352263
CRP	P02741	IEDB,PS	We examined the association of C-reactive protein with endothelium-derived nitric oxide-dependent vasomotor function and subclinical measures of atherosclerosis and arteriosclerosis in patients with raised C-reactive protein resulting from rheumatoid arthritis.	20436910
CRP	P02741	IEDB,PS	This concept is explored further in this article, particularly in relation to the use of the C-reactive protein-based disease activity score in the evaluation of rheumatoid arthritis, where a systematic under-scoring or over-scoring of disease activity could result from a failure to consider the genetic influences on C-reactive protein level.	21468143
CRP	P02741	IEDB,PS		16263778
CRP	P02741	IEDB,PS	Complement activation in patients with rheumatoid arthritis mediated in part by C-reactive protein	11352262
CRP	P02741	IEDB,PS	Adiposity is independently associated with CRP levels in women with RA, and thus may confound the estimation of RA disease activity when serum CRP concentration is used as a surrogate for systemic inflammation.	18759279
CRP	P02741	IEDB,PS		18292576
CSF1	P09603	Kegg,PS,UniProt	Excessive and prolonged release of cytokines, such as M-CSF, TNFa, IL-6, and IL-8, seems to play a role in the pathogenesis of inflammatory bone and joint destruction in rheumatoid arthritis.	17763413
CSF1	P09603	Kegg,PS,UniProt	CSF-1 is produced constitutively by synovial fibroblasts from rheumatoid arthritis (RA) and osteoarthritis patients and, in collaboration with receptor activator of nuclear factor kappa B ligand (RANKL), contributes to the differentiation of synovial macrophages into osteoclasts [74], which are involved in bone destruction in RA. Increased plasma CSF-1 in patients with RA is correlated with an in…	16337366
CSF1R	P07333	PS,UniProt	These results suggest that c-Fms plays a central role in the pathogenesis of rheumatoid arthritis by mediating the differentiation and priming of monocyte lineage cells.	20181277
CSF1R	P07333	PS,UniProt	CSF-1 is produced constitutively by synovial fibroblasts from rheumatoid arthritis (RA) and osteoarthritis patients and, in collaboration with receptor activator of nuclear factor kappa B ligand (RANKL), contributes to the differentiation of synovial macrophages into osteoclasts [74], which are involved in bone destruction in RA. Increased plasma CSF-1 in patients with RA is correlated with an in…	16337366
CSF2	P04141	Kegg,PS	These results suggested that IL-1 beta, IL-6, TNF alpha and GM-CSF play a key role in the pathogenesis of rheumatoid arthritis.	7976375
CSF2	P04141	Kegg,PS	Certain growth factors (transforming growth factor beta, platelet derived growth factor, granulocyte macrophage-colony stimulating factor) also play a role in rheumatoid arthritis.	2111575
CSF2	P04141	Kegg,PS	We have reported previously that metastatic lymph node 51 (MLN51) and granulocyte-macrophage colony-stimulating factor (GM-CSF) are involved in the proliferation of fibroblast-like synoviocytes in the pathogenesis of rheumatoid arthritis.	18513326
CSF2	P04141	Kegg,PS	Our results indicate that GM-CSF contributes to the pathogenesis of RA through upregulation of NGAL in neutrophils, followed by induction of TERA, cathepsin D and TG2 in synoviocytes. NGAL and the upregulated enzymes may therefore play an important role in RA.	20527084
CSF2	P04141	Kegg,PS	Because we have recently reported that supernatants of cultured RA synovial cells produce a non-IFN-gamma factor that induces HLA-DR on monocytes, we then attempted to neutralize this factor with specific anti-GM-CSF mAb. Four separate synovial tissue supernatants were studied, and the antibody neutralized the HLA-DR-inducing factor in each (p less than 0.01).	2504878
CSF2	P04141	Kegg,PS		14634133
CSF2	P04141	Kegg,PS	However, MLN51 knock-down by siRNA completely blocked the GM-CSF/SF-mediated proliferation of RA FLSs. Taken together, our results imply that MLN51, induced by GM-CSF, is important in the proliferation of RA FLSs in the pathogenesis of RA.	17101062
CSF2	P04141	Kegg,PS		15593185
CSF2	P04141	Kegg,PS		19641137
CSF3	P09919	PS	Administration of G-CSF can exacerbate Rheumatoid arthritis, murine collagen-induced arthritis and a passive transfer model of collagen-induced arthritis in rats.	15272075
CSF3	P09919	PS	This pathway could be a potential response in G-CSF-driven rheumatoid arthritis,serving to enhance the migratory capabilities of joint-infiltrating granulocytes, a possibility that requires further investigation.	20185584
CTGF	P29279	PS	Their reports indicate that CTGF has a significant role for rheumatoid arthritis pathogenesis and our present data can support these previous reports.	19922639
CTLA4	P16410	GAD,Kegg,PS	The association between the CTLA4 G allele and early RA is largely explained by individuals with RA who have coexisting autoimmune endocrinopathies.	11886967
CTLA4	P16410	GAD,Kegg,PS	These results provide new insight into this complex association, confirm previous data from other studies, and suggest that the CTLA4 gene could be involved in the pathogenesis of rheumatoid arthritis.	10203024
CTLA4	P16410	GAD,Kegg,PS	Our results suggest that defects in CTLA-4 could contribute to abnormal Treg function in rheumatoid arthritis and may represent a target for therapy for inducing long-lasting remission.	19036923
CTLA4	P16410	GAD,Kegg,PS	Tongbi Mixture 2 can inhibit T lymphocytes through down-regulating the expressions of CD28 and CD152 and the content of TNF-alpha, which may be the major mechanisms in treating rheumatoid arthritis.	18601859
CTLA4	P16410	GAD,Kegg,PS	These results suggested that the CTLA-4 gene might be involved in the susceptibility to RA in the Chinese Han population and both +49 and CT60 of CTLA-4 gene might be the causal variants in RA disease.	15841095
CTLA4	P16410	GAD,Kegg,PS	Optimal concentrations of CTLA4-Ig for the CTLA4-Ig/B7.2 masking on activated macrophages were identified and were found to induce significant downregulation in the cell production of IL-6, TNFalpha, IL1-beta and TGFbeta. In conclusion, macrophages would appear to be a sensitive target for CTLA4-Ig treatment in RA.	19930661
CTLA4	P16410	GAD,Kegg,PS	Our results replicate and firmly establish the association of STAT4 and CTLA4 with RA and provide highly suggestive evidence for IL2/IL21 loci as a risk factor for RA. Given the strong statistical power of our meta-analysis to confirm a true-positive association, these findings provide considerable support for the involvement of CTLA4 in distinct subsets of RA patients.	19404967
CTLA4	P16410	GAD,Kegg,PS		19007425
CTLA4	P16410	GAD,Kegg,PS	Given the strong statistical power to replicate a true-positive association in this study, our results provide support for PTPN22, CTLA4, and PADI4 as RA susceptibility genes and demonstrate novel associations with clinically relevant subsets of RA.	16380915
CTLA4	P16410	GAD,Kegg,PS		17675524
CTSB	P07858	IEDB,PS	Therefore, cathepsin B may participate in joint destruction of rheumatoid arthritis, and its inhibitor may be effective for rheumatoid arthritis care.	11327703
CTSB	P07858	IEDB,PS	We have previously reported that cathepsin B may be involved in the pathogenesis of rheumatoid arthritis, and the present results may have a bearing on the effects of HuIFNs on the immune system.	2472002
CTSK	P43235	Kegg,PS	Cathepsin K therefore plays a role in bone remodelling and resorption in diseases such as osteoporosis, osteolytic bone metastasis and rheumatoid arthritis.	15642144
CTSK	P43235	Kegg,PS	Based on the assumed critical role of fibroblast- and macrophage-like synoviocytes in cartilage erosion and the potent collagenolytic activity of cathepsin K, cathepsin K represents a potential target for treatment of cartilage degradation in rheumatoid arthritis.	11920402
CTSL1	P07711	Kegg,PS	D-F, Cathepsin L shows diffuse, moderate to strong cytoplasmic expression in proliferating synovial cells in pigmented villonodular synovitis (D), focal, slight to moderate cytoplasmic staining in inflammatory and proliferating synovial cells in rheumatoid arthritis (E), and focal, slight to moderate cytoplasmic staining in singular cells of the synovial lining in osteoarthritis (F).	16508983
CX3CL1	P78423	PS	Recently, accumulating evidence has shown that fractalkine is involved in the pathogenesis of rheumatoid arthritis and allied conditions.	16767549
CX3CL1	P78423	PS	Our data suggest that CX3CL1/CX3CR1 axis might play a role in the induction and development of the endothelial dysfunction during Rheumatoid arthritis.	17804530
CX3CL1	P78423	PS	Recently, accumulating evidence in both clinical studies and animal disease models has shown that fractalkine is also involved in the pathogenesis of various chronic inflammatory diseases, such as rheumatoid arthritis and atherosclerosis.	15997176
CX3CL1	P78423	PS	These findings indicate a novel role of FKN in regulating RA FLS cytoskeletal structure and migration. FKN specifically induces RA FLS phosphorylation of the MAP kinases JNK and ERK-1/2, as well as full activation of Akt.	17665439
CX3CL1	P78423	PS	These results indicate that Fkn and its receptor are both expressed in RA and in rat AIA, and that sFkn is up-regulated in RA SF. Furthermore, our data suggest a new role for Fkn in monocyte chemotaxis in the inflamed RA joint.	11465708
CX3CL1	P78423	PS	In this review, we describe the research to date, which implicates FKN and its receptor in the pathogenesis of RA and propose that this molecule may represent a future therapeutic target for RA.	18495821
CX3CL1	P78423	PS		17962485
CX3CR1	P49238	PS	Our data suggest that CX3CL1/CX3CR1 axis might play a role in the induction and development of the endothelial dysfunction during Rheumatoid arthritis.	17804530
CX3CR1	P49238	PS	As it appears to have relatively less redundancy than some of its chemokine counterparts, the inhibition of Fractalkine or CX3CR1 may well become a new and effective therapeutic target in Rheumatoid arthritis.	18495821
CX3CR1	P49238	PS	Because CX3CR1 stimulation is a common pathway used by T cells, exogenous TNFa, and soluble fractalkine to stimulate fibroblast-like synoviocyte proliferation, CX3CR1-fractalkine receptor blocking might serve as an effective therapeutic intervention and reduce hyperplasia of the synovium and joint inflammation in rheumatoid arthritis.	17907166
CXCL1	P09341	Kegg,PS	Together, these results suggest that inhibition of CXCL1, CXCL5, or leukotriene B4 may represent a potential therapeutic strategy in rheumatoid arthritis.	18576322
CXCL10	P02778	PS	The chemokine receptor CXCR3 and its ligands CXCL9, CXCL10 and CXCL11 are involved in variety of inflammatory disorders including multiple sclerosis, rheumatoid arthritis, psoriasis and sarcoidosis.	21255008
CXCL10	P02778	PS	Induction of CXCL10 expression by IFNß released by poly(I-C) stimulated rheumatoid arthritis synovial fibroblasts.	16142732
CXCL10	P02778	PS	These results suggest that the induction of IP-10 in the synovium of inflamed joints is important for the progression of rheumatoid arthritis.	18438854
CXCL10	P02778	PS	It is expressed on activated effector and memory T cells, on the T helper subset, preferentially of the T-helper 1 phenotype, on the subset of B cells, and on natural killer cells. CXCR3 was also shown to be functionally expressed on endothelial cells and on some tumors such as human melanoma. CXCR3 and its ligands, the CXC chemokines CXCL11 (I-TAC), CXCL10 (IP-10), and CXCL9 (Mig), play a role i…	16368892
CXCL11	O14625	PS	The chemokine receptor CXCR3 and its ligands CXCL9, CXCL10 and CXCL11 are involved in variety of inflammatory disorders including multiple sclerosis, rheumatoid arthritis, psoriasis and sarcoidosis.	21255008
CXCL11	O14625	PS	It is expressed on activated effector and memory T cells, on the T helper subset, preferentially of the T-helper 1 phenotype, on the subset of B cells, and on natural killer cells. CXCR3 was also shown to be functionally expressed on endothelial cells and on some tumors such as human melanoma. CXCR3 and its ligands, the CXC chemokines CXCL11 (I-TAC), CXCL10 (IP-10), and CXCL9 (Mig), play a role i…	16368892
CXCL12	P48061	Kegg,PS	Several actions of the chemokine CXCL12 have potential relevance for rheumatoid arthritis .	16960937
CXCL12	P48061	Kegg,PS	Cooperativity between MMP-1 and CXCR4/SDF-1 signaling influences the behavior of activated fibroblasts in both rheumatoid arthritis and cancer.	19800199
CXCL12	P48061	Kegg,PS	The CXCL12-CXCR4 axis has been proven to be involved in several problematic diseases, including AIDS, cancer cell metastasis, leukemia cell progression and rheumatoid arthritis .	17017998
CXCL12	P48061	Kegg,PS	Our findings suggest a novel pathological mechanism by which high concentrations of SDF-1 in synovial fluid induce chondrocyte death during osteoarthritis and rheumatoid arthritis.	16960943
CXCL12	P48061	Kegg,PS		19787093
CXCL12	P48061	Kegg,PS	RA synovial tissues had higher levels of CXCL12 on the endothelium than osteoarthritis (OA) tissues; in both, CXCL12 colocalized to heparan sulfate proteoglycans (HSPGs) and high endothelial venules.	16507142
CXCL12	P48061	Kegg,PS	This study demonstrates, for the first time, that SDF-1 is functional in vivo when injected into synovial grafts. In addition, SDF-1 is more potent than TNF alpha, and its mechanisms of action appear to be autonomous. Therefore, SDF-1 may be an important TNF-independent molecule involved in the migration to and retention of inflammatory effector cells in the joint.	11920421
CXCL12	P48061	Kegg,PS	Our findings suggest that inhibition of the interaction between IL-17 from T cells and SDF-1 in FLS may provide a new therapeutic approach in RA.	17393416
CXCL12	P48061	Kegg,PS	Our results indicate that synoviocyte-derived CXCL12 accumulates and it is immobilized on heparan sulfate molecules of endothelial cells, where it can promote angiogenesis and inflammatory cell infiltration, supporting a multifaceted function for this chemokine in the pathogenesis of rheumatoid arthritis.	12574387
CXCL12	P48061	Kegg,PS		19109200
CXCL16	Q9H2A7	PS	Due to these properties, CXCL16 has been suggested to play a role in both atherosclerosis and rheumatoid arthritis .	17300746
CXCL16	Q9H2A7	PS	Our results indicate that CXCL16 plays an important role in T cell accumulation and stimulation in Rheumatoid arthritis synovium and suggest that CXCL16 could be a target molecule in new therapies for Rheumatoid arthritis.	16200580
CXCL16	Q9H2A7	PS	Loss of cell surface-expressed CXCR6 on rheumatoid arthritis synovial fluid T cells induced by activation with cleaved CXCL16.	15880344
CXCL16	Q9H2A7	PS	We have reason to believe that although CXCL16 may play a dominant role in rheumatoid arthritis, it may very well be important in other chronic diseases such as osteoarthritis, since we observed elevated messenger RNA expression of CXCL16 in osteoarthritis compared with normal synovial tissue, and elevated soluble CXCL16 in osteoarthritis synovial fluid compared with normal serum.	16508941
CXCL5	P42830	Kegg,PS	Together, these results suggest that inhibition of CXCL1, CXCL5, or leukotriene B4 may represent a potential therapeutic strategy in rheumatoid arthritis.	18576322
CXCL5	P42830	Kegg,PS	ENA-78 may also play an important role in chronic inflammation of the Rheumatoid arthritis joint and in the recruitment of PMNs into the Rheumatoid arthritis joint.	10358204
CXCL5	P42830	Kegg,PS	endothelial cell expression of DARC was induced by coculture with rheumatoid arthritis synovial fibroblasts, and antibody-blocking CXCL5 interactions with DARC or small interfering RNA targeting DARC expression abolished neutrophil recruitment.	18576313
CXCL6	P80162	Kegg
CXCL9	Q07325	PS	The chemokine receptor CXCR3 and its ligands CXCL9, CXCL10 and CXCL11 are involved in variety of inflammatory disorders including multiple sclerosis, rheumatoid arthritis, psoriasis and sarcoidosis.	21255008
CXCL9	Q07325	PS	It is expressed on activated effector and memory T cells, on the T helper subset, preferentially of the T-helper 1 phenotype, on the subset of B cells, and on natural killer cells. CXCR3 was also shown to be functionally expressed on endothelial cells and on some tumors such as human melanoma. CXCR3 and its ligands, the CXC chemokines CXCL11 (I-TAC), CXCL10 (IP-10), and CXCL9 (Mig), play a role i…	16368892
CXCR1	P25024	PS	CXCL8 and its receptors CXCR1 and CXCR2 play a critical role in the pathophysiology of several inflammatory diseases, including multiple sclerosis, rheumatoid arthritis, and asthma.	17204468
CXCR2	P25025	PS	The studies described above demonstrate that a potent and selective nonpeptide antagonist of human CXCR2 inhibits multiple models of rheumatoid arthritis in the rabbit.	12444152
CXCR2	P25025	PS	CXCL8 and its receptors CXCR1 and CXCR2 play a critical role in the pathophysiology of several inflammatory diseases, including multiple sclerosis, rheumatoid arthritis, and asthma.	17204468
CXCR3	P49682	PS	These findings suggest that substantial expression of CXCR3 protein on mast cells within synovial tissue from rheumatoid arthritis patients plays a significant role in the pathophysiology of rheumatoid arthritis, accompanied by elevated levels of the chemokines CXCL9 and CXCL10.	12932287
CXCR4	P61073	PS	Cooperativity between MMP-1 and CXCR4/SDF-1 signaling influences the behavior of activated fibroblasts in both rheumatoid arthritis and cancer.	19800199
CXCR4	P61073	PS	The CXCL12-CXCR4 axis has been proven to be involved in several problematic diseases, including AIDS, cancer cell metastasis, leukemia cell progression and rheumatoid arthritis .	17017998
CXCR4	P61073	PS	These results indicate that CXCR4 expression in T cells is important for the development of collagen-induced arthritis, by recruiting activated T cells toward inflammatory sites, and suggest that CXCR4 is a good target for the treatment of rheumatoid arthritis in humans.	20939892
CXCR4	P61073	PS		19787093
CXCR4	P61073	PS	SDF-1 is overproduced in RA FLS, and IL-17 could up-regulate the expression of SDF-1 in RA FLS via pathways mediated by PI 3-kinase, NF-kappaB, and AP-1. Our findings suggest that inhibition of the interaction between IL-17 from T cells and SDF-1 in FLS may provide a new therapeutic approach in RA.	17393416
CXCR5	P32302	PS	Our data showing the presence of CXCR5 on endothelial cells in the synovium and the presence of its ligand in this tissue suggest that CXCR5 may play an angiostatic role in rheumatoid arthritis pathophysiology, although the angiostatic effects of CXCL13 could potentially be acting through CXCR3, which is also expressed by the rheumatoid arthritis synovial endothelium.	15743468
CXCR6	O00574	PS	Thus, blockade of the CXCL16-CXCR6 interaction could be a new, potentially useful therapy for rheumatoid arthritis.	16200580
CYP11B2	P19099	GAD		16207322
CYP17A1	P05093	GAD	The RFLPs of the CYP17 gene may constitute a disease modifying factor through sex hormone production.	10609072
CYP1A1	P04798	GAD	The linkage disequilibrium between CYP1A1 4889G and CYP1A1 6235C can be found in this study. MnSOD gene polymorphisms are not related to susceptibility to RA in Taiwan, whereas individuals with CYP1A1 4887A tend to avoid the development of RA. Moreover, CYP1A1 4889G/G and 4887C/A may play a role in the development of Sjögren's syndrome, especially in the presence of MnSOD 1183T/T. These findings …	12590982
CYR61	O00622	PS	Our findings indicate that Cyr61 plays a critical role in IL-17-mediated proliferation of Fibroblast-like synoviocytes in rheumatoid arthritis and likely contributes to hyperplasia of synovial lining cells and eventually to joint destruction in patients with rheumatoid arthritis.	19950293
CYTL1	Q9NRR1	PS	Those discovered structural features of Cytl1 as CCL2-like chemokine, together with the fact that both, CCL2 and Cytl1, are known to be involved in cartilage development and pathogenesis of osteoarthritis and rheumatoid arthritis, make us hypothesize that Cytl1 could be a structurally and functionally related analog of CCL2 signaling through the chemokine receptor CCR2.	21322034
DDIT3	P35638	PS	The small interfering RNA knock-down approach successfully inhibited CHOP expression in both thapsigargin and tunicamycin-treated OASF and rheumatoid arthritis synovial fibroblasts.	20122151
DDR1	Q08345	UniProt	The present study shows that unique ASV derived from receptors that play key roles in angiogenesis – namely, VEGF receptor type 1 and, for the first time, Tie1 – can markedly reduce arthritis severity. More broadly, our results demonstrate that ASV are a source of novel proteins with therapeutic potential in diseases in which angiogenesis and cellular hyperplasia play a central role, such as rheu…	18593464
DDX39B	Q13838	GAD	The BAT1 -348T polymorphism is associated with RA susceptibility independently of HLA-DRB1. The role of BAT1 in the regulation of tumor necrosis factor-a suggests that BAT1 may regulate the inflammatory response observed in patients with RA. BAT1 IS A SYNONYM FOR DDX39B	18381799
DDX58	O95786	PS	These findings suggest that RIG-I may play an important role in the pathogenesis of synovial inflammation in rheumatoid arthritis, at least in part, by regulating the Interferon-gamma-induced expression of CXCL10/IP-10.	18505427
DKK1	O94907	PS	In different stage of Rheumatoid arthritis, DKK-1 and OPG may play different roles in the pathogenesis of Rheumatoid arthritis.	20819596
DLL1	O00548	PS	Since IFN-? and TNF-a are key cytokines in various autoimmune diseases and Dll1 has been implicated in the development of Th1 immune responses, Dll1 induced on inflammatory macrophages may be also involved in the pathogenesis of Th1-mediated autoimmune disease such as rheumatoid arthritis.	18381350
DNASE2	O00115	GAD	The association of SNPs in the 5'-regulatory region of the DNA degrading enzyme DNASE2 with RA implies a role for this enzyme in the pathogenesis of this autoimmune disease.	18812394
DNMT3B	Q9UBC3	PS	The -283C/T polymorphism of the DNMT3B gene influences the progression of joint destruction in rheumatoid arthritis.	19777235
DPP4	P27487	PS	The reduced activity of DPP IV along with increased titers of circulating antibodies to GRP78 and phosphoglucose isomerase may play a role in the pathogenesis of rheumatoid arthritis and can be successfully modified by administration of adalimumab.	16265688
DPP4	P27487	PS	The anti-1F7 binding to the T cell surface, that led to CD26 antigen modulation and enhancement of both IL-2 synthesis by, and 3H-TdR incorporation of, anti-CD3- or anti-CD2-triggered peripheral blood T cells in rheumatoid arthritis and control subjects, was unable to affect significantly both expression and functional activity of rheumatoid arthritis synovial fluid T lymphocytes.	7955530
DPP4	P27487	PS		16846531
DPP4	P27487	PS		17372022
DUSP1	P28562	PS	MKP1 constitutes an exciting, novel potential therapeutic target for Rheumatoid arthritis.	18554149
DUSP1	P28562	PS	The present study suggests that mimicry of glucocorticoid-induced MKP-1 is a potential therapeutic goal in inflammatory diseases such as rheumatoid arthritis.	15476200
EGF	P01133	PS	These results suggest that EGF is involved in the inflammatory process of rheumatoid arthritis by stimulating COX-2 expression and prostaglandin E(2) production.	19680656
EGF	P01133	PS	To test the inhibition of Ras and Raf signaling in RafNT-transduced rheumatoid arthritis synovial fibroblasts, cells were stimulated with epidermal growth factor, and the phosphorylation of extracellular signal-regulated kinase and JNK was determined by Western blot analysis using anti-phospho-extracellular signal-regulated kinase and anti-phospho-JNK antibodies.	15457447
EGFR	P00533	PS	Adenovirus encoding tPA-herstatin was produced and tested for efficacy in the mouse Collagen-induced arthritis model, in order to explore the potential of anti-human epidermal growth factor receptor family-directed therapies in an autoimmune disease such as Rheumatoid arthritis.	18821697
EGR1	P18146	PS	Rheumatoid arthritis skin fibroblasts were induced for transient Egr-1 transcription by addition of 20% FCS and served as positive control.	10050673
ELANE	P08246	PS	We suggest that PMN elastase may play a significant role in rheumatoid arthritis disease.	9093794
EPO	P01588	PS	Recent studies document that the anemia of rheumatoid disease can also be alleviated with intermittent intravenous or subcutaneous administration of erythropoietin without apparent adverse reaction.	1543667
EPO	P01588	PS	Encouraging results have been observed when erythropoietin was used to treat anemia due to rheumatoid arthritis, hematological malignancies, and prematurity.	1785666
EPO	P01588	PS	Erythropoietin , a haemopoietic growth factor and a primary regulator of erythropoiesis, is widely used to treat anaemia in various chronic complications of rheumatoid arthritis .	12440938
EPO	P01588	PS		8356412
EPO	P01588	PS		1879083
EPX	P11678	PS
ERBB2	P04626	PS	The results presented here suggest that ErbB-2 could be an important target for the growth inhibition of synovial cells in rheumatoid arthritis, which may provide a new approach to control rheumatoid arthritis.	11229455
ESR1	P03372	GAD,PS	rheumatoid arthritis rheumatoid arthritis; monoclonal antibody = monoclonal antibody; NSAIDs = nonsteroidal antiinflammatory drugs; DMARDs = disease-modifying antirheumatic drugs; C-reactive protein = C-reactive protein; ESR = erythrocyte sedimentation rate.	14872486
ESR1	P03372	GAD,PS	Some variants of the OR gene are related to the onset of RA in women in certain age periods, suggesting the role of the interaction between the OR gene and serum concentrations of oestrogen at the onset of the disease.	10343533
ESR1	P03372	GAD,PS	Some variants of the OR gene are related to the onset of RA in women in certain age periods, suggesting the role of the interaction between the OR gene and serum concentrations of oestrogen at the onset of the disease.	10343533
ETS2	P15036	PS
EXOC4	Q96A65	GAD	Our locus-wide association and LD analyses identified intronic SNPs and haplotypes in the SEC8L1 gene that are strongly associated with RA. We propose that SEC8L1, which encodes a component of the exocyst complex, is a candidate susceptibility gene for RA in the Japanese population.	15880602
F2	P00734	PS	Thus, thrombin may promote the inflammation process in rheumatoid arthritis by inhibiting the fibrinolytic system and preventing the removal of fibrin.	10733483
F2	P00734	PS	These findings indicate that thrombin may act as a mitogen for synovial cells through thrombin receptor and may play some role in synovial overproliferation and remodeling in rheumatoid arthritis.	7554443
F2	P00734	PS	Thrombin stimulates synovial cell proliferation involved in NF-kappaB activation, at least in part, through a protein kinase C mediated pathway, possibly indicating that thrombin plays an important role in synovial hyperplasia in rheumatoid arthritis.	11128663
F2	P00734	PS	The high levels of thrombin activity in the SF of patients with RA and strong mitogenic activity of thrombin toward the synovial fibroblast-like cells suggest that thrombin plays an important role in the pathogenesis of RA.	8877916
F2	P00734	PS	Our findings show that the actions of thrombin on the proliferation of RA SFs, cell-cycle progression to the S phase, and IL-6 secretion were mainly mediated by the G13 and RhoGEF pathways.	15899034
F2	P00734	PS		15561738
F2	P00734	PS	Protease-activated receptor 1 (PAR-1) is the cell surface receptor for thrombin. These data demonstrate the requirement of PAR-1 for the expression of AIA, the development of an antigen-specific Ig response, thrombin-induced macrophage cytokine and MMP expression, and the inhibitory effect of PAR-1 on serum IL-4. We conclude that PAR-1 plays a significant role in this model of arthritis.	15818676
F2	P00734	PS		15743473
F2R	P25116	PS	Neutralizing PAR-1 may be a goal in the treatment of rheumatoid arthritis.	15818676
F2R	P25116	PS	Interestingly, studies have shown that PAR1 and PAR2 contribute to the development of rheumatoid arthritis.	17905725
F2RL1	P55085	PS	This study was undertaken to examine synovial PAR-2 expression and to determine the effect of a novel PAR-2 antagonist on synovial cytokine production, in order to investigate the hypothesis that PAR-2 plays a critical role in the pathogenesis of rheumatoid arthritis.	17328048
F2RL1	P55085	PS	Interestingly, studies have shown that PAR1 and PAR2 contribute to the development of rheumatoid arthritis.	17905725
F2RL1	P55085	PS	The therapeutic potential for PAR2 antagonists, which relieve symptoms in models of rheumatoid arthritis, appears clearer (Kelso et al., 2006; Cenac et al., 2007).	18768780
F2RL1	P55085	PS	This in vivo study is the first to explore the relationship between synovial mast cells and PAR-2. Our results support the hypothesis that mast cells contribute to the pathogenesis of inflammatory arthritis through PAR-2 activation via release of mast cell tryptase.	17968878
F3	P13726	PS	Our results show that tissue factor expression in arthritic synovial tissue favors extravascular coagulation and may play a role in inflammation in rheumatoid arthritis.	12632417
FADD	Q13158	PS	These results suggest that Fas-associated death domain protein gene transfer might be an effective novel therapy for rheumatoid arthritis.	10757027
FAS	P25445	GAD,PS	Our data suggest that the Fas promoter -670 polymorphism is associated with development of anti-RNP antibodies in SLE	11550967
FAS	P25445	GAD,PS	Anti-Fas monoclonal antibodies are considered to be a potential therapeutic agent for rheumatoid arthritis .,	12180717
FAS	P25445	GAD,PS	These findings suggest that local administration of anti-Fas mAb may represent a useful therapeutic strategy for proliferative synovitis such as rheumatoid arthritis.,	8755634
FAS	P25445	GAD,PS	A humanized version of the apoptosis-inducing mouse anti-human Fas monoclonal antibody, HFE7A, is under further development for the treatment of autoimmune diseases such as rheumatoid arthritis.,	12144523
FAS	P25445	GAD,PS	Fas ligation induced Bid cleavage, loss of DeltaPsim, cytochrome c release to the cytosol and activation of caspase-9 and -3 in rheumatoid arthritis synovial fibroblasts.	14623946
FAS	P25445	GAD,PS	PI3 kinase inhibition sensitizes RA FLS to Fas-induced apoptosis by increasing cleavage of Bid protein. Bid suppression completely abrogated Fas-induced apoptosis and Bid overexpression highly increased apoptotic rate of RA FLS in association with cleavage of caspase-9.	20187936
FAS	P25445	GAD,PS	Fas triggering may contribute to the proinflammatory features of RA FLS by activating NF-kappaB and AP-1 and by expression of relevant target genes, such as MMPs and chemokines 16646028"
FAS	P25445	GAD,PS		9410965
FAS	P25445	GAD,PS	This is the first study to demonstrate the suppressive effect of anti-human Fas mAb on osteoclastogenesis in RA synovial tissues through the induction of T cell apoptosis. Induction of apoptosis of infiltrated lymphocytes could be a useful therapeutic strategy for RA, in terms of suppressing both inflammation and bone destruction. 14673986"
FAS	P25445	GAD,PS		10744657
FAS	P25445	GAD,PS	Based on these findings, we postulate a new concept: that interaction of CD44 on RA synovial cells with hyaluronan fragments present in the surrounding extracellular matrix augments Fas expression as well as Fas-mediated apoptosis of synovial cells. This may lead to spontaneous growth arrest through Fas-Fas ligand pathway observed in synovial cells of RA synovitis in vivo.	11466334
FASLG	P48023	PS	Thus, ex vivo gene transfer of FasL may represent a novel therapeutic strategy for rheumatoid arthritis.,	9614552
FASLG	P48023	PS		9410965
FASLG	P48023	PS	Thus, FasL gene transfer may serve as a novel form of therapy for chronic inflammatory diseases such as rheumatoid arthritis.	9329958
FASLG	P48023	PS	Similar observations were made when rheumatoid arthritis synovial fibroblasts in different density states were treated with FasL.	19196465
FASLG	P48023	PS	Rheumatoid arthritis-SFs were transduced with different concentrations of adenoviruses (E1 deleted, CMV promotor) encoding TIMP-3, and stimulated with 100 ng/ml TNF-a and then with 100 ng/ml rhFasL/CD95L.	15879156
FASLG	P48023	PS	DcR3 was expressed in both RA FLS and OA FLS. DcR3-Fc protein inhibited Fas-induced apoptosis in FLS. Down-regulation of DcR3 in FLS by siRNA increased Fas-induced apoptosis. TNFalpha increased DcR3 expression and inhibited Fas-induced apoptosis in RA FLS, but not in OA FLS.	17393415
FCGR2A	P12318	GAD,PS		12486608
FCGR2A	P12318	GAD,PS	Collectively, these data indicate an important role for FcGR expression on monocytes/macrophages in immune complex-induced inflammation in rheumatoid arthritis joints, and argue that FcGRIIa blockade is a possible means to suppress immune complex-driven inflammation in rheumatoid arthritis.	16569263
FCGR2B	P31994	GAD,PS	We have recently shown that Fc? receptor-driven dendritic cell function in rheumatoid arthritis is altered and heavily depends on the expression of the inhibitory FcGRIIb	17133580
FCGR2B	P31994	GAD,PS	This study is the first to show that a single genetic variant, the FCGR2B 695T>C polymorphism, is a critical determinant of disease severity in RA and radically changes DC behavior.	17133580
FCGR3A	P08637	GAD,PS	Taken together, these results suggest that FCRL3 polymorphisms and haplotypes may contribute to genetic susceptibility to rheumatoid arthritis in Chinese population.	20732364
FCGR3A	P08637	GAD,PS	One likely mechanism whereby FcGRIIIa may influence rheumatoid arthritis susceptibility is via antigen presentation.	12649399
FCGR3A	P08637	GAD,PS	Despite the lack of association with individual FCGR polymorphisms in the whole cohort, our studies suggest that FCGR3A-158V/F polymorphisms play a crucial role in Rheumatoid arthritis among those individuals who are positive for anti-glucose-6-phosphate isomerase antibodies.	16277670
FCGR3A	P08637	GAD,PS		15998631
FCGR3A	P08637	GAD,PS	In conclusion, FCGR3A-176F/F genotype was considered to confer risk through genetic interaction with HLA-DRB1 SE.	12486608
FCGR3B	O75015	PS	Given recent evidence that low FCGR3B copy number is a risk factor for systemic but not organ-specific autoimmune disease and the potential importance of polymorphonuclear neutrophil in the pathophysiology of rheumatoid arthritis , the authors hypothesised that FCGR3B gene dosage influences susceptibility to rheumatoid arthritis.	20472591
FCGR3B	O75015	PS	FcGRIIIb, or its intracellular signaling pathway, is a potential therapeutic target in inflammatory diseases such as rheumatoid arthritis, because disruption of its function should decrease inflammatory tissue damage, but not jeopardize host protection against infection.	12115243
FCRL3	Q96P31	GAD,UniProt	The FCRL3 haplotype that is associated with AAD in Caucasians appears to be protective for autoimmune diseases in the Japanese population, demonstrating that this haplotype is unlikely to contain a single primary etiological allele for autoimmunity. Our observations suggest that the susceptibility to autoimmunity at the FCRL3 locus is more complex than initially thought and may extend either side…	17200162
FCRL3	Q96P31	GAD,UniProt	Here we identify a SNP in the promoter region of FCRL3, a member of the Fc receptor-like family, that is associated with susceptibility to rheumatoid arthritis (odds ratio = 2.15, P = 0.00000085). This polymorphism alters the binding affinity of nuclear factor-kappaB and regulates FCRL3 expression;	15838509
FCRL3	Q96P31	GAD,UniProt	This result supports a genetic association of the FCRL3 promoter polymorphism with rheumatoid arthritis	16176992
FCRL3	Q96P31	GAD,UniProt	The FCRL3 polymorphisms associated with rheumatoid arthritis in a Japanese population are not associated per se with rheumatoid arthritis in a Spanish population. A genetic interaction was found between NFkappaB1 and FCRL3 in Spanish patients with rheumatoid arthritis. These findings may provide a general rationale for divergent genetic association results in different populations;	16476711
FCRL3	Q96P31	GAD,UniProt	This study was powered to detect an effect size of 1.24 or greater for the FCRL3-169*C/T functional promoter polymorphism but no evidence for association was detected, suggesting that this gene will not have a substantial effect in determining susceptibility to RA in populations of Northern European descent;	16859508
FCRL3	Q96P31	GAD,UniProt	Our findings support an association of RA with an FCRL3 functional polymorphism and reveal that this association is stronger in the absence of PTPN22 risk genotypes. These findings support a genetic heterogeneity across RA populations, suggesting that both the FCRL3 and PTPN22 genes play roles in RA susceptibility, but in different individuals.	17133579
FGF1	P05230	PS	FGF-1 may play a role in inflammatory disease such as rheumatoid arthritis.	16316338
FGF2	P09038	PS	However, FGF-2 is involved in pathogenesis of rheumatoid arthritis, where the joint is destructed.	16987757
FGF2	P09038	PS	FGF-2-induced RANKL on Rheumatoid arthritis synovial fibroblasts and osteoclast formation were suppressed by an inhibitor of ERK.	15334457
FGF2	P09038	PS	The mobility shift assay and luciferase assay showed that bFGF enhanced C2 binding activity and significantly increased the transcriptional activity on rheumatoid arthritis fibroblasts.	9324017
FGF2	P09038	PS	Our results suggest that telomerase is activated in rheumatoid synoviocytes, and that bFGF upregulates the activity of this enzyme in rheumatoid arthritis synoviocytes.	10836521
FGF2	P09038	PS	Our results suggest that Fas-mediated apoptosis of RA synoviocytes is differentially regulated by TNFalpha and bFGF	10817565
FGF2	P09038	PS	Similarly, bFGF plus IL-1 beta-stimulated release of PLA2 activating protein, a novel mammalian phospholipase stimulator found in high concentrations in RA synovial fluid.(	1420999
FGF2	P09038	PS	FGF-2 may prove to be a possible therapeutic target to treat subjects with RA.	11751992
FGF8	P55075	PS	An anti-FGF8 antibody is expected to attenuate the symptoms of rheumatoid arthritis.	18699993
FGFR1	P11362	PS	This exclusive CD44vRA variant interacts with FGF-2 via v3-attached heparan sulfate in a way that allows enhanced binding and activation of FGFR-1, an event that may contribute to the rheumatoid arthritis inflammatory process.	12697740
FLT1	P17948	Kegg,PS,UniProt	The use of the novel anti-flt-1 peptide, GNQWFI, may be an effective strategy for the treatment of rheumatoid arthritis.	19180491
FLT1	P17948	Kegg,PS,UniProt	Vascular endothelial growth factor (VEGF) and VEGF receptor-1 (VEGFR-1/Flt-1) were shown to be involved in pathological angiogenesis, particularly rheumatoid arthritis .	16709927
FLT1	P17948	Kegg,PS,UniProt	Blockade of vascular endothelial growth factor receptor I , but not VEGF-RII, suppresses joint destruction in the K/BxN model of rheumatoid arthritis.	14568965
FLT1	P17948	Kegg,PS,UniProt	The blockade of the VEGF receptor I suppresses joint destruction in the K/BxN model of Rheumatoid arthritis, and serum concentrations of VEGF are elevated in Rheumatoid arthritis patients and correlate with disease activity.	19714652
FLT1	P17948	Kegg,PS,UniProt	We observed that ASV corresponding to VEGFR1, and to a lesser extent VEGFR2, reduced arthritis severity, in agreement with our earlier findings using sFlt-1. sFlt-1 has been shown to modulate disease in other in vivo models, including animal models of RA.	18593464
FLT4	P35916	UniProt		18593464
FN1	P02751	IEDB,PS	It is likely that fibronectin deposited on the eroded surface of articular cartilage induces pannus formation in rheumatoid arthritis.	1632660
FN1	P02751	IEDB,PS	How citrullinated fibronectin and its dissociation to integrin ß1 affect the rheumatoid arthritis pathogenic process remains unknown.	16105911
FN1	P02751	IEDB,PS	Comparison of hyaluronan effects among normal, osteoarthritis, and rheumatoid arthritis cartilages stimulated with fibronectin fragment.	20203421
FN1	P02751	IEDB,PS	Hyaluronan inhibits p38 mitogen-activated protein kinase via the receptors in rheumatoid arthritis chondrocytes stimulated with fibronectin fragment.	20552237
FN1	P02751	IEDB,PS		9574564
FN1	P02751	IEDB,PS		11477275
FNDC1	Q4ZHG4	UniProt	This gene was found to be expressed in rheumatoid arthritis (RA) fibroblastoid synoviocytes	9704633
FOLR2	P14207	PS	Our findings show that disulfide-stabilized Fv fragment anti-FRbeta-PE38 immunotoxin would be a promising tool for the treatment of rheumatoid arthritis synovitis, especially when administered intraarticularly.	17009233
FOS	P01100	Kegg
FPR1	P21462	PS	rheumatoid arthritis synovial fluid polymorphonuclear leucocytes stimulated by the peptide f-Met-Leu-Phe (FMLP) showed a striking difference in the release of Ca2+ from the intracellular store compared to rheumatoid arthritis and normal circulating blood polymorphonuclear leucocytes.	1747701
FSTL1	Q12841	PS,UniProt	FRP mRNA is overexpressed in RA synovium, the product of which exerts inhibitory activity on synovial cell growth. Although new polymorphic sites were identified, they were not associated with susceptibility to RA, suggesting that overexpression of FRP is secondarily caused by synovial environment of RA; As follistatin inhibits activin, FRP might inhibit some growth factor-like molecule. Detectio…	15638044
FSTL1	Q12841	PS,UniProt	These findings from in vivo experiments suggest that follistatin-related protein could be one of the key molecules in the treatment of inflammatory joint diseases such as rheumatoid arthritis.	14872511
FSTL1	Q12841	PS,UniProt	FSTL1 has also been reported to be involved in the pathogenesis of rheumatoid arthritis.	21303509
FURIN	P09958	PS	Furin is also closely involved in diseases such as rheumatoid arthritis and Alzheimer's.	15100235
GAS6	Q14393	PS	Gas6 has been implicated in numerous physiological processes, including cell migration, adhesion, cell growth and survival. Gas6 might be involved in the etiology of numerous different disorders, like rheumatoid arthritis, nephrotoxic nephritis and breast cancer.	15790929
GDF5	P43026	PS	GDF-5 had a strong chondrogenic-promoting effect on TGF-beta3-induced chondrocyte differentiation in fibroblast-like synoviocytes-rheumatoid arthritis.	19818765
GNAQ	P50148	UniProt	These data suggested that G?q might be involved in the pathogenesis of RA by regulating PBLs apoptosis.	21923740
GOLGB1	Q14789	UniProt	MISCELLANEOUS SECTION IN UNIPROT:Antigen in chronic rheumatoid arthritis and in the autoimmune disease Sjoegren syndrome.
GPC4	O75487	PS	In order to investigate these possibilities, sections of rheumatoid arthritis synovium were treated with an antibody to glypican-4, syndecan-2, or syndecan-3 prior to the addition of 125I-CXCL8.	16052590
GPER	Q99527	PS	G1 has previously been reported to induce thymic atrophy and thymocyte apoptosis, and GPR-30 may therefore be involved in modulating T cell-dependent diseases such as rheumatoid arthritis.	20112355
GPI	P06744	IEDB,PS	Mice with glucose-6-phosphate isomerase -induced rheumatoid arthritis and myelin oligodendrocyte glycoprotein -induced experimental autoimmune encephalomyelitis were used to assess efficacy.	20967861
GPI	P06744	IEDB,PS	Elevated serum glucose-6-phosphate isomerase may be involved in the synovitis of rheumatoid arthritis and may prove useful as a serum marker for disease activity of rheumatoid arthritis.	20810510
GPI	P06744	IEDB,PS	B cells, which are required for the pathogenesis of glucose-6-phosphate isomerase-induced arthritis and also for rheumatoid arthritis, are potent producers of IL-6.	19640302
GPI	P06744	IEDB,PS	In patients with RA, autoantibodies to GPI are associated with the occurrence of extraarticular complications.	14872481
GSTM1	P09488	PS	Our data provide support for the notion that variations in copy numbers of GSTM1 may influence risk in certain subsets of Rheumatoid Arthritis, but do not support a role for GSTM1 copy number variation as a factor that more generally modifies the influence of smoking on Rheumatoid Arthritis.	21445357
GSTM1	P09488	PS	Thus, deletion of the GSTM1 gene per se does not appear to influence rheumatoid arthritis severity, but does so only in individuals who also smoke.	11920399
GZMB	P10144	PS	The presence of granzyme B-positive cells at the invasive front of the synovium together with its ability to degrade articular proteoglycans supports the view that granzyme B may contribute to joint destruction in rheumatoid arthritis.	11157142
GZMB	P10144	PS	To investigate the possibility that granzyme B is involved in cartilage degradation in rheumatoid arthritis, we investigated the presence of granzyme B at the invasive front of the pannus tissue.	11157138
HAVCR2	Q8TDQ0	PS	Many previous studies have demonstrated that TIM-3 influences chronic autoimmune diseases, such as multiple sclerosis and rheumatoid arthritis.	19768575
HDAC1	Q13547	PS	Among histone deacetylases, increased activity and expression of nuclear HDAC1 in synovial cells might play a role in rheumatoid arthritis inflammation.	20609223
HGF	P14210	OMIM,PS	Plasma levels of HGF predict joint damage in rheumatoid arthritis, and this finding suggests that HGF plays a role in rheumatoid arthritis joint destruction.	21360495
HGF	P14210	OMIM,PS	Our observations suggest that HGF in synovial fluids of patients with rheumatoid arthritis is produced by synovial fluids cells and is related to disease activity of rheumatoid arthritis, and thus that HGF may play a role in rheumatoid arthritis.	7699616
HGF	P14210	OMIM,PS	These reports indicate that HGF may play some role in Rheumatoid arthritis.	17911637
HIF1A	Q16665	PS	Moreover, recent data indicate that the expression of HIF-1alpha in myeloid cells is important for the initiation of the inflammatory infiltrate in rheumatoid arthritis.	14648091
HIF1A	Q16665	PS	These findings suggest that stress proteins under the control of HIF-1a are involved in the pathogenesis of rheumatoid arthritis.	16572448
HIF1A	Q16665	PS	For example, a knockout of HIF-1a in macrophages and other myeloid lineage cells leads to decreased myeloid cell infiltration and activation, impaired chronic inflammation, and decreased joint inflammation in rheumatoid arthritis (Cramer et al., 2003).	15784648
HLA-A	P04439	IEDB,PS	Our results suggested the possibility that the susceptibility to rheumatoid arthritis is controlled by the interaction of HLA-A and DRBl genes or by that of HLA-A and DPBl genes in different patient subgroups.	11929590
HLA-A	P04439	IEDB,PS	HLA-A/B/C gene polymorphism could thus be important in regulating various immunologic phenomena, including activation of cytotoxic cells, and could play a role in the development of systemic rheumatoid disease.	15478157
HLA-A	P04439	IEDB,PS	We conclude that both DQ alpha and DQ beta genes may be important in determining HLA-linked susceptibility to severe forms of RA.	2445715
HLA-B	P03989	PS,UniProt	Linkage analysis suggested that susceptibility to rheumatoid arthritis in this family was influenced by a dominant gene located centromeric to HLA-B.	6214529
HLA-B	P03989	PS,UniProt		8697660
HLA-B	P03989	PS,UniProt	The major purpose of the present study was to investigate the frequency of human leukocyte antigen (HLA)-B27 alleles in healthy controls and in patients with ankylosing spondylitis (AS) and other HLA-B27-related diseases in the Greek Cypriot population.The allele B*2707 seems to have a protective role in the population studied because it was found only in the healthy controls. ANKYLOSING SPONDYLI…	15603872
HLA-B	P03989	PS,UniProt		9786430
HLA-C	P10321	PS	Taken together, these 2 studies suggest that HLA-C genes influence the rheumatoid disease process.	15478157
HLA-C	P10321	PS	HLA-C3 was a strong predictor of vasculitis in patients lacking HLA-DRB1*04 shared epitope alleles, suggesting that HLA-C and HLA-DR genes influence the rheumatoid arthritis disease process through different pathways.	16947780
HLA-DMA	P28067	GAD,Kegg	Our results suggest that HLA-DMA*0103 and HLA-DMB*0104 alleles may represent new genetic markers of RA severity. The HLA-DMA*0103 allele tends to be associated with patients with RA negative for DRB1*04 and could predict a more severe form of disease especially in HLA-DRB1*01 positive patients. The HLA-DMB*0104 allele could have an additive effect in HLA-DRB1*04 patients.	15547082
HLA-DMB	P28068	Kegg
HLA-DOA	P06340	Kegg
HLA-DOB	P13765	Kegg
HLA-DPA1	P20036	GAD,Kegg
HLA-DPB1	P04440	Kegg
HLA-DQA1	P01909	GAD,Kegg,PS	There is also evidence that certain HLA-DQ alleles may also be important in determining susceptibility to rheumatoid arthritis.	9410900
HLA-DQA1	P01909	GAD,Kegg,PS	Moreover, the interactions between HLA-DR4 and HLA-DQA1*0302 or DQA1*0303 could enhance the development of rheumatoid arthritis.	11482129
HLA-DQA1	P01909	GAD,Kegg,PS	Our analyses provide strong evidence against the hypothesis that HLA-DQ molecules play a major role in the general susceptibility to rheumatoid arthritis.	9389324
HLA-DQA1	P01909	GAD,Kegg,PS	It has recently been proposed that HLA-DQ and not HLA-DR alleles mediate susceptibility to Rheumatoid arthritis.	9636191
HLA-DQA1	P01909	GAD,Kegg,PS	These findings suggest that 1 or more other loci besides the HLA-DRB1 or other DRB1 (non-shared epitope, non-*0901) alleles are involved in RA susceptibility/protection.	14730600
HLA-DQA1	P01909	GAD,Kegg,PS	This study shows for the first time that TNF gene polymorphism is associated with susceptibility to RA in a non-white population. TNFalpha6 and HLA-DRB1*1402 independently conferred significantly increased risk in Peruvian mestizo patients.	11454644
HLA-DQA2	P01906	GAD,Kegg		18668548
HLA-DQB1	P01920	GAD,Kegg,PS	None of the more recent studies found compelling evidence that the DQB1 alleles influenced the susceptibility to rheumatoid arthritis.	11235775
HLA-DQB1	P01920	GAD,Kegg,PS	These data together with earlier results on the distribution of the DR4,DQw7 haplotype in patients with rheumatoid arthritis support the hypothesis that DQB1 chain polymorphism may be important in determining susceptibility to severe rheumatoid arthritis.	1969727
HLA-DQB1	P01920	GAD,Kegg,PS	It has been shown in other studies on the association of MHC class II with chronic autoimmune disorders that single amino acid substitutions at positions 57 and 71 of HLA-DQB1 and HLA-DRB1 chains influence the susceptibility to insulin-dependent diabetes mellitus and rheumatoid arthritis, respectively.	11207315
HLA-DQB1	P01920	GAD,Kegg,PS	HLA class II RA susceptibility alleles are associated with production of anti-CCP antibodies. Moreover, more severe disease progression is found in RA patients with both anti-CCP antibodies and SE alleles.	15248208
HLA-DRA	P01903	Kegg
HLA-DRB1	P01912	GAD,IEDB,Kegg,OMIM,PS,UniProt	Moreover, TNFb6 and HLA-DR4 have a synergistic effect on the susceptibility to rheumatoid arthritis.	11947922
HLA-DRB1	P01912	GAD,IEDB,Kegg,OMIM,PS,UniProt	This study confirms the previous reports of an association between the HLA-DRB1 gene polymorphism and severity of RA.	11824952
HLA-DRB1	P01912	GAD,IEDB,Kegg,OMIM,PS,UniProt	Familial aggregation, twin studies and segregation analyses suggest that there is a genetic component to RA and the HLA-DRB1 locus in the major histocompatibility complex on chromosome 6 has been shown to be linked to, and associated with, RA susceptibility. We hypothesized from the biological activities of IL-1 that one of the most likely roles of the IL-1 genes in RA would be in bone erosion an…	10441334
HLA-DRB1	P01912	GAD,IEDB,Kegg,OMIM,PS,UniProt	We studied the first domain of the HLA-DRB1, HLA-DQA1, and HLA-DQB1 loci of 67 HLA-DRw8-positive Caucasians including 43 with early-onset pauciarticular juvenile rheumatoid arthritis (EOPA-JRA, alternatively known as early-onset pauciarticular juvenile chronic arthritis). This study increases to five the number of HLA-DR/DQ haplotypes identified in HLA-DRw8 Caucasians.	1979063
HLA-DRB1	P01912	GAD,IEDB,Kegg,OMIM,PS,UniProt	The amino acid residue at position 70 of the HVR3 in HLA-DRbeta molecules influences susceptibility to rheumatoid arthritis.,	11246655
HLA-DRB1	P01912	GAD,IEDB,Kegg,OMIM,PS,UniProt	HLA-DRB1 alleles are neither necessary nor sufficient to cause the development of Rheumatoid arthritis in a given individual.	16309943
HLA-DRB1	P01912	GAD,IEDB,Kegg,OMIM,PS,UniProt	DERAA-encoding HLA-DRB1 alleles independently protect against rheumatoid arthritis and are associated with less severe disease.	16142711
HLA-DRB1	P01912	GAD,IEDB,Kegg,OMIM,PS,UniProt	Analyses also suggested that shared epitope DRB1 genotype significantly influenced the occurrence of seropositive rheumatoid arthritis.	10332964
HLA-DRB1	P01912	GAD,IEDB,Kegg,OMIM,PS,UniProt		6270332
HLA-DRB1	P01912	GAD,IEDB,Kegg,OMIM,PS,UniProt		11482129
HLA-DRB1	P01912	GAD,IEDB,Kegg,OMIM,PS,UniProt		11874840
HLA-DRB1	P01912	GAD,IEDB,Kegg,OMIM,PS,UniProt	RA-associated HLA-DRbeta1 molecules are involved in the pathogenesis of RA through down-regulation of the PKA signaling pathway.	12875687
HLA-DRB1	P01912	GAD,IEDB,Kegg,OMIM,PS,UniProt		20584675
HLA-DRB3	P79483	Kegg
HLA-DRB4	P13762	Kegg
HMGB1	P09429	PS	HMGB1 appears to play an important role in the pathogenesis of diseases, including sepsis and rheumatoid arthritis.	17060363
HMGB1	P09429	PS	HMGB1 plays a pivotal role in the pathogenesis of rheumatoid arthritis and may be a target of therapy as a novel cytokine.	17959074
HMGB1	P09429	PS	HMGB-1 plays a pivotal role in the pathogenesis of rheumatoid arthritis and may be an original target of therapy as a novel cytokine.	12687539
HMGB1	P09429	PS	Therapeutic strategies against these specific HMGB1 isoforms can serve as models for more efficient therapeutic strategies against rheumatoid arthritis or sepsis.	17172710
HMGB1	P09429	PS		21532866
HMGB1	P09429	PS	As shown in studies on patients as well as animal models, HMGB1 can play an important role in the pathogenesis of rheumatic disease, including rheumatoid arthritis, systemic lupus erythematosus, and polymyositis among others.	18598385
HMGB1	P09429	PS	A growing number of studies indicate that HMGB1 is a successful therapeutic target in experimental models of ischemia/reperfusion, acute respiratory distress syndrome, rheumatoid arthritis, sepsis, and cancer.	16513409
HMGB1	P09429	PS	Together, these results suggest a new mechanism for the anti-rheumatic effects of gold salts in RA and the potential of drugs, which interfere with intracellular HMGB1 transport mechanisms, as novel agents to treat RA.	17913975
HMGB1	P09429	PS	Our results indicate that HMGB1 is overexpressed in OA synovium and mostly present in extracellular form. In OA synoviocytes, HMGB1 cooperates with IL-1? to amplify the inflammatory response leading to the production of a number of cytokines, chemokines and MMPs.	20799933
HMHA1	Q92619	GAD	Our results suggest that the HA-1 168His variant is associated with reduced susceptibility to primary Sjögren's syndrome.	15593299
HMOX1	P09601	PS	The pharmacologic effects of auranofin depend, in part, on the levels of HO-1, suggesting that HO-1 induction is a novel therapeutic strategy for rheumatoid arthritis.	16572448
HMOX1	P09601	PS	HMOX1 promoter polymorphism modulates the relationship between disease activity and joint damage in rheumatoid arthritis.	18975324
HOXD9	P28356	PS	There is also some evidence that the HOXD9 gene, a member of the HOXD family, is involved in the pathology of rheumatoid arthritis .	12060849
HOXD9	P28356	PS	Our findings suggest that HOX4C is involved in synovial hyperplasia, and that the transcriptional regulation of HOX4C genes by bFGF may play a crucial role in the pathogenesis of rheumatoid arthritis.	9324017
HPSE	Q9Y251	PS	Up-regulation of RANKL by FGF-2 on Rheumatoid arthritis synovial fibroblasts was diminished by the removal of heparan sulfate with heparitinase.	15334457
HRAS	P01112	PS	These studies suggest that inhibition of p21ras activation by FTI could ameliorate pathogenesis of Rheumatoid arthritis.	15240720
HSD11B2	P80365	PS	This issue needs further study because expression of 11ß-HSD2 in macrophages would be expected to render them insensitive to prednisolone and prednisone, the oral glucocorticoids most commonly used to treat rheumatoid arthritis	19837912
HSF1	Q00613	PS	In light of recent data showing that STAT and HSF-1 cooperate to enhance ihsp70 gene expression and that STATs are induced in DCs by cytokines such as GM-CSF and IL-6 that are present in excess in rheumatoid arthritis synovial fluid, it is likely that STAT/HSF-1 interactions further amplify HSF1-mediated ihsp70 increases in the rheumatoid arthritis joint.	14634081
HSP90B1	P14625	PS	The present study documents the potential role of gp96 as an endogenous TLR2 ligand in rheumatoid arthritis and provides insight into the mechanism by which gp96 promotes the chronic inflammation of rheumatoid arthritis, identifying gp96 as a potential new therapeutic target.	19342676
HSPA1A	P08107	PS
HSPA1B	P08107	PS
HSPA5	P11021	IEDB,UniProt	Using Western blotting and tandem mass spectroscopy, we have identified the endoplasmic reticulum chaperone BiP, a 78-kDa glucose-regulated protein, as a possible autoantigen for RA. It preferentially stimulated increased proliferation of synovial T cells from patients with RA but not from patients with other arthritides.	11160188
HSPD1	P10809	IEDB,PS	Reactivity to the mycobacterial 65 kDa heat shock protein (HSP 65) has been implicated in the pathogenesis of adjuvant arthritis in the rat, and may be involved in the pathogenesis of rheumatoid arthritis or other autoimmune diseases in humans.	7542003
HSPD1	P10809	IEDB,PS	For several reasons, Hsp60 can be considered to be a prime candidate for antigen-specific immune therapy in rheumatoid arthritis.	19565483
HSPD1	P10809	IEDB,PS	There is some evidence for heat shock protein 60, which has been proposed to play a role in the induction of rheumatoid arthritis, being an endogenous ligand of TLR4.	12651614
HSPD1	P10809	IEDB,PS	Thus, HSP60 stimulates DC more rapidly than LPS and elicits a Th1-promoting phenotype. These results suggest that DC play a pivotal role in priming for destructive Th1-type responses at sites of local HSP60 release.	12594256
HTR2A	P28223	GAD	In our study, genetic polymorphisms at the HTR2A gene are associated with susceptibility for RA, suggesting possible links between the serotonergic system and development of the disease.	18006541
HTRA1	Q92743	PS,UniProt	MMP-1 and -3 mRNA levels were markedly increased in both osteoarthritis and rheumatoid arthritis Human Synovial Fibroblasts treated with HtrA1.	16377621
HTRA1	Q92743	PS,UniProt	Levels of HtrA mRNA were elevated approximately 7-fold in cartilage from individuals with osteoarthritis compared with nonarthritic controls. Differential expression of human HtrA protein was confirmed by an immunoblot analysis of cartilage extracts	9852107
HTRA1	Q92743	PS,UniProt	Elevated synovial HtrA1 levels were detected in fluids obtained from rheumatoid and osteoarthritis patients, with synovial fibroblasts identified as a major source of secreted HtrA1. Mass spectrometry analysis of potential HtrA1 substrates within synovial fluids identified fibronectin as a candidate target, and treatment of fibronectin with recombinant HtrA1 led to the generation of fibronectin-d…	16377621
ICAM1	P05362	GAD,Kegg,PS	Intercellular adhesion molecule-1 (ICAM-1) plays an important role in the inflammatory synovial activity in Rheumatoid arthritis.	11072593
ICAM1	P05362	GAD,Kegg,PS	The clinical benefits seen in patients with rheumatoid arthritis treated with monoclonal antibody to ICAM-1 may support this hypothesis.	15934126
ICAM1	P05362	GAD,Kegg,PS	We have demonstrated previously that ICAM-1 expression on rheumatoid arthritis synovial tissue ECs is significantly higher compared with normal synovial ECs, suggesting that ICAM-1 promotes leukocyte adhesion and invasion into the rheumatoid arthritis joint.	12672794
ICAM1	P05362	GAD,Kegg,PS	Our preliminary findings show that G/R 241 polymorphism of ICAM-1 is associated with RA, and that this confers a reduced risk of extra-articular manifestations and is associated with a slow rate of joint destruction.	11072593
ICOS	Q9Y6W8	PS	Our results suggest that local immune responses may be modulated by H4/ICOS expressed on T cells in the joints of patients with rheumatoid arthritis, and thus H4/ICOS may be involved in the pathogenetic mechanism of rheumatoid arthritis.	12784384
IDO1	P14902	PS	Interestingly, an orally active tryptophan metabolite is able to reverse paralysis in mice with encephalomyelitis. In indoleamine 2,3-dioxygenase-/- KO mice, indoleamine 2,3-dioxygenase promotes Th2-mediated allergy airway inflammation via unique effects on lung DCs. In patients with rheumatoid arthritis , another T cell-mediated autoimmune disorder, synovial DCs have been shown to express a func…	19023117
IFNB1	P01574	PS	Surprisingly, systemic IFNß treatment induces only minimal improvement in rheumatoid arthritis.	21216819
IFNB1	P01574	PS	The data support the view that IFN-beta is a potential therapy for rheumatoid arthritis that might help to diminish both joint inflammation and destruction by cytokine modulation.	15142270
IFNB1	P01574	PS	IFNbeta may have immunomodulatory effects in rheumatoid arthritis and its increased production in rheumatoid arthritis synovium may be a reactive attempt to inhibit inflammation.	15878901
IFNB1	P01574	PS	Thus, application of IFN-ß in this context may represent a promising and innovative therapy for the intra-articular treatment of rheumatoid arthritis.	17485531
IFNG	P01579	GAD,Kegg,PS	Type 1 cytokines (a.o. IL-2 and IFN-gamma) play an important role in the pathogenesis of rheumatoid arthritis. Higher amounts of gamma-IFN were required to induce class II major histocompatibility complex molecules on rheumatoid arthritis monocytes versus normal monocytes.	10525317
IFNG	P01579	GAD,Kegg,PS	IFN-gamma enhanced interleukin 12 production via both CD40-CD154 dependent and independent pathways in rheumatoid arthritis synovium.	11508577
IFNG	P01579	GAD,Kegg,PS	,rheumatoid arthritis peripheral blood mononuclear cells were less responsive to IL-12-induced IFNgamma than healthy controls peripheral blood mononuclear cells.	20542964
IFNG	P01579	GAD,Kegg,PS	Among normal donors, highly variable sensitivity to gamma-IFN was observed. Higher amounts of gamma-IFN were required to induce class II major histocompatibility complex molecules on RA monocytes versus normal monocytes.	2505778
IFNG	P01579	GAD,Kegg,PS	These results suggest the existence of a mutually antagonistic relationship between PGE(2) and IFN-gamma, which may represent a fundamental mechanism of immune control in diseases such as RA.	18506884
IFNG	P01579	GAD,Kegg,PS		19434074
IFNG	P01579	GAD,Kegg,PS	Our results suggest that prostaglandin plays an important role in IL-23-induced neutrophil migration in arthritis by enhancing IL-17 synthesis and by inhibiting IL-12 and IFNgamma production.	19289819
IFNG	P01579	GAD,Kegg,PS		12428227
IFNG	P01579	GAD,Kegg,PS	These results demonstrate that both IFN-gamma and IL-17 have the potential to induce PGIA, but it is the strength of the IFN-gamma response that regulates the contribution of each of these Th effector cytokines to disease.	20028652
IFNG	P01579	GAD,Kegg,PS	Our results demonstrate that common polymorphisms in the IFNgamma/IL-26 gene region may contribute to sex bias in susceptibility to RA, by distorting the propensity of female carriers versus male carriers to contract this disease. These results conform to our recent observations of a role for this gene cluster in sex-based differential susceptibility to another Th1-type inflammatory disease, mult…	14558082
IGF1R	P08069	PS
IGLV7-43	P04211	GAD
IKBKB	O14920	PS	The data presented here support the notion that intraarticular IKKß-DN gene therapy may be effective as a novel approach to treat rheumatoid arthritis.	17075886
IKBKB	O14920	PS	In conclusion, the results of the present study support the hypothesis that IKKß inhibition with a small molecule may be a beneficial therapeutic approach in rheumatoid arthritis.	17009244
IKBKB	O14920	PS	Based on the critical role that I kappa B kinaseß plays in cytokine-mediated nuclear factor ?B activation, targeting I?B kinaseß represents a novel approach for the treatment of rheumatoid arthritis.	16525037
IKBKE	Q14164	PS	These data indicate that I kappa B kinase e and other related kinases could serve as therapeutic targets in Rheumatoid arthritis.	15879144
IL10	P22301	GAD,PS	No other allele in the present study is found to be associated to RA. Our data suggest that most of the loci studied play no major role in the susceptibility to RA, the IL-10 gene being the sole exception.	12618859
IL10	P22301	GAD,PS	Taken together, this study suggests that IL-10 is a candidate for treatment of rheumatoid arthritis.	8972743
IL10	P22301	GAD,PS	Interleukin 10(IL-10), as an immunoregulatory cytokine, plays an important role in rheumatoid arthritis.	17989045
IL10	P22301	GAD,PS	Interleukin-10 is an important regulator of the immune response and likely plays a role in the pathogenesis of rheumatoid arthritis.	17546224
IL10	P22301	GAD,PS	IL-10 hyperproduction observed in recurrent herpetic infection may contribute to progression of rheumatoid arthritis.	19663188
IL10	P22301	GAD,PS	Interleukin-10 (IL-10) has antiinflammatory effects in rheumatoid arthritis and in collagen-induced arthritis , a murine model of rheumatoid arthritis.	12539154
IL10	P22301	GAD,PS	These data emphasize the importance of studying IL-10 in a defined genetic context in vivo, to understand its role in a complex disease like arthritis.	11544344
IL10	P22301	GAD,PS	The findings suggest that the high IL-10 production found in patients with RA may be protective, especially against progression of joint destruction in RA.	11550960
IL10	P22301	GAD,PS	The interleukin 10 (IL-10) promoter -1082 G/A genotype decreased the odds of RA relative to the A/A genotype in affected families (OR 0.247, 95% CI 0.081, 0.751; p = 0.014) and among unrelated subjects (OR 0.203, 95% CI 0.064, 0.640; p = 0.006). The G/G genotype yielded an OR of 0.093 (95% 0.013, 0.676; p = 0.019) among unrelated subjects.	15940756
IL10	P22301	GAD,PS	These results indicate that exogenous IL10 can inhibit experimental granulomatous inflammatory responses and suggest that IL10 treatment could be an effective new therapeutic approach in human disorders such as Crohn's disease, rheumatoid arthritis, and sarcoidosis.	9038666
IL10	P22301	GAD,PS		11212172
IL10RA	Q13651	PS	Taken together, our data clearly indicate a deficiency of IL-10R? in RA synovial tissue, particularly in the sublining and synovial fibroblasts. In fact, the different cell types within RA synovial tissue can be responsive to IL-10 at varying degrees, as suggested by the increased IL-10R? expression in small vessels. The lack of IL-10R? up-regulation upon stimulation with proinflammatory cytokine…	16200606
IL11	P20809	Kegg,PS	IL-11 has important endogenous immunoregulatory effects in rheumatoid arthritis synovium, which suggests that exogenous IL-11 may have therapeutic activity in rheumatoid arthritis.	9704636
IL11	P20809	Kegg,PS	IL-11 also significantly reduced the severity of collagen-induced arthritis in mice (Walmsley et al., 1998), and possibly of rheumatoid arthritis in humans (Moreland et al., 2001).	12615956
IL13	P35225	PS	IL13 regulates the expression of inhibitory Fc gamma RII in normal subjects but not in rheumatoid arthritis, potentially resulting in a chronic proinflammatory immune reaction in rheumatoid arthritis.	15878907
IL15	P40933	Kegg,PS	IL-15 is thought to be involved in the pathogenesis of rheumatoid arthritis .	17823984
IL15	P40933	Kegg,PS	Recent data suggest that IL-15 plays an important role in the pathogenesis of rheumatoid arthritis.	10679127
IL15	P40933	Kegg,PS	This finding supports that IL-15 is involved in the perpetuation of rheumatoid arthritis synovitis.	14611115
IL15	P40933	Kegg,PS	Thus, it is presumed that IL-15 and IL-17 play important roles in the pathogenesis of rheumatoid arthritis.	17984577
IL15	P40933	Kegg,PS	Interleukin 15 (IL-15) is a pleiotropic pro-inflammatory cytokine known to play a relevant role in rheumatoid arthritis pathogenesis.	17616399
IL15	P40933	Kegg,PS	These clinical data suggest for the first time that IL-15 could represent a novel therapeutic target in RA.	16142748
IL15	P40933	Kegg,PS	The data confirm that IL-15 plays a role in RA and suggests that IL-21 is also involved in driving the pro-inflammatory cytokine response in RA.	18482208
IL15	P40933	Kegg,PS		18388517
IL15	P40933	Kegg,PS	Consequently, we propose that IL-15 should remain as a therapeutic target in RA, regardless of the response to TNF blockade.	16507118
IL15	P40933	Kegg,PS	Recently, IL-15 was reported to have a major role in synovial inflammation of rheumatoid arthritis, and that it provokes and amplifies the inflammatory process through the activation of TNF-alpha production	10487137
IL16	Q14005	PS	Supplemental therapy with IL-16 may be a novel and effective treatment for rheumatoid arthritis.	10201961
IL16	Q14005	PS	IL-16 may play a role in various inflammatory diseases, such as allergic asthma, rheumatoid arthritis, systemic lupus erythematosus and AIDS.	15802332
IL17A	Q16552	Kegg,PS	Thus, it is presumed that IL-15 and IL-17 play important roles in the pathogenesis of rheumatoid arthritis.	17984577
IL17A	Q16552	Kegg,PS	Interleukin -17 plays an important role in the pathogenesis of rheumatoid arthritis and the mouse model collagen-induced arthritis .	19852819
IL17A	Q16552	Kegg,PS	IL-17 is a proinflammatory cytokine suspected to be involved in inflammatory and autoimmune diseases such as rheumatoid arthritis.	16116229
IL17A	Q16552	Kegg,PS	Although IL-17A promotes bone loss in rheumatoid arthritis, it is protective against pathogen-induced bone destruction in a periodontal disease model.	19731364
IL17A	Q16552	Kegg,PS	The increased number of neutrophils with an extended lifespan found in the rheumatoid synovial microenvironment is partly accounted for by IL-17 and TNFalpha activation of synovial fibroblasts.	18433499
IL17A	Q16552	Kegg,PS	Our results support the hypothesis that IL-17/IL-17R may play a significant role in the pathogenesis of RA contributing to an unbalanced production of cytokines as well as participating in connective tissue remodelling.	11966773
IL17A	Q16552	Kegg,PS	In short, CCL2/MCP-1 produced from cell types present in the RA joint, as well as in experimental arthritis, may be responsible, in part, for IL-17-induced monocyte migration; hence, these results suggest that CCL2/MCP-1 is a downstream target of IL-17 that may be important in RA.	20228199
IL17A	Q16552	Kegg,PS	These results suggest that a disruption of interaction between IL-17 and IL-23p19 may provide a new therapeutic approach in the treatment of RA.	16772307
IL17A	Q16552	Kegg,PS	These observations support a role for TH-17 cells in RA. Our observations do not strongly support a role for IL-23 in the generation of TH-17 cells in the RA joint, however, they suggest strategies that enhance IL-27 or IFN-gamma might modulate the presence of TH-17 cells in RA.	18710567
IL17B	Q9UHF5	PS
IL17D	Q8TAD2	PS
IL17F	Q96PD4	PS	Thus, like IL-17, IL-17F may potentially contribute to the pathology of inflammatory disorders such as rheumatoid arthritis.	11781375
IL17F	Q96PD4	PS	Accordingly, IL-17F appears as a target in Th17-mediated diseases such as RA.	19234208
IL17F	Q96PD4	PS	Although IL-17F is thought to contribute to the pathology of inflammatory disorders such as rheumatoid arthritis, the in vivo effect of IL-17F on arthritis was not elucidated.	17982105
IL17F	Q96PD4	PS	Like IL-17A, IL-17F is secreted from activated T cells, induces cytokine production, and may prove to play an important role in skeletal destruction and inflammation in pathological conditions such as rheumatoid arthritis.	11574464
IL17RA	Q96F46	PS	Our results support the hypothesis that IL-17/IL-17R may play a significant role in the pathogenesis of rheumatoid arthritis contributing to an unbalanced production of cytokines as well as participating in connective tissue remodelling.	11966773
IL17RC	Q8NAC3	PS	Our data suggest that IL-17rheumatoid arthritis and IL-17RC overexpression may play an important role in rheumatoid arthritis pathogenesis as shown by their modulation using silencing interfering RNA delivery or extracellular inhibitors.	18097068
IL18	Q14116	GAD,Kegg,PS	In summary, the diplotype configuration of S01/S01 was associated with susceptibility to JIA as well as AOSD and RA, and linked to significantly higher IL-18 production in systemic JIA.	16563174
IL18	Q14116	GAD,Kegg,PS	In conclusion, the overexpression of IL-18 and IL-18 and its receptor may play an important role in the pathogenesis of Rheumatoid arthritis.	19225717
IL18	Q14116	GAD,Kegg,PS	Interleukin-18 (IL-18), a member of the IL-1 family, is known to play a relevant role in rheumatoid arthritis physiopathology mainly by promoting the inflammatory response.	15896202
IL18	Q14116	GAD,Kegg,PS	IL-18 requires nuclear factor kappa B as well as phosphatidyl-inositol 3 kinase to induce VCAM-1 on rheumatoid arthritis synovial fibroblasts, suggesting that there may be two distinct pathways in IL-18-induced adhesion molecule expression.	11477102
IL18	Q14116	GAD,Kegg,PS	These results indicate that IL-18 plays an important role in RA inflammation and joint destruction via T cells and macrophages, but it does not have a direct effect on fibroblast-like synoviocytes. IL-18BP may be a tool for RA therapy because of its ability to neutralize endogenous IL-18.	12632414
IL18	Q14116	GAD,Kegg,PS	These findings support a novel function for IL-18 as an angiogenic factor in RA and may elucidate a potential therapeutic target for angiogenesis-directed diseases.	11466388
IL18	Q14116	GAD,Kegg,PS	IL-18 augments monocyte activation induced by contact with activated T cells in RA synovitis, which is dependent on activation of the NF-kappaB and PI 3-kinase pathways. IL-18 up-regulates the expression of the TNF receptors VCAM-1 and ICAM-1 on monocytes, which mediate the enhancing effects of IL-18 on T cell-monocyte contact.	14872485
IL18	Q14116	GAD,Kegg,PS		12105209
IL18	Q14116	GAD,Kegg,PS	These results suggest that IL-18BPa reduces IL-18 bioactivity induced by TNFalpha, by regulating the ERK-1/2 pathway in RA synovial fibroblasts. Targeting IL-18 bioactivity by induction or addition of IL-18BPa may provide another therapeutic option in the management of RA	20131228
IL18	Q14116	GAD,Kegg,PS		14673982
IL18	Q14116	GAD,Kegg,PS	Our results show that expression of IL-18 is associated with that of IL-1beta and TNFalpha and with local inflammation in the synovial tissue of patients with RA.	12571842
IL18BP	O95998	PS	IL-18BP may be a tool for rheumatoid arthritis therapy because of its ability to neutralize endogenous IL-18.	12632414
IL18BP	O95998	PS	The mechanism by which IL-18BPa may control IL-18 bioactivity in rheumatoid arthritis synovial fibroblasts is not yet known.	20131228
IL19	Q9UHD0	PS	IL-19 demonstrated the highest expression in rheumatoid joints, and could thus be involved in the regulation of synovial inflammation in rheumatoid arthritis.	20001767
IL1A	P01583	GAD,Kegg,PS	We tested the allelic distribution of IL-1A (+4845), IL-1B (-511), IL-1B (+3954), IL-1RN (+2018), IL-4 variable number of tandem repeat (VNTR), and IL-4R (+1902) in 233 patients with RA, 99 with polymyalgia rheumatica, and 148 ethnically matched controls. None of the markers tested were shown to be associated with increased or decreased risk of RA.	12115161
IL1A	P01583	GAD,Kegg,PS	We conclude that while IL-1 alpha may be involved in the immunopathogenesis of rheumatoid arthritis, its measurement in plasma seems to offer little of clinical value.	1863828
IL1A	P01583	GAD,Kegg,PS	In TNFalpha/IL-1alpha-treated rheumatoid arthritis and pyrophosphate arthropathy synovial fluid macrophage cultures, osteoclasts capable of lacunar resorption were also formed.	16278818
IL1A	P01583	GAD,Kegg,PS	At this point, we cannot exclude the possibility that certain haplotypes at IL1A may contribute to rheumatoid arthritis susceptibility.	18576312
IL1A	P01583	GAD,Kegg,PS	Treatment with antibodies against TNF-a, IL-1a, and IL-1ß attenuated Rheumatoid arthritis in the experimental mouse model.	16277669
IL1A	P01583	GAD,Kegg,PS		19542367
IL1A	P01583	GAD,Kegg,PS		16277668
IL1B	P01584	GAD,Kegg,PS	Interleukin 1beta (IL-1beta) is the principal mediator in the pathogenesis of rheumatoid arthritis.	18364117
IL1B	P01584	GAD,Kegg,PS	ORs for rheumatoid arthritis based on ex vivo IL1beta and IL1Ra production were calculated.	17223662
IL1B	P01584	GAD,Kegg,PS	These results support the idea that IL-1 beta has a central role in the pathogenesis of rheumatoid arthritis.	2901567
IL1B	P01584	GAD,Kegg,PS	Interleukin-1 beta (IL-1beta) is a central mediator of inflammation and connective tissue destruction in rheumatoid arthritis.	16453302
IL1B	P01584	GAD,Kegg,PS	These results suggested that IL-1 beta, IL-6, TNF alpha and GM-CSF play a key role in the pathogenesis of rheumatoid arthritis.	7976375
IL1B	P01584	GAD,Kegg,PS		7984435
IL1B	P01584	GAD,Kegg,PS	Suppression of IL-beta and TNF-alpha secretion by activated cells may be one mechanism whereby gammalinolenic acid suppresses synovitis in patients with rheumatoid arthritis.	10361385
IL1B	P01584	GAD,Kegg,PS	Inflammatory processes in rheumatoid arthritis are primarily regulated by the cytokines tumor necrosis factor alpha (TNFalpha) and interleukin-1beta (IL-1beta).	18438857
IL1B	P01584	GAD,Kegg,PS		21484156
IL1B	P01584	GAD,Kegg,PS		18612926
IL1B	P01584	GAD,Kegg,PS	We suggest that exon 5 +3953 IL1beta and IL-2 -330 promoter polymorphisms may be a genetic risk factor for RA severity.	15895884
IL1RL1	Q01638	PS	Thus, although IL-33 and IL-18 predominantly act on T helper 2 and T-helper 1 cells, respectively, these two cytokines are able to amplify the functions of other cell types depending on the cytokine milieu and the activation state of the cells. sST2, a decoy receptor of IL-33, can attenuate experimental asthma and rheumatoid arthritis.	18250323
IL1RN	P18510	GAD,PS,UniProt	IL-1Ra reduced radiologic progression of rheumatoid arthritis.	10817552
IL1RN	P18510	GAD,PS,UniProt	Our results suggest that IL1RN has a role in determining susceptibility to rheumatoid arthritis in the Spanish population.	17223662
IL1RN	P18510	GAD,PS,UniProt	ORs for rheumatoid arthritis based on ex vivo IL1beta and IL1Ra production were calculated.	16200608
IL1RN	P18510	GAD,PS,UniProt	Human recombinant interleukin-1 receptor antagonist (rhIL-1ra), a 17.2 kd protein is currently in clinical trials for the treatment of rheumatoid arthritis .	7706905
IL1RN	P18510	GAD,PS,UniProt	Inhibiting Interleukin-1 synthesis or activity with the use of recombinant human Interleukin-1 receptor antagonist (anakinra) may prove to be an effective approach to the treatment of rheumatoid arthritis.	15823761
IL1RN	P18510	GAD,PS,UniProt	The IL-1Ra is currently approved to treat rheumatoid arthritis; in over 75 000 patients, the IL-1Ra has provided insights into the role of IL-1 in local and systemic inflammation, as well as the safety of long-term reduction of IL-1 activity.	15251132
IL1RN	P18510	GAD,PS,UniProt		19228663
IL1RN	P18510	GAD,PS,UniProt		15334468
IL1RN	P18510	GAD,PS,UniProt		12823855
IL1RN	P18510	GAD,PS,UniProt		10501417
IL1RN	P18510	GAD,PS,UniProt	The allelic combination A1IL-1beta/A2 IL-1Ra is less often present in RA patients who developed cardiovascular complications	11838837
IL1RN	P18510	GAD,PS,UniProt	PHARMACEUTICAL USE IN UNIPROT:Available under the name Kineret (Amgen). Used for the reduction in signs and symptoms and slowing the progression of structural damage in moderately to severely active rheumatoid arthritis.
IL2	P60568	GAD,OMIM,PS	Type 1 cytokines (a.o. IL-2 and IFN-gamma) play an important role in the pathogenesis of rheumatoid arthritis.	10525317
IL2	P60568	GAD,OMIM,PS	Phytohemagglutinin -stimulated lymphocyte production of interleukin-2 (IL-2) increased significantly in the combined rheumatoid arthritis and normal groups.	3440328
IL2	P60568	GAD,OMIM,PS	Interleukin 2 (IL-2), a Th1 lymphocyte-derived cytokine, is thought to play an important role in the pathogenesis of type 2 diabetes and rheumatoid arthritis .	12235920
IL2	P60568	GAD,OMIM,PS	rheumatoid arthritis and control peripheral blood were equally responsive to both mitogen stimulation and to the addition of exogenous interleukin 2 (IL-2) as control peripheral blood.	3086002
IL2	P60568	GAD,OMIM,PS		6332690
IL2	P60568	GAD,OMIM,PS		7955530
IL2	P60568	GAD,OMIM,PS		8181523
IL2	P60568	GAD,OMIM,PS		20553587
IL2	P60568	GAD,OMIM,PS		11352261
IL2	P60568	GAD,OMIM,PS	We suggest that exon 5 +3953 IL1beta and IL-2 -330 promoter polymorphisms may be a genetic risk factor for RA severity.	15895884
IL20	Q9NYY1	PS	IL-20, an IL-10 family member, is involved in various inflammatory diseases, such as psoriasis, rheumatoid arthritis, and atherosclerosis.	19342680
IL20	Q9NYY1	PS	Based on in vitro data and clinical samples, we demonstrated that IL-20 is involved in the diseases of rheumatoid arthritis and atherosclerosis.	16703417
IL20	Q9NYY1	PS	IL-20 induced rheumatoid arthritis synovial fibroblasts to secrete monocyte chemoattractant protein 1, IL-6, and IL-8, and it promoted neutrophil chemotaxis, rheumatoid arthritis synovial fibroblast migration, and endothelial cell proliferation.	16947773
IL21	Q9HBE4	PS	Accumulating evidence indicates that other cytokines, including IL-15, IL-18, and IL-21 may also play an important role in rheumatoid arthritis.	18388517
IL21	Q9HBE4	PS	Nevertheless, it is noteworthy that both studies lead to the conclusion that IL-21 is a potential therapeutic target in human Rheumatoid arthritis.	19342640
IL21	Q9HBE4	PS	There was no evidence for an independent effect on rheumatoid arthritis mediated by other variants within the KIAA1109-TENR-IL2-IL21 locus, as is seen in type 1diabetes.	20553587
IL22	Q9GZX6	PS	rheumatoid arthritis synovial fibroblasts were stimulated with recombinant IL-22 for various lengths of time and MCP-1 production in the supernatants was examined by Enzyme-linked immunosorbent assay.	15818686
IL22	Q9GZX6	PS	C-E, Intracellular IL-17A expression in CD4+ T cells (C), IL-22 expression in CD4+ T cells (D), and IL-17A expression in CD4+CD45RO+ T cells (E) in phorbol myristate acetate- and ionomycin-stimulated peripheral blood mononuclear cells from healthy controls (n = 11) and patients with early rheumatoid arthritis (n = 8), as determined by flow cytometry.	20039421
IL22RA1	Q8N6P7	UniProt	This study associates IL-20 and IL-24 to the synovium of rheumatoid arthritis and spondyloarthropathy and results indicate that the two cytokines contribute to disease pathogenesis through recruitment of neutrophil granulocytes and induction of CCL2/MCP-1.	18061474
IL23A	Q9NPF7	GAD,Kegg,PS	Upregulated IL-23p19 in Synovial fluid might be involved in joint destruction in rheumatoid arthritis through interplay with other cytokines such as IL-17, TNFalpha, and IL-1beta.	17763202
IL23A	Q9NPF7	GAD,Kegg,PS	The data reported here provide direct evidence that some allelic variants or haplogroups of IL-23R represent independent risk factors for rheumatoid arthritis as well as Crohn's disease, but not for scleroderma.	17606463
IL27	Q8NEV9	PS	These results demonstrate that IL27 may be a potential therapeutic agent against rheumatoid arthritis at the onset of the disease.	18199596
IL27	Q8NEV9	PS	As a result, IL-27 plays crucial immunopathological roles in joint inflammation in rheumatoid arthritis by the induction of adhesion molecules, cytokines and chemokines, especially combined with TNF-a and interleukin-1ß.	20604932
IL27	Q8NEV9	PS	Following treatment with peptidoglycan, the IL-27 and interferon- mRNA increased in both rheumatoid arthritis synovial fluid (7.5-fold for IL-27 and 3.8-fold for interferon-?) and control macrophages (295-fold for IL-27 and from undetectable to 1.9-fold for interferon-).	18710567
IL2RA	P01589	PS	Our results indicate that CD4(+)CD25(high) Treg cells play an important role in modulating Rheumatoid arthritis disease activity and can serve as a parameter of disease activity.	17932602
IL23R	Q5VWK5	PS
IL3	P08700	GAD,PS	IL-3 may thus represent a novel therapeutic target for early forms of rheumatoid arthritis, or for maintenance therapy for prevention of flares.	19404955
IL3	P08700	GAD,PS	After the incubation period, the multinucleated giant cells from CD14-positive monocyte-like cells in the interleukin-3-stimulated rheumatoid arthritis-synovial fluids and osteoarthritis-synovial fluids samples formed resorption pits on the dentin slices.	14762224
IL3	P08700	GAD,PS	The stronger association that we observed in this clinically distinct subgroup (females with early onset), within a region where linkage disequilibrium was not significantly extended, suggested that the genuine RA locus should locate either within or close to the IL-3 gene. Combined genotype data on SNPs on eight other candidate genes were combined with our IL-3 results, to estimate relationships…	11179015
IL32	P24001	PS	Herein, interleukin-32 plays an important role in the pathogenesis of rheumatoid arthritis.	17984580
IL32	P24001	PS	Interleukin-32 can thus be seen to play an important role in the pathogenesis of rheumatoid arthritis.	17619821
IL32	P24001	PS	IL-32 might therefore represent a relevant therapeutic target in rheumatoid arthritis.	20615213
IL32	P24001	PS	IL-32, strongly associated with TNFalpha, IL-1beta, and IL-18, appears to play a role in human rheumatoid arthritis and may be a novel target in autoimmune diseases.	16492735
IL32	P24001	PS	However, it remains unknown which IL-32 isoform is actively involved in the process of rheumatoid arthritis.	18771438
IL32	P24001	PS	Our results suggest that IL-32gamma is a potent mediator of active osteoclast generation in the presence of sRANKL. Moreover, this novel cytokine creates more favorable conditions for osteoclastogenesis in the RA joint by increasing the RANKL:OPG ratio in FLS.	20112365
IL34	Q6ZMJ4	PS	Recently, interleukin-34 was identified as a second ligand for c-Fms; the role of interleukin-34-mediated stimulation of c-Fms in rheumatoid arthritis remains to be investigated.	20181277
IL37	Q9NZH6	UniProt	Therefore, the observations that, in general, IL-37 is not constitutively expressed in tissues from healthy subjects but expression is high in synovial tissue from patients with rheumatoid arthritis are in accord with the concept that IL-37 mediates a negative feedback mechanism to curb excessive inflammation.	20935647
IL4	P05112	GAD,PS	This IL-4 VNTR gene polymorphism may be a protective factor for severe joint destruction in RA that could be used as a prognostic marker early in the course of the disease.	11035134
IL4	P05112	GAD,PS	Studies of antibody production showed that recombinant IL-4 could reduce spontaneous production of total IgG and IgM in non-stimulated rheumatoid arthritis T plus B cell cultures.	1379131
IL4	P05112	GAD,PS	Both interleukin 4 (IL-4) and IL-10, separately and in combination, and under in vitro and in vivo conditions in animals, have been reported to inhibit characteristics of rheumatoid arthritis and experimentally induced arthritis.	11550960
IL4	P05112	GAD,PS	Regulation of inflammation in Rheumatoid arthritis and experimental arthritis by IL-4.	11212172
IL4	P05112	GAD,PS	Only IL-4 but not IL-10 or TGF-ß changed the T-helper type1 pattern of rheumatoid arthritis synovial T cells.	10556256
IL4	P05112	GAD,PS	The potential of IL-4 to promote inflammatory arthritis should be considered when proposing therapies for rheumatoid arthritis aimed at biasing T cells toward IL-4 production.	15934072
IL4	P05112	GAD,PS		11589353
IL4	P05112	GAD,PS	These results demonstrate the ability to treat effectively established murine arthritis by systemic administration of DC expressing IL-4.	11207309
IL4	P05112	GAD,PS		9218524
IL4	P05112	GAD,PS		16207319
IL4R	P24394	GAD	Our data identify the I50V IL4R SNP as a novel genetic marker in RA, showing high predictive value for early joint destruction.	16646030
IL5	P05113	PS	Interestingly, human B-cells express message for interleukin-5R but can respond to IL-5 only if appropriately stimulated to undergo terminal differentiation, suggesting that if IL-5 affects rheumatoid arthritis B-cells, it functions by modulating a B-cell pool that is in a higher state of activation on average than B-cells from healthy controls.	16638801
IL6	P05231	GAD,Kegg,OMIM,PS,UniProt	One such cytokine, IL-6, has been proposed to contribute to the development of rheumatoid arthritis .	11748261
IL6	P05231	GAD,Kegg,OMIM,PS,UniProt	PIM2 inhibitors may be beneficial for IL-6-mediated diseases such as rheumatoid arthritis.	20465571
IL6	P05231	GAD,Kegg,OMIM,PS,UniProt	Interleukin-6 (IL-6) is a key mediator of inflammation in Rheumatoid arthritis.	15172049
IL6	P05231	GAD,Kegg,OMIM,PS,UniProt	Interleukin-6 (IL-6) plays pathologic roles in immune-inflammatory diseases such as rheumatoid arthritis and Castleman disease.	18784373
IL6	P05231	GAD,Kegg,OMIM,PS,UniProt	These results suggested that IL-1 beta, IL-6, TNF alpha and GM-CSF play a key role in the pathogenesis of rheumatoid arthritis.	7976375
IL6	P05231	GAD,Kegg,OMIM,PS,UniProt	These data suggest that IL-6 may act as a negative feedback factor for TNF-alpha-induced synovial cell growth.	10653854
IL6	P05231	GAD,Kegg,OMIM,PS,UniProt		18358926
IL6	P05231	GAD,Kegg,OMIM,PS,UniProt	TNF-alpha, IL-1 and IL-6 are known to have primary roles in the pathogenesis of rheumatoid arthritis and other inflammatory diseases.	16418198
IL6	P05231	GAD,Kegg,OMIM,PS,UniProt	These findings suggest that CREB is implicated in IL-6 production from synovial cells and plays an important role in RA pathogenesis.	19921094
IL6	P05231	GAD,Kegg,OMIM,PS,UniProt		17075187
IL6	P05231	GAD,Kegg,OMIM,PS,UniProt	The present data appear to rule out an important role of IL-6 promoter polymorphisms in the susceptibility to RA. However, IL-6 genotypes may contribute to the pathogenesis of the disease by influencing the age at disease onset.	11196696
IL6	P05231	GAD,Kegg,OMIM,PS,UniProt	During active disease, patients with systemic-onset juvenile chronic arthritis (S-JCA) demonstrate a rise and fall in serum interleukin-6 (IL-6) that parallels the classic quotidian fever. To investigate the possibility that this cytokine profile results from a difference in the control of IL-6 expression, we examined the 5' flanking region of the IL-6 gene for polymorphisms.These results suggest…	9769329
IL6R	P08887	PS	The humanized anti-IL-6 receptor monoclonal antibody tocilizumab represents a new therapy approach for moderately severe to severe cases of rheumatoid arthritis .	20495924
IL6R	P08887	PS	Complementary DNA from rheumatoid arthritis synovial fibroblasts treated with IL-6 and soluble IL-6 receptor (sIL-6R) was used to probe a cytokine microarray.	16802343
IL6R	P08887	PS	The recombinant humanized anti-IL-6 receptor antibody tocilizumab, an innovative drug for the treatment of rheumatoid arthritis.	18407769
IL6R	P08887	PS	Furthermore, a humanised anti-IL-6 receptor antibody has been found to inhibit IL-6 significantly and to improve the signs and symptoms of rheumatoid arthritis.	15899028
IL6R	P08887	PS	Thus, the IL-6-mediated signaling pathway may be a significant therapeutic target in T cell-mediated autoimmune diseases.	17981790
IL6R	P08887	PS		17312183
IL6R	P08887	PS	In addition, the IL-6-sIL-6R complex reduced the TNF-alpha-induced proliferation of synovial cells while TNF-alpha induced their IL-6 production. These data suggest that IL-6 may act as a negative feedback factor for TNF-alpha-induced synovial cell growth.	10653854
IL6R	P08887	PS		19644888
IL6R	P08887	PS		19019888
IL6R	P08887	PS	Gelatin zymography results showed EGCG inhibits IL-6/soluble IL-6R-induced matrix metalloproteinase-2 activity in RA synovial fibroblasts and in joint homogenates, possibly via up-regulation of sgp130 synthesis.	18796608
IL6ST	P40189	UniProt	gp130-RAPS is a novel soluble form of the IL-6 signal-transducing molecule gp130. In vitro experiments revealed that gp130-RAPS inhibited IL-6 activity, and this inhibition was neutralized by antibodies to the COOH-terminus of gp130-RAPS derived from patients with RA. Thus, autoantibody to gp130-RAPS may play an important role in the progression of RA by promoting IL-6 activity. Inspection of aut…	10880057
IL7	P13232	PS	To determine the level of intraarticular expression of interleukin-7 (IL-7) in patients with rheumatoid arthritis and to investigate the mechanisms by which IL-7 facilitates activation of CD4(+) T cells and monocyte/macrophages in rheumatoid arthritis.	15934068
IL7	P13232	PS	IL-7 may also contribute to the inflammatory process in rheumatoid arthritis.	17665400
IL7	P13232	PS	IL-7-induced reduction of the suppressive function of CD4+,CD25+ T cells from rheumatoid arthritis synovial fluid.	17328044
IL7	P13232	PS	IL-7 primarily induces Th1 cytokine secretion upon stimulation of mononuclear cells from rheumatoid arthritis peripheral blood and synovial fluid.	19714586
IL7	P13232	PS		18234077
IL8	P10145	Kegg,PS	These data indicate that IL-8 generated from SLC and macrophages may participate to the inflammatory process in the early synovitis of Rheumatoid Arthritis.	10494903
IL8	P10145	Kegg,PS	IL-8 has been reported to be involved in the pathogenesis of several diseases, including rheumatoid arthritis, sepsis, psoriasis, and the adult respiratory distress syndrome .	8805676
IL8	P10145	Kegg,PS	Interleukin-8 (IL-8) may play an important role in the development of synovitis in rheumatoid arthritis , in that it is a powerful chemoattractant for neutrophils and T cells.	8108662
IL8	P10145	Kegg,PS	These findings suggest that interleukin-23 may medicate IL-6 and IL-8 involved in rheumatoid arthritis pro-angiogenic.	17569750
IL8	P10145	Kegg,PS		17767741
IL8	P10145	Kegg,PS		7817772
IL8	P10145	Kegg,PS		10946307
IL8	P10145	Kegg,PS		16320322
IL8	P10145	Kegg,PS		12660227
IL8	P10145	Kegg,PS		17763413
INHBA	P08476	PS	In addition, the expression of B-cell-cycle-activated gene Inhba and complement gene Cfb was increased.	21914168
IGF1	P05019	PS	This study suggests a possible association of the IGF-1 gene polymorphism with developing RA, particularly in males as non-carriers of the 192-bp allele.	22839688
IRAK1	P51617	PS	It is interesting to speculate that this lack of regulation of TRAF6/IRAK-1 by miR-146a could play a role in Rheumatoid arthritis pathogenesis, especially because it has been reported that inhibition of IRAK-1 using antisense oligonucleotides results in decreased lipopolysaccharide-induced cytokine production, and our preliminary data have shown that transfection of miR-146a into THP-1 monocytes …	18759964
IRF5	Q13568	GAD,PS,UniProt	This result indicates that IRF5 variation could affect the susceptibility to rheumatoid arthritis in patients who are not included in the minor ACPA- subgroup.	18438842
IRF5	Q13568	GAD,PS,UniProt	These findings indicate that the promoter polymorphism of IRF5 is a genetic factor conferring predisposition to RA, and that it contributes considerably to disease pathogenesis in patients that were SE negative.	18408250
IRF5	Q13568	GAD,PS,UniProt	Four of the 5 SNPs located in the 5' region of IRF5 were associated with RA,	17599733
ITGA1	P56199	PS	The generated autoreactive T-cell lines homogeneously co-express CD45RO and CD49a, adhere strongly to extracellular matrix proteins and express high interleukin-17 (IL-17) messenger RNA levels, resembling a T-cell subset proposed to transmigrate into tissues and induce systemic and local inflammation in rheumatoid arthritis.	19740385
ITGA1	P56199	PS	Ten days later cells were harvested and analyzed for VLA-1 and Vß2 surface expression (left) or activated and analyzed for intracellular IFN-? (right). (e) Fresh synovial fluid lymphocytes from rheumatoid arthritis (n = 4) and PsA (n = 2) patients were immediately activated and analyzed for surface expression of CD4, VLA-1, and intracellular IFN-.	14597770
ITGAL	P20701	Kegg,PS	The anti-HLA-I,-DR, -CD11a monoclonal antibodies strongly inhibit the Ca in healthy volunteers- and rheumatoid arthritis-PMC.	9490502
ITGAV	P06756	GAD	The rs3738919-C allele of the ITGAV gene is associated with RA in the European Caucasian population, suggesting ITGAV as a new minor RA susceptibility gene.	17615072
ITGB1	P05556	PS	How citrullinated fibronectin and its dissociation to integrin ß1 affect the rheumatoid arthritis pathogenic process remains unknown.	16105911
ITGB1	P05556	PS	Our results suggest that interaction of beta1 integrins with extracellular matrix augments expression of ICAM-1 and Fas on RA synovial cells, as well as Fas-mediated apoptosis of synovial cells. This might lead to the spontaneous growth arrest through the Fas/Fas ligand pathway observed in RA synovitis.	12746897
ITGB2	P05107	Kegg
ITPA	Q9BY32	GAD	Polymorphisms in the AMPD1, ATIC, and ITPA genes are associated with good clinical response to MTX treatment. These findings indicate that genotyping may help in the identification of patients who will benefit most from MTX treatment and may assist clinicians in making treatment decisions regarding patients with recent-onset RA.	16947783
JAG1	P78504	PS	The blockade of Jagged1 by an anti-Jagged1 Ab exacerbated collagen-induced rheumatoid arthritis, whereas this effect was not observed in the absence of CD8(+) T cells.	19265135
JAM3	Q9BX67	PS,UniProt	However, the mechanism by which JAM-C acts to mediate inflammation in rheumatoid arthritis has not been definitively shown.	18821692
JAM3	Q9BX67	PS,UniProt	We found that JAM-C is present in soluble form in normal serum and elevated in rheumatoid arthritis (RA) serum. The concentration of sJAM-C is also elevated locally in RA synovial fluid compared to RA serum or osteoarthritis synovial fluid.	20592283
JUN	P05412	Kegg,PS	Small interfering RNA against c-Jun also reduced the induction of mPGES-1 in microparticle-stimulated cells from 8.1 ± 1.4-fold in mock small interfering RNA-transfected cells to 4.6 ± 0.6-fold in small interfering RNA-transfected rheumatoid arthritis synovial fibroblasts (P < 0.05)	17968936
KCTD11	Q693B1	PS
KDR	P35968	PS,UniProt	It is suggested that the angiogenic pathway VEGF/flk-1(KDR) may play an important role in the pathogenesis of rheumatoid arthritis and osteoarthritis.	11329148
KDR	P35968	PS,UniProt	Thus, the sheddases for VEGFR2 and NRP-1 could be novel targets for treatment of pathological neovascularization in cancer, rheumatoid arthritis, and proliferative retinopathies.	18818406
KDR	P35968	PS,UniProt	The present study shows that unique ASV derived from receptors that play key roles in angiogenesis--namely, VEGF receptor type 1 and, for the first time, Tie1--can markedly reduce arthritis severity. VEGFR IS ALTERNATIVE NAME FOR KDR.	18593464
KIAA1109	Q2LD37	PS	The KIAA1109-TENR-IL2-IL21 gene cluster, that encodes an interleukin (IL-21) that plays an important role in Th17 cell biology, is the 20th locus for which there is a genome-wide (P<or=5x10(-8)) level of support for association with RA	20553587
KIR2DL3	P43628	PS	There was no correlation between killer-cell immunoglobulin-like receptor expression and disease activity; therefore, the clinical use of killer-cell immunoglobulin-like receptor expression should be limited, while unnatural killer-cell immunoglobulin-like receptor expression may be involved in the pathogenesis of rheumatoid arthritis, but not a recruitment of chronic inflammation to induce joint…	17497034
KIR2DS2	P43631	GAD,PS	We conclude that CD158j induces inflammation in rheumatoid arthritis and acute coronary syndromes by regulating the effector functions of CD4+CD28null T cells through the JNK pathway.	12591902
KIR2DS2	P43631	GAD,PS	The KIR2DS2 gene was significantly enriched among patients with rheumatoid vasculitis compared with normal individuals (odds ratio 5.56, P = 0.001) and patients with RA but no vasculitis (odds ratio 7.96, P = 0.001).	11369787
KIT	P10721	UniProt	The objective of the present study was to identify alternative splice variants (ASV) from cell surface receptor genes, and to determine whether the novel proteins encoded exert therapeutic activity in an in vivo model of arthritis. We cloned 60 novel human ASV from 21 genes, encoding cell surface receptors – many of which are known to be important in the regulation of angiogenesis. The ASV were c…	18593464
KLRC1	P26715	GAD		12618865
KLRC2	P26717	GAD		12618865
KLRD1	Q13241	GAD		12618865
KLRK1	P26718	PS	These results suggest that a profound dysregulation of NKG2D and its MIC ligands may cause autoreactive T cell stimulation, thus promoting the self-perpetuating pathology in rheumatoid arthritis and possibly other autoimmune diseases.	12878725
KLRK1	P26718	PS	Various studies suggested that NKG2D plays a critical role in autoimmune diseases, e.g., in diabetes, celiac disease and rheumatoid arthritis , rendering the activating receptor a potential target for antibody-based therapies.	20061825
KLRK1	P26718	PS	The expression of NKG2D and CD244 also significantly decreased in both the rheumatoid arthritis and primary Sjögren's syndrome patients, whereas the significant decrease in the CD16 expression was only observed in the rheumatoid arthritis patients.	19283441
KNG1	P01042	IEDB,PS	The concentration of bradykinin increases during short-(surgery) and long-term (rheumatoid arthritis) inflammation (Hargreaves et al., 1988[Go]).	17485565
LAIR2	Q6ISS4	PS	Thus, LAIR-2 may function as a proinflammatory mediator by decreasing the inhibitory potential of the immune inhibitor hLAIR-1, resulting in more highly activated immune cells, a hallmark for autoimmune diseases such as rheumatoid arthritis.	18209062
LAMA5	O15230	PS	In rheumatoid arthritis fibroblasts this is facilitated by cytokine-mediated down-regulation or lack of laminin alpha5 synthesis.	20059371
LAT	O43561	PS	Therefore, ERK and linker of activated T cells may be attractive therapeutic targets in rheumatoid arthritis.	21205892
LCK	P06239	PS	LAT expression is not altered in Systemic lupus erythematosus T cells and is used as a marker of equal protein loading. lymphocyte-specific protein tyrosine kinase was immunoprecipitated from 50-µg fractions of whole-T cell lysates for patients with Systemic lupus erythematosus and controls (Normal and rheumatoid arthritis).	15085197
LCN2	P80188	PS	NGAL and the upregulated enzymes may therefore play an important role in rheumatoid arthritis.	20527084
LECT1	O75829	PS	As expected, the incorporation of 3H-thymidine into synovial cells prepared from rheumatoid arthritis joints decreased in the presence of recombinant human ChM-I.	15022325
LECT2	O14960	PS	Japanese patients with rheumatoid arthritis and the Ile58 allele manifest increased disease severity, suggesting that LECT2 is involved in the development of rheumatoid arthritis.	18240267
LEP	P41159	PS	Adipocytokines, including leptin and adiponectin, may play an important role in the pathogenesis of rheumatoid arthritis .	19273452
LEP	P41159	PS	Among the different neuroendocrine mediators, leptin likely plays a major role in the pathogenesis of rheumatoid arthritis.	16720637
LEP	P41159	PS	Of note, leptin also promotes other autoimmune diseases, including inflammatory bowel disease, multiple sclerosis, and rheumatoid arthritis.	18227479
LEP	P41159	PS	In addition to its weight-regulating activities, leptin appears to be involved in the onset and progression of several autoimmune diseases, including multiple sclerosis, Crohn's disease, and rheumatoid arthritis.	15840566
LEP	P41159	PS		19240195
LGALS1	P09382	PS	Using gene and protein therapy strategies, we have demonstrated that Galectin-1 ameliorates chronic inflammation and suppresses the autoimmune response in a murine model of rheumatoid arthritis (Rabinovich et al., 1999b).	12626408
LGALS3	P17931	PS	High expression of galectin 3 at sites of joint destruction in rheumatoid arthritis suggests that galectin 3 plays a role in rheumatoid arthritis pathogenesis.	19479862
LGALS3	P17931	PS	Additionally, serum Gal-3 significantly increased in patients with rheumatoid arthritis (p = 0.019 by t-test) and systemic lupus erythematosus (p = 0.00069) and galectin-3 binding protein increased in patients with systemic lupus erythematosus (p = 0.000012), compared to those in healthy controls.	17949550
LGALS8	O00214	PS	Hence, binding of soluble fibrin(ogen) and CD44 to gal-8 may masks the gal-8 ability to induce a maximal proapoptotic effect in inflammatory rheumatoid arthritis synovial fluid cells.	17617615
LGALS9	O00182	PS	Moreover, Enzyme-linked immunosorbent assay analysis revealed that the amount of galectin 9 in synovial fluid samples from rheumatoid arthritis patients was significantly higher than the amount in synovial fluid samples from osteoarthritis patients, suggesting that galectin 9 plays a crucial role in the pathogenesis of rheumatoid arthritis.	18050192
LGALS9	O00182	PS	As previously shown, galectin-9 induces cell death in activated Th1 cells, human melanoma cell line cells, and synoviocytes from patients with rheumatoid arthritis (Kageshita et al. 2002; Kashio et al. 2003; Zhu et al. 2005; Seki et al. 2007; Seki et al. 2008), suggesting that the ability of galectin-9 to induce cell death mediates the suppression of metastasis.	18579572
LILRA3	Q8N6C8	PS	These results suggest that LILRA3 may play a role in chronic inflammatory conditions such as rheumatoid arthritis.	20595277
LILRB2	Q8N423	PS	Furthermore, we were unable to significantly modulate expression of LILRB2, B3 and A2 mRNA or protein in THP-1-derived macrophages using various doses of cytokines (IL-1, TNF-a, IFN? and IL-10) that are known to be involved in the pathogenesis of rheumatoid arthritis or with synovial fluid obtained from patients with active rheumatoid arthritis.	17202177
LPPR2	Q96GM1	PS
LTA	P01374	GAD,PS	Genetic variation in the HLA-DRB1 and the LTA-TNF regions is significantly associated with response to treatment of early RA.	15457442
LTA	P01374	GAD,PS	This case suggests that resistance to TNF blockade may occur when TNFalpha is not the dominant inflammatory cytokine and suggests that LTalpha may have a pathogenic role in rheumatoid arthritis.	15033655
LTA	P01374	GAD,PS	However, the mechanisms by which TNF, and possibly also its homologue lymphotoxin alpha, contributes to development of pathology in rheumatoid arthritis and Crohn disease and in animal models like experimental autoimmune encephalomyelitis is unclear.	7479938
LTA	P01374	GAD,PS	No significant positive association of TNFB*2 with HLA-DRB1*0405 or TNFa11 in Japanese controls might suggest that the increase in the TNFB*2 allele might not be secondary to the increase in DRB1*0405, and that TNFB*2 might contribute additively to DRB1*0405-positive rheumatoid arthritis in Japanese.	16095118
LTA	P01374	GAD,PS		17534941
LTB	Q06643	Kegg,PS	Lymphotoxin beta (LTbeta), a cytokine produced by T cells and B cells, plays a central role in the normal development of lymph nodes and is critical in the formation of ectopic germinal center reactions in rheumatoid synovitis.	15248211
LTB4R	Q15722	PS	The leukotriene B4-BLT1 axis is also important in atherogenesis, inflammatory bowel disease, and rheumatoid arthritis.	18378794
LTF	P02788	PS	The results suggest that entrapment of human lactoferrin in positively charged liposomes may modify its pharmacodynamic profile and be of therapeutic benefit in the treatment of rheumatoid arthritis and other local inflammatory conditions.	11395926
LTF	P02788	PS	Lactoferrin may prevent iron mediated tissue damage in rheumatoid arthritis by reducing "free" synovial iron concentration when inflammatory stimuli have disregulated iron regulatory protein mediated iron homeostasis.	9741316
LTF	P02788	PS	In uncomplicated rheumatoid arthritis it can be concluded that anti-lactoferrin antibodies lack clinical, as well as pathogenic relevance.	8091147
MAP2K6	P52564	PS	Based on its ability to regulate key proinflammatory cytokines, we propose that MKK6 is a novel therapeutic target for inflammatory diseases like Rheumatoid arthritis.	19561096
MAP2K7	O14733	PS	Of these 2 kinases, MKK-7 is particularly important in rheumatoid arthritis, since only MKK-7 is required for JNK activation in fibroblast-like synoviocytes after cytokine stimulation.	19877043
MAP3K5	Q99683	PS	This study is the first to suggest that ASK1 is critical for the development of rheumatoid arthritis and that ASK1 may be involved in the production of proinflammatory mediators in response to TNF-a stimulation in the rheumatoid arthritis joint.	20609399
MAP3K8	P41279	PS	Taken together, our results show that inhibition of Tpl2 in primary human cell types can decrease the production of TNFalpha and other pro-inflammatory mediators during inflammatory events, and they further support the notion that Tpl2 is an appropriate therapeutic target for rheumatoid arthritis and other human inflammatory diseases.	17848581
MAPK1	P28482	PS	FGF-2-induced RANKL on Rheumatoid arthritis synovial fibroblasts and osteoclast formation were suppressed by an inhibitor of ERK.	15334457
MAPK1	P28482	PS	Therefore, ERK and linker of activated T cells may be attractive therapeutic targets in rheumatoid arthritis.	21205892
MAPK1	P28482	PS	More importantly, increased ERK activation lowered the TCR thresholds in rheumatoid arthritis T cells to respond to antigenic stimulation, a finding that is consistent with a recent model to explain the tolerogenic activity of antagonist peptides.	20007589
MAPK1	P28482	PS	Our present data confirm that ERK regulates NF-?B in human rheumatoid arthritis synovial fibroblasts and that specific ERK pathway inhibition with PD98059 inhibits p65, while enhancing p50 translocation to the nucleus.	16272352
MAPK1	P28482	PS	These results suggest that IL-18BPa reduces IL-18 bioactivity induced by TNFalpha, by regulating the ERK-1/2 pathway in RA synovial fibroblasts.	20131228
MAPK14	Q16539	PS	The p38 MAP kinase is thought to be involved in a variety of inflammatory and immunological disorders such as rheumatoid arthritis.	12171568
MAPK14	Q16539	PS	The p38a mitogen-activated protein kinase has become an attractive target for the treatment of many diseases such as rheumatoid arthritis, inflammatory bowel disease and Crohn's disease.	20957100
MAPK14	Q16539	PS	Our study demonstrates that pamapimod is a potent, selective inhibitor of p38alpha with the ability to inhibit the signs and symptoms of rheumatoid arthritis and other autoimmune diseases.	18776065
MAPK14	Q16539	PS	FR167653 prevented the onset of arthritis in a prophylactic treatment model and suppresses the progression of joint destruction in a therapeutic treatment model, suggesting that p38 MAP Kinase is a potential therapeutic target for rheumatoid arthritis.	17984579
MAPK14	Q16539	PS	FR167653 prevents the onset of arthritis in a prophylactic treatment model and suppresses the progression of joint destruction in a therapeutic treatment model, suggesting that p38 MAPK is a potential therapeutic target for rheumatoid arthritis.	13130488
MAPK14	Q16539	PS	These results suggest that SFs can be differentiated into chondrocytes via ALK3 activation and that stimulating Smad pathways and controlling p38 activation at the proper level can be a good therapeutic strategy for maintaining the healthy joint homeostasis and treating degenerative joint disorders.	14991070
MAPK14	Q16539	PS	p38 Mitogen-activated protein kinase (MAPK) has been shown to regulate key proinflammatory pathways in RA, including tumor necrosis factor alpha, interleukin (IL)-1beta, and cyclooxygenase-2, as well as the process of osteoclast differentiation.	16597712
MAPK14	Q16539	PS	The modest clinical efficacy plus the transient suppression of biomarkers of inflammation observed in this study suggest that p38 MAPK inhibition may not provide meaningful, sustained suppression of the chronic inflammation seen in RA.	19404957
MAPK14	Q16539	PS		16847144
MAPK14	Q16539	PS		16547285
MAPK3	P27361	PS	We found that the inhibitors of ERK-1/2 (PD98059), protein kinase Cd (Rottlerin), and Src (PP2) significantly inhibited TNFa-induced IL-18 production (by 73%, 83%, and 75%, respectively) in rheumatoid arthritis synovial fibroblasts (P < 0.05)	20131228
MAPK8	P45983	PS	JNK regulates matrix metalloproteinase gene expression and joint destruction in rheumatoid arthritis .	16802349
MAPK8	P45983	PS	Therefore, JNK is a critical Mitogen-activated protein kinase pathway for IL-1--induced collagenase gene expression in synoviocytes and in joint arthritis, indicating that JNK is an important therapeutic target for rheumatoid arthritis.	11435459
MAPK8	P45983	PS	Therapeutic strategies designed to increase the expression of Gadd45ß, inhibit MKK-7, or block the activity of JNK might have potential utility in rheumatoid arthritis.	19877043
MAPK8	P45983	PS	The observation that blockade of JNK reduces structural damage in collagen-induced arthritis - an autoimmune-triggered model of rheumatoid arthritis that does not exclusively depend on TNF - supports this idea.	16207331
MAPK8	P45983	PS	These studies demonstrate that JNK, MKK-4, and MKK-7 form an active signaling complex in FLS. This novel JNK signalsome is activated in response to IL-1 and migrates to the nucleus. The JNK signalsome represents a new target for therapeutic interventions designed to prevent joint destruction.	13130464
MAPK9	P45984	PS	The results of this study showed that the inhibitors of the JNK-2 (SP600125), protein kinase Ca/ß (Gö6976), protein kinase Cd (Rottlerin), Src (PP2), and NF-?B (PDTC) pathways significantly inhibited TNFa-induced IL-18BPa transcription (by 78%, 88%, 56%, 72%, and 49%, respectively, from the levels observed with TNFa stimulation alone) in rheumatoid arthritis synovial fibroblasts (P < 0.05)	20131228
MBL2	P11226	GAD,PS	Mannose-binding lectin may play differentiated roles in the pathogenesis of rheumatoid arthritis.	20110521
MBL2	P11226	GAD,PS	It is unlikely that Mannose binding lectin deficiency plays a major role in the pathogenesis of systemic lupus erythematosus and rheumatoid arthritis in Japanese.	11196679
MBL2	P11226	GAD,PS	In practise the place of Mannose-binding lectin therapy may be as a disease-modifying drug to reduce the severity of rheumatoid arthritis and to preserve lung and liver function in cystic fibrosis.	12887301
MBL2	P11226	GAD,PS	In disease, Mannan binding lectin contributes to inflammation in Rheumatoid Arthritis, a condition in which serum IgG-G0 concentrations can increase significantly compared to healthy individuals.	16814399
MBL2	P11226	GAD,PS	Genetically determined high serum levels of MBL and high serum levels of IgG-G0 are associated with increased risk of ischemic heart disease, myocardial infarction, and premature death in patients with RA.	17195187
MBL2	P11226	GAD,PS	Genetically determined MBL deficiency does not increase susceptibility to JRA, but MBL deficiency is associated with a younger age at onset of juvenile polyarthritis. On the other hand, MBL-deficient children with juvenile oligoarthritis are more often in remission. Therefore, MBL appears to play a dual role in JRA.	18334024
MBL2	P11226	GAD,PS		19565507
MBL2	P11226	GAD,PS	This study does not provide evidence for a role for MBL in the improvement of RA during pregnancy or for a role for MBL in pregnancy outcome.	21281477
MBL2	P11226	GAD,PS		11509633
MCL1	Q07820	PS	These findings indicate that Mcl-1 is a potential therapeutic target in rheumatoid arthritis.	17009247
MCL1	Q07820	PS	Together, these observations suggest that Mcl-1 may be important in the persistence or progression of rheumatoid arthritis.	16339575
MCL1	Q07820	PS	This suggests that Mcl-1 overexpression in rheumatoid arthritis synovial fibroblasts may contribute to apoptosis resistance, thereby enhancing the participation of rheumatoid arthritis synovial fibroblasts in rheumatoid arthritis pathogenesis.	19404960
MDK	P21741	PS	Midkine, a heparin-binding growth factor, is fundamentally involved in the pathogenesis of rheumatoid arthritis.	15146411
MDK	P21741	PS	A recent study proposed that midkine deficiency suppresses the development of a rheumatoid arthritis model by preventing inflammatory leukocyte migration and osteoclast differentiation	16619002
MDK	P21741	PS		18319343
MEFV	O15553	GAD	The results of this study suggest that MEFV gene mutations are not positively associated with a predisposition to develop RA but might increase the severity of RA. Further research is needed to determine the actual pathogenic role of MEFV mutations in this disease.	23360841
MET	P08581	UniProt	Involvement in disease section in UniProt doesn’t mention association of MET with RA. However the gene was studied in a paper to identify splice variants that might be therapeutic targets for RA.	18593464
METAP2	P50579	PS	Taken together, these results highlight that MetAP-2 is a good candidate therapeutic intervention in Rheumatoid arthritis.	18072970
MICA	Q29983	GAD,PS	In conclusion, our findings suggest that 2 loci in the vicinity of the MICA and HLA-DQ genes play certain roles in the development of rheumatoid arthritis that are independent of the role of the shared epitope.	14730600
MICA	Q29983	GAD,PS	These data suggest that the MICA 6.0 allele is an independent marker of protection against RA in the SE+ group of RA patients.	11407684
MICB	Q29980	GAD,PS,UniProt	MICB*004 allele was associated with RA susceptibility. This allele was in linkage disequilibrium with HLA-DRB1*0404 and DRB1*0405. The association of MICB with RA susceptibility and the functional role of MIC genes in the pathogenesis of RA converts MICB into a candidate to be an additional MHC gene associated with RA susceptibility.	17003176
MIF	P14174	OMIM,PS,UniProt	This function may be critical to the ability of MIF to promote diseases such as atherosclerosis and rheumatoid arthritis, in which macrophages are key participants.	17114481
MIF	P14174	OMIM,PS,UniProt	Production of the angiogenic factors VEGF and IL-8 was enhanced in cultured rheumatoid arthritis synovial fibroblasts stimulated by recombinant human MIF.	17407222
MIF	P14174	OMIM,PS,UniProt	These data suggest that MIF may regulate rheumatoid arthritis synovial hyperplasia by acting directly and via involvement in the effects of IL-1 beta and TNFalpha.	12528110
MIF	P14174	OMIM,PS,UniProt	Using MIF -/- mice and a T cell-mediated model of rheumatoid arthritis, antigen-induced arthritis, we investigated the role of MIF in T cell activation and signalling.	18341611
MIF	P14174	OMIM,PS,UniProt	Consistent with these results, MIF induced phosphorylation of JNK, PKCdelta, and c-jun. These results indicate a potential novel role for MIF in tissue destruction in RA.	16872482
MIF	P14174	OMIM,PS,UniProt	As well as overriding the immunosuppressive effects of glucocorticoids, it is now well established that MIF has a direct proinflammatory role in inflammatory diseases, such as sepsis, rheumatoid arthritis, and glomerulonephritis.	11782558
MIF	P14174	OMIM,PS,UniProt	Analyses of MIF genotypes in patients with sepsis may help to classify patients into risk categories and to identify those patients who may benefit from anti-MIF therapeutic strategies.	16237655
MIF	P14174	OMIM,PS,UniProt	These results indicate a role for MIF in the regulation of p53 expression and p53-mediated events in the inflamed synovium and support the hypothesis that MIF is of critical importance in the pathogenesis of RA.	12847682
MIF	P14174	OMIM,PS,UniProt	Together with evidence that MIF circulates in increased concentrations in patients with RA and SLE, this information suggests that in addition to contributing to each disease, MIF might contribute directly to the acceleration of atherosclerosis in RA and SLE.	18235539
MIF	P14174	OMIM,PS,UniProt	MIF is an important Th1 and Th2 cell-derived proinflammatory cytokine that stimulates MMP expression in FLS from arthritic mice, and therefore inhibition of MIF might be a promising target for novel therapeutic strategies in human RA.	18821693
MIF	P14174	OMIM,PS,UniProt	This is the first report of a SNP in the MIF gene. This polymorphism is associated with systemic-onset JUVENILE IDIOPATHIC ARTHRITIS.	11508429
MMP1	P03956	GAD,Kegg,PS	Cooperativity between MMP-1 and CXCR4/SDF-1 signaling influences the behavior of activated fibroblasts in both rheumatoid arthritis and cancer.	19800199
MMP1	P03956	GAD,Kegg,PS	The collagenases, MMP-1 and MMP-13, have predominant roles in rheumatoid arthritis and osteoarthritis because they are rate limiting in the process of collagen degradation.	16146751
MMP1	P03956	GAD,Kegg,PS	Nuclear receptors inhibit synthesis of collagenase-1 (matrix metalloproteinase-1; MMP-1), an enzyme that degrades interstitial collagens and contributes to joint pathology in rheumatoid arthritis.	9266828
MMP1	P03956	GAD,Kegg,PS		8908199
MMP1	P03956	GAD,Kegg,PS	In contrast to its commonly appreciated anti-inflammatory roles, our data indicate that annexin-1 is secreted by RA SF in response to TNF-alpha and acts in an autacoid manner to engage FPRL-1, activate Erk, Jnk, and NF-kappaB, and stimulate MMP-1 secretion.	18684973
MMP1	P03956	GAD,Kegg,PS	Serum proMMP-2 and proMMP-3 reflect the changes of glomerular and interstitial extracellular matrix in chronic transplant nephropathy, suggesting that they could play a role in the pathogenesis of this condition. Acute rejection is associated with increased levels of proMMP-1, which could be a reflection of the stimulation induced by a number of inflammatory cytokines produced in such a process.	11096152
MMP1	P03956	GAD,Kegg,PS	Our findings suggest that there are haplotypes in a MMP cluster region that modify the joint destruction in RA in a phasic manner.	15142265
MMP12	P39900	GAD,PS	These results suggest that MMP3, MMP7, MMP12 and MMP13 genotypes may play a role in determining functional status of rheumatoid arthritis.	17373931
MMP12	P39900	GAD,PS	Inhibition of MMP-12 may be a potential modality for the treatment of rheumatoid arthritis.	15476203
MMP12	P39900	GAD,PS	Macrophage metalloelastase or matrix metalloproteinase-12 (MMP-12) appears to exacerbate atherosclerosis, emphysema, aortic aneurysm, rheumatoid arthritis, and inflammatory bowel disease.	17997411
MMP12	P39900	GAD,PS	MMP-12, an old enzyme plays a new role in the pathogenesis of rheumatoid arthritis	15466374
MMP13	P45452	GAD,PS	These results suggest that MMP3, MMP7, MMP12 and MMP13 genotypes may play a role in determining functional status of rheumatoid arthritis.	17373931
MMP13	P45452	GAD,PS	The collagenases, MMP-1 and MMP-13, have predominant roles in rheumatoid arthritis and osteoarthritis because they are rate limiting in the process of collagen degradation.	16146751
MMP13	P45452	GAD,PS	Since hMMP13 is 5-10 times as active as hMMP1 in its ability to digest type II collagen, the dysregulation or up-modulation of MMP13 gene expression due to the inactivation of p53 may contribute to the joint degeneration in rheumatoid arthritis.	10753945
MMP13	P45452	GAD,PS		11817610
MMP14	P50281	PS	Inhibition of MT1-MMP significantly reduces the cartilage degradation by rheumatoid arthritis synovial fibroblasts.	15986375
MMP14	P50281	PS	Developing new means to inhibit "functional activity" of MT1-MMP may be a new direction to establish treatments for the diseases that MT1-MMP mediates such as cancer and rheumatoid arthritis.	15920734
MMP19	Q99542	UniProt	RASI-1, although its function and substrates are unknown, could be involved in processes such as neovascularization and angiogenesis or lymphocyte extravasation and thus may participate in joint tissue destruction during RA	9232430
MMP19	Q99542	UniProt	The novel autoantigen MMP-19 thus could play a role in the pathological processes participating in RA-associated joint tissue destruction.	9562866
MMP2	P08253	GAD,PS	Moreover, these results also suggested that MMP-2, MMP-3 and MMP-9 are involved in arthritic diseases such as rheumatoid arthritis.,	11139426
MMP2	P08253	GAD,PS	Previous data suggest that MMP-2 has an important role in Rheumatoid arthritis.,	16872482
MMP2	P08253	GAD,PS	The differential regulation of MMP-2 and MMP-9, therefore, may be a useful therapeutic target in the treatment of rheumatoid arthritis.,	17763449
MMP2	P08253	GAD,PS	MMP-2 and MMP-9 concentrations are elevated in rheumatoid arthritis synovial fluid and contribute to cartilage degradation in rheumatoid arthritis.,	17665433
MMP2	P08253	GAD,PS	A likely mechanism for matrix metalloproteinase2-mediated protection against rheumatoid arthritis involves the inactivation of chemokines (CCL7 and SDF1), thereby limiting inflammatory infiltration.	16356191
MMP2	P08253	GAD,PS	The results indicate the association between polymorphisms in gene promotor region for MMP-2 and susceptibility to development of RA.	16755991
MMP28	Q9H239	PS	These results provide evidence that MMP-28/epilysin may have a key function in the pathogenesis of rheumatoid arthritis as well as osteoarthritis.	15593191
MMP3	P08254	GAD,Kegg,PS	Matrix metalloproteinase 3 (MMP-3) is reported to play an important role in the pathogenesis of systemic lupus erythematosus and rheumatoid arthritis .	12051403
MMP3	P08254	GAD,Kegg,PS	Moreover, these results also suggested that MMP-2, MMP-3 and MMP-9 are involved in arthritic diseases such as rheumatoid arthritis.	11139426
MMP3	P08254	GAD,Kegg,PS	Matrix metalloproteinase-3 (MMP-3) production increases in rheumatoid arthritis and has been proposed as a marker of disease activity and joint damage.	17426976
MMP3	P08254	GAD,Kegg,PS	The 5A/6A polymorphism in the MMP-3 gene promoter can contribute to the severity of rheumatoid arthritis on account of a higher promoter activity of the 5A allele in vitro.	17911432
MMP3	P08254	GAD,Kegg,PS	In addition to CRP, a systemic marker of inflammation, serum MMP-3 may serve as a consistent synovial derived marker of RA disease activity, early changes of which predict disease outcome.	10782811
MMP3	P08254	GAD,Kegg,PS	The serum concentration of MMP-3 is a useful marker for predicting bone damage in the early stage of RA, and the suppression of MMP -3 production may be an effective therapeutic approach for patients with early RA.	16164216
MMP3	P08254	GAD,Kegg,PS	This mode of MMP-3 induction may therefore contribute to inflammatory joint destruction in RA independent of the proinflammatory cytokines interleukin (IL)1beta or tumour necrosis factor (TNF)alpha.	17124250
MMP3	P08254	GAD,Kegg,PS	These findings suggest that calpain, particularly mu-calpain, regulates MMP-3 release by rheumatic synovial cells, in addition to exerting its own degradative action on cartilage.	16574073
MMP3	P08254	GAD,Kegg,PS	These results indicate that biochemical markers are useful predictors of radiographic progression in RA and that serum MMP-3 levels decrease significantly with MTX therapy. Multivariate models that include MMP-3 and CTX-II perform better than existing traditional markers in predicting radiographic outcome in RA.	17907159
MMP3	P08254	GAD,Kegg,PS		15618147
MMP3	P08254	GAD,Kegg,PS	This study provides the first evidence of an association between a polymorphism in the MMP-3 gene promoter and the severity and progression of RA, but not RA susceptibility. Investigation of this polymorphism could be combined with that of DRB1 gene polymorphism to improve the predictive accuracy and management strategy in early RA.	12124858
MMP7	P09237	GAD	These results suggest that MMP3, MMP7, MMP12 and MMP13 genotypes may play a role in determining functional status of rheumatoid arthritis.	17373931
MMP8	P22894	PS	Several findings suggest that MMP-8 has a role in Rheumatoid arthritis pathogenesis.	21190566
MMP9	P14780	PS	Moreover, these results also suggested that MMP-2, MMP-3 and MMP-9 are involved in arthritic diseases such as rheumatoid arthritis.	11139426
MMP9	P14780	PS	The differential regulation of MMP-2 and MMP-9, therefore, may be a useful therapeutic target in the treatment of rheumatoid arthritis.	17763449
MMP9	P14780	PS	Modulation of MMP-9 production by mast cells might therefore be a useful therapeutic strategy to minimize the inflammatory reaction in rheumatoid arthritis.	16888026
MMP9	P14780	PS	MMP-2 and MMP-9 concentrations are elevated in rheumatoid arthritis synovial fluid and contribute to cartilage degradation in rheumatoid arthritis.	17665433
MMP9	P14780	PS	These results indicated a suppressive role of MMP-2 and a pivotal role of MMP-9 in the development of inflammatory joint disease.	12193736
MMP9	P14780	PS	SF MMP-9 levels correlate with the pattern of SM neovascularization and SF VEGF levels in early inflammatory arthritis, and VEGF increases MMP-9 production by SM. Endothelial cell apoptosis, however, appears to be more prevalent in early RA. This combination of factors may explain the pattern of differential angiogenesis in these arthritides.	11592363
MMP9	P14780	PS		17575266
MMP9	P14780	PS		7627707
MOK	Q9UQ07	GAD	These data suggest that RAGE 82S upregulates the inflammatory response upon engagement of S100/calgranulins, and, thereby, may contribute to enhanced proinflammatory mechanisms in immune/inflammatory diseases.	12070776
MPO	P05164	PS	Injection with either MPO or inactivated MPO induced a 'flare' of experimental Rheumatoid arthritis.	9927230
MPO	P05164	PS	The effect of D-penicillamine on human myeloperoxidase, a mechanism for the efficacy of the drug in rheumatoid arthritis.	6315067
MRPL48	Q96GC5	PS	By the Student's t-test, expression levels of MRPL48 (P=0.049) and DKFZP761F241 (P=0.027) genes showed a relatively significant difference between rheumatoid arthritis and osteoarthritis synovial tissues, which may support our preliminary association data that MRPL48 and DKFZP761F241 are involved in the pathogenesis of rheumatoid arthritis.	16000323
MS4A1	P11836	PS	Rituximab is a chimeric anti-CD20 monoclonal antibody targeting B cells, which play numerous pathogenic roles in rheumatoid arthritis.	18571968
MS4A1	P11836	PS	B-cell depletion with unconjugated CD20 monoclonal antibody is used to treat rheumatoid arthritis and other autoimmune diseases.	19798033
MS4A1	P11836	PS	Peripheral blood T4 cell surface CCR5 density as a marker of activity in rheumatoid arthritis treated with anti-CD20 monoclonal antibody.	19740335
MS4A1	P11836	PS	A report last year by Edwards and Cambridge that B cell depletion with humanized anti-CD20 monoclonal antibodies also had beneficial effects in rheumatoid arthritis, however, was surprising to many.	12209499
MS4A1	P11836	PS		19620499
MS4A1	P11836	PS		15778404
MS4A1	P11836	PS		15210744
MS4A1	P11836	PS		16217038
MS4A1	P11836	PS		16237111
MS4A1	P11836	PS		18725575
MST1R	Q04912	UniProt		18593464
MTHFR	P42898	GAD	Both single locus and haplotype analyses suggest that polymorphisms within the MTHFR gene are associated with both the efficacy and toxicity of MTX in rheumatoid arthritis patients.	11927833
MTOR	P42345	PS	mTOR regulates the invasive properties of synovial fibroblasts in rheumatoid arthritis.	20517583
MTR	Q99707	GAD	In our population of MTX-treated RA patients the 2756GG genotype of the MTR gene was more common than expected and was associated with MIARN.	17611986
MYD88	Q99836	PS	Overexpression of dominant negative forms of the essential TLR2/4 adapter molecules MyD88 and Mal/TIRAP inhibits cytokine production and matrix metalloproteinases in rheumatoid arthritis synovial cells .	21345222
MYD88	Q99836	PS	It has been reported that the overexpression of dominant-negative MyD88 decreased the expressions of tumor necrosis factor-a, IL-6, IL-8, vascular endothelial growth factor, and MMP-1 in synovial membrane cultures of rheumatoid arthritis (Sacre et al., 2007).	18719610
MYO9B	Q13459	GAD	This suggests that genetic variation in MYO9B is associated with CD, SLE, and RA and that MYO9B is a general risk factor for autoimmunity.	17584584
NAMPT	P43490	PS	Positive correlation between levels of visfatin and resistin may suggest that visfatin plays a role in inflammation in rheumatoid arthritis.	20346233
NAMPT	P43490	PS	Visfatin has important pro-inflammatory and catabolic roles in Rheumatoid arthritis pathogenesis and is now being studied as a potential therapeutic target for Rheumatoid arthritis.	20146863
NAMPT	P43490	PS	rheumatoid arthritis synovial fibroblasts and monocytes were stimulated with Toll-like receptor ligands, cytokines, and recombinant human PBEF or were transfected with PBEF expression constructs or with PBEF-specific small interfering RNA.	17763446
NAMPT	P43490	PS	Increased expression of NAMPT was confirmed in mice with collagen-induced arthritis, both in serum and in the arthritic paw.	18493620
NAT2	P11245	GAD	Genotyping the NAT2 gene followed by estimation of diplotype configuration before administration of SSZ is likely to reduce the frequency of adverse effects in Japanese patients with RA.	12465141
NEDD9	Q14511	PS	These results strongly suggest that Cas-L plays an important role in the pathophysiology of rheumatoid arthritis.	12847683
NELL1	Q92832	PS
NFKBIA	P25963	PS	Fas stimulation increased expression of messenger RNA for IkappaB alpha, matrix metalloproteinases, and chemokines, and Fas-activated rheumatoid arthritis fibroblast-like synoviocytes displayed increased chemotactic activity for monocytic cells.	16646028
NFKBIL1	Q9UBC1	OMIM,PS,UniProt	Taken together, these results indicated that NF-KB inhibitor-like-1 affected the pathogenesis of rheumatoid arthritis at least in part through the regulation of dendritic cell functions.	21284685
NFKBIL1	Q9UBC1	OMIM,PS,UniProt	This -62T/A SNP disrupts the putative binding motif for the transcriptional repressor, delta EF1, and hence may influence the transcription of I kappa BL, homologous to I kappa B alpha, the latter being a known inhibitor of NF kappa B, which is central to innate immunity. Therefore, the MHC may harbor RA genetic determinants affecting the innate and adaptive arms of the immune system.	12509789
NGF	P01138	PS	In all patients with rheumatoid arthritis, NGF led to rapid healing, whereas less striking results were obtained in patients with systemic sclerosis	11095266
NLRP1	Q9C000	UniProt	DNA sequence variants in the NALP1 region are associated with the risk of several epidemiologically associated autoimmune and autoinflammatory diseases, implicating the innate immune system in the pathogenesis of these disorders.	17377159
NLRP3	Q96P20	GAD,PS	Genetic variation in proteins of the cryopyrin inflammasome influences susceptibility and severity of rheumatoid arthritis (the Swedish TIRA project).	18263599
NLRP3	Q96P20	GAD,PS	NALP3 mRNA levels were reduced further after treatment, suggesting that the NALP3 inflammasome plays a specific role in the pathogenesis of rheumatoid arthritis and in the response of these patients to treatment.	19090963
NOD1	Q9Y239	PS	Because members of the NACHT-LRR family are also important in the recognition of microorganisms, and bacterial cell-wall components like peptidoglycans are present in the inflamed synovial tissue, it is tempting to speculate that Nod1 and Nod2 play a role in the pathogenesis of Rheumatoid arthritis.	18574154
NOD2	Q9HC29	PS	Therefore, NOD-2 might contribute to the initiation and perpetuation of chronic, destructive inflammation in rheumatoid arthritis.	19180502
NOD2	Q9HC29	PS	In addition, NOD2 small interfering RNA also reduced Peptidoglycan-induced IL-6 production in human Rheumatoid arthritis synovial fibroblasts cells.	19635908
NOD2	Q9HC29	PS	Because members of the NACHT-LRR family are also important in the recognition of microorganisms, and bacterial cell-wall components like peptidoglycans are present in the inflamed synovial tissue , it is tempting to speculate that Nod1 and Nod2 play a role in the pathogenesis of Rheumatoid arthritis.	18574154
NOS2	P35228	GAD,PS	Thus, selective inhibitors of COX-2, iNOS, or both may have a therapeutic role in rheumatoid arthritis.	14645683
NOS2	P35228	GAD,PS	Others have described that iNOS is involved in Rheumatoid arthritis and negatively affects the bone homeostasis.	19296835
NOS2	P35228	GAD,PS	Increased iNOS expression and Nitric oxide production are involved in the pathophysiology of several inflammatory conditions such as asthma, rheumatoid arthritis, and inflammatory bowel disease.	12181447
NOS2	P35228	GAD,PS	In addition, fibronectin fragments have been demonstrated to up-regulate proinflammatory mediators such as interleukin-1ß and inducible nitric oxide synthase, which are thought to play roles in the onset and progression of osteoarthritis and rheumatoid arthritis.	16948117
NOS2	P35228	GAD,PS		10604934
NOTCH1	P46531	PS	The inhibitory effects of antisense Notch-1 ODNs on untreated rheumatoid arthritis synoviocytes might be mediated through the inhibition of spontaneous Notch-1 intracellular domain production that is induced by the autocrine loop of TNFa.	11465706
NOTCH4	Q99466	PS	These results may suggest that the four HLA candidate loci, DRB1, IkBL, Tenascin-XB and NOTCH4, can independently contribute to rheumatoid arthritis under a particular inheritance mode.	16000323
NR2C1	P13056	PS	These data indicate that LIGHT and TR2 expressed in macrophages are involved in the pathogenesis of rheumatoid arthritis by inducing the expression pro-inflammatory cytokines and matrix degrading enzymes.	15667572
NR3C1	P04150	PS	In addition, Glucocorticoid receptor-9ß was associated with decreased susceptibility to nasal colonization by Staphylococcus aureus and increased susceptibility to rheumatoid arthritis, suggesting a Glucocorticoid receptor-mediated effect on the immune system.	16684836
NRP1	O14786	PS	Thus, the sheddases for VEGFR2 and NRP-1 could be novel targets for treatment of pathological neovascularization in cancer, rheumatoid arthritis, and proliferative retinopathies.,	18818406
NRP1	O14786	PS	Considering that synoviocyte adhesion and migration are critical for synoviocyte survival/activation and joint destruction, these results suggest that anti-neuropilin-1 peptide may regulate rheumatoid arthritis inflammation by intervening in these processes.	20039409
NTN1	O95631	PS	Due to its function, Netrin-1 may constitute a novel target in the treatment of osteoarthritis and rheumatoid arthritis.	19822088
OLAH	Q9NV23	UniProt	We have comprehensively identified the genes whose expressions are augmented in bone marrow-derived mononuclear cells (BMMC) from patients with Rheumatoid Arthritis (RA) as compared with BMMCs from Osteoarthritis (OA) patients, and named them AURA after augmented in RA. TISSUE SPECIFICITY IN UNIPROT:Isoform 2 is up-regulated in bone marrow-derived mononuclear cells of rheumatoid arthritis patient…	17082220
OLIG3	Q7RTU3	GAD	However, we were able to replicate the association signals between RA and HLA-DRB1 alleles, STAT4 (rs7574865), PTPN22 (rs2476601) and OLIG3/TNFAIP3 (rs10499194 and rs6920220).	19445664
OLIG3	Q7RTU3	GAD		18794853
OLIG3	Q7RTU3	GAD		17982456
OSCAR	Q8IYS5	PS	Human studies indicate that osteoclast-associated receptor may contribute to the pathogenesis and severity of osteoporosis and rheumatoid arthritis.	21172874
OSM	P13725	PS	These findings suggest that OSM may contribute to joint inflammation in rheumatoid arthritis.	9135222
OSM	P13725	PS	Oncostatin M (OSM) stimulates cartilage degradation in rheumatoid arthritis by inducing matrix metalloproteinases and aggrecanases (ADAMTS; a disintegrin and metalloproteinase with thrombospondin motif).	17546624
OSM	P13725	PS	Rheumatoid arthritis SFs (A) and normal SFs (B) were stimulated with 10 ng/ml of OSM for 3 hours.	19565514
OSM	P13725	PS	This was paralleled by OSM/IL-1ß-induced proteoglycan depletion and glycosaminoglycan release in the rheumatoid arthritis synovial fibroblast/normal human cartilage coculture model.	17009243
OSM	P13725	PS	Our findings illustrate a novel signaling network used by mOSM that may be important for its mediation of inflammatory processes.	17142776
OSM	P13725	PS	Our results establish that C/EBP and an as yet unidentified GC-rich binding transcription factor are responsible for basal OSM promoter activity, while GM-CSF-stimulated OSM expression is driven by activated STAT5 complexes binding to a cis -acting STAT element on the OSM promoter.	10556323
P2RX7	Q99572	PS	Further analyses of these mice revealed that the P2X7 receptor may play a key role in immune-mediated diseases such as rheumatoid arthritis.	19812374
PADI2	Q9Y2J8	PS	In this respect, inhibition of the activity or expression of peptidyl arginine deiminase-2 and/or peptidyl arginine deiminase-4 may constitute a valuable therapeutic strategy for rheumatoid arthritis.	17968929
PARP1	P09874	GAD,PS	Our results demonstrate the existence of 2 unique PARP-1 haplotypes in the Spanish population and provide the first evidence that PARP-1 haplotypes play a role in susceptibility to RA.	12632415
PARP1	P09874	GAD,PS	Our results demonstrate the existence of 2 unique PARP-1 haplotypes in the Spanish population and provide the first evidence that PARP-1 haplotypes play a role in susceptibility to rheumatoid arthritis.	12632415
PARP1	P09874	GAD,PS	These findings suggest that PARP-1 is involved in the pathogenesis of rheumatoid arthritis.	15743888
PARP1	P09874	GAD,PS	PARP-1 was also shown to play a deleterious role in the development of autoimmune conditions, including glomerulonephritis and rheumatoid arthritis.	20463295
PBX1	P40424	PS
PDCD1	Q15116	GAD,PS	PD-1, which was reported to be involved in susceptibility to rheumatoid arthritis in patients of European descent, was non-polymorphic in the Japanese population.	17468813
PDCD1	Q15116	GAD,PS	PD-1/PDL-1 in rheumatoid synovium may represent an additional target for immunomodulatory therapy in rheumatoid arthritis.	20506224
PDCD1	Q15116	GAD,PS	These data may provide a starting point for further investigations of whether the defect in PD-1 expression and function plays an important role in the pathogenesis of rheumatoid arthritis.	15022318
PDCD1	Q15116	GAD,PS	The PD-1 gene is significantly associated with RA susceptibility, suggesting the possibility that PD-1 may contribute to the pathogenesis of RA.	15022318
PDCD5	O14737	PS	We propose that PDCD5 may be involved in the pathogenesis of rheumatoid arthritis.	17468978
PDGFRB	P09619	PS	To date, however, assessment of the importance of platelet-derived growth factor receptor in autoimmune arthritis and rheumatoid arthritis has been hampered by the lethality of platelet-derived growth factor receptor_ or platelet-derived growth factor receptorß deficiency in mice and the lack of small-molecule inhibitors that selectively target platelet-derived growth factor receptora/ß.	20181277
PECAM1	P16284	PS	PECAM-1 might be an interesting target for novel therapies in rheumatoid arthritis.	11822787
PENK	P01210	PS	Leu-ENK, methionine-enkephalin, and beta-endorphin inhibited excessive rheumatoid arthritis synovial cell functions in vitro.	11669152
PGF	P49763	Kegg,PS	This agrees with previous studies indicating that PlGF is crucial in inflammation-driven disorders like atherosclerosis and rheumatoid arthritis and stimulates monocyte/macrophage infiltration, differentiation, and/or activation.	16614757
PGF	P49763	Kegg,PS	Taken together, our data suggest that PlGF may act as a strong proinflammatory mediator as well as an angiogenic stimulator in rheumatoid arthritis joints but not in normal joints, providing an important link between angiogenesis and the inflammatory process.	19180491
PIK3CD	O00329	UniProt	In light of the recent progress in the development of selective PI3K inhibitors, and the beneficial effects of these inhibitors in models of acute and chronic inflammatory disorders, we discuss the therapeutic potential of blocking PI3K isoforms for the treatment of rheumatoid arthritis and other immune-mediated diseases.	17290298
PIK3CG	P48736	PS,UniProt	Our data indicate that in addition to mediating the recruitment of inflammatory cells, PI3Kgamma is an important regulator of fibroblast-mediated joint destruction in rheumatoid arthritis and suggest that specific inhibitors of PI3Kgamma will interfere with the activation of rheumatoid arthritis synovial fibroblasts and reduce cartilage destruction in rheumatoid arthritis.	19734303
PIK3CG	P48736	PS,UniProt	In light of the recent progress in the development of selective PI3K inhibitors, and the beneficial effects of these inhibitors in models of acute and chronic inflammatory disorders, we discuss the therapeutic potential of blocking PI3K isoforms for the treatment of rheumatoid arthritis and other immune-mediated diseases	17290298
PIK3CG	P48736	PS,UniProt	Results, derived from studies based on both pharmacological and genetic approaches, confirm PI3Kgamma as an attractive target for drug discovery. PI3Kgamma specific inhibition has gained increasing attention for the treatment of allergic, autoimmune and inflammatory diseases. Development of inhibitors has already provided series of hits, whose efficacy is currently under scrutiny worldwide.	18278175
PIN1	Q13526	PS	Therefore, Pin1 may play a pivotal role in the pathogenesis of rheumatoid arthritis.	21255181
PIN1	Q13526	PS	These results demonstrate that Pin1 induction during Rheumatoid arthritis progress stimulates proinflammatory protein expression by activating NF-kappaB, CREB, and C/EBP, and suggest that Pin1 is a potential therapeutic target of Rheumatoid arthritis.	19846884
PLA2G2A	P14555	PS	Therefore, sPLA2-IIA may be a critical modulator of cytokine-mediated synovial inflammation in rheumatoid arthritis.	10946311
PLA2G2A	P14555	PS	sPLA2-IIa is an enzyme at high concentration in tears that has been known as an innate barrier of the ocular surface against microbial infection. sPLA2-IIa and other enzymes in the same protein family are known to hydrolyze fatty acids resulting in the generation of free arachidonic acid and lysophospholipids, which are the precursors of pro-inflammatory lipid mediators, such as PGE. sPLA2-IIa ha…	19116146
PLA2G3	Q9NZ20	UniProt	TISSUE SPECIFICITY IN UNIPROT:PLA2G3 is expressed in joints of osteoarthritis and rheumatoid arthritis, expressed in endothelial cells (at protein level)
PLA2G4A	P47712	PS	Therefore, cPLA2alpha might be involved in bone destruction followed by rheumatoid arthritis.	12743173
PLA2G6	O60733	PS	As iPLA2 drives the onset phase of an acute inflammation but is absent during resolution, we suggest that iPLA2 may represent a novel target for the treatment for rheumatoid arthritis, whose inhibition will prevent the severity in the disease flare but will not alter the natural process of remission.	15003994
PLAT	P00750	PS	It has recently become apparent that tissue plasminogen activator (tPA) modulates inflammation in diseases such as rheumatoid arthritis and acute respiratory distress syndrome .	15191406
PLAU	P00749	GAD,PS	deflazacort significantly reduced uPA-induced chemoinvasion in healthy and rheumatoid arthritis synoviocytes.	15998634
PLAU	P00749	GAD,PS	The urokinase gene 3'-UTR "T" allele was associated with RA in Chinese patients in Taiwan. PLAU IS THE PLASMINOGEN ACTIVATOR UROKINASE GENE	15083890
PLCG2	P16885	PS	Collectively, these data represent the first demonstration that Vav proteins and PLCgamma2 modulate the development of the inflammatory response and the associated bone destruction in the K/BxN model of rheumatoid arthritis.	18759305
PLCG2	P16885	PS	Thus, phospholipase Cgamma2 becomes an interesting target for the cure of rheumatoid diseases due to its dual role in the activation of a particular subset of immune cells, B lymphocytes, and for its capacity to control osteoclast development in vivo.	17053833
PLG	P00747	IEDB,PS	The data also suggest that plasmin may be required for the induction of these arthritis models that are critically dependent on complement activation.	16052596
PNLIP	P16233	PS	PTL has been used conventionally to treat migraine and rheumatoid arthritis for centuries.	20698986
POMC	P01189	PS	Decreased beta-endorphin concentrations may play a role in trigeminal neuralgia, migraine headache, and rheumatoid arthritis.	1814247
POMC	P01189	PS	Leu-ENK, methionine-enkephalin, and beta-endorphin inhibited excessive rheumatoid arthritis synovial cell functions in vitro.	11669152
POMC	P01189	PS	For example, ß-endorphin inhibited TNFa, IL-1ß, and matrix metalloproteinase-9 expression in synovial epithelial cells from patients with rheumatoid arthritis (Takeba et al., 2001).	15317908
PPARG	P37231	PS	As such, PPARgamma may be an important therapeutic target for rheumatoid arthritis.	16356194
PPARG	P37231	PS	Catalase and peroxisome proliferator activated receptor-gamma2 (PPARgamma2) are important regulators of oxidative stress and inflammation, and may contribute to the development of rheumatoid arthritis.	15988600
PPARG	P37231	PS	These findings suggest that Peroxisome proliferator-activated receptor-gamma may negatively regulate the inflammatory processes in rheumatoid arthritis.	10903334
PPARG	P37231	PS	Peroxisome proliferator-activated receptor-gamma activation by natural or synthetic agonists ameliorates experimental allergic encephalomyelitis, rheumatoid arthritis, experimental inflammatory bowel disease, and eosinophilic airway inflammation.	17312139
PPARG	P37231	PS	These results suggest that PPARgamma is an attractive target for induction of apoptosis in rheumatoid synovial cells and that the activation of the PPARgamma pathway is associated with the apoptotic action of NSAIDs.	12065695
PPIA	P62937	PS	Cyclophilin A may contribute to the inflammatory processes in rheumatoid arthritis through induction of matrix degrading enzymes and inflammatory cytokines from macrophages.	15993649
PPIA	P62937	PS	Monocytes and macrophages from normal human and Rheumatoid arthritis patients’ peripheral blood were pre-treated, respectively with CSA, or AP-9, and then were stimulated by CypA for invasion assay.	18567920
PRF1	P14222	PS	One report indicated that a perforin deficiency ameliorates the clinical score of collagen-induced rheumatoid arthritis, suggesting that the killing activity of CD8+ T cells was responsible for collagen-induced rheumatoid arthritis progression.	19265135
PRG4	Q92954	PS	Thus, it is possible that loss of accumulation of SZP may be involved in the pathology of rheumatoid arthritis as well.	17599751
PRKCA	P17252	PS	The results of this study showed that the inhibitors of the JNK-2 (SP600125), protein kinase Ca/ß (Gö6976), protein kinase Cd (Rottlerin), Src (PP2), and NF-?B (PDTC) pathways significantly inhibited TNFa-induced IL-18BPa transcription (by 78%, 88%, 56%, 72%, and 49%, respectively, from the levels observed with TNFa stimulation alone) in rheumatoid arthritis synovial fibroblasts (P < 0.05).	20131228
PRKCD	Q05655	PS	We found that the inhibitors of ERK-1/2 (PD98059), protein kinase Cd (Rottlerin), and Src (PP2) significantly inhibited TNFa-induced IL-18 production (by 73%, 83%, and 75%, respectively) in rheumatoid arthritis synovial fibroblasts (P < 0.05).	20131228
PRKCH	P24723	GAD	Our results provide evidence of the involvement of PRKCH as a susceptibility gene for RA in the Japanese population. Dysregulation of PKCeta signal transduction pathway(s) may confer increased risk of RA through aberrant T cell-mediated autoimmune responses.	17195206
PRKCQ	Q04759	GAD,PS	Impaired IgG2a production, in addition to decreased intracellular IFN-? levels, supports the supposition that protein kinase C-theta is required for Th1-mediated diseases, like rheumatoid arthritis.	16849501
PRKCQ	Q04759	GAD,PS	Finally, we identified evidence of association at four additional gene loci: MMEL1-TNFRSF14 (rs3890745, P = 0.0035 replication, P = 1.1 x 10(-7) overall), CDK6 (rs42041, P = 0.010 replication, P = 4.0 x 10(-6) overall), PRKCQ (rs4750316, P = 0.0078 replication, P = 4.4 x 10(-6) overall), and KIF5A-PIP4K2C (rs1678542, P = 0.0026 replication, P = 8.8 x 10(-8) overall).	18794853
PRKDC	P78527	PS	DNA-dependent protein kinase catalytic subunit mediates T-cell loss in rheumatoid arthritis.	20878914
PRL	P01236	PS	Generally less well known is that prolactin may also play a role in the activity of autoimmune diseases such as systemic lupus erythematosus and rheumatoid arthritis.	17465339
PRL	P01236	PS	The decreased bioactivity of prolactin and possible inadequate glucocorticoid response to inflammation found in patients may have an etiological role in rheumatoid arthritis.	16284445
PRL	P01236	PS		8136466
PRL	P01236	PS	The findings of increased prolactin levels in patients with RA lead to the assumption that prolactin may play a role in disease severity and the process of joint damage in RA.	21122264
PRL	P01236	PS		11503136
PRL	P01236	PS	Our findings emphasize the importance of PRL, locally produced by infiltrating T lymphocytes, for aberrant synovial cell functions in RA, and suggest possible clinical application of PRL inhibitors.	10493666
PRL	P01236	PS	Our findings indicate a possible association between the PRL -1149 T allele and decreased RA risk. The effect size is small but similar to ORs for other genetic polymorphisms associated with complex traits, including RA.	19404952
PRL	P01236	PS	We report higher serum free prolactin concentrations in women with RA compared with control subjects. This result indicates that the higher serum total prolactin levels in patients with RA are the consequence of increased free prolactin concentrations and are not due to macroprolactin.	15266060
PRL	P01236	PS		17265475
PRL	P01236	PS	These data demonstrate that PRL can act as a survival factor for chondrocytes and that it has potential preventive and therapeutic value in arthropathies characterized by cartilage degradation.	16648286
PROC	P04070	PS	activated protein C also completely suppressed lipopolysaccharide-stimulated NF-kappaB activation and attenuated TNF-alpha protein by more than 40% in rheumatoid arthritis monocytes.	17491095
PROC	P04070	PS	Recently, the serine protease, activated protein C , has been shown to directly activate gelatinase A, without requiring MT-matrix metalloproteinases Inhibition of activated protein C represents a selective approach to prevent gelatinase A activation and may prove to be of therapeutic benefit in rheumatoid arthritis.	11392606
PROC	P04070	PS	Their association suggests that activated protein C modulates MMP-2 in rheumatoid arthritis.	15248212
PROC	P04070	PS	APC appears to be the first physiologic agent to inhibit the production of proinflammatory MMP-9, yet increase antiinflammatory MMP-2 activity. Our results provide the initial evidence that APC may be beneficial in the prevention of inflammation and joint destruction in RA.	17763449
PRRC2A	P48634	GAD
PTEN	P60484	PS	In rheumatoid arthritis, lack of phosphatase and tensin homolog expression, but not mutations within the gene encoding phosphatase and tensin homolog, participate in the long-term persistence of activated rheumatoid arthritis synovial fibroblasts in the synovial lining at sites of destruction.	18177509
PTGER2	P43116	PS	Taken together, the present data indicate that the concerted therapeutic manipulation of both the EP2 and EP4 receptors may represent a promising approach for the treatment of rheumatoid arthritis.	19542367
PTGER4	P35408	PS	These results suggest that a pharmacological blockade of the prostanoid EP(4) receptor may represent a new therapeutic strategy in signs and symptomatic relief of osteoarthritis and/or rheumatoid arthritis.	18031725
PTGER4	P35408	PS	Homozygous deletion of the EP4 receptor subtype was shown to decrease the incidence and severity of rheumatoid arthritis in a mouse model.	15618359
PTGER4	P35408	PS	Taken together, the present data indicate that the concerted therapeutic manipulation of both the EP2 and EP4 receptors may represent a promising approach for the treatment of rheumatoid arthritis.	19542367
PTGES	O14684	PS	In its turn, prostaglandin E(2) formed by cyclooxygenase and microsomal prostaglandin E(2) synthase 1 (MPGES1) contributes to the rheumatoid arthritis pathological process.	21298002
PTGES	O14684	PS	These data suggest that mPGES-1 is involved in the pathogenesis of rheumatoid arthritis and thus has important clinical relevance for better understanding and treatment of rheumatoid arthritis.	15188353
PTGES	O14684	PS	In a variety of different disease models, it has been shown that mPGES-1 is important in the development of rheumatoid arthritis, acute pain, pain hypersensitivity, and inflammation.	15358613
PTGS1	P23219	PS	These experiments demonstrate cyclooxygenase-1 induction in synovial cells isolated from rheumatoid arthritis patients, suggesting that cyclooxygenase-1 is involved in the progression of rheumatoid arthritis.	15167967
PTGS2	P35354	PS	Specific COX-2 inhibition with celecoxib causes significant improvement in the signs and symptoms of rheumatoid arthritis.	9249645
PTGS2	P35354	PS	Cyclooxygenase-2 (COX-2) plays an important role in rheumatoid arthritis and therefore, has been a major target for anti-arthritis therapies.	17910039
PTGS2	P35354	PS	Recent studies suggest that the increased expression of COX-2 may be involved in the pathogenesis of age-associated diseases such as rheumatoid arthritis and cancer.	15130753
PTGS2	P35354	PS	To evaluate the risk of gastrointestinal symptoms and ulcers associated to the use of low-dose aspirin (ASA) among patients with rheumatoid arthritis and osteoarthritis treated with cyclooxygenase-2 (COX-2) drugs, to clarify the controversy in the literature.	17611980
PTGS2	P35354	PS		17124500
PTGS2	P35354	PS		17015640
PTGS2	P35354	PS		16150915
PTGS2	P35354	PS		18205922
PTGS2	P35354	PS		19542367
PTGS2	P35354	PS		17261646
PTMA	P06454	PS	Our results suggest that intra-articular delivery of Prothymosin a gene lacking the nuclear localization signal may be an effective treatment strategy for Rheumatoid arthritis.	17372028
PTPN22	Q9Y2R2	GAD,OMIM,PS	There has been a report of other variants within the PTPN22 locus that alter risk of rheumatoid arthritis; protective haplotype '5', haplotype group '6-10' and susceptibility haplotype '4', suggesting the possibility of other PTPN22 variants involved in the pathogenesis of rheumatoid arthritis independent of R620W (rs2476601).	20975833
PTPN22	Q9Y2R2	GAD,OMIM,PS	Our results now suggest that it may be necessary to exceed a threshold of heavy smoking to trigger a biologic pathway in Rheumatoid arthritis pathogenesis involving the PTPN22 gene.	18462498
PTPN22	Q9Y2R2	GAD,OMIM,PS	For example, the gene-gene and gene-environment interactions of Rheumatoid Arthritis involving HLA-DRB1, PTPN22 and smoking has been discussed. However, the inheritance of Rheumatoid Arthritis is largely unknown.	18231122
PTPN22	Q9Y2R2	GAD,OMIM,PS		16418195
PTPN22	Q9Y2R2	GAD,OMIM,PS	Together with previous data showing associations with other autoimmune diseases, our findings provide further evidence that the PTPN22 gene plays a role in the pathogenesis of a subgroup of autoimmune diseases.	15934099
PTPN22	Q9Y2R2	GAD,OMIM,PS	After adjusting for smoking and reproductive factors, PTPN22 was associated with RA risk among Caucasian women in these cohorts. We found both additive and multiplicative interactions between PTPN22 and heavy cigarette smoking.	18462498
PTPRC	P08575	PS	The generated autoreactive T-cell lines homogeneously co-express CD45RO and CD49a, adhere strongly to extracellular matrix proteins and express high interleukin-17 (IL-17) messenger RNA levels, resembling a T-cell subset proposed to transmigrate into tissues and induce systemic and local inflammation in rheumatoid arthritis.	19740385
RAC1	P63000	PS	These results suggest that the inhibition of Rac1 affects pAkt levels and that Rac1 inhibition influences rheumatoid arthritis synovial fibroblast viability. siRNA-directed inhibition of Rac1 reduces synovial fibroblast viability and pAkt levels.	16774691
RAMP2	O60895	PS	Regulation of adrenomedullin secretion and/or CRLR/RAMP-2 activation may constitute new treatment strategies for Rheumatoid arthritis.	16622024
REL	Q04864	GAD		19503088
REN	P00797	PS	In conclusion, locally-generated active renin and ACE could contribute to joint destruction in rheumatoid arthritis.	15761728
RETN	Q9HD89	PS	There are demonstrations that resistin may also be involved in the pathogenesis of rheumatoid arthritis: resistin has been found in the plasma and the synovial fluid of rheumatoid arthritis patients, and injection of resistin into mice joints induces an arthritis-like condition, with leukocyte infiltration of synovial tissues, hypertrophy of the synovial layer, and pannus formation (Bokarewa et a…	19240195
RNF7	Q9UBF6	PS
ROBO1	Q9Y6N7	PS	Robo1 and Robo2 expression decrease slightly in rheumatoid arthritis synovial fibroblasts over the passages.	20298552
ROBO2	Q9HCK4	PS	Robo1 and Robo2 expression decrease slightly in rheumatoid arthritis synovial fibroblasts over the passages.	20298552
ROCK1	Q13464	PS	Specific inhibition of Rho kinase may be a novel therapeutic approach in rheumatoid arthritis.	18975348
ROCK2	O75116	PS	It is also possible that RhoA-interacting kinases other than Rock-2 act as effectors in rheumatoid arthritis synovial cells.	16447234
RORA	P35398	PS	In contrast, GR ligands and RORA activating thiazolidinedione derivatives (Missbach et al., 1996; current study) are potent inhibitors in experimental arthritis and autoimmune models and may have synergistic therapeutic effects in rheumatoid arthritis and related autoimmune diseases.	9614218
RYR1	P21817	PS	Analysis of HLA haplotype sharing showed greater than random sharing by affected siblings which is in keeping with genes within the MHS influencing susceptibility to rheumatoid arthritis.	6334866
S100A4	P26447	PS	Thus, S100A4 might play an important role in the pathogenesis of rheumatoid arthritis and might represent a new target for the treatment of rheumatoid arthritis.	17328050
S100A4	P26447	PS	Recent studies have shown that extracellular S100A4 can induce the up-regulation of several MMPs, such as MMP-1, MMP-3, MMP-9, and MMP-13 in rheumatoid arthritis synovial fibroblasts.	19248116
S100A8	P05109	UniProt	In acutely inflamed tissues, macrophages can express MRP-14 but not MRP-8, and in chronic inflammations, such as primary chronic polyarthritis, infiltrate macrophages express both MRP-8 and MRP-14. Characterization of MRP-8 and MRP-14 could therefore be useful to the understanding of cellular processes induced in chronic inflammation. SYNONYM FOR S100A8 IS MRP8	3313057
S100A9	P06702	UniProt	In acutely inflamed tissues, macrophages can express MRP-14 but not MRP-8, and in chronic inflammations, such as primary chronic polyarthritis, infiltrate macrophages express both MRP-8 and MRP-14. Characterization of MRP-8 and MRP-14 could therefore be useful to the understanding of cellular processes induced in chronic inflammation. SYNONYM FOR S100A9 IS MRP14	3313057
S1PR1	P21453	PS	Our data suggest that Sphingosine-1-phosphate, Sphingosine-1-phosphate, and Sphingosine-1-phosphate play essential roles in the pathogenesis of rheumatoid arthritis by modulating fibroblast-like synoviocyte migration, cytokine/chemokine production, and cell survival.	18658144
S1PR1	P21453	PS	sphingosine 1-phosphate/S1P1 signaling in rheumatoid arthritis synoviocytes may thus play an important role in the pathogenesis of rheumatoid arthritis.	16508938
S1PR2	O95136	PS	Our data suggest that Sphingosine-1-phosphate(1), Sphingosine-1-phosphate(2), and Sphingosine-1-phosphate(3) play essential roles in the pathogenesis of rheumatoid arthritis by modulating fibroblast-like synoviocyte migration, cytokine/chemokine production, and cell survival.	18658144
S1PR3	Q99500	PS	Our data suggest that Sphingosine-1-phosphate(1), Sphingosine-1-phosphate(2), and Sphingosine-1-phosphate(3) play essential roles in the pathogenesis of rheumatoid arthritis by modulating fibroblast-like synoviocyte migration, cytokine/chemokine production, and cell survival.	18658144
SAA1	P0DJI8	GAD,PS,UniProt	Marrow-related protein14/Marrow-related protein8, SAA1/SAA2 and ubiquitin may play important roles in development of rheumatoid arthritis and their determination may benefit early diagnosis, evaluation of disease activity and investigation of new therapy targets.	16029612
SAA1	P0DJI8	GAD,PS,UniProt	These results indicate that serum amyloid A is a significant inducer of interleukin-23 and interleukin-1ß in rheumatoid arthritis synoviocytes and potentially activates the interleukin-23/IL-17 pathway in the rheumatoid arthritis synovium.	20840651
SAA1	P0DJI8	GAD,PS,UniProt	However, prolonged expression of A-serum amyloid A, and the consequent long-term production of these enzymes, may play a role in degenerative diseases such as rheumatoid arthritis.	10504381
SAA1	P0DJI8	GAD,PS,UniProt	Our data support the fact that homozygosity for the SAA1.3 allele is a univariate predictor of survival in addition to a risk factor for the association of AA amyloidosis adversely influencing the outcome in Japanese RA patients. Renal involvement is a pivotal clinical manifestation in the development of AA amyloidosis, as is likely to be cardiac involvement in AA amyloidosis secondary to RA.	16219644
SAA1	P0DJI8	GAD,PS,UniProt	Our findings demonstrate the ability of A-SAA to induce adhesion molecule expression, angiogenesis, and matrix degradation, mechanisms that are mediated by NF-kappaB. Targeting A-SAA and its signaling pathways may represent a new therapeutic approach in the treatment of RA.	16385502
SAA1	P0DJI8	GAD,PS,UniProt		16951371
SAA1	P0DJI8	GAD,PS,UniProt		17237436
SAA1	P0DJI8	GAD,PS,UniProt		11407685
SAA1	P0DJI8	GAD,PS,UniProt	The complete amino-acid sequence of non-immunoglobulin amyloid fibril protein AS in rheumatoid arthritis. fULL TEXT UNAVAILABLE	4816450
SAA2	P0DJI9	PS,UniProt	Marrow-related protein14/Marrow-related protein8, SAA1/SAA2 and ubiquitin may play important roles in development of rheumatoid arthritis and their determination may benefit early diagnosis, evaluation of disease activity and investigation of new therapy targets.	16029612
SAA2	P0DJI9	PS,UniProt	These results indicate that serum amyloid A is a significant inducer of interleukin-23 and interleukin-1ß in rheumatoid arthritis synoviocytes and potentially activates the interleukin-23/IL-17 pathway in the rheumatoid arthritis synovium.	20840651
SAA2	P0DJI9	PS,UniProt	However, prolonged expression of A-serum amyloid A, and the consequent long-term production of these enzymes, may play a role in degenerative diseases such as rheumatoid arthritis.	10504381
SAA2	P0DJI9	PS,UniProt		16219644
SAA2	P0DJI9	PS,UniProt	Our findings demonstrate the ability of A-SAA to induce adhesion molecule expression, angiogenesis, and matrix degradation, mechanisms that are mediated by NF-kappaB. Targeting A-SAA and its signaling pathways may represent a new therapeutic approach in the treatment of RA.	16385502
SAA2	P0DJI9	PS,UniProt		16951371
SAA2	P0DJI9	PS,UniProt	Elevated SAA is a marker of disease activity in patients with rheumatoid arthritis, and PBMC from patients with rheumatoid arthritis were more sensitive to SAA than normals, suggesting a new link between inflammation and thrombosis.	17237436
SAA2	P0DJI9	PS,UniProt		11407685
SAA2	P0DJI9	PS,UniProt	The complete amino-acid sequence of non-immunoglobulin amyloid fibril protein AS in rheumatoid arthritis. fULL TEXT UNAVAILABLE	4816450
SAG	P10523	PS	Since the 1950s, antimalarial drugs have been used to treat various autoimmune diseases including systemic lupus erythematosus and rheumatoid arthritis.	18829634
SAG	P10523	PS	Lymphocyte proliferation to alpha crystallin was increased in Juvenille Rheumatoid Arthritis with or without uveitis, whereas lymphocyte response to S antigen was associated with the presence of uveitis.	2731993
SALL3	Q9BXA9	GAD	This gene is mentioned in Table 1,2 and 4	18668548
SDC3	O75056	PS	In order to investigate these possibilities, sections of rheumatoid arthritis synovium were treated with an antibody to glypican-4, syndecan-2, or syndecan-3 prior to the addition of 125I-CXCL8.	16052590
SERPINB5	P36952	PS	Discrepancy between mRNA and protein expression of tumour suppressor maspin in synovial tissue may contribute to synovial hyperplasia in rheumatoid arthritis.	15361372
SERPINC1	P01008	PS	Inhibition of antithrombin by hyaluronic acid may be involved in the pathogenesis of rheumatoid arthritis.	15743473
SERPINC1	P01008	PS	Because the excessive fibrin deposit in synovium is formed with progress of rheumatoid arthritis, the citrullination of antithrombin by PADI4 is suggested to be a possible mechanism for triggering the initiation of rheumatoid arthritis pathogenesis.	15561738
SERPINC1	P01008	PS	We detected large amounts of citrullinated human antithrombin III in rheumatoid arthritis plasma and suggested that inactivation of antithrombin by citrullination increases thrombin activity in rheumatoid arthritis synovium and thus initiates excessive fibrin deposition and angiogenesis.	16105911
SERPINH1	P50454	PS,UniProt	The surface-exposed RA-A47 may induce autoantibodies and inflammatory reactions in autoimmune disease situations such as rheumatoid arthritis.	15389525
SERPINH1	P50454	PS,UniProt	The altered localization of RA-A47 to the surface or outside of cells may represent the mechanism for the recognition of RA-A47 as an autoantigen during rheumatoid arthritis.	11169453
SERPINH1	P50454	PS,UniProt	These results taken together with our previous findings show that Rheumatoid arthritis-related antigen 47kDa (RA-A47) is the putative colligin-2 gene product and behaves as a human HSP47. Although colligin has been considered the human HSP47 gene, failure to detect the colligin gene and its mRNA suggests that colligin does not exist in human cells and that the HSP47 gene is identical with colligi…	11052465
SFRP1	Q8N474	PS	RA FLS had constitutive activation of the canonical Wnt signaling pathway. Transfection of normal FLS with a Wnt-1 expression vector enhanced not only fibronectin, but also pro–matrix metalloproteinase 3 (proMMP-3) expression. In a complementary manner, interference with Wnt signaling using anti–Wnt-1 antibody, the Wnt antagonist sFRP-1, or dominant-negative vectors that inhibited the transcripti…	12428226
SFTPD	P35247	PS	Thus, in theory the dominance of low molecular weight SP-D in synovial fluid observed in the present study may contribute to the maintenance of joint inflammation in rheumatoid arthritis.	20211020
SH2D2A	Q9NP31	GAD	Our data indicate that the 'short' alleles of the SH2D2A promoter could contribute to the genetic susceptibility to JRA.	15129233
SIAE	Q9HAT2	UniProt	A homozygous secretion-defective polymorphic variant of SIAE was catalytically active, lacked the ability to function in a dominant negative manner, and was seen in eight autoimmune subjects but in no control subjects.The odds ratio for inheriting defective SIAE alleles was 8.6 in all autoimmune subjects, 8.3 in subjects with rheumatoid arthritis, and 7.9 in subjects with type I diabetes. Functio…	20555325
SIGIRR	Q6IA17	PS	Furthermore, this investigation defines the role of SIGIRR in disease-relevant cell types and demonstrates that SIGIRR is a potential therapeutic target for rheumatoid arthritis.	20506350
SIGLEC1	Q9BZZ2	UniProt	High expression was also found on inflammatory macrophages present in affected tissues from patients with rheumatoid arthritis.	11133773
SLC11A1	P49279	GAD	NRAMP1 gene promoter polymorphism could influence the radiological severity of rheumatoid arthritis and disease susceptibility, particularly in individuals lacking HLA-linked risk factors.	12135431
SLC19A1	P41440	GAD		15564880
SLC22A4	Q9H015	GAD,OMIM,UniProt	Functional polymorphisms of the OCTN gene locus that have previously been associated with RA and CD were not found to be associated with RA in a UK population. The findings do not provide support for a major role of these genes in the etiology of RA in this population. OCTN IS A SYNONYM OF SLC22A4	15751072
SLC22A4	Q9H015	GAD,OMIM,UniProt	Our data indicate that the regulation of SLC22A4 expression by RUNX1 is associated with susceptibility to rheumatoid arthritis, which may represent an example of an epistatic effect of two genes on this disorder.	14608356
SOCS3	O14543	PS,UniProt	Thus, induction of CIS3 could represent a new approach for effective treatment of rheumatoid arthritis.	11748261
SOCS3	O14543	PS,UniProt	The introduction of suppressor of cytokine signaling 3, a potent negative regulator of IL-6 signaling, attenuates mouse rheumatoid arthritis (collagen-induced arthritis).	16052598
SOCS3	O14543	PS,UniProt	PHARMACEUTICAL USE IN UNIPROT:Could be used as a possible therapeutic agent for treating rheumatoid arthritis.
SPHK2	Q9NRA0	PS	These findings suggest that SPHK2 may regulate the autonomous proliferation of synovial fibroblasts as one of the predisposing genes to rheumatoid arthritis and could be a target for a novel therapeutic strategy for rheumatoid arthritis.	19490468
SPP1	P10451	GAD,PS	Osteopontin plays an important role in the development and perpetuation of rheumatoid arthritis .	18694758
SPP1	P10451	GAD,PS	It has been shown that osteopontin (OPN) plays a pivotal role in the pathogenesis of rheumatoid arthritis .	12865407
SPP1	P10451	GAD,PS	Osteopontin (OPN) that is aberrantly produced in rheumatoid synovium is thought to play an important role in rheumatoid arthritis .	20533542
SPP1	P10451	GAD,PS	Osteopontin is critically involved in rheumatoid arthritis; however, the molecular cross-talk between osteopontin and joint cell components that leads to the inflammatory joint destruction is largely unknown.	19494327
SPP1	P10451	GAD,PS		12842452
SPP1	P10451	GAD,PS	These results support a unique role of OPN in leukocyte migration, in the context of perpetuation of rheumatoid synovitis through the induction of MCP-1 and MIP-1beta.	19565503
SPP1	P10451	GAD,PS		20421976
SPP1	P10451	GAD,PS	Thrombin activation of OPN (resulting in OPN-R) and its subsequent inactivation by thrombin-activatable CPB (generating OPN-L) occurs locally within inflamed joints in RA. Our data suggest that thrombin-activatable CPB plays a central homeostatic role in RA by regulating neutrophil viability and reducing synoviocyte adhesion.	19790060
SPP1	P10451	GAD,PS	Overexpression of OPN mRNA in SFMC is associated with proinflammatory factors produced in inflamed joints, but not with OPN genetic polymorphisms. OPN gene polymorphisms do not correlate with susceptibility to RA. OPN IS SYNONYM FOR SPP1	15742430
SRC	P12931	PS	We found that the inhibitors of ERK-1/2 (PD98059), protein kinase Cd (Rottlerin), and Src (PP2) significantly inhibited TNFa-induced IL-18 production (by 73%, 83%, and 75%, respectively) in rheumatoid arthritis synovial fibroblasts (P < 0.05).	20131228
SST	P61278	PS	Recently somatostatin intra-articular administration has been used in the treatment of some rheumatoid diseases such as rheumatoid arthritis, psoriatic arthritis and osteoarthritis with encouraging results.	7836029
SST	P61278	PS	The case reported herein adds some evidence to suggest that SOM has a protective effect in human Rheumatoid arthritis.	11817604
SST	P61278	PS	Intra-articular somatostatin 14 reduces synovial thickness in rheumatoid arthritis: an ultrasonographic study.	7490172
SST	P61278	PS	Intra-articular injection of somatostatin or one of the analogs has been reported to reduce synovitis and inflammation in patients with rheumatoid arthritis	15642779
SST	P61278	PS	Our findings suggest that SSTR subtypes may be useful targets for therapy during inflammatory diseases and malignancies affecting lymphocytes.	11472428
STAT1	P42224	PS	Indeed, STAT-1 can play both a pathogenic and a protective role in rheumatoid arthritis synovitis, depending on the cell type and possibly on the stage of disease.	16507120
STAT1	P42224	PS	The results of the study by van der Pouw Kraan and colleagues suggest that STAT-1 may drive inflammatory gene expression in a subgroup of rheumatoid arthritis patients, and thus may represent a novel therapeutic target in rheumatoid arthritis.	12905460
STAT1	P42224	PS	There is some evidence that STAT-1, which is predominantly induced by IFN?, is involved in rheumatoid arthritis, with increased expression of STAT-1 evident in inflammatory infiltrates and in both synovial fibroblasts and macrophages of the intimal lining layer.	17599735
STAT3	P40763	PS	Rheumatoid arthritis synoviocyte survival is dependent on Stat3.	12444174
STAT4	Q14765	GAD,PS,UniProt	We confirm association of the STAT4 and the TRAF1/C5 loci with RA bringing to 5 the number of confirmed susceptibility loci. The effect sizes are less than those reported previously but are likely to be a more accurate reflection of the true effect size given the larger size of the cohort investigated in the current study.	18434327
STAT4	Q14765	GAD,PS,UniProt	HLA-DR4, peptidyl arginine deiminase type4 and STAT4 are overexpressed in rheumatoid arthritis patients and may be involved in the pathogenesis of rheumatoid arthritis.	20584675
STAT4	Q14765	GAD,PS,UniProt	Since Th1 cells and Th17 cells play an important role in chronic inflammatory disorders and since STAT-4 is considered to be a key molecule in both the Th1 and Th17 lineages, STAT-4 may play a crucial role in the development of autoimmune diseases such as rheumatoid arthritis and systemic lupus erythematosus.	18576330
STAT4	Q14765	GAD,PS,UniProt	A haplotype of STAT4 is associated with increased risk for both rheumatoid arthritis and systemic lupus erythematosus, suggesting a shared pathway for these illnesses.	17804842
STAT6	P42226	PS	Therefore, the results support the hypothesis that the IL-4 STAT expression seen in rheumatoid synovial tissue is reflecting a continuously activated and modulated IL-4 STAT signaling pathway, presumably also involved in other inhibitory pathways known to be important for the pathophysiology of Rheumatoid arthritis.	10725752
STEAP4	Q687X5	UniProt	The results shed light on the new mechanism of action of TNFalpha antagonists in autoimmune arthritis, suggesting that TIARP plays an important role in inflammatory arthritis, through the regulation of inflammatory cytokines. SYNONYM FOR STEAP4 IS TNFAIP9 19660107"
SUMO1	P63165	PS	By contrast, overexpression of WT SUMO-1 further decreased the ability of rheumatoid arthritis SFs to undergo cell death through Fas.	17360386
SUMO4	Q6EEV6	PS	In conclusion, the present study indicated that SUMO4 locus within the IDDM5 region contributes to susceptibility to autoimmune thyroid disease and rheumatoid arthritis, in addition to type 1 diabetes, and therefore, may be a general autoimmunity gene.	16735488
SYK	P43405	PS	Syk kinase may be an important new therapeutic target in rheumatoid arthritis and related autoimmune conditions.	18975322
SYK	P43405	PS	This novel study provides the first evidence that SYK could be a useful therapeutic target in rheumatoid arthritis.	19252517
SYVN1	Q86TM6	PS,UniProt	Our findings provide a new pathogenetic model of RA and suggest that Synoviolin/Hrd1 could be targeted as a therapeutic strategy for RA.	12975321
SYVN1	Q86TM6	PS,UniProt	IL-17 induction of synoviolin may contribute at least in part to rheumatoid arthritis chronicity by prolonging the survival of rheumatoid arthritis FLS and immune cells in germinal centre reactions.	20976214
SYVN1	Q86TM6	PS,UniProt	Taking into consideration that Ets binding site-1 is the core element for Synoviolin expression, the Ets binding site-1 decoy could be potentially useful in the treatment of rheumatoid arthritis based on its effective suppression of Synoviolin expression and induction of apoptosis.	16055742
SYVN1	Q86TM6	PS,UniProt	Synoviolin, an endoplasmic reticulum -resident E3 ubiquitin ligase, was originally identified from the complementary DNA library of rheumatoid synovial cells and is known to trigger synovial cell overgrowth in rheumatoid arthritis.	19116932
SYVN1	Q86TM6	PS,UniProt		17170702
TAC1	P20366	PS	From these results, it could be considered that Substance P plays an important role in rheumatoid arthritis inflammation.	1696565
TAC1	P20366	PS	The possibility that substance P has a role in the pathogenesis of rheumatoid arthritis through the up-regulation of lymphocyte activation should be considered in further studies of the immunomodulatory properties of substance P in arthritis.	8746610
TAP2	Q03519	GAD,UniProt	The results of this study provide genetic evidence that TAP2 gene codon 565 polymorphism may play a role in RA.	14749980
TAP2	Q03519	GAD,UniProt	On the basis of the distribution of polymorphisms in these genes, three TAP2 alleles could be identified in homozygous typing cell lines, RA patients and normal subjects: TAP2*0101-1693.G, TAP2*0101-1693.A and TAP2*0201-1693.G. The prevalence of the variant (nucleotide A at position 1693), and thus also of the TAP2*0101-1693.A allele, was significantly (p < 0.006, RR = 4.25) higher in RA patients…	8162639
TCIRG1	Q13488	Kegg
TEK	Q02763	Kegg,PS	Aberrant expression and activity of Tie2 in vascular and non-vascular cells may result in the development of rheumatoid arthritis, cancer, hypertension and psoriasis.	18266978
TF	P02787	PS	The results are discussed in the light of earlier suggestions that the TfC2 subtype confers an increased risk of cellular damage by enhancing hydroxyl radical formation, although it is possible that there exists a genetic linkage of Transferrin variant to some other locus which is influencing susceptibility to rheumatoid arthritis.	1991211
TFPI	P10646	PS	Functional tissue factor activity is increased and tissue factor pathway inhibitor decreased in inflammatory arthritis (rheumatoid arthritis) compared with noninflammatory arthritis (osteoarthritis).	18716130
TFRC	P02786	UniProt	MISCELLANEOUS SECTION IN UNIPROT:Serum transferrin receptor (sTfR) is used as a means of detecting erythropoietin (EPO) misuse by athletes and as a diagnostic test for anemia resulting from a number of conditions including rheumatoid arthritis, pregnancy, irritable bowel syndrome and in HIV patients.Canine and feline parvoviruses bind human and feline transferrin receptors and use these receptors…
TGFB1	P01137	Kegg,PS	TGFbeta1 is highly expressed in joints in Rheumatoid arthritis and is considered to be a regulator of anti-inflammation in Rheumatoid arthritis.	12176809
TGFB1	P01137	Kegg,PS	Certain growth factors (transforming growth factor beta, platelet derived growth factor, granulocyte macrophage-colony stimulating factor) also play a role in rheumatoid arthritis.	2111575
TGFB1	P01137	Kegg,PS	Recent studies have demonstrated that TGF-beta, a multifunctional cytokine, is an important modulator of the immune response in collagen-induced arthritis, and possibly also in rheumatoid arthritis.	9010265
TGFB1	P01137	Kegg,PS	These results suggest that TGF-beta1 contributes for the progression of inflammation and joint destruction in RA, and this effect is specific for the arthritic synovial fibroblasts.	11966774
TGFB1	P01137	Kegg,PS	These results indicate that synovial fibroblasts of RA patients express the increased TGF-beta receptor type II, which is associated with altered responses to TGF-beta observed in CTGF expression, chemotaxis, and proliferation of RA synovial fibroblasts, and may have an important role in the pathogenesis of RA.	17029045
TGFB1	P01137	Kegg,PS	These in vitro and in vivo results suggest that TGF-beta plays a role in the development of synovial hyperplasia consisting of synovial cell proliferation, inflammation and angiogenesis. The blockade of TGF-beta signaling may thus become an additional strategy for the treatment of RA.	17135447
TGFB1	P01137	Kegg,PS		18721452
TGFB1	P01137	Kegg,PS	In addition to inflammatory cytokines, Ang-1/TIE-2 signaling appears to be an independent factor that contributes to the destruction of the rheumatoid joint.	17599743
TGFB1	P01137	Kegg,PS		15374849
TGFB1	P01137	Kegg,PS	TGFbeta exerts its growth and antiapoptotic effects on fibroblasts, at least in part, by activation of the PI 3-kinase/Akt pathway.	12115180
TGFB2	P61812	Kegg
TGFB3	P10600	Kegg
TGFBI	Q15582	PS	These findings indicate that ßIG-H3 is involved in the pathogenesis of rheumatoid arthritis by mediating cell trafficking, and that it may be a potential therapeutic target in rheumatoid arthritis.	16947382
TGFBR1	P36897	PS	Sakuma et al recently reported that TGFßRI kinase inhibitor can prevent the rheumatoid arthritis phenotype in a mouse model induced by anti-type II collagen antibody.	18975335
TGFBR1	P36897	PS	Because TGF-ß type I receptor kinase inhibitor HTS466284 efficiently down-regulated TGF-ß-induced activation of Rheumatoid arthritis synovial fibroblasts, we investigated whether the inhibitor is also effective in vivo as well as in vitro.	17135447
TGFBR2	P37173	PS	These results indicate that synovial fibroblasts of rheumatoid arthritis patients express the increased TGF-beta receptor type II, which is associated with altered responses to TGF-beta observed in CTGF expression, chemotaxis, and proliferation of rheumatoid arthritis synovial fibroblasts, and may have an important role in the pathogenesis of rheumatoid arthritis.	17029045
THBS1	P07996	IEDB,PS	On the other hand, endostatin, thrombospondin-1 and -2 are angiogenic inhibitors in rheumatoid arthritis.	16493585
THBS1	P07996	IEDB,PS	Thrombospondin-1 (TSP1/THBS1) plays a major role in the pathophysiology of rheumatoid arthritis ; however, its interface with the cytokine network involved in rheumatoid arthritis has not been delineated.	18674744
THBS1	P07996	IEDB,PS	Therefore, TSP1 and TSG-6 may have opposing functions in rheumatoid arthritis.	16006654
THBS2	P35442	PS	Here we show that TSP2 has regulatory function in the chronic inflammatory lesions of rheumatoid arthritis.	15579451
THBS2	P35442	PS	On the other hand, endostatin, thrombospondin-1 and -2 are angiogenic inhibitors in rheumatoid arthritis.	16493585
THBS2	P35442	PS	Moreover, TSP-2 was shown to protect the synovial microenvironment in rheumatoid arthritis from excessive angiogenesis and tissue inflammation (Park et al., 2004).	19194474
THPO	P40225	PS	Some data indicate that thrombopoietin could contribute to the reactive thrombocytosis of Rheumatoid arthritis.	12634936
TIMELESS	Q9UNS1	GAD	Our results strongly suggest that the variations of Tim-1 exon 4 might be associated with the susceptibility to RA.	14985107
TIMP1	P01033	PS	Excess of metalloproteases over tissue inhibitor of metalloprotease may contribute to cartilage degradation in osteoarthritis and rheumatoid arthritis.	8015285
TIMP1	P01033	PS	In a more recent study, adenovirus-mediated overexpression of TIMP-1 was shown to reduce the development of arthritis in a TNFa-transgenic mouse rheumatoid arthritis model.	15934059
TIMP1	P01033	PS	These results suggest that this unbalanced expression between matrix metalloproteinases and their inhibitors in Rheumatoid arthritis synovium, a high induction rate of matrix metalloproteinases and a low expression of TIMP-1, may accelerate the degradation of cartilage in the Rheumatoid arthritis joint cavity.	12746890
TIMP1	P01033	PS	Intraarticular glucocorticoids may reduce CD68+ macrophage infiltration into the synovial lining layer, but not the expression of MCP-1, MIP-1alpha, MMP-1, MMP-3, TIMP-1, and TIMP-2 in the synovial membrane, in patients with OA.	11229465
TIMP1	P01033	PS	These results suggest that overexpression of TIMPs, particularly TIMP-3 at the invasive front of pannus tissue, may provide a novel therapeutic strategy for inhibiting joint destruction in RA.	12571631
TIMP1	P01033	PS		12384920
TIMP1	P01033	PS		15292527
TIMP1	P01033	PS	MMP-1 and TIMP-1 serum levels are elevated in PsA. This is greatest in RA pattern PsA.	14523226
TIMP1	P01033	PS		12483743
TIMP1	P01033	PS		10587545
TIMP3	P35625	PS	Gene transfer of TIMP-3 inhibits the TNF-alpha-induced activation of NF-kappaB in rheumatoid arthritis synovial fibroblasts and reduces the up-regulation of soluble Fas/CD95 by TNF-alpha, but has no effects on the cell surface expression of Fas.	15879156
TIRAP	P58753	PS	Overexpression of dominant negative forms of the essential TLR2/4 adapter molecules MyD88 and Mal/TIRAP inhibits cytokine production and matrix metalloproteinases in rheumatoid arthritis synovial cells .	21345222
TLR2	O60603	Kegg,PS	TLR-2 and TLR-4 ligation resulted in increased activation of rheumatoid arthritis synovial macrophages compared with those from patients with other forms of inflammatory arthritis or compared with control macrophages.	17599732
TLR2	O60603	Kegg,PS	These data demonstrate that TLR2 promotes pro-inflammatory and destructive processes in rheumatoid arthritis and further support the rationale of using a TLR2 therapeutic blockade.	21345222
TLR2	O60603	Kegg,PS	These results also suggest that TLR2 plays a role in the pathogenesis of several autoimmune diseases, such as rheumatoid arthritis and atherosclerosis.	18952897
TLR3	O15455	PS	Our results suggest that TLR3 promotes osteoclastogenesis in the rheumatoid arthritis synovium both directly and indirectly.	19446344
TLR3	O15455	PS	Monocytes, monocyte-derived dendritic cells and Rheumatoid arthritis synovial fibroblasts were stimulated via TLR3 (poly-IC) and TLR7 (loxorubin), after which IL1beta, IL6 and TNFalpha were measured by Luminex bead array technology.	18765427
TLR3	O15455	PS	Taken together, these data suggested that TLR-3- and TLR-7/8-mediated dendritic cell stimulation in rheumatoid arthritis results in a skewed balance toward IL-12 and strongly favors Th1-mediated responses.	16052591
TLR3	O15455	PS	Our findings demonstrate the expression of TLR-3 in RA synovial tissue and the activation of RASFs in vitro by the TLR-3 ligand poly(I-C) as well as by necrotic RA synovial fluid cells, and indicate that RNA released from necrotic cells might act as an endogenous TLR-3 ligand for the stimulation of proinflammatory gene expression in RASFs.	16142732
TLR3	O15455	PS	We found no evidence of major effects of TLR gene polymorphisms in RA, although we tested different TLR phenotypes.	19134200
TLR4	O00206	Kegg,PS	Our data suggest that TLR-4 might be a novel target in the treatment of rheumatoid arthritis.	17763416
TLR4	O00206	Kegg,PS	TLR-2 and TLR-4 ligation resulted in increased activation of rheumatoid arthritis synovial macrophages compared with those from patients with other forms of inflammatory arthritis or compared with control macrophages.	17599732
TLR4	O00206	Kegg,PS	Type I interferons might form the link between Toll-like receptor 3/7 and Toll-like receptor4-mediated synovial inflammation in rheumatoid arthritis .	18765427
TLR4	O00206	Kegg,PS	The exact nature of the TLR-4 ligands that contribute to these processes remains unclear; however, considering the essential roles of the cytokines that are regulated by TLR-4 activation in joint pathology, TLR-4 appears to be a promising target in the treatment of rheumatoid arthritis.	19035506
TLR7	Q9NYK1	PS	These results suggest that expression of TLR7, but not TLR8, may be a predictor for RA disease activity and anti-TNF? responsiveness, and targeting TLR7 may suppress chronic progression of RA.	22730373
TLR7	Q9NYK1	PS	TLR-3 and TLR-7 were highly expressed in RA synovium.	16052591
TLR8	Q9NR97	PS	Taken together, these data suggested that TLR-3- and TLR-7/8-mediated dendritic cell stimulation in rheumatoid arthritis results in a skewed balance toward IL-12 and strongly favors Th1-mediated responses.	16052591
TLR9	Q9NR96	PS	Thus, our data indicate that TLR9 may participate in direct activation and proliferation of B cells in BM, and therefore could play a role in the pathogenesis of rheumatoid arthritis.	19384869
TLR9	Q9NR96	PS	TLR7 and TLR9 do not appear to be involved in this rheumatoid arthritis model because they are unable to stimulate TNF production.	19017992
TNF	P01375	GAD,Kegg,PS	TNFalpha plays a crucial role in the pathogenesis of rheumatoid arthritis.	19784790
TNF	P01375	GAD,Kegg,PS	TNFalpha plays a critical role in the pathogenesis of rheumatoid arthritis.	16755914
TNF	P01375	GAD,Kegg,PS	Anti TNF-alpha drugs seem to be the new frontier of Rheumatoid Arthritis therapy.	16639489
TNF	P01375	GAD,Kegg,PS	TNF-blockade has been increasingly used in the treatment of rheumatoid arthritis .	16408702
TNF	P01375	GAD,Kegg,PS	Monoclonal TNF alpha antibodies are a new treatment of severe rheumatoid arthritis.	11928379
TNF	P01375	GAD,Kegg,PS	Tumour necrosis factor (TNF) is a key proinflammatory mediator in rheumatoid arthritis .	10204847
TNF	P01375	GAD,Kegg,PS	TNFa3-e1 and TNF-308A have a synergistic effect on preventing from rheumatoid arthritis.	11947922
TNF	P01375	GAD,Kegg,PS		9476267
TNF	P01375	GAD,Kegg,PS	Statistically significant associations were observed between the response to anti-TNF therapy and an RA risk allele at the PTPRC gene locus.	20309874
TNF	P01375	GAD,Kegg,PS		14531954
TNF	P01375	GAD,Kegg,PS	In patients with RA, genetic variability in the TNF-alpha gene is associated with smaller LDL particles that have a greater affinity for extracellular matrix and higher susceptibility to oxidation. Because these characteristics are associated with a greater risk of atherosclerosis, identification of such predisposition in patients with RA could help in implementing early preventive intervention m…	18634161
TNFAIP3	P21580	GAD,PS	Additionally, SNPs rs7574865STAT4 (P = 9.2*10-6; OR = 1.71, 95% CI = 1.35 - 2.18) and rs2476601PTPN22 (P = 9.5*10-4; OR = 1.67, 95% CI = 1.23 - 2.26) were associated with susceptibility to RA, whereas after permutation testing OLIG3/TNFAIP3 SNPs rs10499194 and rs6920220 missed our criteria for significance (Pcorr = 0.114 and Pcorr = 0.180, respectively)	19445664
TNFAIP3	P21580	GAD,PS	Along with other associations near TRAF1 (refs. 2,3) and TNFAIP3 (refs. 4,5), this implies a central role for the CD40 signaling pathway in rheumatoid arthritis pathogenesis.	18794853
TNFAIP3	P21580	GAD,PS	This meta-analysis confirms that the TNFAIP3 polymorphisms are associated with RA susceptibility in different ethnic groups, namely, in Europeans for rs6920220 and in Asians for rs10499194.	22402800
TNFAIP6	P98066	PS,UniProt	Therefore, it is likely that TSG-6 plays a similar modulatory role in human rheumatoid arthritis and related diseases and may have potential for the treatment of autoimmune arthritis in humans.	12355494
TNFAIP6	P98066	PS,UniProt	Therefore, TSP1 and TSG-6 may have opposing functions in rheumatoid arthritis.	16006654
TNFAIP6	P98066	PS,UniProt	TISSUE SPECIFICITY OF UNIPROT: Found in the synovial fluid of patients with rheumatoid arthritis.	7516184
TNFRSF10B	O14763	PS	An agonistic anti-TRAIL-R2 antibody that does not induce hepatocyte toxicity may be an alternative strategy for treatment of rheumatoid arthritis.	15457446
TNFRSF10D	Q9UBN6	PS	DcR2 siRNA strategy was employed in order to alter the TRAIL receptor composition of Rheumatoid arthritis synoviocytes.	17309888
TNFRSF11A	Q9Y6Q6	Kegg,PS	In contrast, profound periarticular inflammation-induced bone erosion, as in active rheumatoid arthritis, occurs independent of TNF-a-responsive stromal cells and T lymphocytes, and involves stimulated RANK expression by osteoclast precursors and their sensitization to RANKL.	15470024
TNFRSF11B	O00300	PS	In different stage of Rheumatoid arthritis, DKK-1 and OPG may play different roles in the pathogenesis of Rheumatoid arthritis.	20819596
TNFRSF11B	O00300	PS	If this is also the case in vivo, we might expect that OPG protein expression would increase during active rheumatoid arthritis, when elevated levels of these cytokines are reported.	12509625
TNFRSF11B	O00300	PS	Both groups of investigators came to the conclusion that either increased RANKL expression or a deficiency in OPG expression may be important in the development of joint erosions in rheumatoid arthritis.	18311809
TNFRSF11B	O00300	PS		12124878
TNFRSF14	Q92956	PS	Herpesvirus entry mediator-Ig treatment during immunization aggravates rheumatoid arthritis in the collagen-induced arthritis model.	19234211
TNFRSF14	Q92956	PS	These results demonstrate that the pathogenesis of rheumatoid arthritis involves the up-regulation of LIGHT and the down-regulation of HVEM on mononuclear cells.	17393389
TNFRSF14	Q92956	PS	Finally, we identified evidence of association at four additional gene loci: MMEL1-TNFRSF14 (rs3890745, P = 0.0035 replication, P = 1.1 x 10(-7) overall), CDK6 (rs42041, P = 0.010 replication, P = 4.0 x 10(-6) overall), PRKCQ (rs4750316, P = 0.0078 replication, P = 4.4 x 10(-6) overall), and KIF5A-PIP4K2C (rs1678542, P = 0.0026 replication, P = 8.8 x 10(-8) overall).	18794853
TNFRSF17	Q02223	UniProt	From the combination of the polymorphisms, it was elucidated that four major haplotypes account for most of the genotypes in the Japanese population. Association with SLE and RA was not detected, although a slight tendency for the increase of BCMA.03 in SLE was observed (P = 0.089). These results indicated that human BCMA is conserved with respect to the amino acid sequence, and evidence for asso…	11528522
TNFRSF1A	P19438	GAD,PS	TNF-a-induced prostaglandin E(2) release by rheumatoid arthritis synovial fibroblasts (92-fold) and osteoarthritis synovial fibroblasts (56-fold) was mediated by both TNF receptors; however, predominantly by TNF-R55.	12913922
TNFRSF1A	P19438	GAD,PS	It should be noted that TNF-receptor blockade is now the treatment of choice for rheumatoid arthritis.	15173057
TNFRSF1A	P19438	GAD,PS	The putative TNFR1 factor could play a stronger role in specific populations, such as the Caucasian French population, and in the context of familial rheumatoid arthritis, which is likely to reflect a concentration of rheumatoid arthritis genetic factors.	14872483
TNFRSF1A	P19438	GAD,PS	We found evidence for an association between RA and a TNFR1 protective genotype, restricted to familial RA. Distribution of the TNFR2 196 R/R and TNFR1 +36 A/A genotypes in familial RA could suggest an interaction between TNFR1 and TNFR2 in the genetic susceptibility for RA.	14872483
TNFRSF1B	P20333	GAD,PS,UniProt	tumor necrosis factor receptor 2 microsatellite allele 18 may have a protective effect on the development of rheumatoid arthritis in Taiwanese, while tumor necrosis factor receptor 2 microsatellite allele 15 tends to have a precipitating effect.	12610797
TNFRSF1B	P20333	GAD,PS,UniProt	One TNFRSF1B single-nucleotide polymorphism (196 G/T) that influences susceptibility to familial rheumatoid arthritis in Caucasians and 3 single-nucleotide polymorphisms in the 5' flanking region of the TNFRSF1A gene (-609G/T, -580A/G, and -383A/C) were genotyped in 108 African Americans with rheumatoid arthritis, 62 healthy African Americans, and 59 healthy Caucasians.	12209507
TNFRSF1B	P20333	GAD,PS,UniProt		19234208
TNFRSF1B	P20333	GAD,PS,UniProt	This study is the first to replicate evidence of the involvement of TNFR2 in RA genetic heterogeneity. Our data refine the initial hypothesis, to suggest that a TNFR2 recessive factor, in linkage disequilibrium with the 196R allele, plays a major role in a subset of families with multiple cases of RA.	12209506
TNFRSF1B	P20333	GAD,PS,UniProt		16859503
TNFRSF1B	P20333	GAD,PS,UniProt		9723771
TNFRSF1B	P20333	GAD,PS,UniProt	This study is the first to replicate evidence of the involvement of TNFR2 in RA genetic heterogeneity. Our data refine the initial hypothesis, to suggest that a TNFR2 recessive factor, in linkage disequilibrium with the 196R allele, plays a major role in a subset of families with multiple cases of RA. TNFR2 IS A SYNONYM FOR TNFRSF1B	12209506
TNFRSF1B	P20333	GAD,PS,UniProt	PHARMACEUTICAL USE SECTION IN UNIPROT:Available under the name Enbrel (Immunex and Wyeth-Ayerst). Used to treat moderate to severe rheumatoid arthritis (RA). Enbrel consist of the extracellular ligand-binding portion of TNFRSF1B linked to an immunoglobulin Fc chain. It binds to TNF-alpha and blocks its interactions with receptors.
TNFRSF25	Q93038	PS	Several lines of evidence both from experimental models and from clinical studies reveal that TNF-like ligand 1A (TL1A) and its interaction with death receptor 3 is critically involved in the pathogenesis of rheumatoid arthritis and other autoimmune diseases.	20125169
TNFRSF4	P43489	PS	These results indicate that OX40/OX40L interaction may play a critical role in the development of rheumatoid arthritis.	11069062
TNFRSF4	P43489	PS	In contrast to these studies, blocking of Ox40/Ox40L interactions has been shown to ameliorate Th1-induced pathologies like experimental allergic encephalomyelitis, inflammatory bowel disease, and rheumatoid arthritis.	11777959
TNFRSF6B	O95407	PS	These findings indicate that DcR3 may be a possible therapeutic target in rheumatoid arthritis.	17393415
TNFRSF9	Q07011	PS	Seo et al. very recently showed in a murine model that CD137-mediated suppression of rheumatoid arthritis might be caused by a new population of CD11c+CD8+ T cells.	16528411
TNFRSF9	Q07011	PS	In vivo 4-1BB stimulation suppresses CD4+ T cell responses and ameliorates autoimmune diseases such as systemic lupus erythematosus and rheumatoid arthritis.	19218483
TNFSF10	P50591	PS	Moreover, TRAIL-induced rheumatoid arthritis fibroblast-like synoviocyte proliferation was inhibited by the protein kinase inhibitors PD98059, SB203580, and LY294002, confirming the involvement of the ERK, p38, and PI3 kinase/Akt signaling pathways.	15684417
TNFSF10	P50591	PS	These findings suggest that TRAIL has a dual role in rheumatoid arthritis, and that the resistance of rheumatoid arthritis fibroblast-like synoviocytes to TRAIL-induced apoptosis is associated with a disease-promoting activity of TRAIL in rheumatoid arthritis.	21305500
TNFSF10	P50591	PS	Thus, on balance, TRAIL might play either an anti-inflammatory role or a pro-inflammatory role in rheumatoid arthritis.	12847280
TNFSF10	P50591	PS	TRAIL R1 and R2, which are required for signal transmission by TRAIL, were not detected on RA SF lymphocytes, macrophages, or synovial fibroblasts. These observations do not support a potential therapeutic role for TRAIL in RA.	14613271
TNFSF10	P50591	PS	Moreover, we found that not only TRAIL-induced apoptosis, but also TRAIL-triggered proliferation in RA FLS is mediated by caspases with a crucial role for caspase 8.	19407827
TNFSF10	P50591	PS		18076767
TNFSF10	P50591	PS	These results suggest that modulation of TRAIL gene expression by 15d-PGJ(2) in T cells may provide a novel pharmacological tool to modify the onset and the progression of specific autoimmune and inflammatory disorders.	17673570
TNFSF10	P50591	PS		12655296
TNFSF10	P50591	PS		19196465
TNFSF10	P50591	PS	Fibroblasts grown from the synovial fluid and synovial membrane of RA patients express TRAIL-R2 that is functionally active. An agonistic anti-TRAIL-R2 antibody that does not induce hepatocyte toxicity may be an alternative strategy for treatment of RA.	15457446
TNFSF11	O14788	Kegg,PS	Suppression of OPG production by down-regulation of TGFbeta/Smad2 signaling may contribute to RANKL-mediated osteoclastogenesis from rheumatoid arthritis synovial fibroblasts.	18975335
TNFSF11	O14788	Kegg,PS	The minor allele of the RANK single-nucleotide polymorphisms rs35211496 may be protective against Rheumatoid arthritis, while the minor alleles of the RANKL single-nucleotide polymorphisms rs2277438 may increase susceptibility to Rheumatoid arthritis.	20231205
TNFSF11	O14788	Kegg,PS	Synovial fibroblasts from Rheumatoid arthritis patients express high levels of RANKL, which is essential for the differentiation of osteoclasts, and therefore, RANKL can be a good therapeutic target of joint destruction in Rheumatoid arthritis.	16164213
TNFSF11	O14788	Kegg,PS	These results indicate that CD40 ligation of RASFs induces RANKL expression mainly via NF-kappaB activation and also results in enhanced osteoclast formation, both of which might play important roles in bone and cartilage destruction in RA.	16736517
TNFSF11	O14788	Kegg,PS	In summary, prenatal RANKL inhibition did not impair lymph node development, nor did continuous life-long RANKL inhibition cause obvious changes in innate or humoral immune responses in mice or rats.	18025194
TNFSF11	O14788	Kegg,PS		11315916
TNFSF11	O14788	Kegg,PS	These results suggest that infection of osteoblasts by S. pyogenes stimulates RANKL production and may trigger bone destruction in infected bone tissue.	12540577
TNFSF11	O14788	Kegg,PS	T cells are important contributors to the pathogenesis of bone erosions in RA through interaction with osteoclast precursors of the monocyte/macrophage lineage.	16575870
TNFSF11	O14788	Kegg,PS	The catabolic effects of RANKL are prevented by osteoprotegerin (OPG), a TNF receptor family member that binds RANKL and thereby prevents activation of its single cognate receptor called RANK. Osteoclast activity is likely to depend, at least in part, on the relative balance of RANKL and OPG.	18057140
TNFSF11	O14788	Kegg,PS		18669980
TNFSF12	O43508	PS	These results provide evidence for a novel cytokine pathway that contributes to joint tissue inflammation, angiogenesis, and damage, as well as may inhibit endogenous repair, suggesting that TWEAK may be a new therapeutic target for human rheumatoid arthritis.	16888023
TNFSF12	O43508	PS	Thus, the blockade of TWEAK may be a novel strategy for the treatment of rheumatoid arthritis and possibly other chronic inflammatory diseases.	17056575
TNFSF13	O75888	Kegg,PS	Blockade of APRIL thus may be a valuable adjunct in the treatment of rheumatoid arthritis.	19016524
TNFSF13	O75888	Kegg,PS	These results provide evidence that APRIL is one of the main regulators in the pathogenesis of rheumatoid arthritis.	17968879
TNFSF13	O75888	Kegg,PS	These results imply that factors, such as BLyS protein and/or APRIL, could facilitate T cell-driven inflammation in rheumatoid arthritis by enhancing B cell survival in the synovium.	12687540
TNFSF13B	Q9Y275	GAD,Kegg,PS	Blocking B cell-activating factor signalling from Mesenchymal stromal cells by specific anti-B cell-activating factor and anti-B cell-activating factor receptor antibodies weakly reversed the effect of Mesenchymal stromal cells on B-cell survival mainly in rheumatoid arthritis Mesenchymal stromal cells.	19863844
TNFSF13B	Q9Y275	GAD,Kegg,PS	These results imply that factors, such as BLyS protein and/or APRIL, could facilitate T cell-driven inflammation in rheumatoid arthritis by enhancing B cell survival in the synovium.	12687540
TNFSF13B	Q9Y275	GAD,Kegg,PS	Recent studies indicated a substantial role of BLyS (BAFF, TNFSF13B) in the pathogenesis of systemic lupus erythematosus (SLE) and rheumatoid arthritis (RA) in humans and in animal models. This study was conducted to screen for polymorphisms of human BLYS, and to examine whether they are involved in the genetic susceptibility to human SLE and RA	12424625
TNFSF14	O43557	PS	Recombinant LIGHT induced rheumatoid arthritis synovial fibroblasts to upregulate MMP-9 mRNA, CD54 and IL-6 in an NF-kappaB-dependent fashion.	17426140
TNFSF14	O43557	PS	These data indicate that LIGHT and TR2 expressed in macrophages are involved in the pathogenesis of rheumatoid arthritis by inducing the expression pro-inflammatory cytokines and matrix degrading enzymes.	15667572
TNFSF14	O43557	PS	Our findings suggest that LIGHT signaling via LTbetaR plays an important role in the pathogenesis of rheumatoid arthritis by affecting key processes such as the proliferation and activation of rheumatoid arthritis-fibroblast-like synoviocytes.	18412315
TNFSF14	O43557	PS	These data suggest that binding of LIGHT with its receptors may play a role in the progression of inflammation within rheumatoid synovium, especially by mediating the interactions between infiltrating inflammatory cells and stromal cells. These findings thus emphasize the relevance of LIGHT as a potential therapeutic target in RA.	17393389
TNFSF14	O43557	PS		17075579
TNFSF14	O43557	PS	Consequently, blockade of the LT/LIGHT axis may represent a novel approach to the treatment of autoimmune diseases such as rheumatoid arthritis that involve both T cell and Ab components.	12816989
TNFSF14	O43557	PS	These findings suggested that LIGHT might be involved in the progression of inflammatory bone destruction in RA, and that osteoclast progenitors might become competent for LIGHT-mediated osteoclastogenesis via interactions with synoviocyte-like nurse-like cells.	19019090
TNFSF15	O95150	PS	Taken together, these data suggest that TL1A secretion in lymphoid organs might contribute to rheumatoid arthritis initiation by promoting autoantibody production, and TL1A secretion stimulated by inflammatory cytokines in rheumatoid arthritis joints might be a part of a vicious circle that aggravates rheumatoid arthritis pathogenesis.	19786547
TNFSF15	O95150	PS	Because rheumatoid arthritis is a chronic inflammatory disease with autoimmune etiology, in which ICs, autoantibodies (including rheumatoid factor), and various cytokines contribute to its pathology, our data suggest that TL1A could be involved in its pathogenesis and contribute to the severity of rheumatoid arthritis disease that is typical of rheumatoid factor+/rheumatoid arthritis patients.	17513783
TNFSF4	P23510	PS	These results indicate that OX40/OX40L interaction may play a critical role in the development of rheumatoid arthritis.	11069062
TNFSF4	P23510	PS	In contrast to these studies, blocking of Ox40/Ox40L interactions has been shown to ameliorate Th1-induced pathologies like experimental allergic encephalomyelitis, inflammatory bowel disease, and rheumatoid arthritis.	11777959
TNIP1	Q15025	PS	TNIP1 has been shown to be upregulated in synovial tissues from rheumatoid arthritis, raising a possibility that TNIP1 may also play a role in the pathogenesis of rheumatoid arthritis.	20849588
TNIP3	Q96KP6	GAD
TNXB	P22105	PS	These results may suggest that the four HLA candidate loci, DRB1, IkBL, Tenascin-XB and NOTCH4, can independently contribute to rheumatoid arthritis under a particular inheritance mode.	16000323
TRAF1	Q13077	GAD,PS	We have hypothesized that abnormalities in p53 can contribute to chronic destructive rheumatoid arthritis synovitis.	9546370
TRAF1	Q13077	GAD,PS	These results suggest that induction of p53 by ALLN may be potentially important for triggering H(2)O(2)-induced apoptosis processes in rheumatoid arthritis synovial cells.	12768477
TRAF1	Q13077	GAD,PS	Mutation of p53 may play a role in manifestation of rheumatoid arthritis synovium, but several studies on p53 expression in synovial tissues of rheumatoid arthritis showed conflicting results.	10063315
TRAF1	Q13077	GAD,PS	In recent years many genes that are believed to play an important role in Rheumatoid arthritis pathogenesis have been shown to be down-regulated by p53.	10753945
TRAF1	Q13077	GAD,PS		15934085
TRAF1	Q13077	GAD,PS		10688908
TRAF1	Q13077	GAD,PS		12517948
TRAF1	Q13077	GAD,PS	We first demonstrated that genetic variants at the TRAF1/C5 locus are significantly associated with rheumatoid arthritis in Han Chinese, suggesting that TRAF1/C5 may play a role in the development of rheumatoid arthritis in this population, which expands the pathogenesis role of TRAF1/C5 in a different ethnicity.	21492465
TRAF1	Q13077	GAD,PS	c-Rel is an NF-kappaB family member with distinct functional properties in hematopoietic cells, and its association with rheumatoid arthritis suggests disease pathways that involve other recently identified rheumatoid arthritis susceptibility genes including CD40, TRAF1, TNFAIP3 and PRKCQ.	18434327
TRAF1	Q13077	GAD,PS	A common genetic variant at the TRAF1-C5 locus on chromosome 9 is associated with an increased risk of anti-CCP-positive rheumatoid arthritis.	17804836
TRAF5	O00463	GAD	These findings provide evidence for the association of an SNP upstream of a strong candidate RA susceptibility gene, TRAF5, in a large cohort of patients and controls. Further association and functional studies are required to investigate the role of this variant, or one in linkage disequilibrium with it, in RA disease causation.	17277003
TRAF6	Q9Y4K3	PS	It is interesting to speculate that this lack of regulation of TRAF6/IRAK-1 by miR-146a could play a role in Rheumatoid arthritis pathogenesis, especially because it has been reported that inhibition of IRAK-1 using antisense oligonucleotides results in decreased lipopolysaccharide-induced cytokine production, and our preliminary data have shown that transfection of miR-146a into THP-1 monocytes …	18759964
TRIM21	P19474	IEDB,PS	Here we show that TRIM21, which mediates the autoimmune diseases rheumatoid arthritis, systemic lupus erythematosus, and Sjögren's syndrome, is a previously undescribed IgG receptor with a binding mechanism unlike known mammalian Fcgamma receptors.	18420815
TRPV4	Q9HBA0	UniProt	Although significant expression of TRPV4 in synoviocytes from patients with (RA) and without (CTR) rheumatoid arthritis was detected at mRNA and protein level, those in the human fibroblast-like synoviocyte line MH7A were rather lower. Consistently, the selective TRPV4 agonist 4alpha-phorbol 12,13-didecanoate (4alphaPDD) effectively elevated Ca(2+)(i) in the RA and CTR cells, which was abolished …	19759329
TTR	P02766	IEDB,UniProt	INVOLVEMET IN DIESEASE IN UNIPROT:Defects in TTR are a cause of carpal tunnel syndrome type 1 (CTS1) [MIM:115430]. It is a condition characterized by entrapment of the median nerve within the carpal tunnel. Symptoms include burning pain and paresthesias involving the ventral surface of the hand and fingers which may radiate proximally. Impairment of sensation in the distribution of the median ner…
TXN	P10599	PS	Based on its growth-promoting and cytokine-like properties, it is proposed that increased expression of TRX contributes to the disease activity in rheumatoid arthritis.	10555039
TXN	P10599	PS	The hypothesis that thioredoxin reductase and extracellular thioredoxin play a pathophysiologic role in chronic diseases such as rheumatoid arthritis, Sjögren's syndrom, AIDS, and certain malignancies, is substantiated by biochemical, virological, and clinical evidence.	11012663
TXN	P10599	PS	The positive correlation between the synovial fluid thioredoxin and the serum C Reactive Protein in the absence of a high concentration of synovial fluid tumour-necrosis factor-a may indicate that thioredoxin is involved in the prolongation and persistence of the Rheumatoid Arthritis inflammation, because high concentrations of thioredoxin could stimulate NF-kB activation in the presence of the o…	19710928
TYMP	P19971	PS	The purpose of this study was to examine how gliostatin/platelet-derived endothelial cell growth factor (GLS/PD-ECGF) is involved in the molecular mechanism of cartilage degradation in rheumatoid arthritis with special reference to the GLS-induced gene expression and protein synthesis of matrix metalloproteinase -1 (collagenase-1) and MMP-3 (stromelysin-1).	10587545
VAV1	P15498	PS	Collectively, these data represent the first demonstration that Vav proteins and PLCgamma2 modulate the development of the inflammatory response and the associated bone destruction in the K/BxN model of rheumatoid arthritis.	18759305
VCAM1	P19320	PS	Protection of B cells from apoptosis and up-regulation of Bcl-xL by rheumatoid arthritis stromal cell line were both blocked by mAbs to CD106 (VCAM-1), but not CD54 (ICAM-1).	10623863
VCAM1	P19320	PS	In addition, rheumatoid arthritis synovial fluid induced angiogenesis in this system and was blocked by Monoclonal antibody inhibition to VCAM-1.42 Soluble VCAM-1 may mediate chemotaxis of monocytes43 and T lymphocytes44 in rheumatoid arthritis synovial fluid.	11564149
VDR	P11473	PS	BsmI polymorphism of vitamin D receptor (VDR) gene is involved in the pathogenesis of osteoporosis in rheumatoid arthritis.	17659758
VEGFA	P15692	GAD,Kegg,PS	Our data suggest that the VEGF gene may play a role in the development of rheumatoid arthritis, The angiogenic factor VEGF promotes synovitis and bone erosion in rheumatoid arthritis .	15213335
VEGFA	P15692	GAD,Kegg,PS	Vascular endothelial growth factor (VEGF) is known to be involved in the pathogenesis of rheumatoid arthritis .	14528319
VEGFA	P15692	GAD,Kegg,PS	Vascular endothelial growth factor (VEGF) has been suggested to play a critical role in the pathogenesis of rheumatoid arthritis .	20069330
VEGFA	P15692	GAD,Kegg,PS	Together, these findings indicate that VPF/VEGF may have an important role in the pathogenesis of rheumatoid arthritis.	15843589
VEGFA	P15692	GAD,Kegg,PS	Together, these findings indicate that VPF/VEGF may have an important role in the pathogenesis of RA.	8006592
VEGFA	P15692	GAD,Kegg,PS	Thus, failure of VEGF/flk-1(KDR) activation, in the presence of increased VEGF expression, may indicate a synovium with an impaired capacity to establish a viable vasculature, consistent with the degenerative nature of OA. On the other hand, the activated angiogenesis in RA shows a functional, still pathologically up-regulated VEGF/flk-1(KDR) pathway.	11329148
VEGFA	P15692	GAD,Kegg,PS	The study suggests that mast cell-derived VEGF may contribute to the development of synovial pannus in RA.	9870691
VEGFA	P15692	GAD,Kegg,PS	These results indicate that the VEGFR-1 TK signaling modulates the proliferation of bone marrow hematopoietic cells and immunity of monocytes/macrophages and promotes chronic inflammation, which may be a new target in the treatment of RA.	16709927
VEGFA	P15692	GAD,Kegg,PS	Vascular endothelial growth factor (VEGF) is a potent endothelial cell-specific mediator of angiogenesis and vasculogenesis. VEGF is involved pathologically in cancer, proliferative retinopathy and rheumatoid arthritis, and as such represents an important therapeutic target.	11866530
VEGFA	P15692	GAD,Kegg,PS	The observation that in vivo administration of specific inhibitors targeting the VEGF-RI pathway suppressed arthritis and prevented bone destruction opens up new possibilities for the treatment of rheumatoid arthritis.	14568965
VEGFB	P49765	Kegg,PS	Therefore, VEGF-B may be a potential target for the treatment of rheumatoid arthritis.	13130487
VEGFC	P49767	PS	Overexpression of VEGF-C in fibroblast-like synoviocytes by stimulation with TNF-alpha may play an important role in the progression of synovial inflammation and hyperplasia in rheumatoid arthritis by contributing to local lymphangiogenesis and angiogenesis.	17216674
VIM	P08670	IEDB,PS	The identification of citrullinated vimentin as a prominent citrullinated antigen in immune complexes from synovial fluid of ACPA+ Rheumatoid arthritis patients strengthens the hypothesis that citrullinated vimentin plays an important role in the pathogenesis of Rheumatoid arthritis.	20609218
VIM	P08670	IEDB,PS	Bang et al. have shown that oxidation of citrullinated vimentin, implicated as an autoantigen in rheumatoid arthritis, leads to substantially increased antibody reactivity to this antigen in rheumatoid arthritis.	21087494
VIM	P08670	IEDB,PS	Of the 13 patients who had early Rheumatoid arthritis and negative tests for anti-CCP, 3 had anti-mutated citrullinated vimentin antibodies, which is in keeping with previous evidence that anti-mutated citrullinated vimentin may help to improve the early diagnosis of Rheumatoid arthritis.	19077182
VIP	P01282	PS	Data presented in this report indicate that VIP treatment prevents bone erosion in the collagen-induced arthritis model of Rheumatoid arthritis.	16207319
VIPR1	P32241	PS	In addition, the results indicate that VPAC1 may be a novel therapeutic target in rheumatoid arthritis.	18383379
WIF1	Q9Y5W5	PS	Our finding of persistent Wif1 expression in articular cartilage in adult mice raises the speculation that Wnt inhibitory factor 1 might also influence degenerative cartilage diseases such as osteoarthritis or rheumatoid arthritis.	19755491
WNT1	P04628	PS	Our results indicate that the canonical Wnt pathway regulates fibronectin and metalloproteinase expression in RA FLS.	12428226
ZFP36	P26651	PS	Among these comparisons, the difference in the tristetraprolin:TNFa ratio appeared to be most prominent, and this significant difference may imply that tristetraprolin is important as a negative regulator of inflammation in rheumatoid arthritis.	17599736
ZNF823	P16415	PS
PADI4	Q9UM07	GAD,IEDB,OMIM,PS,UniProt	The PADI4 RA risk haplotype is associated with increased anti-CCP levels in RA patients with disease of short duration, and PADI4 may play a role in early RA. In contrast, SE alleles are associated with increased anti-CCP levels in RA patients with very longstanding disease and in patients with erosive RA, suggesting that SE alleles play a role in very late RA.	17469103
RPS17	P08708	IEDB
PKM	P14618	IEDB
CTSD	P07339	IEDB
CECR1	Q9NZK5	IEDB
PLOD1	Q02809	IEDB
FGB	P02675	IEDB
FLNA	P21333	IEDB
SPACA7	Q96KW9	IEDB
CREG1	O75629	IEDB
PYGM	P11217	IEDB
MDH1	P40925	IEDB
SSB	P05455	IEDB
LRG1	P02750	IEDB
STX7	O15400	IEDB
ALDOA	P04075	IEDB
FMOD	Q06828	IEDB
ABI3BP	Q7Z7G0	IEDB
CTSA	P10619	IEDB
ENG	P17813	IEDB
STOM	P27105	IEDB
LRP1	Q07954	IEDB
GNS	P15586	IEDB
TCN2	P20062	IEDB
C1S	P09871	IEDB
PGK1	P00558	IEDB
EEF1A2	Q05639	IEDB
ANXA2	P07355	IEDB
ITIH4	Q14624	IEDB
SP100	P23497	IEDB
STAB1	Q9NY15	IEDB
COL5A2	P05997	IEDB
C6	P13671	IEDB
VTN	P04004	IEDB
HBB	P68871	IEDB
CD48	P09326	IEDB
GPRIN1	Q7Z2K8	IEDB
AHSG	P02765	IEDB
MNDA	P41218	IEDB
IGHG1	P01857	IEDB
ANXA5	P08758	IEDB
KLRC3	Q07444	GAD
TP53	P04637	PS
MFAP4	P55083	IEDB
QSOX1	O00391	IEDB
SNRPA	P09012	IEDB
COL1A1	P02452	IEDB
SERPINA1	P01009	IEDB
RPL7	P18124	IEDB
RPL6	Q02878	IEDB
S100A10	P60903	IEDB
FTL	P02792	IEDB
H1F0	P07305	IEDB
HRES1	P13985	IEDB
PPT1	P50897	IEDB
FLG	P20930	IEDB
MRPL21	Q7Z2W9	IEDB
RPS17L	P0CW22	IEDB
ENO1	P06733	IEDB
LAPTM5	Q13571	IEDB
HLA-E	P13747	IEDB
SNRPD1	P62314	IEDB
CSTB	P04080	IEDB
IGHG3	P01860	IEDB
GPNMB	Q14956	IEDB
LPL	P06858	IEDB
PLXDC2	Q6UX71	IEDB
FGA	P02671	IEDB
SDCBP	O00560	IEDB
IGHG4	P01861	IEDB
COL11A1	P12107	IEDB
AGT	P01019	PS
SERPING1	P05155	IEDB
NEDD8	Q15843	IEDB
APOA2	P02652	IEDB
B4GALT1	P15291	IEDB
HSPA8	P11142	IEDB
HNRNPA2B1	P22626	IEDB
SERPINF2	P08697	IEDB
HMGB2	P26583	IEDB
CPVL	Q9H3G5	IEDB
TRBV12-3	P01733	IEDB
PFN1	P07737	IEDB
GSN	P06396	IEDB
COL14A1	Q05707	IEDB

## Sheet: SLE
GeneName	UniProtAccession	Source	Context	PubmedId
ABCA7	Q8IZY2	GAD	In cohorts of patients with systemic lupus erythematosus, rheumatoid arthritis and multiple sclerosis, no significant differences in the frequencies of ABCA7 and HA-1 allelic variants were observed relative to controls. Our results suggest that the HA-1 168His variant is associated with reduced susceptibility to primary Sjögren's syndrome.	15593299
ACE	P12821	GAD,PS	Our study indicated an association between the risk of lupus nephropathy and the sequence variations of both the ACE gene and the eNOS gene, which may play an important role in the pathogenesis of lupus nephropathy in the northern Chinese population., .,	20540812
ACE	P12821	GAD,PS	Due to the important role of this enzyme in regulating the renin--angiotensin and kallikrein--kininogen systems, it is possible that the ACE insertion/deletion may play a role in systemic lupus erythematosus, which can include vasculitis and vascular changes	11377823
ACE	P12821	GAD,PS	Angiotensin-converting enzyme (ACE) plays an important role in the development of systemic lupus erythematosus because its end-product, angiotensin II, plays an integral role in the regulatory system responsible for endothelial control and vascular tone, systems that are commonly affected in patients with systemic lupus erythematosus. Our findings suggest that DNA sequence variation in the ACE ge…	18711292
ACE	P12821	GAD,PS	Taken together, the Insertion/Deletion polymorphisms of ACE gene did not affect susceptibility of SLE, lupus nephritis and the vascular manifestations, including Raynaud's phenomenon, in Korean SLE patients, although the DD genotype was negatively associated with Raynaud's phenomenon among SLE patients. However, it would be valuable to evaluate the role of other genes potentially related to vascu…	12043886
ACE	P12821	GAD,PS	Our study indicated an association between the risk of lupus nephropathy and the sequence variations of both the ACE gene and the eNOS gene, which may play an important role in the pathogenesis of lupus nephropathy in the northern Chinese population.	20540812
ACTN1	P12814	Kegg
ACTN2	P35609	Kegg
ACTN3	Q08043	Kegg
ACTN4	O43707	Kegg
ADAR	P55265	PS	Based on this information, we hypothesize that the altered expression and function of ADAR enzymes is a mechanism for the immunopathogenesis of systemic lupus erythematosus.	18462347
ADIPOQ	Q15848	PS	Therefore, high-molecular-weight adiponectin may contribute to the renal inflammation of systemic lupus erythematosus.	19524870
ADIPOQ	Q15848	PS	Previously, we reported that short-term administration of adiponectin reduced disease activity in the MRL-lpr lupus model.	19109165
ADIPOQ	Q15848	PS	It is thus conceivable that adiponectin may modulate renal inflammation in systemic lupus erythematosus.	16164660
ADM	P35318	PS	Collectively, these findings suggest that adrenomedullin is involved in the pathophysiology of systemic lupus erythematosus.	10908702
AGRN	O00468	PS	It is shown in this study that the heparan sulfate proteoglycan agrin is overexpressed in T cells isolated from patients with the autoimmune disease systemic lupus erythematosus (SLE).	18025246
AIM2	O14862	PS	We predict that defects in Aim2 expression within immune cells contribute to increased susceptibility to lupus.	21057088
AIM2	O14862	PS	More obviously Nalp3, TLR2 and TLR4 are attractive targets for rheumatoid arthritis and osteoarthritis, whilst TLR7 and/or TLR9 and AIM2 represent therapeutic potentials for joint inflammation in Systemic lupus erythematosus.	19835640
ALB	P02768	PS	Therefore, we hypothesized that oxidative by-products, such as hydroxyl radical (*OH), could lead to neoantigens like *OH damaged human serum albumin , which could in turn initiate autoimmunity in Systemic lupus erythematosus.	17966041
ALB	P02768	PS	Against human albumin directed precipitating antibodies in lupus erythematodes.	5601198
ALOX5	P09917	PS	The results indicate that enhanced production of leukotriene C4 is a common feature of murine autoimmunity and suggest further that aberrations in 5-lipoxygenase activity may play a role in the development of lupus.	3137306
ALYREF	Q86V81	UniProt	The main finding of this study is the description of a human protein that shows a 94% homology with murine ALY, a nuclear protein that interacts with two TCRa enhancer-binding factors, which is recognized by antibodies present in the serum of a patient with SLE.	9952027
ANP32B	Q92688	GAD	The 67G allele of APRIL may be a contributing factor in the pathogenesis of SLE. APRIL IS A SYNONYM IF ANP32B	12730512
ANXA5	P08758	PS	It may be hypothesized that ANXA5 can be effective as a treatment to prevent plaque rupture and atherothrombosis not only in systemic lupus erythematosus, but also in a general population prone to cardiovascular disease.	17893975
ANXA5	P08758	PS	Antibody to annexin V has anti-phospholipid and lupus anticoagulant properties.	7639281
ANXA5	P08758	PS	Our data indicate that annexin V levels are raised in plasma from systemic lupus erythematosus cases, which could depend on displacement of annexin V and/or raised production, although relatively little is known about the role of circulating annexin V.	15539620
APCS	P02743	PS	serum amyloid P-/- mice spontaneously develop antinuclear autoimmunity with severe lupus-like glomerulonephritis (55), suggesting that serum amyloid P may have a protective role in lupus.	20065116
APOA4	P06727	PS	Five differentially expressed proteins were identified as immunoglobulin J chain, apolipoprotein A-IV precursor, calprotectin L1H and zinc finger protein subfamily 1A (all up-regulated) and glutathione S-transferase (down-regulated), some of which had previously been shown to play a potential role in the pathogenesis of systemic lupus erythematosus.	18755861
APOB	P04114	PS	In general, patients with SLE (particularly those with cardiovascular disease) had more oxidized epitopes on LDL compared with controls. Furthermore, aCL in these patients recognized epitopes generated during lipid peroxidation. Thus, "neo" self antigens on lipoproteins, generated during oxidation, are present in SLE and may be of importance for the development of premature cardiovascular disease…	15641060
APOH	P02749	IEDB,PS	Our data indicate that common genetic variation in the APOH gene is a significant determinant of plasma apoH variation in SLE patients, and the Trp3l6Ser polymorphism appears to provide protection against the production of APA in SLE patients.	10602447
APOH	P02749	IEDB,PS	lupus anticoagulant is frequently caused by anti-beta2-glycoprotein I (beta 2GPI) antibodies.	12807892
APOH	P02749	IEDB,PS	Perhaps one-third of Lupus anticoagulants require beta 2-glycoprotein 1 to exert an anticoagulant effect.	8054462
APOH	P02749	IEDB,PS	Here, we studied the clinical relevance of detecting beta(2)-glycoprotein I-dependent lupus anticoagulant.	15315975
APOH	P02749	IEDB,PS	lupus anticoagulant, and antinuclear antibody were 3.3, 10.0, and 25.2%, respectively.	10097791
APOH	P02749	IEDB,PS	The prevalences of beta 2-GPI-dependent anticardiolipin antibody, , DRVVT and KCT tests do not appear to discriminate beta2-glycoprotein 1-dependent from prothrombin-dependent lupus anticoagulants.	9814684
ATG5	Q9H1Y0	GAD	Thus, we tested for the possible role in SLE of risk alleles recently identified in other complex immune disorders, including IRGM, interleukin-23 receptor (IL23R), ATG16 autophagy-related 16-like 1 (ATG16L1), IBD5, NOD2 and prostaglandin E receptor 4 (PTGER4) in Crohn's disease, TRAF1-C5 in rheumatoid arthritis, and interleukin-2 receptor A (IL2RA), interleukin-7 receptor (IL7R), PTPN2, cytotoxi…	19838193
B2M	P61769	PS	Instead, lupus dermatitis is exacerbated by ß2m and CD1d deficiency in MRL-lpr/lpr mice.	17393451
B2M	P61769	PS	Deficiency in beta(2)-microglobulin, but not CD1, accelerates spontaneous lupus skin disease while inhibiting nephritis in MRL-Fas(lpr) nice: an example of disease regulation at the organ level.	11509649
B2M	P61769	PS	It is of interest that MRL/lpr mice lacking CD1 receptors due to a disruption of the gene encoding ß2 microglobulin do not develop hereditary lupus and that lupus induced by the injection of anti-double-stranded DNA idiotype protein is prevented by disruption of the ß2 microglobulin gene.	9463403
BANK1	Q8NDB2	GAD,OMIM,UniProt	Our findings implicate BANK1 as a susceptibility gene for SLE, with variants affecting regulatory sites and key functional domains.	18204447
BCL2	P10415	GAD,PS	Bcl-2 gene polymorphism is associated with SLE and may be directly involved in the process of SLE or in linkage disequilibrium with some susceptibility loci nearby. Synergistic effect may exist between IL-10 and bcl-2 genotypes in determining susceptibility to SLE.	12133517
BCL2	P10415	GAD,PS	Dysregulated expression of Bcl-xL and Bcl-2 may initiate the development of autoimmune diseases including systemic lupus erythematosus .,,	19596183
BCL2	P10415	GAD,PS	Bcl-2 gene polymorphism is associated with systemic lupus erythematosus and may be directly involved in the process of systemic lupus erythematosus or in linkage disequilibrium with some susceptibility loci nearby.	12133494
BCL2	P10415	GAD,PS	Although the bcl-2 transgene has been shown to induce lupus on a susceptible genetic background, this is the first demonstration that aberrant expression of Bcl-2 may be implicated in the development of lupus in a spontaneously arising mouse model.	12133517
BCL2L1	Q07817	PS	Dysregulated expression of Bcl-xL and Bcl-2 may initiate the development of autoimmune diseases including systemic lupus erythematosus .	19596183
BCL6	P41182	PS	This pathway appears to be critical for disease development, because an impediment to germinal center formation conferred by halving the dose of Bcl6 is sufficient to attenuate the lupus phenotype.	19221396
BLK	P51451	GAD	We identified nine new susceptibility loci (ETS1, IKZF1, RASGRP3, SLC15A4, TNIP1, 7q11.23, 10q11.22, 11q23.3 and 16p11.2; 1.77 x 10(-25) < or = P(combined) < or = 2.77 x 10(-8)) and confirmed seven previously reported loci (BLK, IRF5, STAT4, TNFAIP3, TNFSF4, 6q21 and 22q11.21; 5.17 x 10(-42) < or = P(combined) < or = 5.18 x 10(-12)).	19838193
C1QA	P02745	IEDB,Kegg,PS,UniProt	Defects in C1QA are a cause of complement component C1q deficiency (C1QD) [MIM:613652]. A rare defect resulting in C1 deficiency and impaired activation of the complement classical pathway. C1 deficiency generally leads to severe immune complex disease with features of systemic lupus erythematosus and glomerulonephritis.	3562464
C1QA	P02745	IEDB,Kegg,PS,UniProt	A deficiency in a subcomponent of C1q can result in increased susceptibility to autoimmune diseases such as systemic lupus erythematosus	16645988
C1QA	P02745	IEDB,Kegg,PS,UniProt	C1q deficiency may cause systemic lupus erythematosus via a critical role of this component in the physiological clearance of apoptotic cells	17893985
C1QA	P02745	IEDB,Kegg,PS,UniProt	These findings suggest that anti-C1q have an active role in the pathogenesis of systemic lupus erythematosus	19648280
C1QA	P02745	IEDB,Kegg,PS,UniProt	Our findings are consistent with this theory, in particular emphasizing that anti-C1q alone is not sufficient to activate complement or cause systemic lupus erythematosus	18383369
C1QA	P02745	IEDB,Kegg,PS,UniProt	As a number of single nucleotide polymorphisms have been identified in three C1q genes, it is possible that more subtle variations in C1q expression could be a risk factor for cutaneous LE and SLE.	15982298
C1QA	P02745	IEDB,Kegg,PS,UniProt	These data imply that not only C1q deficiency but also regulatory region polymorphisms down-regulating C1q levels may confer the risk for lupus nephritis by reducing IC clearance and thus promoting IC deposition in glomeruli	12133956
C1QB	P02746	IEDB,Kegg,UniProt	UnipOT involvement in disease:C1 deficiency generally leads to severe immune complex disease with features of systemic lupus erythematosus and glomerulonephritis.	9476130
C1QC	P02747	Kegg,UniProt	In the homozygous state, the mutations are sufficient to cause complete deficiency of Clq. The mutation in patient 1 has been previously reported in a patient of different ethnic origin. A survey of a series of 158 DNA samples from patients with systemic lupus erythematosus showed no other examples of this mutant allele.	8630118
C1R	P00736	Kegg,UniProt	Day et al. (1972) observed 2 sibs with deficiency of C1r (613785). The brother (18 years old) had shown lupus-like features for 5 years. The sister (24 years old) had had arthralgia and recurrent rhinobronchitis from early childhood	4623164
C1R	P00736	Kegg,UniProt	Lee et al. (1978) described a family in which 4 of 11 children had absence of C1r and marked deficiency of C1s (120580). Two of the 4 had a syndrome combining discoid lupus erythematosus and nondeforming rheumatoid-like arthritis; 1 had mild nephritis. C1 and C4 deficiencies are more often associated with lupus-like illness than is deficiency of C2.	737019
C1S	P09871	Kegg,UniProt	Defects in C1S are the cause of complement component C1s deficiency (C1SD) [MIM:613783]. A rare defect resulting in C1 deficiency and impaired activation of the complement classical pathwa. C1 deficiency generally leads to severe immune complex disease with features of systemic lupus erythematosus and glomerulonephritis; Inoue et al. (1998) reported a patient with a systemic lupus erythematosus-l…	9856483
C2	P06681	Kegg,UniProt	Defects in C2 are the cause of complement component 2 deficiency (C2D) [MIM:217000]. A deficiency of the complement classical pathway associated with the development of autoimmune disorders, mainly systemic lupus erythematosus; Cole et al. (1985) stated that about half of the reported patients with C2 deficiency have autoimmune disease, most commonly systemic lupus erythematosus, Henoch-Schonlein…	2582254
C3	P01024	Kegg	UniProt Involvement in Disease: Patients develop recurrent, severe, pyogenic infections because of ineffective opsonization of pathogens. Some patients may also develop autoimmune disorders, such as arthralgia and vasculitic rashes, lupus-like syndrome and membranoproliferative glomerulonephritis
C4A	P0C0L4	GAD,Kegg,PS,UniProt	The risk of SLE disease susceptibility significantly increased among subjects with only two copies of total C4 (patients 9.3%; unrelated controls 1.5%; odds ratio [OR] = 6.514; P=.00002) but decreased in those with > or =5 copies of C4 (patients 5.79%; controls 12%; OR=0.466; P=.016). Both zero copies (OR=5.267; P=.001) and one copy (OR=1.613; P=.022) of C4A were risk factors for SLE, whereas > o…	17503323
C4A	P0C0L4	GAD,Kegg,PS,UniProt	Lappat and Cawein (1968) suggested that drug-induced, specifically procainamide-induced, systemic lupus erythematosus is an expression of a pharmacogenetic polymorphism. Among close relatives of a procainamide SLE proband, they found antinuclear antibody in the serum in 3, and in all 5, 'significant' history or laboratory findings suggesting an immunologic disorder. PROCAINAMIDE is a pharmaceutic…	4177546
C4A	P0C0L4	GAD,Kegg,PS,UniProt	Our results are consistent with the argument that C4A deficiency plays a role in the pathogenesis of systemic lupus erythematosus.	8991982
C4A	P0C0L4	GAD,Kegg,PS,UniProt	It is suggested that deficiency of C4A (not due to a 2 bp insertion in exon 29), but not C4B or C2, may be a risk factor for acquiring SLE in south west Han Chinese; this results in increased risk of renal disorder, serositis, and anti-dsDNA antibodies in patients with SLE.	12480675
C4A	P0C0L4	GAD,Kegg,PS,UniProt	Complement C4 plays a role in drug induced lupus as many of the lupus associated drugs bind to C4 and interfere with its protective functions.	1839881
C4A	P0C0L4	GAD,Kegg,PS,UniProt	Recent data suggest that quantitative and qualitative diversities of the MHC-linked complement C4 among different ethnic groups can be important in the susceptibility and disease severity of systemic lupus erythematosus.	15530841
C4A	P0C0L4	GAD,Kegg,PS,UniProt	Likewise, the possession of both complement C4-null alleles and Mannose-binding lectin variant alleles has been shown to increase susceptibility to systemic lupus erythematosus	10449435
C4B	P0C0L5	Kegg,PS,UniProt	Family-based association tests suggested that a specific haplotype with a single short C4B in tight linkage disequilibrium with the -308A allele of TNFA was more likely to be transmitted to patients with SLE	17503323
C4B	P0C0L5	Kegg,PS,UniProt	We report 3 black American patients with systemic lupus erythematosus (SLE) in whom C4B was completely deficient in plasma. This is the first description of the clinical presentation of complete C4B deficiency in blacks with SLE.	3265961
C4BPA	P04003	PS	There are several potential mechanisms by which C4bp deficiency may modify disease progression in systemic lupus erythematosus.	17971229
C5	P01031	Kegg	In addition, the data did not show an association of TRAF1-C5 polymorphism with susceptibility to SLE in this Swedish population.	20479942
C5AR1	P21730	PS	Experimental data contained in this report support the hypothesis that C5a/C5aR signaling plays a major role in modulating renal injury in the MRL/MpJ-Tnfrsf6lpr model of systemic lupus erythematosus and suggest that the C5aR is a potential therapeutic target for the treatment of systemic lupus erythematosus in humans.	16207826
C6	P13671	Kegg
C7	P10643	Kegg
C8A	P07357	Kegg
C8B	P07358	Kegg
C8G	P07360	Kegg
C9	P02748	Kegg
CALR	P27797	IEDB,PS	Thus, the anti-DNA mAbs used in this study bound to CRT, suggesting that CRT may mediate their penetration into the cells and play an important role in lupus pathogenesis.	11342668
CALR	P27797	IEDB,PS	However, it remains unclear whether CRT is the cause of systemic lupus erythematosus or simply a molecule against which antibodies are generated as a result of systemic lupus erythematosus.	16177818
CCL17	Q92583	PS	CCL17 and its receptor have been reported to play a role in endotoxic shock, systemic lupus erythematosus, Hodgkin's lymphoma, and pulmonary fibrosis.	20421491
CCL2	P13500	GAD,PS	These results suggest that a genetic polymorphism in the 5' flanking region of the MCP-1 gene would be associated with nephritis in lupus through modulating MCP-1 expression. MCP1 IS AN ALTERNATIVE NAME FOR CCL2	12460032
CCL2	P13500	GAD,PS	CCL2 is expressed in human lupus nephritis and was shown to mediate experimental lupus; therefore, CCL2 antagonists may be beneficial for therapy.	17625118
CCL2	P13500	GAD,PS	CCL-2 A(-2518)G genotype is a significant risk factor for systemic lupus erythematosus among Caucasians but not African Americans, suggesting that genetically mandated differences in MCP-1 expression contribute to systemic lupus erythematosus etiology in the former.	17407231
CCL2	P13500	GAD,PS	If MCP-1 is involved in the aetiopathogenesis of Systemic lupus erythematosus, therapeutic strategies with MCP-1 antagonists to ameliorate the initiation and progression of disease would be beneficial as future possible treatments.	18495743
CCR1	P32246	PS	The constitutive expression of CCR1 increased with age in both control MRL and lupus MRL/MpJ Faslpr/lpr kidneys.	11423566
CCR4	P51679	PS	These results indicate that CCR4 may have a role in the pathogenesis of systemic lupus erythematosus.	11698495
CCR5	P51681	GAD,PS	CCR5 and its ligands play important roles in rheumatoid arthritis and systemic lupus erythematosus .	19811270
CCR5	P51681	GAD,PS	Frequencies of the wild-type CCR5 alleles (0.929, 0.907, and 0.942, respectively) and delta32CCRThe results suggest that the CCR5 receptor plays an important role in RA and may be a suitable target for therapy.5 alleles (0.071, 0.093, and 0.058, respectively) in controls, SLE patients, and RA patients did not differ significantly.	10323455
CD19	P15391	GAD,UniProt	These results suggested that either the slight reduction in the CD19 mRNA level associated with the elongation of GT repeat, or an allele of another locus in linkage disequilibrium with CD19 (GT)(15-18), may be associated with susceptibility to SLE in Japanese.	12215898
CD19	P15391	GAD,UniProt	These results suggested that either the slight reduction in the CD19 mRNA level associated with the elongation of GT repeat, or an allele of another locus in linkage disequilibrium with CD19 (GT)(15-18), may be associated with susceptibility to SLE in Japanese.	12215898
CD1A	P06126	PS	These results suggest that the CD1high B cells and their progeny are a major source of autoantibody production, and activation of B cells via CD1 may play an important role in the pathogenesis of lupus.	10799851
CD1A	P06126	PS	The T cell recognition of CD1 on the surface of B cells may play an important role in the pathogenesis of systemic lupus.	9712035
CD1A	P06126	PS	The latter subset shows two characteristics (recognition of CD1 and high level secretion of IL-4) with the CD4-CD8- T cell subset in the marrow that prevented lupus in this study.	9463403
CD1A	P06126	PS	However, we found that CD1 deficiency does not contribute to the ß2m-deficient phenotype of accelerated skin disease, excluding a role for NK1+ T cells and CD1 expression on APCs and target tissue. ?d+ T cells also have the potential to suppress or regulate lupus.	11509649
CD1C	P29017	PS	We reasoned that CD1c could mediate cognate recognition between B cells and DN T cells in systemic lupus erythematosus, since the DN T cell repertoire includes CD1-restricted T cells (8, 9, 10), CD1 presents nonpeptide Ag to T cells (9, 11, 12, 13, 14, 15), and CD1c is present on a population of B cells (16).	11046069
CD1D	P15813	PS	Germline deletion of CD1d exacerbates lupus in BWF1 mice.	17393451
CD1D	P15813	PS	These findings suggest that CD1d may play an immunoregulatory role in the development of lupus in the pristane-induced model.	12902521
CD1D	P15813	PS	Anti-CD1d mAb treatment induces a Th2-type shift and ameliorates lupus in adult NZB/W mice.	14561706
CD1D	P15813	PS	Similarly, CD1d deficiency in MRL-lpr mice does not affect lupus nephritis, but was shown to exacerbate lupus dermatitis in one study, 5 but not in another.	14530371
CD22	P20273	GAD,PS,UniProt	Heterozygous expression of this allele, called CD22a, promotes autoantibody production in mice bearing the Y chromosome-linked autoimmune acceleration gene YAA, implying that even a partial CD22 deficiency may contribute to lupus susceptibility.	15457440
CD22	P20273	GAD,PS,UniProt	Heterozygous expression of this allele, called cd22a, promoted autoantibody production in mice bearing the Y chromosome-linked autoimmune acceleration gene Yaa, implying that even a partial CD22 deficiency may contribute to lupus susceptibility.	11641235
CD24	P25063	GAD	Our results demonstrate that a destabilizing dinucleotide deletion in the 3' UTR of CD24 mRNA conveys significant protection against both MS and SLE.	17411341
CD247	P20963	PS	These results suggest that reconstitution of deficient TCR zeta chain can reverse the TCR/CD3-mediated signaling abnormalities as well as the defective IL-2 production in T cells of patients with SLE.	12847689
CD27	P26842	PS	The high frequency of VH4-34 usage in peripheral CD27 at high levels B cells, the high frequency of such cells in untreated systemic lupus erythematosus patients, and their disappearance upon successful immunosuppressive treatment imply that CD27 at high levels plasma cells expressing this VH gene rearrangement may be involved in the etiopathogenesis of systemic lupus erythematosus.	11067960
CD274	Q9NZQ7	GAD,PS	As a subset of human lupus patients develop heart and lung disease, including myocarditis and pneumonitis, it is intriguing to speculate that polymorphisms in PD-1 and/or PD-L1 may regulate lupus in patients.	18684942
CD28	P10747	Kegg,PS	It suggested that the abnormal expression of costimulatory molecules B7/CD28 played a role in the pathogenesis of systemic lupus erythematosus.	15315338
CD28	P10747	Kegg,PS	Neither Ab to IL-10 nor IL-12 normalized CD3/CD28-induced ??m elevation in lupus PBL.	12097418
CD28	P10747	Kegg,PS	Preventing the interaction of CD28 with B7 results in prolonged allograft survival in rodents and reduces autoimmunity in murine lupus models	9494076
CD28	P10747	Kegg,PS	A-C, Normal (A), systemic lupus erythematosus (B), and rheumatoid arthritis (C) human CD3+ cells were stimulated with CD3/CD28 beads for 5-15 min at 37°C.	17579055
CD28	P10747	Kegg,PS	CD28, CTLA4 (cytotoxic T lymphocyte-associated protein 4) and ICOS (inducible T cell co-stimulator) are good candidate genes for systemic lupus erythematosus (SLE) because of their role in regulating T cell activation.	17000707
CD28	P10747	Kegg,PS	We genotyped 289 SLE patients and 256 matched healthy controls for PD1.3 by polymerase chain reaction-restriction fragment length polymorphism analysis. Expression of PD-1 and its ligand, PDL-1, was determined in peripheral blood lymphocytes and in renal biopsy samples by flow cytometry and immunohistochemistry. A crosslinker of PD-1 was used to assess its effects on anti-CD3/anti-CD28-induced T …	19116915
CD28	P10747	Kegg,PS	Plasma sCTLA-4, sCD28, sCD80 and sCD86 concentrations of all SLE patients were significantly higher than concentrations in control subjects (all P<0.01).	15870153
CD38	P28907	GAD,PS	CD38 was initially identified as a cell surface marker protein of leukocytes and has been thought to be involved in a variety of immune system functions, but the incidence of autoimmune diseases such as systemic lupus erythematosus, rheumatoid arthritis, and Hashimoto's thydoiditis was not different between the patients with anti-CD38 autoantibodies and those without the antibodies (Table I).	9664081
CD38	P28907	GAD,PS	In conclusion, a slight contribution of the polymorphism located in intron 1 of the CD38 gene in the clinical features of SLE could be postulated.	15219386
CD38	P28907	GAD,PS	Increased expression of CD38 in floating rafts from SLE T cells, or from activated normal T cells may modulate TCR signaling by providing or sequestering signaling molecules to the engaged TCR.	15964076
CD4	P01730	PS	Anti-CD4 antibodies can prevent experimental antiphospholipid syndrome and systemic lupus erythematosus.	7914411
CD4	P01730	PS	CD4(+) T lymphocytes play an important role in the pathogenesis of systemic lupus erythematosus.	15147346
CD4	P01730	PS	CD4+ T-cell DNA hypomethylation may contribute to the development of drug-induced and idiopathic human lupus.	15286391
CD4	P01730	PS	It has been established that CD4+ T cells play an essential role in the development of systemic lupus erythematosus.	9092356
CD4	P01730	PS	Thus, depletion of CD4+ T cells prior to the immunization with the 16/6 inhibited the induction of experimental systemic lupus erythematosus.	8548842
CD4	P01730	PS	The relative ratio of Treg cells to the activated CD4+ T cells may play an important role in the pathogenesis of SLE.	18642784
CD4	P01730	PS	Collectively, these results indicate that increased BclG(L) expression may contribute to the aberrant CD4+ T cell apoptosis which causes an inappropriate immune response and impaired homeostasis in SLE.	19524489
CD40	P25942	Kegg,PS	In response to CpG, B cells from several lupus strains produced twice as a much IL-10 as controls, but failed to produce IL-10 when stimulated through B-cell receptor or CD40.	15742155
CD40	P25942	Kegg,PS	The increase in costimulation due to prolactin-mediated up-regulation of both CD40 on B cells and CD40L on T cells would appear to play a central role in lupus induction in this model.	16849443
CD40	P25942	Kegg,PS	In this model, CD40-activated systemic lupus erythematosus B cells, as control B cells, proliferated and differentiated and were characterized by the emergence of CD19(lo)CD38(++)CD138(+)CD27(++) cells.	19866343
CD40	P25942	Kegg,PS	The increase in CD40 may instead participate in disease pathogenesis, being present months before any sign of autoimmunity, and its downregulation should be explored as an alternative to treatment with anti-CD40 ligand in lupus.	16507174
CD40LG	P29965	GAD,Kegg,PS	Thus, ectopic CD40L expression on B cells may play a crucial role in development of systemic lupus erythematosus.	11751940
CD40LG	P29965	GAD,Kegg,PS	Costimulatory blockade with CTLA4Ig and anti-CD40L along with a single dose of cyclophosphamide induces remission of systemic lupus erythematosus nephritis in NZB/W F mice.	18209092
CD40LG	P29965	GAD,Kegg,PS	In contrast to control subjects, cyclosporin-A failed to inhibit the prolonged CD40L expression observed in vitro on anti-CD3-activated lupus T cells.	12139375
CD40LG	P29965	GAD,Kegg,PS	Calcineurin and CD154 expression increased in Systemic lupus erythematosus T cells cultured in medium containing ER-alpha and ER-beta agonists.	16755656
CD40LG	P29965	GAD,Kegg,PS	These results indicate that the interaction of mTNF-alpha on activated Th1 cells with TNF-R2 on B cells may be involved in the autoimmunity seen in MRL mice, and that the blockade of CD40-CD154 co-stimulation may not always be able to suppress some Th1-related manifestations of lupus.	12390309
CD40LG	P29965	GAD,Kegg,PS	Demethylation of CD40LG and perhaps other genes on the inactive X may contribute to the striking female predilection of this Lupus	17947713
CD40LG	P29965	GAD,Kegg,PS	The increase in CD40 may instead participate in disease pathogenesis, being present months before any sign of autoimmunity, and its downregulation should be explored as an alternative to treatment with anti-CD40 ligand in lupus.	16507174
CD40LG	P29965	GAD,Kegg,PS	The CD154 3'UTR microsatellite is associated with SLE, and the most represented alleles in patients were accompanied by a more prolonged protein expression in activated lymphocytes from controls.	14962968
CD44	P16070	PS	Increased expression of phosphorylated ERM and increased expression of CD44 appear to be responsible for the increased ability of systemic lupus erythematosus T cells to adhere to membranes and migrate to tissues.	17237445
CD70	P32970	PS	In this case, CD70 overexpression contributes to excessive B cell stimulation in lupus.	16751355
CD70	P32970	PS	Our present observation that TNFSF7 expression increases in 5-azacytidine-treated and lupus T cells from men and women confirms this.	17947713
CD72	P21854	PS	Thus, altered CD72 expression may play a role during the development of systemic lupus erythematosus.	18821699
CD72	P21854	PS	Among murine alleles, CD72c has been shown to be involved in the susceptibility to vasculitis in MRL/lpr mice, and also to systemic lupus erythematosus induced by an immunization of a synthetic peptide representing Sm B/B' sequence.	15459183
CD80	P33681	Kegg,PS	This study shows that increased CD80 and CD86 expression with the progression of tubulointerstitial lesion might play an important role in the development of lupus nephropathy, and the tubulointerstitial expression of CD80 and CD86 could potentially serve as a surrogate marker of systemic lupus erythematosus disease activity.	20979791
CD80	P33681	Kegg,PS	We previously reported that B7.1 and B7.2 expression promotes lupus since B7.1/B7.2 null MRL-Faslpr mice are protected from renal disease and the systemic illness.	18684942
CD80	P33681	Kegg,PS	Further support of a differential role for CD80 and CD86 comes from studies where treatment of mice with antiCD80 F(ab') but not anti-CD86 mAb prevented clinical relapse and epitope spreading in encephalomyelitis, and from a model of murine lupus where auto-Ab production was preferentially dependent on CD86 costimulation.	8996254
CD86	P42081	Kegg,PS	This study shows that increased CD80 and CD86 expression with the progression of tubulointerstitial lesion might play an important role in the development of lupus nephropathy, and the tubulointerstitial expression of CD80 and CD86 could potentially serve as a surrogate marker of systemic lupus erythematosus disease activity.,,	20979791
CD86	P42081	Kegg,PS	We previously reported that B7.1 and B7.2 expression promotes lupus since B7.1/B7.2 null MRL-Faslpr mice are protected from renal disease and the systemic illness.	18684942
CD86	P42081	Kegg,PS	The results from this study are in contrast to those from a previous study in lupus-prone NZB/NZW F1 mice in which both anti-B7-1 and anti-B7-2 mAbs were able to prevent the development and progression of lupus.	8996254
CD86	P42081	Kegg,PS	These studies indicate that each B7 costimulatory signal may control unique pathological events in murine systemic lupus erythematosus that may not always be apparent in autoantibody titers alone.	10438978
CD86	P42081	Kegg,PS	The activation of T lymphocytes requires both Ag-mediated signaling through the TCR as well as costimulatory signals transmitted through B7-1 and/or B7-2 with CD28. The interference of B7-mediated costimulatory signals has been proposed as one immunotherapeutic intervention for the prevention autoimmune disease.	10975864
CD8A	P01732	PS	Injection of purified CD4-CD8- T cells from the marrow of transgenic donors prevented the induction of lupus by the transgenic T cells.	9463403
CD8A	P01732	PS	The results showed that low level of cortisol and high percentage of CD8(+) T cells in the lymphocytes could be actively involved in the pathogenesis of Systemic Lupus Erythematosus.	20071865
CD8A	P01732	PS	Transfer of normal CD8 T cells prevents lupus, whereas transfer of CD8 T cells with killing defects does not but is correctable with additional in-vivo enhancement of CD8 cytotoxic T lymphocyte function.	20485174
CD8A	P01732	PS	Therefore, unlike conventional drug therapy, hemopoietic stem cell transplantation generates a newly differentiated population of LAP(high)CD103(high) CD8(TGF-beta) Treg cells, which repairs the Treg deficiency in human lupus to maintain patients in true immunological remission.	19841178
CD8A	P01732	PS	Therefore, CD8+ Ti in this system of tolerance are similar to CD4+CD25+ regulatory T cells in their dependence on expression of Foxp3, and there may be a bidirectional Foxp3/TGF-beta autocrine loop that determines the ability of the CD8+ T cells to control autoimmunity.	17548601
CD8A	P01732	PS	Therefore, CD8+ T cells in old BWF1 mice are impaired in expansion, acquisition of memory, secretion of cytokine, and suppression of autoimmunity. Understanding these defects might identify targets for therapy in systemic lupus erythematosus.	15307181
CDKN1A	P38936	GAD	Accordingly, we conclude that the minor allele A at -899 of CDKN1A is associated with increased susceptibility to SLE and lupus nephritis, and decreased cellular levels of p21.	19262578
CFLAR	O15519	PS	Because sustained immune activation and hyperexpression of COX-2 and c-FLIP contribute to lupus, we treated SNF1 mice that spontaneously develop human lupus-like disease with apigenin.	19405952
CIITA	P33076	PS	This particular polymorphism rs3087456 of the MHC2TA gene does not appear to influence genetic susceptibility to systemic lupus erythematosus in the Swedish population.	17711409
CLEC4C	Q8WTT0	PS	The major questions here is obviously whether inhibition of the type I IFN system in systemic lupus erythematosus patients actually is of any benefit and whether injections of (humanized) anti-BDCA-2 antibodies have a therapeutic effect in systemic lupus erythematosus.	11748288
CLU	P10909	PS	Clusterin, a complement inhibitory protein suggested to be involved in the pathogenesis of systemic lupus erythematosus, has been found recently in a microarray study to be expressed at very high levels in platelets.	15304052
CORO1A	P31146	PS	Our results demonstrate that Coronin-1A is required for the development of systemic lupus and identify actin-cytoskeleton regulatory proteins as potential targets for modulating autoimmune diseases.	18199416
CORO1A	P31146	PS	Detailed analysis of these animals showed that Lmb3 enhances and accelerates several characteristics of lupus, including autoantibody production, kidney disease, and T cell activation, as well as accumulation of CD4(-)CD8(-) double-negative T cells, the latter a feature of Fas-deficient mice.	14978078
CORO1A	P31146	PS	Coronin 1a gene deletions are associated with severe combined immunodeficiency in humans (Shiow et al., 2008, 2009), and nonsense mutation of the coronin 1a gene (Lmb3 locus) protects against the induction of systemic lupus in mice (Haraldsson et al., 2008).	20937706
CR1	P17927	PS,UniProt	The study shows that the smallest form of CR1, i.e. CR1-C, is not a genetic risk factor for SLE and that the frequencies of the CR1 structural alleles do not differ from race-matched healthy controls.	8706338
CR1	P17927	PS,UniProt	Reduced expression of Erythrocyte Complement Receptor 1 is envisaged to contribute significantly to the pathophysiology of systemic lupus erythematosus .	17049990
CR1	P17927	PS,UniProt	Our results suggest that the deficiency of erythrocyte complement receptor type 1 in patients with systemic lupus erythematosus is acquired and may serve as a variable of clinical disease activity and may play a role in the pathogenesis of systemic lupus erythematosus.	2810256
CR1	P17927	PS,UniProt	Our results suggest that low levels of CR1 on erythrocytes in SLE patients are required during the course of the disease and that the 6.9 kb restriction fragment does not play a role in causing susceptibility to the disease.	8595925
CR1	P17927	PS,UniProt	Determination of L-CR1 expression at transcriptional level in addition to disease hallmarks like C3, CIC and anti-dsDNA antibodies may facilitate the assessment of severity of SLE and discrimination between patients with or without renal involvement.	15864913
CR1	P17927	PS,UniProt	Determination of E-C4d/E-CR1 levels may be a useful addition to current tests and criteria for SLE diagnosis.	15529364
CR1L	Q2VPA4	PS	Complement inhibition with Crry-Ig prevents against extrarenal lupus manifestations in MRL/lpr mice.	12595503
CR1L	Q2VPA4	PS	That treatment with recombinant Crry-Ig reduced disease in lupus mice supports the idea that complement inhibition by available human recombinant proteins with activity profiles similar to that of Crry may be a potential therapeutic option for lupus cerebritis.	16339572
CR2	P20023	GAD,OMIM,PS,UniProt	Our findings reveal that CR2 is a likely susceptibility gene for human lupus at 1q32.2, extending previous studies suggesting that CR2 participates in the pathogenesis of systemic lupus erythematosus	17360460
CREM	Q03060	PS	Therefore, the CREM-mediated AP-1 deficiency in systemic lupus erythematosus T cells helps explain the null effect of up-regulated NF-AT on the transcription of IL-2 in systemic lupus erythematosus T cells.	17237447
CRP	P02741	GAD,PS	It is hypothesized that polymorphism of C-reactive protein gene contributes to susceptibility to systemic lupus erythematosus .	19755616
CRP	P02741	GAD,PS	Polymorphic variants of the CRP and Fcgamma-receptor genes are associated with the clinical phenotype in SLE.	17596285
CRP	P02741	GAD,PS	C-reactive protein injection suppresses inflammation in the kidney in systemic lupus erythematosus and nephrotoxic nephritis.	15692982
CRP	P02741	GAD,PS	In hCRPtg/BW mice, C-reactive protein protects against systemic lupus erythematosus by increasing blood and mesangial clearance of immune complexes and by preventing their accumulation in the renal cortex.	12794828
CRP	P02741	GAD,PS	This indicates that anti-monomeric CRP might have functions of pathogenetic interest in systemic lupus erythematosus.	15059271
CRP	P02741	GAD,PS	These findings demonstrate that systemic suppression of autoimmunity is initiated by a single injection of CRP. Long-term maintenance of CRP-mediated protection was reversed by injection of an anti-CD25 monoclonal antibody but not by macrophage depletion, suggesting that disease suppression is maintained by CD25-bearing T cells.	16385552
CRP	P02741	GAD,PS	Given the fundamental role of both IFNalpha and CRP in the immune response, our results are of importance for understanding the pathogenesis of SLE and may also contribute to understanding the differences in the CRP response between viral and bacterial infections.	19950271
CSF1	P09603	PS	Thus, systemic CSF-1 expression may regulate multitissue injury in lupus.	19926892
CSF1	P09603	PS	If a particular CSF-1 isoform is responsible for the initiation and progression of lupus in the MRL-Faslpr strain, more selective therapeutic approaches will be tailored to minimize deleterious consequences.	15383612
CSF1	P09603	PS	Taken together, UVB induces CSF-1-dependent cutaneous lupus erythematosus in lupus-susceptible MRL-Faslpr, but not in lupus-resistant BALB/c mice.	18981160
CSF2	P04141	PS	Together, these results reveal a critical role for IFN-gamma in the systemic lupus erythematosis induced by GM-CSF deficiency and are in accordance with the requirement for IFN-gamma in the systemic lupus erythematosis caused by defective fas/fas-ligand function (22).	12732663
CSF3	P09919	PS	Recombinant human granulocyte colony-stimulating factor (G-CSF) has been used for treatment of febrile neutropenia in systemic lupus erythematosus and other systemic rheumatic diseases.	16832843
CSF3	P09919	PS	G-CSF also ameliorates the autoimmune diseases systemic lupus erythematosus and experimental autoimmune allergic encephalomyelitis in mouse models.	15548717
CTLA4	P16410	GAD,PS,UniProt	The 3'-UTR of the CTLA4 gene is involved in susceptibility to SLE.	15248219
CTLA4	P16410	GAD,PS,UniProt	Given the conflicting results obtained in different studies on the association of SLE with this polymorphism, we performed a meta-analysis including seven previously published studies and the present one. Significantly increased and decreased risks for SLE were found for carriers of the G allele and the A allele, respectively. The functional characterization of disease-associated CTLA4 gene varia…	15138458
CTLA4	P16410	GAD,PS,UniProt	The OR for the exon-1 +49 risk allele (G) in Asians is 1.246 (95% CI=1.057-1.469, P=0.009), while Europeans have no evidence of allelic association (OR=0.978, 95% CI=0.833-1.148, P=0.780). In conclusion, this meta-analysis supports the CTLA-4 exon-1 +49 (A/G) polymorphism influencing the risk for developing SLE, especially in Asians.	15688186
CTSG	P08311	Kegg
CX3CL1	P78423	PS	Thus, fractalkine likely plays multiple roles in the development of systemic lupus erythematosus, via Th1 cell-endothelial cell interactions.	15934075
CX3CR1	P49238	PS	CX3CR1 mRNA expression significantly increased from healthy control to inactive systemic lupus erythematosus to active systemic lupus erythematosus in sequence.	21180278
CXCL10	P02778	PS	These results suggest that serum IP-10 levels could be a good indicator for the activity of systemic lupus erythematosus and that IP-10 could play an important immunological role in systemic lupus erythematosus.	11023674
CXCL12	P48061	PS	CXCR4/CXCL12 hyperexpression plays a pivotal role in the pathogenesis of lupus.	19299746
CXCL12	P48061	PS	Thus, SDF-1a appears to be involved in the pathogenesis of experimental Systemic lupus erythematosus.	15611253
CXCR4	P61073	PS	CXCR4/CXCL12 hyperexpression plays a pivotal role in the pathogenesis of lupus.	19299746
CYP1A1	P04798	GAD	CYP1A1 4887A may be a precipitating factor for the development of SLE. It also tended to be associated with the occurrence of renal involvement in SLE patients. A synergistic effect was found between CYP1A1 4887C/A and Mn SOD 1183T/T on the susceptibility to SLE.	14611903
DNASE1	P24855	GAD,OMIM,PS,UniProt	The association of the Gln244Arg SNP with SLE susceptibility indicates that common polymorphisms in DNASEI play a role in the genetics of SLE. However, the lack of effect of the Gln244Arg SNP on serum DNase I activity calls into question the direct involvement of this specific SNP.	16449364
DNASE1	P24855	GAD,OMIM,PS,UniProt	Here we describe two patients with a heterozygous nonsense mutation in exon 2 of DNASE1, decreased DNASE1 activity and an extremely high immunoglobulin G titer against nucleosomal antigens. These data are consistent with the hypothesis that a direct connection exists between low activity of DNASE1 and progression of human SLE.	11479590
DNASE1	P24855	GAD,OMIM,PS,UniProt	Recombinant human deoxyribonuclease I (rhDNase) may be an effective therapeutic for the treatment of systemic lupus erythematosus.	9717980
DNASE1	P24855	GAD,OMIM,PS,UniProt	Deoxyribonuclease I (DNaseI) may be responsible for the removal of DNA from nuclear antigens at sites of high cell turnover, thus preventing the onset of systemic lupus erythematosus.	15569484
DNASE1	P24855	GAD,OMIM,PS,UniProt	Deoxyribonuclease I (DNASE1) may be responsible for the removal of DNA from nuclear antigens at sites of high cell turnover, thus preventing the onset of systemic lupus erythematosus .	19863681
DNASE1	P24855	GAD,OMIM,PS,UniProt	The association of the Gln244Arg single-nucleotide polymorphism with systemic lupus erythematosus susceptibility indicates that common polymorphisms in DNASEI play a role in the genetics of systemic lupus erythematosus.	16449364
DNASE2	O00115	GAD	One promoter SNP (-1066G>C), +2630T>C (Ser145Ser), +6235G>C and one haplotype in DNASE2 showed weak associations with the risk of nephritis among SLE patients.	15723160
DNMT1	P26358	PS	Lower expression of DNMT1 mRNA may play a role in the pathogenesis of systemic lupus erythematosus, which is not the exclusive regulation factor of global DNA methylation of systemic lupus erythematosus.	21595664
DNTT	P04053	PS	Indeed, it has been suggested that terminal deoxynucleotidyl transferase deficiency ameliorates murine lupus by decreasing CD4+ T cell diversity, either by decreasing the overall diversity or by a failure to generate particular TCR specificities (48).	14597762
DPP4	P27487	PS	Decreased circulating number of invariant natural killer T cells and CD26 on invariant natural killer T cells can be important for the immunopathogenesis by exacerbating Th1-related inflammation in systemic lupus erythematosus.	19811413
EDN1	P05305	PS	IgM anti-endothelial cell antibodies and immune complexes may stimulate ET-1 release from endothelial cells and ET-1 may play an important role in the initiation and development of vascular injury, such as pulmonary hypertension and lupus nephritis, in systemic lupus erythematosus.	7794041
EGFR	P00533	GAD	The results suggest that the EGFR gene Bsr I polymorphism is related to SLE.	15540509
EIF2AK2	P19525	PS	In summary, our results suggest that abnormally increased PKR expression may directly contribute to the development of lupus by modifying T-cell gene expression and signaling.	11120763
EIF4E	P06730	PS	We show that following stimulation, eIF4E expression and phosphorylation increased equivalently in control and systemic lupus erythematosus T cells.	11120763
ELANE	P08246	Kegg
ENPP1	P22413	PS	The results support a relationship between lymphocyte function-associated antigen 1 overexpression, T cell autoreactivity, and autoimmunity, and suggest a mechanism by which Pca and hydralazine, but not the analogs, may cause drug-induced lupus.	9259423
ENPP1	P22413	PS	Procainamide (Pca)1, hydralazine, and UV light can trigger human lupus.	8675699
EPO	P01588	PS	In conclusion, we found no evidence that recombinant erythropoietin increases autoimmunity in systemic lupus erythematosus.	8023821
EPSTI1	Q96J88	UniProt	We correlated changes in gene expression and clinical/laboratory features of SLE and found that expression of ISG20, EPSTI1 and SLED1 are significantly correlated with lymphocyte counts. Genes linked to IFN are well known to influence SLE, but several other novel genes unrelated to IFN signaling we report here would be useful to understand the pathophysiology of SLE.	16769699
ERBB3	P21860	GAD	We also identify putative associations to cytotoxic T-lymphocyte-associated protein 4 (CTLA4), a gene associated with several autoimmune disorders, and ERBB3, a locus on 12q13 that was previously reported to be associated with type 1 diabetes.	20962850
ESR1	P03372	PS	Furthermore, our results suggest for the first time that ER alpha promotes lupus, at least in part, by impacting the initial loss of tolerance.	18200028
ESR1	P03372	PS	We conclude that estrogen receptor alpha codon 594 genotype may influence the development of systemic lupus erythematosus at a younger age, as well as a certain disease clinical pattern.	15934440
ESR1	P03372	PS	Indeed, the estrogen receptor a codon 594 genotype was shown to influence the development of systemic lupus erythematosus.	19333988
ESR1	P03372	PS	Consistent with these studies, generation of ERa knockout (NZB × NZW)F1 mice and their characterization revealed that E2 through ERa promotes lupus disease, in part, by inducing the IFN-? production.	20526365
ETS1	P14921	GAD,PS	All these findings suggest that Ets-1 may play an important role in the pathogenesis of systemic lupus erythematosus.	21362749
ETS1	P14921	GAD,PS	We identified nine new susceptibility loci (ETS1, IKZF1, RASGRP3, SLC15A4, TNIP1, 7q11.23, 10q11.22, 11q23.3 and 16p11.2; 1.77 x 10(-25) < or = P(combined) < or = 2.77 x 10(-8)) and confirmed seven previously reported loci (BLK, IRF5, STAT4, TNFAIP3, TNFSF4, 6q21 and 22q11.21; 5.17 x 10(-42) < or = P(combined) < or = 5.18 x 10(-12)). Comparison with previous GWAS findings highlighted the genetic …	19838193
F11	P03951	PS	In a patient with systemic lupus erythematosus, anticoagulant activity directed against factor XI was found together with thrombocytopenia.	410226
F11	P03951	PS	Anti-factor XI, direct positive Coombs's test and recurrent abortion in a systemic lupus erythematosus.	6793465
F2	P00734	PS	Some lupus anticoagulants have been shown to be directed against phospholipid-bound prothrombin.	8560423
F2	P00734	PS	Immunisation with prothrombin induced lupus anticoagulant activity in 9/14 mice.	11237122
F2	P00734	PS	Mixing 1:4 with bovine plasma was evaluated in a second test based on the KCT in the expectation that prothrombin-dependent lupus anticoagulants would be preferentially shortened.	9814684
F2	P00734	PS	Our results do not support the concept that anti-prothrombin-dependent lupus anticoagulant might be more species specific than anti-beta2GPI-dependent lupus anticoagulant.	15507290
F3	P13726	PS	A separate activated partial thromboplastin time reagent may be required for the screening of factor deficiencies and lupus anticoagulants. , ,	1336984
F3	P13726	PS	Twenty-five of 58 patients with an activated partial thromboplastin time-based lupus anticoagulant were dependent on the presence of anti-beta(2)-glycoprotein I antibodies.	15315975
F3	P13726	PS	The combination of antibodies against cardiolipin and human brain partial thromboplastin allowed the detection of antibodies in most of the lupus anticoagulant positive cases.	2125755
F3	P13726	PS	They reduce the coagulant potential of the plasma and prolong the clotting time in coagulation tests based on the activated partial thromboplastin time. Failure of the prolonged clotting time to correct after a 1:1 mix with normal platelet-free plasma and correction of the clotting time after addition of excess phospholipids confirms the presence of lupus anticoagulants. Consensus guidelines reco…	16507806
F5	P12259	PS	Although factor V Leiden mutation seems to play a role in the development of venous thrombosis in systemic lupus erythematosis, the development of thrombosis in systemic lupus erythematosis is multifactorial.	11529632
FAM167A	Q96KS9	GAD	Our findings indicate that the rs13277113A allele is associated not only with SLE but also with SSc and that the FAM167A-BLK region is a common genetic risk factor for both SLE and SSc.	20131239
FAS	P25445	GAD,IEDB,PS	Fas promoter -670A/G polymorphism was significantly associated with SLE, suggesting a possibility that Fas promoter contributes, at least in part, to the pathogenesis of SLE.	12064832
FAS	P25445	GAD,IEDB,PS	In conclusion, Fas and FasL are likely to play an important role in the pathogenesis of systemic lupus erythematosus.	20726327
FAS	P25445	GAD,IEDB,PS	We conclude that the FAS/FASL promoter haplotypes are functional and that polymorphisms in FAS may contribute to thrombocytopenia in Systemic lupus erythematosus.	16163374
FAS	P25445	GAD,IEDB,PS	These results demonstrate a novel role for Ag-specific T cell Fas expression in in vivo CTL responses and support a review of the paradigm by which Fas deficiency accelerates lupus in MRL/lpr lupus-prone mice.	18941180
FAS	P25445	GAD,IEDB,PS	In addition, CD95 activation stimulates lupus peripheral T-lymphocytes	10744735
FAS	P25445	GAD,IEDB,PS	Our data indicate that IL-2 is mandatory for the expansion of auto-reactive T cells in lpr mice and that CD95 (Fas) is the critical target for the development of anemia and ulcerative colitis in IL-2 KO mice in which CD178 (FasL) on intraepithelial T cells is the major effector responsible for colon damage and lethality.	14525977
FAS	P25445	GAD,IEDB,PS	This strongly suggests that CD4+ T cell-mediated CD95-based killing of activated B cells plays a major role in controlling SEB-driven IgSC responses. Defects in SAg-based down-regulation may contribute to autoimmune disorders such as SLE.	9605118
FASLG	P48023	GAD,IEDB,PS,UniProt	This study confirmed that -844C/C genotype is associated with lupus susceptibility. The -1094A/C polymorphism is not significantly associated with lupus disease susceptibility, albeit the role of NF-kappaB pathway in FasL promoter activation remains unclear. Fas/FasL pathway may contribute to SLE polygenic disease entity.	15674374
FASLG	P48023	GAD,IEDB,PS,UniProt	This is the first report of defective FasL-mediated apoptosis related to a mutation of the human Fasl, gene in a patient with SLE and suggests that fasL mutations are an uncommon cause of the disease.	8787672
FASLG	P48023	GAD,IEDB,PS,UniProt	In conclusion, Fas and FasL are likely to play an important role in the pathogenesis of systemic lupus erythematosus.	20726327
FASLG	P48023	GAD,IEDB,PS,UniProt	Fas/FasL defects can however accelerate lupus when bred onto the lupus-prone MRL/+ strain.	18941180
FASLG	P48023	GAD,IEDB,PS,UniProt	FasL was shown to participate in lupus renal injury by inducing apoptosis in endothelial cells in the peritubular capillaries and in the tubular epithelium.	17911582
FASLG	P48023	GAD,IEDB,PS,UniProt	We found a mutation of FasL in 1 of 75 patients with systemic lupus erythematosus, which indicates that this is an infrequent cause of systemic lupus erythematosus, but other mutations of FasL may exist in certain patients but not be detected by single-stranded conformational polymorphism analysis.	8787672
FCER1G	P30273	PS	Expression of TCR/CD3?, Lck, FceRIG, and Syk in negatively isolated naive T cells from healthy controls and Systemic lupus erythematosus patients treated without (Systemic lupus erythematosus) or with 2 mg/day rapamycin (Systemic lupus erythematosus + Rapa).	19201859
FCER1G	P30273	PS	High level expression of Fc epsilon RI gamma chain replaces the deficient TCR zeta-chain and contributes to altered TCR/CD3-mediated signaling abnormalities in T cells of patients with systemic lupus erythematosus.	12626537
FCGR1A	P12314	Kegg
FCGR2A	P12318	GAD,Kegg,PS	This study suggests that FcgammaR II a-131 is a major factor predisposing to the development of SLE in southern Chinese Han population.	11110978
FCGR2A	P12318	GAD,Kegg,PS	The unusual distribution of Fc gammaRIIA polymorphism suggested that Fc gammaRIIA might be involved in the development of systemic lupus erythematosus in Vietnamese patients., <more data available...>	14514134
FCGR2A	P12318	GAD,Kegg,PS	This result is consistent with recent reports demonstrating that anti-CD32 antibodies neutralized lupus serum and lupus IgG combined with apoptotic DNA activation of PBMCs.	15668740
FCGR2A	P12318	GAD,Kegg,PS	Means and Luster have reported that a functional interaction between Toll-like receptor9 and CD32 (also known as FcGRIIa) may be involved in the pathogenesis of systemic lupus erythematosus, and they also have suggested the possibility that Toll-like receptor7 may activate cells through similar pathways.	19121222
FCGR2B	P31994	GAD,Kegg,OMIM,PS,UniProt	These results demonstrate the association of a new polymorphism of FCGR2B (I232T) with susceptibility to SLE in the Japanese.	12115230
FCGR2B	P31994	GAD,Kegg,OMIM,PS,UniProt	These results demonstrate that FcgammaRIIb is important in controlling the immune response to malarial parasites and suggests that the higher frequency of human FcgammaRIIb polymorphisms predisposing to SLE in Asians and Africans may be maintained because these variants reduce susceptibility to malaria. 17435165"
FCGR2B	P31994	GAD,Kegg,OMIM,PS,UniProt	We show that a SNP in human FCGR2B that abrogates receptor function is strongly associated with susceptibility to SLE in both Caucasians and Southeast Asians. The minor allele of this SNP is more common in Southeast Asians and Africans, populations from areas where malaria is endemic, than in Caucasians. We show that homozygosity for the minor allele is associated with substantial protection agai…	20385827
FCGR2B	P31994	GAD,Kegg,OMIM,PS,UniProt	These results demonstrate the association of a new polymorphism of FCGR2B (I232T) with susceptibility to SLE in the Japanese.	12115230
FCGR2B	P31994	GAD,Kegg,OMIM,PS,UniProt	Therefore, administration of dendritic cell-Fc?RIIb may be a new approach to attenuate lupus progression.	21360699
FCGR2B	P31994	GAD,Kegg,OMIM,PS,UniProt	Linkage disequilibrium was observed among FCGR2A, 2B, 3A and 3B genes with varying degrees, but in the Asian populations, each of FCGR2B, 3A and 3B genes was suggested to contribute to the susceptibility to systemic lupus erythematosus.,	16227149
FCGR2B	P31994	GAD,Kegg,OMIM,PS,UniProt	It was concluded that the autoimmune-type Fcgr2b promotes and the wild-type inhibits systemic lupus erythematosus through mechanisms that promote and suppress activation/proliferation of a wide variety of immune cells, respectively.	19758787
FCGR2B	P31994	GAD,Kegg,OMIM,PS,UniProt	These results help define the role of FcgammaRIIb in immune responses, demonstrate the contrasting roles played by FcgammaRIIb on B cells and macrophages in the control of infection and autoimmunity, and emphasize the therapeutic potential for modulation of FcgammaRIIb expression on B cells in inflammatory and autoimmune disease.	18362174
FCGR2B	P31994	GAD,Kegg,OMIM,PS,UniProt	In conclusion, deficient FcgammaRIIb1-mediated suppression contributes to the augmented [Ca(2+)](i) responses of human SLE B cells.	11683571
FCGR2B	P31994	GAD,Kegg,OMIM,PS,UniProt	These results suggest that an expression variant of FCGR2B is a risk factor for human lupus and implicate FCGR2B in disease pathogenesis.	15153543
FCGR2B	P31994	GAD,Kegg,OMIM,PS,UniProt	These results demonstrate the association of a new polymorphism of FCGR2B (I232T) with susceptibility to SLE in the Japanese	12115230
FCGR2B	P31994	GAD,Kegg,OMIM,PS,UniProt	Our studies demonstrate the constitutive regulation of FcgammaRIIb by natural gene polymorphisms and the acquired dysregulation in SLE autoimmunity, which may identify opportunities for using this receptor as a therapeutic target.	17312177
FCGR3A	P08637	GAD,Kegg,PS	When the same patients and controls were also genotyped for FCGR2A-131R/H, FCGR3A-176V/F, and FCGR3B-NA1/2 polymorphisms, FCGR3A-176F/F showed significant association with SLE. Two-locus analyses suggested that both FCGR2B and FCGR3A may contribute to SLE susceptibility, while the previously reported association of FCGR3B was considered to be secondary and derived from strong linkage disequilibri…	12115230
FCGR3A	P08637	GAD,Kegg,PS	Therefore, FCGR2B and FCGR3A may contribute to systemic lupus erythematosus independently and, perhaps, synergistically.,	15153543
FCGR3A	P08637	GAD,Kegg,PS	In conclusion, our present findings strongly suggest that both FCGR2B and FCGR3A contribute to the genetic susceptibility to systemic lupus erythematosus in the Japanese.	12115230
FCGR3A	P08637	GAD,Kegg,PS	Very interestingly, the therapeutic efficacy of monoclonal antibodies against CD20 (rituximab) and tumour necrosis factor[?]a (infliximab) in lymphoma, systemic lupus erythematosus and Crohn's disease has been shown to be directly affected by the FcgammaRIIIA-158V/F polymorphism.	15998631
FCGR3B	O75015	GAD,Kegg	The results of this explorative study support the view that the FcgammaRIIa/IIIa and IIIb polymorphisms constitute factors influencing clinical manifestations and the disease course of SLE but do not represent genetic risk factors for the occurrence of SLE.	12176802
FOXJ1	Q92949	PS	Foxj1 overexpression protects against murine lupus.	16339515
GADD45A	P24522	PS	Transfection of gadd45A small interfering RNA inhibited the autoreactivity of systemic lupus erythematosus CD4+ T cells and led to significant increases in the methylation levels of the CD11a and CD70 promoter regions.	20131288
GAS6	Q14393	PS	The plasma concentrations of Gas6 and sAxl vary with disease activity in SLE, in particular GN, and may have a role in lupus pathogenesis.	21278074
GAS6	Q14393	PS	It is reasonable to hypothesize that Gas6 and protein S might have important roles in the pathogenesis of systemic lupus erythematosus.	20637106
GHR	P10912	GAD	This case illustrates a young man with an 11 y history of systemic lupus erythematosus who developed lupus flare after a 9-month use of growth hormone (GH) for the treatment of growth retardation. The course of disease was improving after GH cessation and treatment with high dose corticosteroids and intravenous cyclophosphamide pulse therapy.	18204098
GIMAP5	Q96F15	GAD	Taken together, the data suggest the role of GIMAP5 in the pathogenesis of SLE.	17220214
GNRH1	P01148	PS	We have previously demonstrated that GnRH and its analogues modulate the severity of murine systemic lupus erythematosus.	10433197
GNRH1	P01148	PS	Studies in lupus-prone mice demonstrate that GnRH exacerbates murine lupus in a gender-specific fashion.	11268410
GNRH1	P01148	PS	Conversely, administration of native GnRH exacerbated lupus independently of gonadal steroids.	12959992
GNRH1	P01148	PS	We have previously reported that GnRH antagonists prevent lupus in a lupus-prone mouse model.	12959991
GRIN2A	Q12879	IEDB,Kegg
GRIN2B	Q13224	Kegg
GZMB	P10144	PS	As plasmin is proangiogenic in nature, granzyme B may also be responsible for decreasing levels of plasmin in systemic lupus erythematosus , scleroderma serum, thereby decreasing angiogenesis through the synthesis of angiostatin and the degradation of plasmin.130 .	19770840
H2AFB1	P0C5Y9	Kegg
H2AFB2	P0C5Z0	Kegg
H2AFJ	Q9BTM1	Kegg
H2AFV	Q71UI9	Kegg
H2AFX	P16104	Kegg
H2AFY	O75367	Kegg
H2AFY2	Q9P0M6	Kegg
H2AFZ	P0C0S5	Kegg
H2BFWT	Q7Z2G1	Kegg
H3F3A	P84243	Kegg
H3F3C	Q6NXT2	Kegg
HAMP	P81172	PS	Hepcidin-induced trapping of iron within plaque macrophages may therefore be an important mechanism for atherogenesis in SLE.	17904663
HAVCR2	Q8TDQ0	PS	These data suggest that TIM-1 and TIM-3/TIM-3L are involved in the pathogenesis of systemic lupus erythematosus.	18052965
HAVCR2	Q8TDQ0	PS	Recent work has explored the role of TIM-3 in systemic lupus erythematosus , and their results indicate that TIM-3 may represent a novel target for the treatment of systemic lupus erythematosus.	19768575
HGF	P14210	PS	HGF may represent a novel strategy for the treatment of systemic lupus erythematosus, Sjogren's syndrome and primary biliary cirrhosis.	16859527
HGF	P14210	PS	The data suggest that HGF and MMP-9 could be involved in the pathogenesis of systemic lupus erythematosus, and serum levels of HGF and MMP-9 be used as markers to monitor disease activity, renal damage, disease progression and amelioration in systemic lupus erythematosus.	15269987
HIC2	Q96JB3	GAD		19838193
HIST1H2AA	Q96QV6	Kegg
HIST1H2AB	P04908	Kegg
HIST1H2AC	Q93077	Kegg
HIST1H2AD	P20671	Kegg
HIST1H2AG	P0C0S8	Kegg
HIST1H2AH	Q96KK5	Kegg
HIST1H2AJ	Q99878	Kegg
HIST1H2BA	Q96A08	Kegg
HIST1H2BB	P33778	Kegg
HIST1H2BC	P62807	Kegg
HIST1H2BD	P58876	Kegg
HIST1H2BH	Q93079	Kegg
HIST1H2BJ	P06899	Kegg
HIST1H2BK	O60814	Kegg
HIST1H2BL	Q99880	Kegg
HIST1H2BM	Q99879	Kegg
HIST1H2BN	Q99877	Kegg
HIST1H2BO	P23527	Kegg
HIST1H3A	P68431	Kegg
HIST1H4A	P62805	Kegg
HIST1H4G	Q99525	Kegg
HIST2H2AA3	Q6FI13	Kegg
HIST2H2AB	Q8IUE6	Kegg
HIST2H2AC	Q16777	Kegg
HIST2H2BE	Q16778	Kegg
HIST2H2BF	Q5QNW6	Kegg
HIST2H3A	Q71DI3	Kegg
HIST3H2A	Q7L7L0	Kegg
HIST3H2BB	Q8N257	Kegg
HIST3H3	Q16695	Kegg
HLA-C	P10321	GAD	The reported associations between HLA antigen DR3 and null (QO) alleles at the C4A and C4B loci and systemic lupus erythematosus are here analysed. The empirical logistic method has been applied to a body of data which included the relevant genotypes. The analysis suggests that the association with null alleles at the C4 loci is primary and the DR3 association is likely to be secondary to this. T…	3501270
HLA-DMA	P28067	GAD,Kegg	This is the first study evaluating the influence of HLA-DM in a Caucasian SLE population. Our results suggest that HLA-DMA*0104 may represent a novel allele of susceptibility to SLE.	12858445
HLA-DMB	P28068	Kegg
HLA-DOA	P06340	Kegg
HLA-DOB	P13765	Kegg
HLA-DPA1	P20036	Kegg
HLA-DPB1	P04440	Kegg,UniProt	A new HLA-DPB1 allele from a patient with systemic lupus erythematosus	1529429
HLA-DQA1	P01909	GAD,Kegg,PS	This may suggest that HLA class II molecules themselves and/or an unknown susceptibility gene located near the DQA1 and DRB1 loci are involved in the pathogenesis of systemic lupus erythematosus.	7481564
HLA-DQA1	P01909	GAD,Kegg,PS		18204098
HLA-DQA2	P01906	Kegg
HLA-DQB1	P01920	GAD,Kegg,PS	HLA-DRB1*03 and DQB1*0302 associations in a subset of patients severely affected with systemic lupus erythematosus from western India.	12480686
HLA-DQB1	P01920	GAD,Kegg,PS	Taken together with the previous report which demonstrated the association of the same haplotype in Taiwan, our present observations strongly suggested that DRB1*1502 - DQB1*0501 is the major HLA haplotype that confers susceptibility to SLE in the South-east Asian populations.	12028537
HLA-DRA	P01903	Kegg
HLA-DRB1	P01912	GAD,IEDB,Kegg,PS	Taken together with the previous report which demonstrated the association of the same haplotype in Taiwan, our present observations strongly suggested that DRB1*1502 - DQB1*0501 is the major HLA haplotype that confers susceptibility to SLE in the South-east Asian populations.	12028537
HLA-DRB1	P01912	GAD,IEDB,Kegg,PS	HLA-DRB1*03 and DQB1*0302 associations in a subset of patients severely affected with systemic lupus erythematosus from western India.	12480686
HLA-DRB1	P01912	GAD,IEDB,Kegg,PS	Although the effect of systemic lupus erythematosus on C4 was reduced following adjustment for DRB1*0301, systemic lupus erythematosus still had a significant effect on C4 levels over and above that explained by association with DRB1*0301.	18383369
HLA-DRB1	P01912	GAD,IEDB,Kegg,PS	Among these associations, increased frequency of arthritis in patients with HLA-DR4—which has been reported as a susceptible allele in rheumatoid arthritis—was interesting and suggested that HLA-DR4 allele participates in the development of arthritis in systemic lupus erythematosus as in RA.	12867584
HLA-DRB3	P79483	Kegg,PS	TNF-308A and HLA-DR3 alleles contribute independently to susceptibility to systemic lupus erythematosus.	10643708
HLA-DRB3	P79483	Kegg,PS		15188346
HLA-DRB3	P79483	Kegg,PS	Multiple genetic associations have been identified, suggesting involvement of major histocompatibility complex (MHC) in susceptibility to SLE	16418737
HLA-DRB4	P13762	Kegg
HLA-DRB5	Q30154	Kegg
HMGB1	P09429	IEDB,PS	Finally, HMGB1 may act as a proinflammatory mediator in antibody-induced kidney damage in systemic lupus erythematosus .	18822317
HMGB1	P09429	IEDB,PS	In addition, it has been shown that HMGB1 may act as a proinflammatory mediator in antibody-induced kidney damage in systemic lupus erythematosus.	19247800
HMGB1	P09429	IEDB,PS	High-mobility group box 1 (HMGB1) protein has been demonstrated to play an important role in chronic inflammatory diseases including rheumatoid arthritis, and systemic lupus erythematosus.	21532866
HMGB1	P09429	IEDB,PS	HMGB-1 may be partly involved in the pathogenesis of systemic lupus erythematosus by the abnormal mediating function of Janus protein tyrosine kinase-STAT1 signal transduction pathway.	21368418
HMHA1	Q92619	GAD	Our results suggest that the HA-1 168His variant is associated with reduced susceptibility to primary Sjögren's syndrome.	15593299
HNRNPA2B1	P22626	PS	The methylation of hnRNP A2 may in turn modulate the expression of proinflammatory cytokines and play a role in the pathogenesis of lupus by augmenting inflammatory reactions.	12509629
HRES1	P13985	IEDB,PS	Increased prevalence of Transfusion-transmitted virus and molecular mimicry with HRES-1/p28 may contribute to generation of antinuclear antibodies and pathogenesis of Systemic lupus erythematosus.	15894513
HRES1	P13985	IEDB,PS	The Hind III/Nci I C/C allele has also been associated with multiple sclerosis in patients from Denmark and the UK, suggesting that HRES-1 influences the development of autoimmunity in diseases other than systemic lupus erythematosus.	18240231
HSP90AA1	P07900	PS	The increased expression of molecular chaperone HSP90 and IL-6 may play an important role in the pathogenesis of systemic lupus erythematosus by regulating autoimmunity.	17357483
HSP90B1	P14625	PS	These results show that the selective suppression of cell surface gp96 in gp96tm transgenic mice reduced systemic lupus erythematosus disease severity.	20352117
HSPA1A	P08107	PS	Hence, the Hsp70 gene locus appears to be involved in systemic lupus erythematosus pathogenesis.	20498198
HSPA8	P11142	PS	HSC70 blockade by the therapeutic peptide P140 affects autophagic processes and endogenous MHCII presentation in murine lupus.	21173017
ICA1	Q05084	GAD	Our results strongly replicate previously reported associations to alleles of B-cell scaffold protein with ankyrin repeats 1 (BANK1), islet cell autoantigen 1 (ICA1), MHC, IRF5, PTPN22, TNFSF4, ubiquitin-conjugating enzyme E2L 3 (UBE2L3) and Kell blood group complex subunit-related family, member 6 (XKR6).	20962850
ICAM1	P05362	PS	These data suggest that adhesion molecule LFA-1 and ICAM-1 may play an important role in the pathogenesis of systemic lupus erythematosus.	8697915
ICAM1	P05362	PS	Our study demonstrated that anti-ICAM-1 was effective in suppressing neurological abnormalities in MRL/lpr mice and may potentially be useful therapy in human systemic lupus erythematosus.	9364423
ICAM1	P05362	PS	Intercellular adhesion molecule-1 deficiency prolongs survival and protects against the development of pulmonary inflammation during murine lupus.	9276713
ICOS	Q9Y6W8	PS	ICOS is aberrantly highly expressed on certain peripheral blood T lymphocyte subsets in patients with systemic lupus erythematosus, which is related to disease-activity, disease-stage and the contents of serum anti-dsDNA antibody and immunoglobulin, thus ICOS may play a role in systemic lupus erythematosus pathogenesis.,	15854508
ICOS	Q9Y6W8	PS	Hyperexpression of ICOS on peripheral blood CD4 and CD8 T cells from patients with systemic lupus erythematosus contributed to the dysregulated T-cell proliferation, T-cell activation and pathogenic autoantibody production, which showed that the abnormality of ICOS costimulation may play an immunopathological role(s) in the pathogenesis of systemic lupus erythematosus.	15987711
ICOS	Q9Y6W8	PS	These observations clearly indicate that the costimulatory signal mediated by CD28 caused the initial allorecognition resulting in the clonal expansion of alloreactive T cells, whereas the costimulatory signal mediated by ICOS played a critical role in the functional differentiation and manifestation of alloreactive T cells. Furthermore, treatment with anti-ICOS Ab selectively suppresses Th2-domi…	11698447
IFIT1	P09914	PS	To inhibit the expression of LY6E and IFIT1 may become a novel therapeutic approach for systemic lupus erythematosus.	15387975
IFIT2	P09913	PS	To inhibit the expression of OASL and IFIT2 may become a novel therapeutic approach for systemic lupus erythematosus.	20506645
IFIT3	O14879	PS	These findings suggest that IFIT4 might play a role in the pathogenesis of systemic lupus erythematosus by promoting monocyte differentiation into DCs.	18706081
IFNA1	P01562	GAD,PS	The results showed that no IFN-alpha genotype was significantly associated with the risk of SLE.	15674657
IFNA1	P01562	GAD,PS	Recent evidence suggests that type-I interferons (IFN-I) are critically involved in the pathogenesis of Systemic lupus erythematosus.	17214578
IFNA1	P01562	GAD,PS	In view of the increased IFN-I production in systemic lupus erythematosus, these studies suggest that IFN-I from ectopic lymphoid tissue could play a role in the pathogenesis of experimental lupus in mice.,	16565497
IFNA1	P01562	GAD,PS	We recently reported that 2,6,10,14-tetramethylpentadecane also causes increased IFN-stimulated gene expression and that the development of the lupus is completely dependent on IFN-I signaling.	19047436
IFNA1	P01562	GAD,PS	Similar to its proposed role in human SLE, signaling via the IFNAR is central to the pathogenesis of autoantibodies and glomerulonephritis in TMPD-induced lupus. This lupus model is the first animal model shown to recapitulate the "interferon signature" in peripheral blood.	17968932
IFNA1	P01562	GAD,PS	Unexpectedly, reduction of IFN-I levels reproduced the serologic and cellular phenotypes previously associated with the Sle2 lupus susceptibility interval. Placing these findings in the context of other studies, the effect of IFN-I on systemic autoimmunity appears to be far more complex than originally perceived.	16200585
IFNA1	P01562	GAD,PS	Our studies provide a critical link between the IFN-I pathway and the regulation of TLR-specific B-cell responses in a murine model of SLE.	19624844
IFNAR1	P17181	PS	Thus, IFNAR signaling significantly increases dendritic cells numbers, acquisition of Ag presentation competence, and proinflammatory function before onset of clinically apparent lupus disease.	19812195
IFNAR1	P17181	PS	Systemic lupus erythematosus plasma also induced the expression of MHC class I, CD38, and CD123 on monocytes, and was blocked by the addition of a monoclonal antibody to IFNAR1.	15843451
IFNAR1	P17181	PS	In contrast, the absence of IFNAR exacerbated lupus disease of MRL/lpr mice.	18492657
IFNB1	P01574	PS	To the best of our knowledge, this is the first report of a patient with multiple sclerosis in whom treatment with IFN-beta induced lupus syndrome and antibodies to double stranded DNA and nucleosome.	19074173
IFNB1	P01574	PS	Taken together, our results indicate that IFN-ß suppresses lupus pathologies by modulating the local inflammatory response.	16221871
IFNB1	P01574	PS	The type I interferon cytokines (interferon [IFN]-a and IFN-ß) play a causative role in systemic lupus erythematosus.	19435478
IFNG	P01579	Kegg,PS	Interferon-gamma (IFN-gamma) plays a pathogenic role in systemic lupus erythematosus.	19631585
IFNG	P01579	Kegg,PS	In conclusion IFN-gamma administration can aggravate the clinical and laboratory outcome of 16/6 id induced lupus in BALB/c mice.	9796846
IFNG	P01579	Kegg,PS	IL-12 and IFN-gamma play key roles in murine lupus and planted antigen models of glomerulonephritis.	15213264
IFNG	P01579	Kegg,PS	The findings clearly indicated that IFN-gamma but not IL-4 contributed to the development of lupus in the NZB x NZWF1 mice.	12354539
IFNG	P01579	Kegg,PS	According to the literature, IFN-gamma has a pathogenic role in the development of systemic lupus erythematosus.	15827034
IFNG	P01579	Kegg,PS	TNF may repress the abnormal regulation by IFNalpha in SLE while IFNgamma may have a synergistic effect. Interactions between IFNalpha and one of TNF, IFNgamma, or E2 appear to be involved in the pathogenesis of SLE.	19121222
IFNG	P01579	Kegg,PS	Thus, similar to observations in lupus-prone animals, IFN-gamma may have induced an exacerbation of preexisting SLE.	2117660
IFNG	P01579	Kegg,PS	Thus, hCDR1 down-regulates Akt phosphorylation, which leads to up-regulated expression of T cell Egr-2 and Egr-3, resulting in the inhibition of IFN-gamma secretion that is required for the maintenance of SLE.	18209054
IFNGR1	P15260	GAD,PS	Similarly, soluble IFN-?R/IgG-Fc ameliorates both lupus and type I diabetes.	12732872
IFNGR1	P15260	GAD,PS	IFN-gamma accelerated, while anti-IFN-? Ab or soluble IFN-gammaR, prevented disease in spontaneous murine lupus.,	10604990
IFNGR1	P15260	GAD,PS	IFN-? or IFN-gammaR has been shown to regulate a variety of renal diseases including autoimmune systemic lupus erythematosus in mice, but not anti-glomerular basement membrane crescentic nephritis.	10665932
IGHE	P01854	PS	Our results indicate that IgE may play a role in lupus pathogenesis, especially in the active phase of the disease.	12775359
IGHE	P01854	PS	IgE and non[?]gE mediated allergic disorders in systemic lupus erythematosus.	12509635
IGJ	P01591	PS	Five differentially expressed proteins were identified as immunoglobulin J chain, apolipoprotein A-IV precursor, calprotectin L1H and zinc finger protein subfamily 1A (all up-regulated) and glutathione S-transferase (down-regulated), some of which had previously been shown to play a potential role in the pathogenesis of systemic lupus erythematosus.	18755861
IGLV8-61	P04211	PS	Our Southern blot-EcoRI-RFLP studies in normal individuals and in patients with rheumatoid arthritis (RA) or with systemic lupus erythematosus (SLE), using a specific probe for the IGLV8 gene family (probe pVL8, EMBL accession No. X75424), have revealed the two monomorphic genomic fragments containing the IGLV8 genes, i.e., the 3.7-kb fragment from chromosome 22q11.1 and the 8.0-kb fragment from …	11285465
IKZF1	Q13422	GAD		19838193
IKZF3	Q9UKT9	PS	This finding indicates that normal Aiolos [?] function is necessary to maintain immune homeostasis and suppress the development of systemic autoimmune disease and implicates Aiolos [?] as a possible candidate gene for SLE.	12574333
IKZF3	Q9UKT9	PS	To investigate why the lack of OBF-1 blocks the apparition of Aiolos-induced systemic lupus erythematosus, we first examined B cell development in the double-mutant mice.	12574333
IKZF4	Q9H2S9	PS	Five differentially expressed proteins were identified as immunoglobulin J chain, apolipoprotein A-IV precursor, calprotectin L1H and zinc finger protein subfamily 1A (all up-regulated) and glutathione S-transferase (down-regulated), some of which had previously been shown to play a potential role in the pathogenesis of systemic lupus erythematosus.	18755861
IL10	P22301	GAD,Kegg,PS	Polymorphism of genes Fc gamma RIIIA and IL-10 is associated with predisposition to development of SLE in Kazakh population. The analysis of combined genotypes of the studied genes suggests a synergic action of genes Fc gamma RIIIA and IL-10 on the risk to develop SLE.	12847896
IL10	P22301	GAD,Kegg,PS	Interleukin -10 is involved in the pathogenesis of systemic lupus erythematosus.	18771958
IL10	P22301	GAD,Kegg,PS	Based on the obtained data, we conclude that IL-10 may play the superior regulating role in systemic lupus erythematosus.	9249616
IL10	P22301	GAD,Kegg,PS	High innate IL-10 production underlies susceptibility for systemic lupus erythematosus but not the severity of the disease.	10979237
IL10	P22301	GAD,Kegg,PS	Our results do not support that the IL10 gene contributes to the susceptibility to systemic lupus erythematosus in the populations we studied.	10529131
IL10	P22301	GAD,Kegg,PS	Overproduction of interleukin-10 (IL-10) may play an important role in the development of systemic lupus erythematosus or lupus nephritis.	9819501
IL10RA	Q13651	PS	Also, the IL-10 antagonist such as soluble IL-10 receptor might be a candidate for the treatment of B cell mediated autoimmune diseases such as systemic lupus erythematosus by selectively enhancing Th1 immunity.	7933621
IL10RA	Q13651	PS	Since IL-10 functions through the specific IL-10 receptor alpha (IL-10RA) chain and the IL-10RA gene (Il10ra) is linked to the susceptibility loci of atopic dermatitis and Crohn's disease identified using mouse models, we supposed that IL-10RA might be involved in murine lupus.	16160826
IL12B	P29460	PS	Downregulation of IL-12 p40 expression appears to be the cause of IL12 p70 deficiency in systemic lupus erythematosus.	10525320
IL13	P35225	PS	It was suggested that IL-13 and NGF might be involved in the pathogenesis of systemic lupus erythematosus and closely correlated with disease activity.	16201297
IL15RA	Q13261	PS	Data on basal expression correspond to cells cultured in medium alone, and are referred to the total number of peripheral blood mononuclear cells analysed, whereas results for activated cells are referred to lymphocytes (defined by their forward and side scatter characteristics). (A) Representative flow cytometry histograms of IL-15Ra expression in unstimulated peripheral blood mononuclear cells …	16251219
IL16	Q14005	PS	IL-16 may play a role in various inflammatory diseases, such as allergic asthma, rheumatoid arthritis, systemic lupus erythematosus and AIDS.	15802332
IL17A	Q16552	PS	However, whether IL-17 plays a role in the pathogenesis of systemic lupus erythematosus remains unclear.	19347604
IL17A	Q16552	PS	We concluded that IL-17A might play a role in the pathogenesis of systemic lupus erythematosus and associated with disease activity.	20107878
IL17A	Q16552	PS	Th17 cells and microenvironmental IL-17A are involved in vascular inflammation in systemic lupus erythematosus.	19404966
IL17A	Q16552	PS	There is growing evidence that interleukin 17 (IL-17) producing T cells are involved in the pathogenesis of systemic lupus erythematosus.	20653937
IL17A	Q16552	PS	In acute inflammation, IL-17 is elevated and may be causally involved in the autoimmune vasculitides including vasculitis in systemic lupus erythematodes	21075042
IL17A	Q16552	PS	The cytokine balances may be dependent upon the classification of renal pathology, and IL-17 might play a critical role in SLE development.	19807734
IL17A	Q16552	PS	We propose that SLE is characterized by an elevation of both Th1 and Th2 cytokines: the elevation of proinflammatory cytokine IL-12, IL-17 and IL-18 may trigger the inflammatory process in SLE and the elevation of IL-18/IL-4 ratio suggests an imbalance of cytokine profile to mediate the inflammatory response.	11035433
IL17A	Q16552	PS	In support of the relevance of our observations and the potential involvement of IL-17 in B cell biology, we found that the serum of patients with systemic lupus erythematosus had higher concentrations of IL-17 than did the serum of healthy people and that IL-17 abundance correlated with the disease severity of systemic lupus erythematosus.	19483719
IL18	Q14116	GAD,PS	The IL-18 promoter gene polymorphism SNP-607 C allele is associated with SLE and may result in the enhanced production of IL-18 protein in SLE and normal individuals.	17364073
IL18	Q14116	GAD,PS	It can be concluded that IL-18 has a multifaceted role in autoimmune lupus, being apparently involved both in the effector phases of the late organ damage and, in some organs, in the initial pathogenic events.	19758166
IL18	Q14116	GAD,PS	We propose that systemic lupus erythematosus is characterized by an elevation of both T helper cell1 and T helper cell2 cytokines: the elevation of proinflammatory cytokine interleukin-12, IL-17 and IL-18 may trigger the inflammatory process in systemic lupus erythematosus and the elevation of IL-18/IL-4 ratio suggests an imbalance of cytokine profile to mediate the inflammatory response.	11035433
IL18	Q14116	GAD,PS	IL-18 is therefore suggested to play a crucial role in the inflammatory processes of renal disease in SLE.	12390326
IL18	Q14116	GAD,PS	Thus, we conclude that IL-18Ralpha signaling is critical to the pathogenesis of autoimmune disease in MRL-Faslpr mice.	15470078
IL1RN	P18510	GAD,PS	We concluded that IL1RN and its isoforms were involved in the pathogenesis of systemic lupus erythematosus.	17176440
IL1RN	P18510	GAD,PS	We conclude that M-20 IL-1 inhibitor has a favorable effect on experimental systemic lupus erythematosus in mice, provided it is administered before induction of the disease.	9024982
IL1RN	P18510	GAD,PS	High concentrations of IL-1Ra in the circulation and possibly in peripheral lymphoid tissues may influence immunologic and inflammatory features of systemic lupus erythematosus.	7639800
IL1RN	P18510	GAD,PS	Epidemiological studies have also invoked a possibility that IL-1receptor antagonist is involved in the epithelial cell manifestations of diseases such as ulcerative colitis, systemic lupus erythematosus, psoriasis, lichen sclerosus, alopecia areata, and severity of Sjögren's syndrome, as these conditions are associated with a particular type of IL-1receptor antagonist gene polymorphism.	10637275
IL1RN	P18510	GAD,PS		17596285
IL2	P60568	PS	Thus, an acquired and self-amplifying disruption of the Treg-IL-2 axis contributed essentially to Tcon hyperactivity and the development of murine lupus.	20018660
IL2	P60568	PS	Thus, the deficient IL 2 activity may be intrinsic to systemic lupus erythematosus lymphocytes and may contribute to impaired immunoregulation and to the development of systemic lupus erythematosus.	3917275
IL2	P60568	PS	Interleukin-2 production by lymphocytes from blood of children with arthritis is less suppressed than in systemic lupus or cystic fibrosis.	3499511
IL2	P60568	PS	Because of the reduced numbers of CD4+CD25+ Tregs as well as the diminished generation of IL-2 and TGF-ß, there may be insufficient suppressor activity in systemic lupus erythematosus to counterbalance the enhanced Th2 effect on B cell antibody production.	15841173
IL21	Q9HBE4	PS	IL-21 arising from an abnormal population of CD4 T cells is thus central to the development of this lethal disease, and, more generally, could play an important role in human systemic lupus erythematosus and related autoimmune disorders.	19164519
IL21	Q9HBE4	PS	Our data show for the first time that IL-21 has a pathogenic role in the MRL-Faslpr lupus model by impacting B cell function and regulating the production of pathogenic autoantibodies.	17339481
IL23A	Q9NPF7	PS	Furthermore, through the generation of Ro52-deficient mice, Ro52 has recently been implicated in a type I IFN negative feedback loop, responsible for limiting the production of type I IFNs and for preventing the onset of an IL-23p19-mediated lupus-like disease.	20668674
IL23A	Q9NPF7	PS	Elevated serum IL-23 was found in patients with inflammatory manifestations including cutaneous involvement and serositis.	20682672
IL27	Q8NEV9	PS	Moreover, administration of IL-27 or augmentation of IL-27 signaling suppresses some autoimmune diseases, including autoimmune diabetes and murine lupus, suggesting that IL-27 may be therapeutically relevant in Systemic lupus erythematosus.	20350048
IL2RA	P01589	PS	Our results show that oral anti-CD3 induces CD4+CD25-LAP+ regulatory T cells that suppress lupus in mice and is associated with downregulation of T cell help for autoantibody production.,	19433458
IL2RA	P01589	PS	In contrast, CD25high FoxP3+ the regulatory T cells exhibited a predominantly memory phenotype with high expression of CD45RO and CD95, and displayed sensitivity to CD95L-induced apoptosis. As a corollary, Miyara et al. suggested that enhanced CD95-mediated apoptosis of CD4+ CD25high the regulatory T cells could result in reduced frequencies of Treg in active systemic lupus erythematosus.	18800986
IL33	O95760	PS	Our results suggest that IL-33 may play a role in acute phase of Systemic lupus erythematosus, but it was not associated with course of the disease.	20963466
IL4	P05112	PS	It has been reported that production of interleukin -4, a T helper -2-type cytokine, might play an important role in the pathogenesis of systemic lupus erythematosus .,	10444364
IL4	P05112	PS	These results indicated that IL4 and STAT6 genes might be involved in the etiology of systemic lupus erythematosus and potentially increased systemic lupus erythematosus risk through their interaction effect in Chinese patients.,	20530519
IL4	P05112	PS	Therefore, the imbalance of IFN-gamma/IL-4 producing CD4+ T cells was due to the decrease in IL-4 producing CD4+ T cells and may play an important pathogenic role in active systemic lupus erythematosus.	12568118
IL4	P05112	PS	Thus, IL-4 prevents the development of this lupus-like autoimmune disease, most likely by downregulating the appearance of Th1-mediated IgG subclasses of autoantibodies such as the IgG3 autoantibodies which have been shown to be especially nephritogenic.	8996242
IL4	P05112	PS	Since type 2 cytokines are known to promote lupus glomerulosclerosis, decreased IL-4 and IL-10 production in captopril-treated mice may be related to this agent's renoprotective effects.	14871404
IL4	P05112	PS	Transgenic T cells that induced lupus secreted large amounts of interferon (IFN)-gamma and little interleukin (IL)-4, and those that prevented lupus secreted large amounts of IL-4 and little IFN-gamma or IL-10.	9463403
IL4I1	Q96RQ9	PS	It has been suggested that the IL4i1 gene may be involved in systemic lupus erythematosus because of its genomic location .	12566421
IL5RA	Q01344	PS	Although IL-5Ra has not been reported to play a role in lupus, its participation is not unlikely, given the role of B cells in this disease.	17599765
IL6	P05231	GAD,PS	Furthermore, our results suggest that the 3' minisatellite alleles have biological significance: (1) B lymphoblastoid cells of patients having one or two SLE-associated alleles secreted IL-6 in 3- to 4-fold higher levels than non-allelic cells (P < 0.05); (2) higher percentages (approximately 4-fold) of IL-6 positive monocytes were observed in individuals having SLE-associated IL-6 alleles; (3) i…	11197305
IL6	P05231	GAD,PS	Blocking or reducing IL-6 secretion might be a new therapy for systemic lupus erythematosis.,	10322651
IL6	P05231	GAD,PS	These results suggest that interruption of the autocrine IL-6 loop would be of therapeutic value in systemic lupus erythematosus.	1563109
IL6	P05231	GAD,PS	IL-6 is a potential biomarker and therapeutic target in the prevention of joint damage in systemic lupus erythematosus arthritis.	21422077
IL6	P05231	GAD,PS	Thus, keratinocyte-induced IL-6 secretion can cause Systemic lupus erythematosus and systemic autoimmunity.	19918056
IL6	P05231	GAD,PS	These data suggest that IL-6 may have a role in the unresponsiveness of C-reactive protein to a non-infectious inflammation of systemic lupus erythematosus.	16406714
IL8	P10145	GAD	IL-8-845C might predispose African Americans with SLE nephritis to more severe renal injury, perhaps by influencing IL-8 expression. Genotyping patients with glomerulonephritis for IL-8 polymorphisms may be useful in predicting disease outcome and individualizing immunosuppressive therapy.	12081586
INS	P01308	PS	The elevation of fasting insulin levels in SLE patients is not only associated with IR, but is related to classic and novel cardiovascular risk factors. This study concludes that there is an insulin-related cardiovascular disease risk in SLE.	19037607
INS	P01308	PS	The questionnaire requested information about environmental risk factors, familial multiple sclerosis (in siblings and parents), other familial autoimmune diseases (thyroiditis, rheumatoid arthritis, lupus, diabetes requiring insulin treatment and other diseases described as autoimmune by the family doctor, in siblings or parents).	17827175
INS	P01308	PS	Certain MHC class II alleles are linked to human autoimmune diseases such as rheumatoid arthritis, insulin-dependent (type I) diabetes mellitus, systemic lupus erythematosus, Sjögren's syndrome, multiple sclerosis, Grave's disease, and Addison's disease.	9410900
IRF1	P10914	PS	However, the IRF-1 gene promotes murine lupus	18240231
IRF3	Q14653	PS	Our data suggest that the IRF3 polymorphisms do not appear to play a major role in the susceptibility or severity of systemic lupus erythematosus in a Spanish population.	19213861
IRF3	Q14653	PS	Our data suggest that the IRF3 polymorphisms do not appear to play a major role in the susceptibility or severity of SLE in a Spanish population.	19213861
IRF3	Q14653	PS	In conclusion, we showed that the promoter SNPs of the IRF3 gene were significantly associated with resistance against SLE.	18539711
IRF5	Q13568	GAD,OMIM,PS,UniProt	Thus, a common IRF5 haplotype driving elevated expression of multiple unique isoforms of IRF5 is an important genetic risk factor for SLE, establishing a causal role for type I IFN pathway genes in human autoimmunity.	16642019
IRF5	Q13568	GAD,OMIM,PS,UniProt	Thus, a common IRF5 haplotype driving elevated expression of multiple unique isoforms of IRF5 is an important genetic risk factor for SLE, establishing a causal role for type I IFN pathway genes in human autoimmunity.	16642019
IRF5	Q13568	GAD,OMIM,PS,UniProt	In two of the genes--the tyrosine kinase 2 (TYK2) and IFN regulatory factor 5 (IRF5) genes--we identified SNPs that displayed strong signals in joint analysis of linkage and association (unadjusted P<10(-7)) with SLE. TYK2 binds to the type I IFN receptor complex and IRF5 is a regulator of type I IFN gene expression. Thus, our results support a disease mechanism in SLE that involves key component…	15657875
IRF5	Q13568	GAD,OMIM,PS,UniProt	Based on recent genetic analyses, IRF5 is a focus for its potential involvement in systemic lupus erythematosus , although how IRF5 contributes to systemic lupus erythematosus is uncertain.	20479222
IRF5	Q13568	GAD,OMIM,PS,UniProt	Here, we present the current knowledge on IRF5 genetics and its biological function and discuss the possible ways in which IRF5 contributes to susceptibility to systemic lupus erythematosus.	18075793
IRF5	Q13568	GAD,OMIM,PS,UniProt	Interferon regulatory factor 5 is critical for the development of lupus in MRL/lpr mice.	21305501
IRF5	Q13568	GAD,OMIM,PS,UniProt	Little is still known of the functional significance of IRF5 polymorphisms and their association with expression pathways or contributions to biologic function that may implicate them in systemic lupus erythematosus disease pathogenesis.	20112383
ITGAM	P11215	GAD,OMIM,UniProt	Therefore, despite the low-allele frequencies of the risk alleles of the gene in our two Asian populations, ITGAM was confirmed to be a risk factor related to disease susceptibility and probably severe manifestations of SLE.	19286673
ITGAM	P11215	GAD,OMIM,UniProt	The genetic association between ITGAM and SLE implicates the alpha(M)beta2-integrin adhesion pathway in disease development	18204448
ITGAM	P11215	GAD,OMIM,UniProt	side from the expected strong association between SLE and the HLA region on chromosome 6p21 and the previously confirmed non-HLA locus IRF5 on chromosome 7q32, we found evidence of association with replication (1.1 x 10(-7) < P(overall) < 1.6 x 10(-23); odds ratio = 0.82-1.62) in four regions: 16p11.2 (ITGAM), 11p15.5 (KIAA1542), 3p14.3 (PXK) and 1q25.1 (rs10798269).	18204446
ITGAX	P20702	GAD	We identified and then confirmed through replication two new genetic loci for SLE: a promoter-region allele associated with reduced expression of BLK and increased expression of C8orf13 and variants in the ITGAM-ITGAX region.	18204098
ITGB1	P05556	PS	These results suggest that ß1 integrin-induced activation of systemic lupus erythematosus T cells was mainly mediated by FAK, a critical intermediate in integrin-mediated signal transduction.	17469136
ITPR3	Q14573	PS	Our data demonstrate that genetic and functional interactions of ITPR3 and NKX2.5 play a crucial role in the pathogenesis of Systemic lupus erythematosus.	18219441
KCNA3	P22001	PS	The defective temporal and spatial Kv1.3 distribution that we observed may contribute to the abnormal functions of systemic lupus erythematosus T cells.	17579055
KDR	P35968	PS	Anti-vascular endothelial growth factor receptor-2 antibody accelerates renal disease in the NZB/W F1 murine systemic lupus erythematosus model.	15671573
KLRC1	P26715	GAD,PS	Taken together, the findings indicate the decreased CD4+ T-cell, CD4+/CD8+ T-cell, CD4+CD25+ T-cell, CD3+CD56+ natural killer T-, and CD3-CD56+CD16+ NK-cell subsets, increased CD8+ T-cell subsets as well as the abnormal expression of NKG2A and NKG2D on CD3+ T and CD3-CD56 + NK cells may play a role in the etiology of systemic lupus erythematosus.	20012119
KLRC1	P26715	GAD,PS		12618865
KLRC2	P26717	GAD		12618865
KLRC3	Q07444	GAD
KLRD1	Q13241	GAD		12618865
KLRK1	P26718	PS	Taken together, the findings indicate the decreased CD4+ T-cell, CD4+/CD8+ T-cell, CD4+CD25+ T-cell, CD3+CD56+ natural killer T-, and CD3-CD56+CD16+ NK-cell subsets, increased CD8+ T-cell subsets as well as the abnormal expression of NKG2A and NKG2D on CD3+ T and CD3-CD56 + NK cells may play a role in the etiology of systemic lupus erythematosus.	20012119
LCK	P06239	PS	Based on our observations, we assume that the p56lck dysregulation could play a role in Systemic Lupus Erythematosus pathogenesis.	11681490
LCK	P06239	PS	Expression of TCR/CD3zeta, Lck, FceRIgamma, and Syk in negatively isolated naive T cells from healthy controls and Systemic lupus erythematosus patients treated without (Systemic lupus erythematosus) or with 2 mg/day rapamycin (Systemic lupus erythematosus + Rapa).	19201859
LCN2	P80188	PS	Urinary lipocalin-2 had a significant, but weak, association with the total systemic lupus erythematosus Disease Activity Index (systemic lupus erythematosus Disease Activity Index-2K) (r = 0.254, P = 0.034) (Figure 4A).	17530720
LGALS3	P17931	PS	These findings suggest that Gal-3 might contribute to the inflammatory process in systemic lupus erythematosus.	19074165
LGALS3	P17931	PS	Additionally, serum Gal-3 significantly increased in patients with rheumatoid arthritis (p = 0.019 by t-test) and systemic lupus erythematosus (p = 0.00069) and galectin-3 binding protein increased in patients with systemic lupus erythematosus (p = 0.000012), compared to those in healthy controls.	17949550
LRRC18	Q8N456	GAD		19838193
LTA	P01374	GAD	Our results suggest that the TNFB*2 homozygote may be a strong susceptibility gene of SLE with nephritis in the Korean population. TNFB2 IS A SYNONYM OF LTA	9157084
LTF	P02788	PS	Occurrence of anti-lactoferrin antibodies in patients with systemic lupus erythematosus, hydralazine-induced lupus, and rheumatoid arthritis.	8091147
LTK	P29376	UniProt	Our findings suggest that these polymorphic LTKs cause up-regulation of the PI3K pathway and possibly form one genetic component of susceptibility to abnormal proliferation of self-reactive B cells in SLE.	14695357
LY6E	Q16553	PS	To inhibit the expression of LY6E and IFIT1 may become a novel therapeutic approach for systemic lupus erythematosus.	15387975
LY9	Q9HBG7	PS	Family-based association study in UK and Canadian Systemic lupus erythematosus families identified variants in the promoter and coding region of SLAMF7 and LY9 contributing to Systemic lupus erythematosus disease susceptibility.	18216865
MAGEB2	O15479	UniProt	It is also expressed strongly in two of seven melanoma cell lines and one of four breast carcinomas. MAGE gene expression may be important not only for tumor recognition and cancer therapy, but, because it is the apparent target of autoantibodies in SLE sera, it may also play a role in autoimmune diseases	9538511
MAPK1	P28482	PS	Consistent with the notion that ERK phosphorylation leads to induction of anergy, sustained antigenic signaling in B cells, in the general context of lupus-type autoimmunity, leads to activation of ERK and a tolerogenic signal (40).	17082661
MAPK14	Q16539	PS	This study provides evidence that the regulation of p38 mitogen-activated protein kinase is a novel target for the therapy of renal injury in systemic lupus erythematosus.	12506138
MBL2	P11226	GAD,PS	Our results suggest that the LX haplotype represents a strong risk factor among Chinese SLE patients. Although of lesser importance, the MBL B allele also may be a risk component in the developing process of SLE in Chinese patients.	12648279
MBL2	P11226	GAD,PS	Mannose-binding lectin has been shown to play a role in common variable immunodeficiency and systemic lupus erythematosus.	19851769
MBL2	P11226	GAD,PS	Mannose-binding lectin may have protective effects on occurrence and progression of systemic lupus erythematosus.	11393663
MBL2	P11226	GAD,PS	It is unlikely that Mannose binding lectin deficiency plays a major role in the pathogenesis of systemic lupus erythematosus and rheumatoid arthritis in Japanese.	11196679
MBL2	P11226	GAD,PS	In conclusion, we found that the systemic lupus erythematosus phenotype, to some extent, may be modified by the Mannose-binding lectin genotype.	16646044
MBP	P02686	GAD,IEDB	This study confirmed over?representation of codon 54A and the LX promoter haplotype in MBP in African American SLE patients compared with controls.	12626795
MERTK	Q12866	GAD,PS	Lack of precise knowledge on MERTK function may have resulted in the lack of association with susceptibility to systemic lupus erythematosus.	16837475
MERTK	Q12866	GAD,PS	Our findings suggest that polymorphisms in MERTK might be one of the genetic risk factors for presenting leucopenia and lymphopenia in SLE patients.	16837475
MFGE8	Q08431	GAD,PS	These results suggested that the intronic mutation in the human MFG-E8 gene can lead to the development of systemic lupus erythematosus.	20213738
MFGE8	Q08431	GAD,PS	According to our result, MFG-E8 is associated with SLE predisposition in Taiwanese. Our study implicates that the impairment of phagocytic clearance of apoptotic cells through phosphotidylserine-dependent MFG-E8 system may lead to the development of human SLE.	19502262
MICA	Q29983	GAD,PS	In conclusion, the results of our study can be interpreted to indicate that MHC class I chain-related A gene polymorphism influences the genetic susceptibility to systemic lupus erythematosus, independently of HLA class II gene polymorphism.	15522921
MICA	Q29983	GAD,PS	Our study provides the first demonstration of the independent association of the MICA gene polymorphism with genetic risk of SLE.	15522921
MIF	P14174	GAD,PS	Together with evidence that MIF circulates in increased concentrations in patients with rheumatoid arthritis and systemic lupus erythematosus, this information suggests that in addition to contributing to each disease, MIF might contribute directly to the acceleration of atherosclerosis in rheumatoid arthritis and systemic lupus erythematosus.	18235539
MIF	P14174	GAD,PS	This is the first evidence that MIF is a potential therapeutic target in systemic autoimmune diseases such as Systemic lupus erythematosus.	17015758
MIF	P14174	GAD,PS	Macrophage migration inhibitory factor (MIF) appears to be a pleiotropic cytokine important in inflammation, and may be a potential target in the treatment of Systemic lupus erythematosus.	12969324
MIF	P14174	GAD,PS	These results suggest that both, MIF -173(*)C allele and CATT(7)-MIF -173(*)C haplotype, confer susceptibility to SLE in our population.	16724072
MITF	O75030	PS	Therefore, defective Mitf activity may contribute to diseases of humoral immune dysregulation, such as autoimmune diseases (i.e., lupus).	15226356
MMP3	P08254	PS	Matrix metalloproteinase 3 (MMP-3) is reported to play an important role in the pathogenesis of systemic lupus erythematosus and rheumatoid arthritis .	12051403
MMP9	P14780	PS	The results of the present study suggest that MMP-9 plays a role in the pathogenesis of Systemic lupus erythematosus.	11876767
MMP9	P14780	PS	The data suggest that HGF and MMP-9 could be involved in the pathogenesis of systemic lupus erythematosus, and serum levels of HGF and MMP-9 be used as markers to monitor disease activity, renal damage, disease progression and amelioration in systemic lupus erythematosus.	15269987
MMP9	P14780	PS	Therefore, elevated MMP-9 likely plays an important role in Systemic lupus erythematosus pathogenesis.	17259326
MS4A1	P11836	PS	Conversely, B-cell depletion therapy with the anti-CD20 monoclonal antibody rituximab is increasingly used to treat autoimmune conditions, including systemic lupus erythematosus and rheumatoid arthritis.	19620499
MS4A1	P11836	PS	CD20 mAb therapy also ameliorates the manifestations of rheumatoid arthritis, systemic lupus erythematosus, idiopathic thrombocytopenic purpura, and hemolytic anemia, as well as other immune-mediated diseases.	15778404
MS4A1	P11836	PS	Unconjugated anti-CD20 monoclonal antibody therapy may also ameliorate the manifestations of rheumatoid arthritis, systemic lupus erythematosus, idiopathic thrombocytopenic purpura, and hemolytic anemia, as well as other immune-mediated diseases.	16217038
MS4A2	Q01362	GAD		12710759
MTOR	P42345	PS	Impact of mTOR blockade on B6.Sle1z.Sle3z lupus.	17641780
MTOR	P42345	PS	Activation of mammalian target of rapamycin controls the loss of TCRzeta in lupus T cells through HRES-1/Rab4-regulated lysosomal degradation.	19201859
MX1	P20591	PS	As IFN-induced genes, MX1 and OAS1 play their respective role in systemic lupus erythematosus.	19462904
MYO9B	Q13459	GAD	This suggests that genetic variation in MYO9B is associated with CD, SLE, and RA and that MYO9B is a general risk factor for autoimmunity.	17584584
NAF1	Q96HR8	GAD	Association of TNIP1 with SLE was confirmed in a Japanese population. TNIP1 is a shared SLE susceptibility gene in the Caucasian and Asian populations, but the genetic contribution appeared to be greater in the Japanese and Chinese populations because of the higher risk allele frequency.	20849588
NAGA	P17050	PS	Thus, elevated plasma alpha-N-acetylgalactosaminidase activity resulting in the loss of macrophage-activating factor precursor activity and reduced macro-phage activity may play a role in the pathogenesis of systemic lupus erythematosus.	9073553
NCAM1	P13591	PS	The abundance of CD56bright natural killer cells in systemic lupus erythematosus, a cell type with high cytokine-secreting ability, may play a role in the pathology of systemic lupus erythematosus.	18564343
NEGR1	Q7Z3B1	GAD		18204098
NFE2L2	Q16236	PS	Taken together, it appeared that lack of NF-E2-related factor 2 increases the susceptibility to lupus by modulating antioxidant potential in the cells, not directly inducing spontaneous autoimmune development.	15210949
NGF	P01138	PS	We hypothesize that NGF might play a role in the pathogenesis of autoimmune disorders such as systemic lupus erythematosus.	8513139
NGF	P01138	PS	It was suggested that IL-13 and NGF might be involved in the pathogenesis of systemic lupus erythematosus and closely correlated with disease activity.	16201297
NGF	P01138	PS	The present results suggest that NGF may play a role in the pathogenesis of systemic lupus erythematosus and may have a prognostic value in evaluating the course of the disease and in outlining the medication.	12453472
NKX2-5	P52952	PS	Our data demonstrate that genetic and functional interactions of ITPR3 and NKX2.5 play a crucial role in the pathogenesis of Systemic lupus erythematosus.	18219441
NLRP1	Q9C000	UniProt	Genetic variations in NLRP1 gene are associated with susceptibility to vitiligo-associated multiple autoimmune disease type 1 (VAMAS1) [MIM:606579]. VAMAS1 is an autoimmune disorder characterized by the association of vitiligo with several autoimmune and autoinflammatory diseases including autoimmune thyroid disease, rheumatoid arthritis and systemic lupus erythematosus; We searched for a gene on…	17377159
NOD2	Q9HC29	PS	Susceptibility to systemic lupus erythematosus or diabetes type I does not seem to be influenced by the presence of Crohn's disease-associated NOD2/CARD15 variants, although both disorders have been found to be linked to the same susceptibility region on chromosome 16.35, 36 There seems to be an association with increased IgE levels, allergic rhinitis, and atopic dermatitis,37 and for certain pol…	17206682
NOD2	Q9HC29	PS	Since NOD2 is the candidate gene that accounts for the linkage between 16q12 and CD, it may also account for the linkage of SLE with 16q12.	14681560
NOS2	P35228	PS	Inhibitors of iNOS can suppress some autoimmune disease models in rodents, including streptococcal cell wall fragment-induced rat arthritis, murine lupus, and murine encephalomyelitis.	9016872
NOS2	P35228	PS	Although the site of Nitric oxide production in temporal arteritis were macrophages accumulated in the intimal layer of the inflamed artery, a potential source of Nitric oxide in systemic lupus erythematosus were activated endothelial cells via upregulated iNOS.	10084320
NOS3	P29474	GAD,PS	Our study indicated an association between the risk of lupus nephropathy and the sequence variations of both the ACE gene and the eNOS gene, which may play an important role in the pathogenesis of lupus nephropathy in the northern Chinese population.	20540812
NOS3	P29474	GAD,PS	eNOS polymorphism influences SLE predisposition. Since intron 4bb genotype is responsible for higher levels of eNOS synthesis and intron 4 ab genotype is associated with lower synthesis, our results might provide insight into the elevated levels of NO observed in SLE patients.	15517628
NOTCH1	P46531	PS	Moreover, blockade of Notch1 signaling with gamma-secretase inhibitor treatment before or after the disease initiation could ameliorate murine lupus through impeding macrophage M2b polarization.	20427764
NTNG2	Q96CW9	GAD		18204098
OAS1	P00973	PS	As IFN-induced genes, MX1 and OAS1 play their respective role in systemic lupus erythematosus.	19462904
OASL	Q15646	PS	To inhibit the expression of OASL and IFIT2 may become a novel therapeutic approach for systemic lupus erythematosus.	20506645
P2RX7	Q99572	PS	The Ile-568 to Asn [22] , Arg307 to Gln [23] , and Glu496 to Ala polymorphisms therefore all result in reduced function of human P2X7, and might each be hypothesized to result in decreased severity of Systemic lupus erythematosus.	15899033
PARP1	P09874	GAD,PS	In conclusion, our data show that PARP-1 activation and consequent necrotic cell death play an important role in the pathogenesis of lupus and other immune-mediated nephritides in males, and that inhibition of PARP-1 and, consequently, of necrotic cell death and proinflammatory response, may be a novel therapeutic target in male glomerulonephritis.	19454727
PARP1	P09874	GAD,PS	These results suggest that PARP may be (or is close to) the susceptibility gene within the chromosome 1q41-q42 region linked to SLE.	10207165
PCNA	P12004	IEDB,UniProt	UniProt Miscellaneous section:Antibodies against PCNA are present in sera from patients with systemic lupus erythematosus.
PDCD1	Q15116	GAD,OMIM,PS,UniProt	Our results confirmed the association of 7209 C>T polymorphism of PDCD1 gene with SLE that was previously observed in the Taiwanese population	18578969
PDCD1	Q15116	GAD,OMIM,PS,UniProt	We show that one intronic SNP in PDCD1 is associated with development of SLE in Europeans (found in 12% of affected individuals versus 5% of controls; P = 0.00001, r.r. (relative risk) = 2.6) and Mexicans (found in 7% of affected individuals versus 2% of controls; P = 0.0009, r.r. = 3.5). The associated allele of this SNP alters a binding site for the runt-related transcription factor 1 (RUNX1, a…	12402038
PDCD1	Q15116	GAD,OMIM,PS,UniProt	Numerous investigations indicated that the programmed cell death 1 (PDCD1) gene polymorphisms contribute to the development of systemic lupus erythematosus .	18578969
PDCD1	Q15116	GAD,OMIM,PS,UniProt	These data suggest a mechanism through which programmed death 1 can contribute to the development of systemic lupus erythematosus in humans.	15457440
PDCD1	Q15116	GAD,OMIM,PS,UniProt	For example, a lack of negative modulators of BCR-mediated signals such as FcgRIIb1, PD-1, or PKC-d leads to increased B cell proliferation and autoantibody-mediated lupus-like pathology.	18941212
PDCD1	Q15116	GAD,OMIM,PS,UniProt	As a subset of human lupus patients develop heart and lung disease, including myocarditis and pneumonitis, it is intriguing to speculate that polymorphisms in PD-1 and/or PD-L1 may regulate lupus in patients.	18684942
PHRF1	Q9P1Y6	GAD	Our findings indicate that IRF7/PHRF1 variants in combination with SLE-associated autoantibodies result in higher serum levels of IFNalpha, providing a biologic relevance for this locus at the protein level in human SLE in vivo	20112359
PIK3CG	P48736	PS,UniProt	Barber et al. reported that PI3K? inhibitor blocks systemic lupus erythematosus symptoms.	20352117
PIK3CG	P48736	PS,UniProt	In addition, phosphatidylinositol 3-kinase gamma deficiency decreases disease activity in murine lupus models.	19232066
PIK3CG	P48736	PS,UniProt	In these mice, PI3Kgamma inhibition also ameliorates lupus and reduces pathogenic CD4+ memory cell numbers.	16365454
PIK3CG	P48736	PS,UniProt	Indeed, in vitro studies demonstrated that migration of PI3Kgamma-deficient CD4+ and CD8+ T cells to CCL19, CXCL12, and low doses of CCL21 was reduced by 30% to 65%. In contrast, recent observations with multiphoton intravital microscopy revealed that lack of PI3Kgamma had negligible effects on migration velocities but resulted in increased turning angles of T cells. Moreover, systemic lupus eryt…	18268153
PLA2G7	Q13093	PS	The increased levels of platelet-activating factor-acetylhydrolase in systemic lupus erythematosus cases and the association between platelet-activating factor-acetylhydrolase and low-density lipoprotein cholesterol adds support to the notion that platelet-activating factor-acetylhydrolase may promote atherothrombosis in systemic lupus erythematosus.	15457454
POU2AF1	Q16633	PS	Lack of OBF-1 prevents the development of systemic lupus erythematosus in Aiolos-deficient mice .	12574333
PPARG	P37231	PS	Previously published work from Gilkeson and colleagues showed that the lupus-prone MRL/lpr mice exhibit a reduction in renal mesangial cell PPAR? expression, making it tempting to postulate that a reduction in PPAR? expression and activity could, in part, contribute to systemic lupus erythematosus hypertension and renal injury.	19193937
PPP2CB	P62714	PS	Nevertheless, increased expression of PP2Ac may have broader consequences in the function of systemic lupus erythematosus T cells.	16224536
PRDM1	O75626	GAD		19838193
PRF1	P14222	PS	Perforin had been demonstrated to play important roles in the pathology of systemic lupus erythematosus , which was a potential target of clinical treatment of systemic lupus erythematosus.	17725380
PRF1	P14222	PS	Similarly, both Fas and perforin are important in controlling lupus in MRL/lpr mice.	18941180
PRKCD	Q05655	PS	These results suggest that defective T cell PKCdelta activation may contribute to the development of idiopathic and hydralazine-induced lupus through effects on T cell DNA methylation.	17911642
PRKCD	Q05655	PS	For example, a lack of negative modulators of BCR-mediated signals such as FcgRIIb1, PD-1, or PKC-d leads to increased B cell proliferation and autoantibody-mediated lupus-like pathology.	18941212
PRL	P01236	PS	Estrogen and prolactin may accelerate the progression of murine systemic lupus erythematosus .	12124867
PRL	P01236	PS	To assess the possibility that prolactin (PRL) is involved in the pathogenesis of systemic lupus erythematosus .	11669159
PRL	P01236	PS	There is much interest in the possibility that prolactin influences disease activity in systemic lupus erythematosus .	15529390
PRL	P01236	PS	Prolactin (PRL) is an important immunoregulator and might have a role in the pathogenesis of systemic lupus erythematosus .	9736322
PRL	P01236	PS	We tested mood states in patients with systemic lupus erythematosus treated with the prolactin-lowering drug, bromocriptine.	11035419
PROCR	Q9UNN8	PS	Shedding of endothelial protein C receptor contributes to vasculopathy and renal injury in lupus: in vivo and in vitro evidence.	15954900
PROS1	P07225	PS	It is reasonable to hypothesize that Gas6 and protein S might have important roles in the pathogenesis of systemic lupus erythematosus.	20637106
[truncated: 232 more rows]

## Sheet: ITP
GeneName	UniProtAccession	Source	Context	PubmedId
ADAMTS13	Q76LX8	IEDB,PS	15561695	Recently, acquired autoimmune deficiency of a plasma metalloprotease named ADAMTS13 was shown to cause many cases of idiopathic thrombocytopenic purpura.
[truncated: 86 more rows]

## Sheet: GBS
GeneName	UniProtAccession	Source	Context	PubmedId
[truncated: 89 more rows]
