# Supplementary material for: In silico analysis of autoimmune diseases and genetic relationships to vaccination against infectious diseases
Source: BMC Immunol. 2014 Dec 9;15:61. doi: 10.1186/s12865-014-0061-0 (PMC4266212; doi:10.1186/s12865-014-0061-0)
Supplement: Additional file 3: Table S3. — Vac_Ingredients. Excel file with vaccine ingredient – gene associations. [file 12865_2014_61_MOESM3_ESM.xlsx]

## Sheet: exp_gene_interaction_filtered
Ingredient	InteractionAction	GeneSymbol	ChemicalID	CasRN	GENE_DESCRIPTION	GeneID	UniProtKBID	UniProtKBAC	GeneForms	Organism	OrganismID	Interaction	PubMedIDs
Aluminum	affects_binding	ALB	D000535	7429-90-5	Serum albumin;Albumin, isoform CRA_k (Serum albumin);Serum albumin (Fragment);Serum albumin;Serum albumin;Serum albumin (Fragment);Serum albumin;Serum albumin (Fragment);	213	ALBU_HUMAN;	P02768;	protein	Homo sapiens	9606	ALB protein binds to Aluminum	14507469
Thimerosal	affects_binding	ALB	D013849	54-64-8	Serum albumin;Albumin, isoform CRA_k (Serum albumin);Serum albumin (Fragment);Serum albumin;Serum albumin;Serum albumin (Fragment);Serum albumin;Serum albumin (Fragment);	213	ALBU_HUMAN;	P02768;	protein	Homo sapiens	9606	Thimerosal binds to ALB protein	18197631
Aluminum	increases_expression	APOB	D000535	7429-90-5	Apolipoprotein B-100 (Apo B-100) [Cleaved into: Apolipoprotein B-48 (Apo B-48)];Apolipoprotein B (Including Ag(X) antigen) (Apolipoprotein B (Including Ag(X) antigen), isoform CRA_a);Alternative protein APOB;Apolipoprotein B (Fragment);APOB protein;Apolipoprotein B-48;Apolipoprotein B-100 (Fragment);Apolipoprotein B (Fragment);APOB protein (Fragment);Apolipoprotein B (Fragment);	338	APOB_HUMAN;	P04114;	protein	Homo sapiens	9606	Aluminum results in increased expression of APOB protein	17762189
Deoxycholic_Acid	decreases_response_to_substance	BCL2	D003840	83-44-3	Apoptosis regulator Bcl-2;Apoptosis regulator Bcl-2 (B-cell CLL/lymphoma 2, isoform CRA_b);BCL2 protein (Fragment);	596	BCL2_HUMAN;	P10415;	protein	Homo sapiens	9606	BCL2 protein results in decreased susceptibility to Deoxycholic Acid	12507930
Aluminum	decreases_activity	CAT	D000535	7429-90-5	Catalase (EC 1.11.1.6);	847	CATA_HUMAN;	P04040;	protein	Homo sapiens	9606	Aluminum results in decreased activity of CAT protein	17709913
Neomycin	increases_expression	CD86	D009355	1404-04-2	T-lymphocyte activation antigen CD86 (Activation B7-2 antigen) (B70) (BU63) (CTLA-4 counter-receptor B7.2) (FUN-1) (CD antigen CD86);T-lymphocyte activation antigen CD86;T-lymphocyte activation antigen CD86;T-lymphocyte activation antigen CD86;T-lymphocyte activation antigen CD86 (Fragment);T-lymphocyte activation antigen CD86 (Fragment);	942	CD86_HUMAN;	P42081;	protein	Homo sapiens	9606	Neomycin results in increased expression of CD86 protein	19665512
Polymyxin_B	increases_expression	CD86	D011112	1404-26-8	T-lymphocyte activation antigen CD86 (Activation B7-2 antigen) (B70) (BU63) (CTLA-4 counter-receptor B7.2) (FUN-1) (CD antigen CD86);T-lymphocyte activation antigen CD86;T-lymphocyte activation antigen CD86;T-lymphocyte activation antigen CD86;T-lymphocyte activation antigen CD86 (Fragment);T-lymphocyte activation antigen CD86 (Fragment);	942	CD86_HUMAN;	P42081;	protein	Homo sapiens	9606	Polymyxin B results in increased expression of CD86 protein	15671028
Thimerosal	increases_expression	CD86	D013849	54-64-8	T-lymphocyte activation antigen CD86 (Activation B7-2 antigen) (B70) (BU63) (CTLA-4 counter-receptor B7.2) (FUN-1) (CD antigen CD86);T-lymphocyte activation antigen CD86;T-lymphocyte activation antigen CD86;T-lymphocyte activation antigen CD86;T-lymphocyte activation antigen CD86 (Fragment);T-lymphocyte activation antigen CD86 (Fragment);	942	CD86_HUMAN;	P42081;	protein	Homo sapiens	9606	Thimerosal results in increased expression of CD86 protein	15737199|20417223|20457211
Deoxycholic_Acid	increases_expression	CEBPB	D003840	83-44-3	CCAAT/enhancer-binding protein beta (C/EBP beta) (Liver activator protein) (Nuclear factor NF-IL6) (Transcription factor 5) (TCF-5);CEBPB protein (Fragment);	1051	CEBPB_HUMAN;	P17676;		Homo sapiens	9606	Deoxycholic Acid results in increased expression of CEBPB	18444174
Thimerosal	increases_expression	CLU	D013849	54-64-8	Clusterin (Aging-associated gene 4 protein) (Apolipoprotein J) (Apo-J) (Complement cytolysis inhibitor) (CLI) (Complement-associated protein SP-40,40) (Ku70-binding protein 1) (NA1/NA2) (Testosterone-repressed prostate message 2) (TRPM-2) [Cleaved into: Clusterin beta chain (ApoJalpha) (Complement cytolysis inhibitor a chain); Clusterin alpha chain (ApoJbeta) (Complement cytolysis inhibitor b cha…	1191	CLUS_HUMAN;	P10909;	mRNA	Homo sapiens	9606	Thimerosal results in increased expression of CLU mRNA	16870260
Thimerosal	increases_expression	CRYAB	D013849	54-64-8	Alpha-crystallin B chain (Alpha(B)-crystallin) (Heat shock protein beta-5) (HspB5) (Renal carcinoma antigen NY-REN-27) (Rosenthal fiber component);Alpha B crystallin;Alpha-crystallin B chain (Fragment);Alpha-crystallin B chain (Fragment);Alpha-crystallin B chain (Fragment);Alpha-crystallin B chain (Fragment);Alpha-crystallin B chain;Alpha-crystallin B chain (Fragment);Alpha-crystallin B chain (Fr…	1410	CRYAB_HUMAN;	P02511;	mRNA	Homo sapiens	9606	Thimerosal results in increased expression of CRYAB mRNA	16870260
Thimerosal	increases_expression	CYR61	D013849	54-64-8	Protein CYR61 (CCN family member 1) (Cysteine-rich angiogenic inducer 61) (Insulin-like growth factor-binding protein 10) (IBP-10) (IGF-binding protein 10) (IGFBP-10) (Protein GIG1);CYR61 protein (Cysteine-rich, angiogenic inducer, 61, isoform CRA_a) (cDNA, FLJ95400, highly similar to Homo sapiens cysteine-rich, angiogenic inducer, 61 (CYR61), mRNA);CYR61 protein;	3491	CYR61_HUMAN;	O00622;	mRNA	Homo sapiens	9606	Thimerosal results in increased expression of CYR61 mRNA	16870260
Thimerosal	increases_expression	DUSP1	D013849	54-64-8	Dual specificity protein phosphatase 1 (EC 3.1.3.16) (EC 3.1.3.48) (Dual specificity protein phosphatase hVH1) (Mitogen-activated protein kinase phosphatase 1) (MAP kinase phosphatase 1) (MKP-1) (Protein-tyrosine phosphatase CL100);	1843	DUS1_HUMAN;	P28562;	mRNA	Homo sapiens	9606	Thimerosal results in increased expression of DUSP1 mRNA	16870260
Deoxycholic_Acid	increases_activity	EGFR	D003840	83-44-3	Epidermal growth factor receptor (EC 2.7.10.1) (Proto-oncogene c-ErbB-1) (Receptor tyrosine-protein kinase erbB-1);EGFR protein (Epidermal growth factor receptor);Epidermal growth factor receptor (Fragment);Epidermal growth factor receptor (Fragment);Epidermal growth factor;Epidermal growth factor receptor (Fragment);Epidermal growth factor receptor (Fragment);Epidermal growth factor receptor;Epi…	1956	EGFR_HUMAN;	P00533;	protein	Homo sapiens	9606	Deoxycholic Acid results in increased activity of EGFR protein	16213893
Deoxycholic_Acid	increases_phosphorylation	EGFR	D003840	83-44-3	Epidermal growth factor receptor (EC 2.7.10.1) (Proto-oncogene c-ErbB-1) (Receptor tyrosine-protein kinase erbB-1);EGFR protein (Epidermal growth factor receptor);Epidermal growth factor receptor (Fragment);Epidermal growth factor receptor (Fragment);Epidermal growth factor;Epidermal growth factor receptor (Fragment);Epidermal growth factor receptor (Fragment);Epidermal growth factor receptor;Epi…	1956	EGFR_HUMAN;	P00533;	protein	Homo sapiens	9606	Deoxycholic Acid results in increased phosphorylation of EGFR protein	14747693
Deoxycholic_Acid	decreases_response_to_substance	EGFR	D003840	83-44-3	Epidermal growth factor receptor (EC 2.7.10.1) (Proto-oncogene c-ErbB-1) (Receptor tyrosine-protein kinase erbB-1);EGFR protein (Epidermal growth factor receptor);Epidermal growth factor receptor (Fragment);Epidermal growth factor receptor (Fragment);Epidermal growth factor;Epidermal growth factor receptor (Fragment);Epidermal growth factor receptor (Fragment);Epidermal growth factor receptor;Epi…	1956	EGFR_HUMAN;	P00533;	protein	Homo sapiens	9606	EGFR protein results in decreased susceptibility to Deoxycholic Acid	12507930
Thimerosal	increases_expression	FOS	D013849	54-64-8	Proto-oncogene c-Fos (Cellular oncogene fos) (G0/G1 switch regulatory protein 7);Proto-oncogene c-Fos (cDNA FLJ55132, highly similar to Proto-oncogene protein c-fos);FOS protein (V-fos FBJ murine osteosarcoma viral oncogene homolog, isoform CRA_a) (cDNA FLJ76842, highly similar to Homo sapiens v-fos FBJ murine osteosarcoma viral oncogene homolog (FOS), mRNA);Proto-oncogene c-Fos (V-fos FBJ murine…	2353	FOS_HUMAN;	P01100;	mRNA	Homo sapiens	9606	Thimerosal results in increased expression of FOS mRNA	16870260
Aluminum_Sulfate	decreases_expression	GATA2	C041524	10043-01-3	Endothelial transcription factor GATA-2 (GATA-binding protein 2);Endothelial transcription factor GATA-2 (Fragment);	2624	GATA2_HUMAN;	P23769;	mRNA	Homo sapiens	9606	aluminum sulfate results in decreased expression of GATA2 mRNA	15961160
Thimerosal	affects_response_to_substance	GSTM1	D013849	54-64-8	Glutathione S-transferase Mu 1 (EC 2.5.1.18) (GST HB subunit 4) (GST class-mu 1) (GSTM1-1) (GSTM1a-1a) (GSTM1b-1b) (GTH4);Glutathione S-transferase Mu 1 (Fragment);Glutathione S-transferase Mu 1;GSTM1 protein (Fragment);Glutathione S-transferase Mu 1;Glutathione S-transferase Mu 1 (Fragment);Glutathione S-transferase Mu 1;	2944	GSTM1_HUMAN;	P09488;		Homo sapiens	9606	GSTM1 affects the susceptibility to Thimerosal	11007341
Aluminum	increases_localization	HIF1A	D000535	7429-90-5	Hypoxia-inducible factor 1-alpha (HIF-1-alpha) (HIF1-alpha) (ARNT-interacting protein) (Basic-helix-loop-helix-PAS protein MOP1) (Class E basic helix-loop-helix protein 78) (bHLHe78) (Member of PAS protein 1) (PAS domain-containing protein 8);Hypoxia-inducible factor 1, alpha subunit (Basic helix-loop-helix transcription factor), isoform CRA_a (Hypoxia-inducible factor 1-alpha);Hypoxia-inducible …	3091	HIF1A_HUMAN;	Q16665;	protein	Homo sapiens	9606	Aluminum results in increased localization of HIF1A protein	16979867
Deoxycholic_Acid	decreases_response_to_substance	HMOX1	D003840	83-44-3	Heme oxygenase 1 (HO-1) (EC 1.14.99.3);HMOX1 protein (Heme oxygenase (Decycling) 1);HMOX1 (Fragment);Heme oxygenase 1 (Fragment);Heme oxygenase (Decycling) 1;Heme oxygenase 1 (Fragment);	3162	HMOX1_HUMAN;	P09601;	protein	Homo sapiens	9606	HMOX1 protein results in decreased susceptibility to Deoxycholic Acid	21362092
Thimerosal	increases_expression	HMOX1	D013849	54-64-8	Heme oxygenase 1 (HO-1) (EC 1.14.99.3);HMOX1 protein (Heme oxygenase (Decycling) 1);HMOX1 (Fragment);Heme oxygenase 1 (Fragment);Heme oxygenase (Decycling) 1;Heme oxygenase 1 (Fragment);	3162	HMOX1_HUMAN;	P09601;	mRNA	Homo sapiens	9606	Thimerosal results in increased expression of HMOX1 mRNA	16870260
Deoxycholic_Acid	increases_activity	HRAS	D003840	83-44-3	GTPase HRas (H-Ras-1) (Ha-Ras) (Transforming protein p21) (c-H-ras) (p21ras) [Cleaved into: GTPase HRas, N-terminally processed];P21 protein (Fragment);	3265	RASH_HUMAN;	P01112;	protein	Homo sapiens	9606	Deoxycholic Acid results in increased activity of HRAS protein	18444174
Thimerosal	increases_expression	HSPA1A	D013849	54-64-8	Heat shock 70kDa protein 1A (Heat shock 70kDa protein 1B) (cDNA FLJ75127, highly similar to Homo sapiens heat shock 70kDa protein 1A, mRNA);Heat shock 70 kDa protein 1A/1B;Heat shock 70 kDa protein 1A/1B;	3303	A8K5I0_HUMAN;E7EP94_HUMAN;Q5SP16_HUMAN;	A8K5I0;E7EP94;Q5SP16;	mRNA	Homo sapiens	9606	Thimerosal results in increased expression of HSPA1A mRNA	16870260
Deoxycholic_Acid	decreases_response_to_substance	HSPA5	D003840	83-44-3	78 kDa glucose-regulated protein (GRP-78) (Endoplasmic reticulum lumenal Ca(2+)-binding protein grp78) (Heat shock 70 kDa protein 5) (Immunoglobulin heavy chain-binding protein) (BiP);	3309	GRP78_HUMAN;	P11021;	protein	Homo sapiens	9606	HSPA5 protein results in decreased susceptibility to Deoxycholic Acid	12507930
Deoxycholic_Acid	affects_response_to_substance	HTRA1	D003840	83-44-3	Serine protease HTRA1 (EC 3.4.21.-) (High-temperature requirement A serine peptidase 1) (L56) (Serine protease 11);HTRA1 protein (Fragment);Serine protease HTRA1 (Fragment);	5654	HTRA1_HUMAN;	Q92743;	protein	Homo sapiens	9606	HTRA1 protein affects the susceptibility to Deoxycholic Acid	12507930
Aluminum_Sulfate	increases_secretion	IGF1	C041524	10043-01-3	Insulin-like growth factor I (IGF-I) (Mechano growth factor) (MGF) (Somatomedin-C);Insulin-like growth factor I;Insulin-like growth factor 1 (Somatomedin C) (Insulin-like growth factor 1 (Somatomedin C), isoform CRA_d);Insulin-like growth factor-I (Fragment);Alternative protein IGF1;Alternative protein IGF1;IGF1 protein;	3479	IGF1_HUMAN;	P05019;	protein	Homo sapiens	9606	aluminum sulfate results in increased secretion of IGF1 protein	7685579
Aluminum_Sulfate	increases_expression	IL18	C041524	10043-01-3	Interleukin-18 (IL-18) (Iboctadekin) (Interferon gamma-inducing factor) (IFN-gamma-inducing factor) (Interleukin-1 gamma) (IL-1 gamma);Interleukin-18;	3606	IL18_HUMAN;	Q14116;	protein	Homo sapiens	9606	aluminum sulfate results in increased expression of IL18 protein	16100009
Aluminum_Sulfate	increases_expression	IL1B	C041524	10043-01-3	Interleukin-1 beta (IL-1 beta) (Catabolin);Interleukin-1 beta (Fragment);Interleukin-1 beta (Fragment);Interleukin-1 beta (Fragment);Interleukin-1 beta (Fragment);Interleukin 1 beta (Fragment);	3553	IL1B_HUMAN;	P01584;	mRNA	Homo sapiens	9606	aluminum sulfate results in increased expression of IL1B mRNA	15961160
Thimerosal	increases_secretion	IL8	D013849	54-64-8	Interleukin-8 (IL-8) (C-X-C motif chemokine 8) (Emoctakin) (Granulocyte chemotactic protein 1) (GCP-1) (Monocyte-derived neutrophil chemotactic factor) (MDNCF) (Monocyte-derived neutrophil-activating peptide) (MONAP) (Neutrophil-activating protein 1) (NAP-1) (Protein 3-10C) (T-cell chemotactic factor) [Cleaved into: MDNCF-a (GCP/IL-8 protein IV) (IL8/NAP1 form I); Interleukin-8 ((Ala-IL-8)77) (GC…	3576	IL8_HUMAN;	P10145;	protein	Homo sapiens	9606	Thimerosal results in increased secretion of IL8 protein	18495191|19729060|20417223|20457211
Thimerosal	increases_expression	JUN	D013849	54-64-8	Transcription factor AP-1 (Activator protein 1) (AP1) (Proto-oncogene c-Jun) (V-jun avian sarcoma virus 17 oncogene homolog) (p39);JUN protein (Fragment);JUN protein;	3725	JUN_HUMAN;	P05412;	mRNA	Homo sapiens	9606	Thimerosal results in increased expression of JUN mRNA	16870260
Deoxycholic_Acid	increases_activity|increases_phosphorylation	MAPK1	D003840	83-44-3	Mitogen-activated protein kinase 1 (MAP kinase 1) (MAPK 1) (EC 2.7.11.24) (ERT1) (Extracellular signal-regulated kinase 2) (ERK-2) (MAP kinase isoform p42) (p42-MAPK) (Mitogen-activated protein kinase 2) (MAP kinase 2) (MAPK 2);Mitogen-activated protein kinase 1 (Mitogen-activated protein kinase 1, isoform CRA_a);Extracellular signal-regulated kinase-2 splice variant (Mitogen-activated protein ki…	5594	MK01_HUMAN;	P28482;	protein	Homo sapiens	9606	Deoxycholic Acid results in increased phosphorylation of and results in increased activity of MAPK1 protein	14747693
Neomycin	increases_activity|increases_phosphorylation	MAPK1	D009355	1404-04-2	Mitogen-activated protein kinase 1 (MAP kinase 1) (MAPK 1) (EC 2.7.11.24) (ERT1) (Extracellular signal-regulated kinase 2) (ERK-2) (MAP kinase isoform p42) (p42-MAPK) (Mitogen-activated protein kinase 2) (MAP kinase 2) (MAPK 2);Mitogen-activated protein kinase 1 (Mitogen-activated protein kinase 1, isoform CRA_a);Extracellular signal-regulated kinase-2 splice variant (Mitogen-activated protein ki…	5594	MK01_HUMAN;	P28482;	protein	Homo sapiens	9606	Neomycin results in increased phosphorylation of and results in increased activity of MAPK1 protein	17537980
Polymyxin_B	increases_activity|increases_phosphorylation	MAPK1	D011112	1404-26-8	Mitogen-activated protein kinase 1 (MAP kinase 1) (MAPK 1) (EC 2.7.11.24) (ERT1) (Extracellular signal-regulated kinase 2) (ERK-2) (MAP kinase isoform p42) (p42-MAPK) (Mitogen-activated protein kinase 2) (MAP kinase 2) (MAPK 2);Mitogen-activated protein kinase 1 (Mitogen-activated protein kinase 1, isoform CRA_a);Extracellular signal-regulated kinase-2 splice variant (Mitogen-activated protein ki…	5594	MK01_HUMAN;	P28482;	protein	Homo sapiens	9606	Polymyxin B results in increased phosphorylation of and results in increased activity of MAPK1 protein	15671028
Thimerosal	decreases_phosphorylation	MAPK1	D013849	54-64-8	Mitogen-activated protein kinase 1 (MAP kinase 1) (MAPK 1) (EC 2.7.11.24) (ERT1) (Extracellular signal-regulated kinase 2) (ERK-2) (MAP kinase isoform p42) (p42-MAPK) (Mitogen-activated protein kinase 2) (MAP kinase 2) (MAPK 2);Mitogen-activated protein kinase 1 (Mitogen-activated protein kinase 1, isoform CRA_a);Extracellular signal-regulated kinase-2 splice variant (Mitogen-activated protein ki…	5594	MK01_HUMAN;	P28482;	protein	Homo sapiens	9606	Thimerosal results in decreased phosphorylation of MAPK1 protein	18495191
Thimerosal	increases_phosphorylation	MAPK14	D013849	54-64-8	Mitogen-activated protein kinase 14 (MAP kinase 14) (MAPK 14) (EC 2.7.11.24) (Cytokine suppressive anti-inflammatory drug-binding protein) (CSAID-binding protein) (CSBP) (MAP kinase MXI2) (MAX-interacting protein 2) (Mitogen-activated protein kinase p38 alpha) (MAP kinase p38 alpha) (Stress-activated protein kinase 2a) (SAPK2a);Mitogen-activated protein kinase 14 (Mitogen-activated protein kinase…	1432	MK14_HUMAN;	Q16539;	protein	Homo sapiens	9606	Thimerosal results in increased phosphorylation of MAPK14 protein	15737199
Deoxycholic_Acid	increases_activity|increases_phosphorylation	MAPK3	D003840	83-44-3	Mitogen-activated protein kinase 3 (MAP kinase 3) (MAPK 3) (EC 2.7.11.24) (ERT2) (Extracellular signal-regulated kinase 1) (ERK-1) (Insulin-stimulated MAP2 kinase) (MAP kinase isoform p44) (p44-MAPK) (Microtubule-associated protein 2 kinase) (p44-ERK1);Mitogen-activated protein kinase 3 (Mitogen-activated protein kinase 3, isoform CRA_b) (cDNA FLJ33690 fis, clone BRAWH2002967, highly similar to M…	5595	MK03_HUMAN;	P27361;	protein	Homo sapiens	9606	Deoxycholic Acid results in increased phosphorylation of and results in increased activity of MAPK3 protein	14747693
Neomycin	increases_activity|increases_phosphorylation	MAPK3	D009355	1404-04-2	Mitogen-activated protein kinase 3 (MAP kinase 3) (MAPK 3) (EC 2.7.11.24) (ERT2) (Extracellular signal-regulated kinase 1) (ERK-1) (Insulin-stimulated MAP2 kinase) (MAP kinase isoform p44) (p44-MAPK) (Microtubule-associated protein 2 kinase) (p44-ERK1);Mitogen-activated protein kinase 3 (Mitogen-activated protein kinase 3, isoform CRA_b) (cDNA FLJ33690 fis, clone BRAWH2002967, highly similar to M…	5595	MK03_HUMAN;	P27361;	protein	Homo sapiens	9606	Neomycin results in increased phosphorylation of and results in increased activity of MAPK3 protein	17537980
Polymyxin_B	increases_activity|increases_phosphorylation	MAPK3	D011112	1404-26-8	Mitogen-activated protein kinase 3 (MAP kinase 3) (MAPK 3) (EC 2.7.11.24) (ERT2) (Extracellular signal-regulated kinase 1) (ERK-1) (Insulin-stimulated MAP2 kinase) (MAP kinase isoform p44) (p44-MAPK) (Microtubule-associated protein 2 kinase) (p44-ERK1);Mitogen-activated protein kinase 3 (Mitogen-activated protein kinase 3, isoform CRA_b) (cDNA FLJ33690 fis, clone BRAWH2002967, highly similar to M…	5595	MK03_HUMAN;	P27361;	protein	Homo sapiens	9606	Polymyxin B results in increased phosphorylation of and results in increased activity of MAPK3 protein	15671028
Thimerosal	decreases_phosphorylation	MAPK3	D013849	54-64-8	Mitogen-activated protein kinase 3 (MAP kinase 3) (MAPK 3) (EC 2.7.11.24) (ERT2) (Extracellular signal-regulated kinase 1) (ERK-1) (Insulin-stimulated MAP2 kinase) (MAP kinase isoform p44) (p44-MAPK) (Microtubule-associated protein 2 kinase) (p44-ERK1);Mitogen-activated protein kinase 3 (Mitogen-activated protein kinase 3, isoform CRA_b) (cDNA FLJ33690 fis, clone BRAWH2002967, highly similar to M…	5595	MK03_HUMAN;	P27361;	protein	Homo sapiens	9606	Thimerosal results in decreased phosphorylation of MAPK3 protein	18495191
Thimerosal	increases_phosphorylation	MAPK3	D013849	54-64-8	Mitogen-activated protein kinase 3 (MAP kinase 3) (MAPK 3) (EC 2.7.11.24) (ERT2) (Extracellular signal-regulated kinase 1) (ERK-1) (Insulin-stimulated MAP2 kinase) (MAP kinase isoform p44) (p44-MAPK) (Microtubule-associated protein 2 kinase) (p44-ERK1);Mitogen-activated protein kinase 3 (Mitogen-activated protein kinase 3, isoform CRA_b) (cDNA FLJ33690 fis, clone BRAWH2002967, highly similar to M…	5595	MK03_HUMAN;	P27361;	protein	Homo sapiens	9606	Thimerosal results in increased phosphorylation of MAPK3 protein	17698513
Thimerosal	increases_phosphorylation	MAPK8	D013849	54-64-8	Mitogen-activated protein kinase 8 (MAP kinase 8) (MAPK 8) (EC 2.7.11.24) (JNK-46) (Stress-activated protein kinase 1c) (SAPK1c) (Stress-activated protein kinase JNK1) (c-Jun N-terminal kinase 1);Mitogen-activated protein kinase 8 (Fragment);Mitogen-activated protein kinase 8 (Mitogen-activated protein kinase 8 transcript variant 2);Mitogen-activated protein kinase 8 (Mitogen-activated protein ki…	5599	MK08_HUMAN;	P45983;	protein	Homo sapiens	9606	Thimerosal results in increased phosphorylation of MAPK8 protein	18495191
Thimerosal	increases_phosphorylation	MAPK9	D013849	54-64-8	Mitogen-activated protein kinase 9 (MAP kinase 9) (MAPK 9) (EC 2.7.11.24) (JNK-55) (Stress-activated protein kinase 1a) (SAPK1a) (Stress-activated protein kinase JNK2) (c-Jun N-terminal kinase 2);Mitogen-activated protein kinase 9 (Mitogen-activated protein kinase 9 isoform JNK2 alpha 4);Mitogen-activated protein kinase 9 (Mitogen-activated protein kinase 9 isoform JNK2 gamma 2);Mitogen-activated…	5601	MK09_HUMAN;	P45984;	protein	Homo sapiens	9606	Thimerosal results in increased phosphorylation of MAPK9 protein	17698513
Aluminum	increases_expression	MPO	D000535	7429-90-5	Myeloperoxidase (MPO) (EC 1.11.2.2) [Cleaved into: Myeloperoxidase; 89 kDa myeloperoxidase; 84 kDa myeloperoxidase; Myeloperoxidase light chain; Myeloperoxidase heavy chain];Myeloperoxidase (Fragment);Peroxidase (Myeloperoxidase) (EC 1.11.1.7) (Fragment);	4353	PERM_HUMAN;	P05164;	protein	Homo sapiens	9606	Aluminum results in increased expression of MPO protein	17402216
Aluminum_Sulfate	increases_expression	NFKB1	C041524	10043-01-3	Nuclear factor NF-kappa-B p105 subunit (DNA-binding factor KBF1) (EBP-1) (Nuclear factor of kappa light polypeptide gene enhancer in B-cells 1) [Cleaved into: Nuclear factor NF-kappa-B p50 subunit];Nuclear factor NF-kappa-B p105 subunit (Fragment);Nuclear factor NF-kappa-B p105 subunit (Fragment);Nuclear factor NF-kappa-B p105 subunit (Fragment);Nuclear factor NF-kappa-B p105 subunit (Fragment);	4790	NFKB1_HUMAN;	P19838;	mRNA	Homo sapiens	9606	aluminum sulfate results in increased expression of NFKB1 mRNA	15961160
Deoxycholic_Acid	decreases_response_to_substance	NFKB1	D003840	83-44-3	Nuclear factor NF-kappa-B p105 subunit (DNA-binding factor KBF1) (EBP-1) (Nuclear factor of kappa light polypeptide gene enhancer in B-cells 1) [Cleaved into: Nuclear factor NF-kappa-B p50 subunit];Nuclear factor NF-kappa-B p105 subunit (Fragment);Nuclear factor NF-kappa-B p105 subunit (Fragment);Nuclear factor NF-kappa-B p105 subunit (Fragment);Nuclear factor NF-kappa-B p105 subunit (Fragment);	4790	NFKB1_HUMAN;	P19838;	protein	Homo sapiens	9606	NFKB1 protein results in decreased susceptibility to Deoxycholic Acid	12507930
Deoxycholic_Acid	increases_phosphorylation	NFKBIA	D003840	83-44-3	NF-kappa-B inhibitor alpha (I-kappa-B-alpha) (IkB-alpha) (IkappaBalpha) (Major histocompatibility complex enhancer-binding protein MAD3);NF-kappa-B inhibitor alpha;NF-kappa-B inhibitor alpha;NF-kappa-B inhibitor alpha (Fragment);NF-kappa-B inhibitor alpha;	4792	IKBA_HUMAN;	P25963;	protein	Homo sapiens	9606	Deoxycholic Acid results in increased phosphorylation of NFKBIA protein	17644113
Thimerosal	decreases_response_to_substance	NGF	D013849	54-64-8	Beta-nerve growth factor (Beta-NGF);	4803	NGF_HUMAN;	P01138;	protein	Homo sapiens	9606	NGF protein results in decreased susceptibility to Thimerosal	15843506
Deoxycholic_Acid	increases_cleavage	PARP1	D003840	83-44-3	Poly [ADP-ribose] polymerase 1 (PARP-1) (EC 2.4.2.30) (ADP-ribosyltransferase diphtheria toxin-like 1) (ARTD1) (NAD(+) ADP-ribosyltransferase 1) (ADPRT 1) (Poly[ADP-ribose] synthase 1);Poly [ADP-ribose] polymerase 1;Poly [ADP-ribose] polymerase 1;PARP1 protein (Fragment);PARP1 protein (Fragment);	142	PARP1_HUMAN;	P09874;	protein	Homo sapiens	9606	Deoxycholic Acid results in increased cleavage of PARP1 protein	17644113|21362092
Thimerosal	increases_expression	PGF	D013849	54-64-8	Placenta growth factor (PlGF);Placental growth factor (Placental growth factor, vascular endothelial growth factor-related protein) (Placental growth factor, vascular endothelial growth factor-related protein, isoform CRA_a);Placenta growth factor;	5228	PLGF_HUMAN;	P49763;	mRNA	Homo sapiens	9606	Thimerosal results in increased expression of PGF mRNA	16870260
Aluminum_Sulfate	increases_expression	PLA2G4A	C041524	10043-01-3	Cytosolic phospholipase A2 (cPLA2) (Phospholipase A2 group IVA) [Includes: Phospholipase A2 (EC 3.1.1.4) (Phosphatidylcholine 2-acylhydrolase); Lysophospholipase (EC 3.1.1.5)];Cytosolic phospholipase A2 (Phospholipase A2, group IVA (Cytosolic, calcium-dependent), isoform CRA_a) (Fragment);Lysophospholipase;	5321	PA24A_HUMAN;	P47712;	mRNA	Homo sapiens	9606	aluminum sulfate results in increased expression of PLA2G4A mRNA	15961160
Thimerosal	increases_cleavage	PLCG1	D013849	54-64-8	1-phosphatidylinositol 4,5-bisphosphate phosphodiesterase gamma-1 (EC 3.1.4.11) (PLC-148) (Phosphoinositide phospholipase C-gamma-1) (Phospholipase C-II) (PLC-II) (Phospholipase C-gamma-1) (PLC-gamma-1);1-phosphatidylinositol 4,5-bisphosphate phosphodiesterase gamma-1 (Fragment);	5335	PLCG1_HUMAN;	P19174;	protein	Homo sapiens	9606	Thimerosal results in increased cleavage of PLCG1 protein	16649253
Deoxycholic_Acid	increases_expression	PRKCB	D003840	83-44-3	Protein kinase C beta type (PKC-B) (PKC-beta) (EC 2.7.11.13);Protein kinase C beta type (Fragment);Protein kinase C beta type (Fragment);Protein kinase C beta type (Fragment);	5579	KPCB_HUMAN;	P05771;	protein	Homo sapiens	9606	Deoxycholic Acid results in increased expression of PRKCB protein	17644113
Aluminum_Sulfate	increases_expression	PTGS2	C041524	10043-01-3	Prostaglandin G/H synthase 2 (EC 1.14.99.1) (Cyclooxygenase-2) (COX-2) (PHS II) (Prostaglandin H2 synthase 2) (PGH synthase 2) (PGHS-2) (Prostaglandin-endoperoxide synthase 2);Cyclooxygenase-2 (EC 1.14.99.1) (Fragment);Prostaglandin-endoperoxidase synthase 2 (EC 1.14.99.1) (Fragment);	5743	PGH2_HUMAN;	P35354;	mRNA	Homo sapiens	9606	aluminum sulfate results in increased expression of PTGS2 mRNA	15961160
Deoxycholic_Acid	increases_expression	PTGS2	D003840	83-44-3	Prostaglandin G/H synthase 2 (EC 1.14.99.1) (Cyclooxygenase-2) (COX-2) (PHS II) (Prostaglandin H2 synthase 2) (PGH synthase 2) (PGHS-2) (Prostaglandin-endoperoxide synthase 2);Cyclooxygenase-2 (EC 1.14.99.1) (Fragment);Prostaglandin-endoperoxidase synthase 2 (EC 1.14.99.1) (Fragment);	5743	PGH2_HUMAN;	P35354;		Homo sapiens	9606	Deoxycholic Acid results in increased expression of PTGS2	18444174
Aluminum_Sulfate	decreases_expression	ROBO2	C041524	10043-01-3	Roundabout homolog 2;Roundabout axon guidance receptor-like protein 2 (Fragment);Roundabout homolog 2;Roundabout homolog 2 (Fragment);Roundabout homolog 2 (Fragment);Roundabout homolog 2 (Fragment);Roundabout homolog 2;Roundabout homolog 2 (Fragment);	6092	ROBO2_HUMAN;	Q9HCK4;	mRNA	Homo sapiens	9606	aluminum sulfate results in decreased expression of ROBO2 mRNA	15961160
Deoxycholic_Acid	decreases_response_to_substance	SERPINB5	D003840	83-44-3	Serpin B5 (Maspin) (Peptidase inhibitor 5) (PI-5);Serpin B5 (Fragment);	5268	SPB5_HUMAN;	P36952;	protein	Homo sapiens	9606	SERPINB5 protein results in decreased susceptibility to Deoxycholic Acid	12507930
Thimerosal	increases_expression	SERPINH1	D013849	54-64-8	Serpin H1 (47 kDa heat shock protein) (Arsenic-transactivated protein 3) (AsTP3) (Cell proliferation-inducing gene 14 protein) (Collagen-binding protein) (Colligin) (Rheumatoid arthritis-related antigen RA-A47);Serpin H1;Serpin H1 (Fragment);Serpin H1 (Fragment);Serpin H1 (Fragment);Serpin H1 (Fragment);Serpin H1 (Fragment);Serpin H1 (Fragment);Serpin H1 (Fragment);Serpin H1;Serpin H1 (Fragment);…	871	SERPH_HUMAN;	P50454;	mRNA	Homo sapiens	9606	Thimerosal results in increased expression of SERPINH1 mRNA	16870260
Aluminum	affects_binding	TF	D000535	7429-90-5	Serotransferrin (Transferrin) (Beta-1 metal-binding globulin) (Siderophilin);Transferrin, isoform CRA_c (cDNA FLJ54029, highly similar to Serotransferrin);Serotransferrin;TF protein (Fragment);Serotransferrin;Serotransferrin (Fragment);Serotransferrin (Fragment);Transferrin;Serotransferrin (Fragment);Serotransferrin;Serotransferrin;	7018	TRFE_HUMAN;	P02787;	protein	Homo sapiens	9606	Aluminum binds to TF protein	12627980|8782865
Aluminum	affects_binding	TF	D000535	7429-90-5	Serotransferrin (Transferrin) (Beta-1 metal-binding globulin) (Siderophilin);Transferrin, isoform CRA_c (cDNA FLJ54029, highly similar to Serotransferrin);Serotransferrin;TF protein (Fragment);Serotransferrin;Serotransferrin (Fragment);Serotransferrin (Fragment);Transferrin;Serotransferrin (Fragment);Serotransferrin;Serotransferrin;	7018	TRFE_HUMAN;	P02787;	protein	Homo sapiens	9606	TF protein binds to Aluminum	11193083|19859668|2039817|22873711|2308257
Aluminum	affects_binding|increases_uptake	TF	D000535	7429-90-5	Serotransferrin (Transferrin) (Beta-1 metal-binding globulin) (Siderophilin);Transferrin, isoform CRA_c (cDNA FLJ54029, highly similar to Serotransferrin);Serotransferrin;TF protein (Fragment);Serotransferrin;Serotransferrin (Fragment);Serotransferrin (Fragment);Transferrin;Serotransferrin (Fragment);Serotransferrin;Serotransferrin;	7018	TRFE_HUMAN;	P02787;	protein	Homo sapiens	9606	TF protein binds to and results in increased uptake of Aluminum	10978387
Thimerosal	increases_secretion	TNF	D013849	54-64-8	Tumor necrosis factor (Cachectin) (TNF-alpha) (Tumor necrosis factor ligand superfamily member 2) (TNF-a) [Cleaved into: Tumor necrosis factor, membrane form (N-terminal fragment) (NTF); Intracellular domain 1 (ICD1); Intracellular domain 2 (ICD2); C-domain 1; C-domain 2; Tumor necrosis factor, soluble form];TNFA protein (Tumor necrosis factor (TNF superfamily, member 2)) (Tumor necrosis factor-a…	7124	TNFA_HUMAN;	P01375;	protein	Homo sapiens	9606	Thimerosal results in increased secretion of TNF protein	18495191|20417223
Deoxycholic_Acid	decreases_response_to_substance	TRAF2	D003840	83-44-3	TNF receptor-associated factor 2 (EC 6.3.2.-) (E3 ubiquitin-protein ligase TRAF2) (Tumor necrosis factor type 2 receptor-associated protein 3);TNF receptor-associated factor 2 (Fragment);TNF receptor-associated factor 2 (Fragment);TRAF2;TNF receptor-associated factor 2 (Fragment);TNF receptor-associated factor 2;	7186	TRAF2_HUMAN;	Q12933;	protein	Homo sapiens	9606	TRAF2 protein results in decreased susceptibility to Deoxycholic Acid	12507930
