# Supplementary material for: In silico analysis of autoimmune diseases and genetic relationships to vaccination against infectious diseases
Source: BMC Immunol. 2014 Dec 9;15:61. doi: 10.1186/s12865-014-0061-0 (PMC4266212; doi:10.1186/s12865-014-0061-0)
Supplement: Additional file 4: Table S4. — Pathways. Excel file with Pathway analysis results for each AID. [file 12865_2014_61_MOESM4_ESM.xlsx]

## Sheet: Union_All_Pathways0.01r.txt
PathwayName	RA_No.Genes	SLE_No.Genes	ITP_No.Genes	GBS_No.Genes	RA_Genes	SLE_Genes	ITP_Genes	GBS_Genes
Tuberculosis(K)	74	56	12	24	SYK,HLA-DQA2,HLA-DQA1,MAPK1,IFNB1,MAPK3,MAPK9,HLA-DPA1,MAPK8,HLA-DRA,HLA-DRB1,HLA-DRB3,ATP6V0B,ATP6V0C,IL23A,HLA-DRB4,HLA-DPB1,HLA-DOA,HLA-DOB,SPHK2,NOD2,HLA-DQB1,C3,IL6,ATP6AP1,IL18,TGFB3,TGFB1,IL10,TGFB2,IL1B,IL1A,FADD,VDR,TRAF6,HSPD1,HLA-DMB,HLA-DMA,ATP6V1H,TCIRG1,CREB1,BAX,MYD88,IFNG,CD74,CLEC7A,NOS2,ATP6V0D1,FCGR3A,ATP6V0D2,FCGR3B,BID,BCL2,IL10RA,STAT1,FCGR2B,MAPK14,ATP6V0A1,FCGR2A,ATP6V0A4,…	SYK,HLA-DQA2,HLA-DQA1,MAPK1,IFNB1,HLA-DPA1,HLA-DRA,HLA-DRB1,HLA-DRB3,IFNA1,IL23A,HLA-DRB4,HLA-DRB5,HLA-DPB1,HLA-DOA,HLA-DOB,NOD2,IL12B,HLA-DQB1,C3,IL6,IL18,TGFB1,IL10,TGFB2,VDR,HSPD1,HLA-DMB,HLA-DMA,CASP8,RHOA,IFNG,FCER1G,NOS2,FCGR3A,FCGR3B,RAB5A,FCGR1A,IL10RA,BCL2,STAT1,FCGR2B,FCGR2C,MAPK14,FCGR2A,TLR2,TLR4,TLR9,CIITA,ITGAM,ITGAX,CORO1A,IFNGR1,TNF,TNFRSF1A,CR1	IL18,TGFB1,IFNG,FCGR3A,SYK,HLA-DRB1,IFNA2,FCER1G,IL6,FCGR2B,FCGR2C,FCGR2A	TLR2,TLR4,TGFB1,IL10,TLR9,IFNG,IL1B,NOS2,FCGR3A,FCGR3B,MAPK1,IFNB1,MAPK3,IL12A,IL12B,TNF,HLA-DRB1,IFNA2,IL23A,CREB1,CREBBP,STAT1,FCGR2A,CD14
Leishmaniasis(K)	42	38	7	20	PTGS2,HLA-DQA2,HLA-DQA1,MAPK1,JUN,MAPK3,HLA-DPA1,HLA-DRA,HLA-DRB1,HLA-DRB3,NFKBIA,HLA-DRB4,HLA-DPB1,HLA-DOA,HLA-DOB,HLA-DQB1,C3,IL4,TGFB3,TGFB1,IL10,TGFB2,IL1B,IL1A,TRAF6,HLA-DMB,HLA-DMA,MYD88,IFNG,NOS2,FCGR3A,FCGR3B,STAT1,MAPK14,FCGR2A,TLR2,TLR4,ITGB2,ITGB1,FOS,IRAK1,TNF	PTGS2,HLA-DQA2,HLA-DQA1,MAPK1,HLA-DPA1,HLA-DRA,HLA-DRB1,HLA-DRB3,HLA-DRB4,HLA-DRB5,HLA-DPB1,HLA-DOA,HLA-DOB,IL12B,HLA-DQB1,C3,IL4,TGFB1,IL10,TGFB2,HLA-DMB,HLA-DMA,IFNG,NOS2,FCGR3A,FCGR3B,FCGR1A,STAT1,FCGR2C,MAPK14,FCGR2A,TLR2,TLR4,ITGB1,ITGAM,IFNGR1,TNF,CR1	TGFB1,IFNG,FCGR3A,HLA-DRB1,IL4,FCGR2C,FCGR2A	PTGS2,TLR2,TLR4,TGFB1,IL10,FOS,IFNG,IL1B,NOS2,FCGR3A,FCGR3B,MAPK1,JUN,MAPK3,IL12A,IL12B,TNF,HLA-DRB1,STAT1,FCGR2A
Influenza A(K)	63	48	6	18	ACTG1,FAS,MAP2K7,MAP2K6,PIK3CG,PIK3CD,HLA-DQA2,HLA-DQA1,MAPK1,IFNB1,JUN,MAPK3,MAPK9,HLA-DPA1,MAPK8,HLA-DRA,HLA-DRB1,HLA-DRB3,NFKBIA,HSPA1A,HSPA1B,HLA-DRB4,HLA-DPB1,HLA-DOA,HLA-DOB,HLA-DQB1,IL6,IL8,PLG,IL18,CXCL10,IL1B,IL1A,CCL2,CCL5,FURIN,DDX58,IKBKE,TNFSF10,IKBKB,HLA-DMB,HLA-DMA,HSPA8,MYD88,IFNG,ICAM1,TNFRSF10B,TNFRSF10D,STAT1,MAPK14,TLR3,TLR4,TLR7,CIITA,SOCS3,DDX39B,FASLG,AKT1,PRKCA,NLRP3,TNF,T…	FAS,PIK3CG,HLA-DQA2,HLA-DQA1,MAPK1,IFNB1,HLA-DPA1,EIF2AK2,HLA-DRA,HLA-DRB1,HLA-DRB3,HSPA1A,HSPA1B,IFNA1,HLA-DRB4,HLA-DRB5,HLA-DPB1,HLA-DOA,HLA-DOB,IL12B,HLA-DQB1,IL6,IL8,IL18,CXCL10,CCL2,IL33,TNFSF10,HLA-DMB,HLA-DMA,HSPA8,IFNG,OAS1,ADAR,ICAM1,STAT1,MAPK14,TLR4,TLR7,MX1,CIITA,FASLG,IFNGR1,IFNAR1,TYK2,TNF,TNFRSF1A,IRF3	IL18,IFNG,HLA-DRB1,IFNA2,IL6,PLG	TLR4,CXCL10,IFNG,IL1B,FAS,CASP1,MAPK1,IFNB1,JUN,MAPK3,IL12A,IL12B,CCL2,TNF,HLA-DRB1,IFNA2,CREBBP,STAT1
Chagas disease (American trypanosomiasis)(K)	45	32		18	FAS,PIK3CG,PIK3CD,MAPK1,IFNB1,JUN,MAPK3,MAPK9,MAPK8,NFKBIA,TGFBR1,TGFBR2,GNAQ,C3,IL6,IL8,IL2,TGFB3,TGFB1,IL10,TGFB2,IL1B,FADD,CCL3,CCL2,CCL5,TRAF6,IKBKB,MYD88,IFNG,CALR,ACE,CCL3L1,CCL3L3,NOS2,MAPK14,TLR2,TLR4,TLR9,FASLG,AKT1,FOS,IRAK1,TNF,TNFRSF1A	FAS,PIK3CG,MAPK1,IFNB1,IL12B,C3,PPP2CB,IL6,IL8,IL2,TGFB1,IL10,TGFB2,CCL2,CASP8,C1QC,IFNG,C1QA,C1QB,CALR,ACE,NOS2,MAPK14,TLR2,TLR4,TLR9,CFLAR,FASLG,IFNGR1,TNF,CD247,TNFRSF1A		TLR2,TLR4,TGFB1,IL10,TLR9,FOS,IFNG,IL1B,NOS2,FAS,MAPK1,IFNB1,JUN,MAPK3,IL12A,IL12B,CCL2,TNF
Toll-like receptor signaling pathway(K)	47	24	4	17	MAP3K8,MAP2K7,MAP2K6,PIK3CG,PIK3CD,MAPK1,IFNB1,JUN,MAPK3,MAPK9,MAPK8,NFKBIA,RAC1,SPP1,IL6,IL8,CXCL11,CXCL10,IL1B,FADD,CCL3,CCL5,CCL4,TRAF6,IKBKE,IKBKB,MYD88,CD40,CXCL9,STAT1,MAPK14,CD14,TIRAP,TLR2,TLR3,TLR4,TLR7,TLR8,TLR9,AKT1,FOS,IRAK1,CTSK,CD86,CD80,TNF,IRF5	PIK3CG,MAPK1,IFNB1,IFNA1,SPP1,IL12B,IL6,IL8,CXCL10,CASP8,CD40,STAT1,MAPK14,TLR2,TLR4,TLR5,TLR7,TLR9,IFNAR1,CD86,CD80,TNF,IRF5,IRF3	CD86,CD80,IFNA2,IL6	TLR2,TLR4,TLR9,CXCL10,FOS,IL1B,LY96,MAPK1,IFNB1,JUN,MAPK3,IL12A,IL12B,TNF,IFNA2,STAT1,CD14
Herpes simplex infection(K)	55	43		16	FAS,HLA-DQA2,HLA-DQA1,IFNB1,JUN,MAPK9,HLA-DPA1,MAPK8,HLA-DRA,HLA-DRB1,HLA-DRB3,NFKBIA,HLA-DRB4,HLA-DPB1,HLA-DOA,HLA-DOB,TP53,HLA-DQB1,C3,C5,IL6,TNFSF14,IL15,IL1B,HLA-A,FADD,HLA-C,HLA-B,HLA-E,TRAF1,CCL2,CCL5,TRAF6,TRAF5,DDX58,IKBKE,IKBKB,HLA-DMB,HLA-DMA,MYD88,IFNG,CD74,STAT1,TLR2,TLR3,TLR9,SOCS3,TNFRSF14,FASLG,FOS,LTA,SP100,TNF,TNFRSF1A,TAP2	FAS,HLA-DQA2,HLA-DQA1,IFNB1,HLA-DPA1,EIF2AK2,HLA-DRA,HLA-DRB1,HLA-DRB3,IFNA1,HLA-DRB4,HLA-DRB5,HLA-DPB1,HLA-DOA,HLA-DOB,TP53,IL12B,HLA-DQB1,C3,C5,IL6,HLA-C,CCL2,HLA-DMB,HLA-DMA,CASP8,IFIT1,IFNG,OAS1,STAT1,TLR2,TLR9,FASLG,LTA,IFNGR1,SP100,IFNAR1,TYK2,TNF,TNFRSF1A,TAP2,ALYREF,IRF3		TLR2,TLR9,FOS,IFNG,IL1B,FAS,IFNB1,JUN,IL12A,IL12B,CCL2,TNF,HLA-DRB1,IFNA2,CREBBP,STAT1
Cytokine-cytokine receptor interaction(K)	119	63	12	15	FAS,IFNB1,TNFRSF6B,IL17A,IL23A,IL17B,IL23R,TGFBR1,TGFBR2,HGF,IL4R,IL6R,INHBA,CSF3,CSF2,CSF1,CCL26,CCL20,CCL21,IL4,IL3,IL6,IL5,IL8,IL7,CCL19,CCL18,CCL13,IL2,IL18,IL19,TNFSF15,TGFB3,IL13,TNFSF14,TNFSF13,IL15,TNFSF12,CXCL11,CXCL12,IL17RA,TGFB1,IL10,IL11,TGFB2,CXCL10,IL1B,IL1A,EGFR,IL21,IL22,IL20,CCL3,CCL2,CX3CL1,CCL5,CCL4,EGF,MET,TNFSF10,TNFSF11,CXCL16,TNFSF13B,FLT1,TNFSF4,FLT4,LEP,IL6ST,GDF5,IFNG,C…	FAS,IFNB1,TNFRSF6B,IL17A,IFNA1,IL23A,HGF,GHR,IL12B,CSF3,CSF2,CSF1,IL4,IL6,IL8,CCL17,IL2,IL18,IL13,TNFSF13,TNFSF12,CXCL12,TGFB1,IL10,TGFB2,CXCL10,IL15RA,EGFR,IL21,CCL2,TNFRSF12A,CX3CL1,TNFRSF13B,TNFRSF13C,TNFSF10,TNFSF13B,TNFSF4,IFNG,CD40,CCR5,CCR4,CD40LG,CX3CR1,VEGFA,CD70,KDR,IL5RA,CCR1,IL10RA,CD27,TNFRSF17,FASLG,CXCR4,PRL,LTA,IFNGR1,IFNAR1,TNFRSF9,TNF,TNFRSF1A,TNFRSF1B,EPO,IL2RA	IL18,TGFB1,IFNG,LTA,TNFRSF9,TNFSF13B,CD40LG,PF4,IFNA2,IL4,IL6,LEP	CXCR3,TGFB1,IL10,CXCL10,IFNG,IL1B,FAS,IFNB1,IL12A,IL12B,CCL2,TNF,IFNA2,TNFRSF1B,IL23A
Pertussis(K)	32	26		15	SERPING1,MAPK1,JUN,MAPK3,MAPK9,MAPK8,IL23A,NOD1,C3,C5,IL6,IL8,IL10,IL1B,IL1A,TRAF6,CASP7,MYD88,NOS2,CXCL5,CXCL6,MAPK14,CD14,TIRAP,TLR4,ITGB2,ITGB1,FOS,IRAK1,NLRP3,TNF,C1S	C4A,C4B,MAPK1,IL23A,IL12B,C3,C5,C2,IL6,IL8,IL10,RHOA,C4BPA,C1QC,C1QA,C1QB,NOS2,MAPK14,TLR4,ITGB1,ITGAM,TNF,C1R,C1S,IRF1,IRF3		TLR4,IL10,FOS,IL1B,NOS2,CASP1,LY96,MAPK1,JUN,MAPK3,IL12A,IL12B,TNF,IL23A,CD14
Osteoclast differentiation(K)	48	26	8	14	BTK,OSCAR,MAP2K7,MAP2K6,SYK,PIK3CG,PIK3CD,MAPK1,IFNB1,JUN,MAPK3,MAPK9,MAPK8,NFKBIA,ACP5,RAC1,TGFBR1,TGFBR2,CSF1,TGFB1,TGFB2,IL1B,IL1A,TRAF6,TNFSF11,IKBKB,LCK,CREB1,LILRA3,IFNG,LILRB2,PPARG,TNFRSF11B,TNFRSF11A,FCGR3A,FCGR3B,STAT1,FCGR2B,MAPK14,FCGR2A,SOCS3,CSF1R,PLCG2,AKT1,FOS,CTSK,TNF,TNFRSF1A	SYK,PIK3CG,MAPK1,IFNB1,CSF1,TGFB1,TGFB2,LCK,IFNG,MITF,PPARG,FCGR3A,FCGR3B,FCGR1A,STAT1,FCGR2B,FCGR2C,MAPK14,FCGR2A,SOCS1,ITGB3,IFNGR1,IFNAR1,TYK2,TNF,TNFRSF1A	TGFB1,IFNG,FCGR3A,SYK,ITGB3,FCGR2B,FCGR2C,FCGR2A	TGFB1,FOS,IFNG,IL1B,FCGR3A,FCGR3B,MAPK1,IFNB1,JUN,MAPK3,TNF,CREB1,STAT1,FCGR2A
Toxoplasmosis(K)	54	44		14	MAP2K6,PIK3CG,PIK3CD,HLA-DQA2,HLA-DQA1,MAPK1,MAPK3,MAPK9,HLA-DPA1,MAPK8,HLA-DRA,HLA-DRB1,HLA-DRB3,NFKBIA,HSPA1A,HSPA1B,HLA-DRB4,HLA-DPB1,HLA-DOA,HLA-DOB,HLA-DQB1,TGFB3,TGFB1,IL10,TGFB2,TRAF6,IKBKB,HLA-DMB,HLA-DMA,HSPA8,MYD88,IFNG,CD40,CCR5,CD40LG,PLA2G2A,PLA2G4A,LAMA5,NOS2,PLA2G6,PLA2G3,BCL2,IL10RA,STAT1,STAT3,MAPK14,TLR2,TLR4,CIITA,ITGB1,AKT1,IRAK1,TNF,TNFRSF1A	PIK3CG,HLA-DQA2,HLA-DQA1,MAPK1,HLA-DPA1,HLA-DRA,HLA-DRB1,HLA-DRB3,HSPA1A,HSPA1B,BCL2L1,HLA-DRB4,HLA-DRB5,HLA-DPB1,HLA-DOA,HLA-DOB,IL12B,HLA-DQB1,TGFB1,IL10,TGFB2,HLA-DMB,HLA-DMA,CASP8,HSPA8,IFNG,CD40,CCR5,CD40LG,NOS2,IL10RA,BCL2,STAT1,MAPK14,TLR2,TLR4,CIITA,SOCS1,ITGB1,IFNGR1,TYK2,TNF,TNFRSF1A,ALOX5		TLR2,TLR4,TGFB1,IL10,IFNG,NOS2,LY96,MAPK1,MAPK3,IL12A,IL12B,TNF,HLA-DRB1,STAT1
Pathways in cancer(K)	73	30		12	HRAS,PTGS2,PGF,FAS,PIK3CG,PIK3CD,MAPK1,JUN,MAPK3,MAPK9,MAPK8,ERBB2,NFKBIA,RAC1,TGFBR1,TGFBR2,HGF,FGF8,FGF1,FGF2,TP53,IL6,IL8,IGF1,TGFB3,TGFB1,TGFB2,CDKN2A,EGFR,FADD,HIF1A,TRAF1,EGF,TRAF6,TRAF5,MET,CDKN1A,HDAC1,IKBKB,CDK6,IGF1R,HSP90B1,BAX,VEGFB,VEGFC,VEGFA,PDGFRB,CBLB,LAMA5,PPARG,PTEN,NOS2,BID,KIT,BCL2,BIRC5,STAT1,STAT3,MMP9,MMP2,MMP1,WNT1,FGFR1,ITGB1,ITGAV,CSF1R,FN1,PLCG2,MTOR,FASLG,AKT1,FOS,PRK…	PTGS2,FAS,PIK3CG,MAPK1,ERBB2,BCL2L1,HGF,TP53,IL6,IL8,TGFB1,TGFB2,EGFR,CDKN1A,CASP8,RHOA,HSP90B1,VEGFA,ETS1,MITF,PPARG,NOS2,BCL2,STAT1,MMP9,ITGB1,MTOR,HSP90AB1,FASLG,HSP90AA1		PTGS2,MMP9,MMP2,TGFB1,FOS,NOS2,FAS,MAPK1,JUN,MAPK3,CREBBP,STAT1
Rheumatoid arthritis(K)	90	38	10	11	PGF,HLA-DQA2,HLA-DQA1,JUN,HLA-DPA1,HLA-DRA,HLA-DRB1,HLA-DRB3,ACP5,ATP6V0B,ATP6V0C,IL17A,IL23A,HLA-DRB4,HLA-DPB1,HLA-DOA,HLA-DOB,ANGPT1,HLA-DQB1,CSF2,CSF1,CCL20,IL6,IL8,CTLA4,ATP6AP1,IL18,TGFB3,TNFSF13,IL15,CXCL12,TGFB1,IL11,TGFB2,IL1B,IL1A,CCL3,CCL2,CCL5,TEK,TNFSF11,HLA-DMB,HLA-DMA,ATP6V1H,ATP6V1D,ATP6V1F,ATP6V1A,TNFSF13B,TCIRG1,FLT1,IFNG,VEGFB,VEGFA,ATP6V1G3,CTSL1,ATP6V0E2,ATP6V0E1,TNFRSF11A,CCL…	HLA-DQA2,HLA-DQA1,HLA-DPA1,HLA-DRA,HLA-DRB1,HLA-DRB3,IL17A,IL23A,HLA-DRB4,HLA-DRB5,HLA-DPB1,HLA-DOA,HLA-DOB,HLA-DQB1,CSF2,CSF1,IL6,IL8,CTLA4,IL18,TNFSF13,CXCL12,TGFB1,TGFB2,CCL2,HLA-DMB,HLA-DMA,TNFSF13B,IFNG,VEGFA,ICAM1,CD28,TLR2,TLR4,MMP3,CD86,CD80,TNF	IL18,TGFB1,IFNG,CD86,CD80,TNFSF13B,ITGAL,HLA-DRB1,IL6,CTLA4	TLR2,TLR4,TGFB1,FOS,IFNG,IL1B,JUN,CCL2,TNF,HLA-DRB1,IL23A
Measles(K)	40	35	5	11	FAS,PIK3CG,PIK3CD,IFNB1,NFKBIA,HSPA1A,HSPA1B,TP53,IL4,IL6,IL2,IL13,IL1B,IL1A,TNFAIP3,TRAF6,DDX58,IKBKE,TNFSF10,CDK6,HSPA8,MYD88,IFNG,CBLB,TNFRSF10B,TNFRSF10D,CD28,STAT1,STAT3,FCGR2B,TLR2,TLR4,TLR7,TLR9,BBC3,FASLG,AKT1,IRAK1,PRKCQ,IL2RA	FAS,PIK3CG,IFNB1,EIF2AK2,HSPA1A,HSPA1B,IFNA1,TP53,IL12B,IL4,IL6,IL2,IL13,TNFAIP3,TNFSF10,HSPA8,IFNG,OAS1,SLAMF1,ADAR,SH2D1A,CD28,STAT1,FCGR2B,TLR2,TLR4,TLR7,TLR9,MX1,FASLG,IFNGR1,IFNAR1,TYK2,IL2RA,IRF3	IFNG,IFNA2,IL4,IL6,FCGR2B	TLR2,TLR4,TLR9,IFNG,IL1B,FAS,IFNB1,IL12A,IL12B,IFNA2,STAT1
Amoebiasis(K)	27	26		11	PIK3CG,PIK3CD,GNAQ,CSF2,IL6,IL8,TGFB3,TGFB1,IL10,TGFB2,IL1B,COL1A1,COL5A2,IFNG,LAMA5,NOS2,COL11A1,CXCL1,COL2A1,CD1D,CD14,TLR2,TLR4,ITGB2,FN1,PRKCA,TNF	PIK3CG,C8G,C8A,C8B,IL12B,CSF2,C9,IL6,IL8,TGFB1,IL10,TGFB2,ACTN4,ACTN1,ACTN2,ACTN3,IFNG,NOS2,RAB5A,COL2A1,CD1D,TLR2,TLR4,ITGAM,CTSG,TNF		TLR2,TLR4,TGFB1,IL10,IFNG,IL1B,NOS2,IL12A,IL12B,TNF,CD14
Toll Receptor Cascades(R)	36	13		11	BTK,MAP2K7,MAP2K6,MAPK1,JUN,MAPK3,MAPK9,MAPK8,NFKBIA,NOD2,NOD1,DUSP1,HMGB1,TRAF6,IKBKE,IKBKB,CREB1,HSP90B1,MYD88,CTSL1,SAA1,SIGIRR,MAPK14,CD14,TIRAP,TLR2,TLR3,TLR4,TLR7,TLR8,TLR9,PLCG2,FOS,IRAK1,CTSK,CTSB	MAPK1,NOD2,PPP2CB,HMGB1,HSP90B1,SIGIRR,MAPK14,TLR2,TLR4,TLR5,TLR7,TLR9,IRF3		TLR2,TLR4,TLR9,FOS,LY96,MAPK1,JUN,MAPK3,CTSB,CREB1,CD14
Malaria(K)	32	20	6	10	HGF,CSF3,IL6,IL8,LRP1,IL18,TGFB3,TGFB1,IL10,TGFB2,IL1B,CCL2,MET,SDC3,VCAM1,HBB,MYD88,IFNG,CD40,CD36,CD40LG,ICAM1,THBS1,THBS2,TLR2,TLR4,TLR9,ITGAL,KLRK1,ITGB2,TNF,PECAM1	HGF,CSF3,IL6,IL8,SELE,IL18,TGFB1,IL10,TGFB2,CCL2,IFNG,CD40,CD40LG,ICAM1,TLR2,TLR4,TLR9,KLRK1,TNF,CR1	IL18,TGFB1,IFNG,CD40LG,ITGAL,IL6	TLR2,TLR4,TGFB1,IL10,TLR9,IFNG,IL1B,IL12A,CCL2,TNF
T cell receptor signaling pathway(K)	34	21	5	10	HRAS,MAP3K8,MAP2K7,PIK3CG,PIK3CD,MAPK1,JUN,MAPK3,MAPK9,NFKBIA,CSF2,IL4,IL5,CTLA4,IL2,IL10,ICOS,VAV1,LAT,IKBKB,LCK,CD4,IFNG,CD40LG,CBLB,CD28,MAPK14,CD8A,PDCD1,AKT1,FOS,PRKCQ,TNF,PTPRC	PIK3CG,MAPK1,CSF2,IL4,CTLA4,IL2,IL10,ICOS,RHOA,LCK,CD4,IFNG,CD40LG,CD28,MAPK14,CD8A,PDCD1,TNF,CD247,RASGRP1,PTPRC	IFNG,CD40LG,CD4,IL4,CTLA4	PDCD1,IL10,FOS,IFNG,MAPK1,JUN,MAPK3,TNF,ICOS,CD4
Signaling by Interleukins(R)	56	27		10	HRAS,MAP3K8,MAP2K6,SYK,PIK3CD,MAPK1,MAPK3,NFKBIA,IL17A,IL23A,IL17B,IL17F,IL23R,IL1RN,HGF,NOD2,NOD1,IL4R,IL6R,CSF2,IL3,IL6,IL5,IL7,IL2,IL16,IL18,IL19,IL13,IL15,IL17RC,IL17RA,IL10,IL11,IL1B,IL1A,IL27,IL22,IL20,IL32,TRAF6,VAV1,IKBKB,LCK,CD4,IL6ST,MYD88,IL1RL1,IL10RA,STAT1,STAT3,SOCS3,IL22RA1,SRC,IRAK1,IL2RA	SYK,MAPK1,IL17A,IL23A,IL1RN,HGF,NOD2,IL12B,CSF2,IL6,IL2,IL16,IL18,IL13,IL10,IL15RA,IL27,IL33,LCK,CD4,IL5RA,PRTN3,IL10RA,STAT1,TYK2,PSME3,IL2RA		IL10,IL1B,CASP1,MAPK1,MAPK3,IL12A,IL12B,IL23A,CD4,STAT1
Salmonella infection(K)	30	11		10	ACTG1,ROCK1,ROCK2,MAPK1,JUN,MAPK3,MAPK9,MAPK8,PFN1,RAC1,FLNA,CSF2,IL6,IL8,IL18,IL1B,IL1A,CCL3,CCL4,MYD88,IFNG,CCL3L1,CCL3L3,NOS2,CXCL1,MAPK14,CD14,TLR4,FOS,ACTB	MAPK1,CSF2,IL6,IL8,IL18,IFNG,NOS2,MAPK14,TLR4,TLR5,IFNGR1		TLR4,FOS,IFNG,IL1B,NOS2,CASP1,MAPK1,JUN,MAPK3,CD14
MAPK signaling pathway(K)	48			10	HRAS,MAP3K5,MAP3K8,FAS,MAP2K7,MAP2K6,MAPK1,JUN,MAPK3,MAPK9,MAPK8,HSPA1A,HSPA1B,RAC1,TGFBR1,TGFBR2,FGF8,FGF1,FGF2,TP53,FLNA,DUSP1,TGFB3,TGFB1,TGFB2,IL1B,IL1A,EGFR,DDIT3,NGF,EGF,TRAF6,IKBKB,HSPA8,PLA2G2A,PDGFRB,PLA2G4A,PLA2G6,PLA2G3,MAPK14,CD14,FGFR1,FASLG,AKT1,FOS,PRKCA,TNF,TNFRSF1A			TGFB1,FOS,IL1B,FAS,MAPK1,JUN,MAPK3,TNF,CACNA1A,CD14
Phagosome(K)	67	33	6	9	ACTG1,HLA-DQA2,HLA-DQA1,HLA-DPA1,HLA-DRA,HLA-DRB1,HLA-DRB3,ATP6V0B,ATP6V0C,RAC1,HLA-DRB4,HLA-DPB1,HLA-DOA,HLA-DOB,HLA-DQB1,C3,TFRC,ATP6AP1,HLA-A,HLA-C,HLA-B,HLA-E,STX7,HLA-DMB,HLA-DMA,ATP6V1H,ATP6V1D,ATP6V1F,ATP6V1A,TCIRG1,CD36,ATP6V1G3,CALR,CTSL1,ATP6V0E2,CLEC7A,ATP6V0E1,ATP6V0D1,FCGR3A,ATP6V0D2,FCGR3B,ATP6V1C1,ATP6V1C2,ATP6V1G2,ATP6V1G1,THBS1,THBS2,FCGR2B,ATP6V1E1,ATP6V1E2,ATP6V0A1,FCGR2A,ATP6V…	HLA-DQA2,HLA-DQA1,HLA-DPA1,HLA-DRA,HLA-DRB1,HLA-DRB3,HLA-DRB4,HLA-DRB5,HLA-DPB1,HLA-DOA,HLA-DOB,HLA-DQB1,C3,HLA-C,HLA-DMB,HLA-DMA,CALR,FCGR3A,FCGR3B,RAB5A,FCGR1A,FCGR2B,FCGR2C,FCGR2A,TLR2,TLR4,ITGB3,ITGB1,ITGAM,CORO1A,MBL2,C1R,TAP2	FCGR3A,HLA-DRB1,ITGB3,FCGR2B,FCGR2C,FCGR2A	TLR2,TLR4,TUBB6,FCGR3A,FCGR3B,MBL2,HLA-DRB1,FCGR2A,CD14
Natural killer cell mediated cytotoxicity(K)	43	29	6	9	KLRC2,HRAS,KLRC3,FAS,KLRD1,SYK,PIK3CG,PIK3CD,MAPK1,IFNB1,MAPK3,KLRC1,RAC1,CSF2,MICB,MICA,HLA-A,HLA-C,HLA-B,HLA-E,VAV1,LAT,TNFSF10,LCK,CD48,IFNG,FCGR3A,FCGR3B,ICAM1,GZMB,TNFRSF10B,TNFRSF10D,BID,PRF1,KIR2DL3,ITGAL,KLRK1,ITGB2,PLCG2,FASLG,PRKCA,CD244,TNF	KLRC2,KLRC3,FAS,KLRD1,SYK,PIK3CG,MAPK1,IFNB1,KLRC1,IFNA1,CSF2,MICA,HLA-C,TNFSF10,LCK,IFNG,FCER1G,SH2D1A,FCGR3A,FCGR3B,ICAM1,GZMB,PRF1,KLRK1,FASLG,IFNGR1,IFNAR1,TNF,CD247	IFNG,FCGR3A,SYK,ITGAL,IFNA2,FCER1G	IFNG,FAS,FCGR3A,FCGR3B,MAPK1,IFNB1,MAPK3,TNF,IFNA2
Jak-STAT signaling pathway(K)	39	29	5	9	PIK3CG,PIK3CD,IFNB1,IL23A,IL23R,IL4R,IL6R,CSF3,CSF2,IL4,IL3,IL6,IL5,IL7,IL2,IL19,IL13,IL15,IL10,IL11,IL21,IL22,IL20,LEP,IL6ST,IFNG,CBLB,STAT6,STAT4,IL10RA,STAT1,STAT3,SOCS3,IL22RA1,AKT1,PRL,OSM,EPO,IL2RA	PIK3CG,IFNB1,BCL2L1,IFNA1,IL23A,GHR,IL12B,CSF3,CSF2,IL4,IL6,IL2,IL13,IL10,IL15RA,IL21,IFNG,IL5RA,STAT6,STAT4,IL10RA,STAT1,SOCS1,PRL,IFNGR1,IFNAR1,TYK2,EPO,IL2RA	IFNG,IFNA2,IL4,IL6,LEP	IL10,IFNG,IFNB1,IL12A,IL12B,IFNA2,IL23A,CREBBP,STAT1
IL12-mediated signaling events(N)	27	24	5	9	MAP2K6,HLA-DRA,HLA-DRB1,SPHK2,IL4,IL2,IL18,IL1B,HLA-A,CCL3,CCL4,LCK,CD4,IFNG,CCR5,NOS2,GZMB,STAT6,STAT4,STAT1,STAT3,MAPK14,MTOR,CD8A,FASLG,FOS,IL2RA	B2M,HLA-DRA,HLA-DRB1,IL12B,IL4,IL2,IL18,LCK,CD4,IFNG,CCR5,NOS2,GZMB,STAT6,STAT4,STAT1,MAPK14,SOCS1,MTOR,CD8A,FASLG,TYK2,CD247,IL2RA	IL18,IFNG,HLA-DRB1,CD4,IL4	FOS,IFNG,IL1B,NOS2,IL12A,IL12B,HLA-DRB1,CD4,STAT1
IL23-mediated signaling events(N)	21	14	4	9	NFKBIA,IL17A,IL23A,IL17F,IL23R,IL6,IL2,IL18,IL19,IL1B,CCL2,CD4,IFNG,NOS2,CXCL1,CXCL9,STAT4,STAT1,STAT3,SOCS3,TNF	IL17A,IL23A,IL12B,IL6,IL2,IL18,CCL2,CD4,IFNG,NOS2,STAT4,STAT1,TYK2,TNF	IL18,IFNG,CD4,IL6	IFNG,IL1B,NOS2,IL12B,CCL2,TNF,IL23A,CD4,STAT1
ATF-2 transcription factor network(N)	23	15		9	MAPK1,JUN,MAPK3,MAPK9,MAPK8,IL23A,SERPINB5,IL6,IL8,DUSP1,TGFB2,DDIT3,ESR1,CREB1,IFNG,PLAU,NOS2,BCL2,MAPK14,MMP2,SOCS3,FOS,PRKCA	MAPK1,BCL2L1,IL23A,INS,IL6,IL8,SELE,TGFB2,ESR1,IFNG,H2AFY,NOS2,GADD45A,BCL2,MAPK14		MMP2,FOS,IFNG,NOS2,MAPK1,JUN,MAPK3,IL23A,CREB1
AP-1 transcription factor network(N)	29	15	4	8	JUN,PENK,TP53,CSF2,IL4,IL6,IL5,IL8,DUSP1,IL2,TGFB1,IL10,CDKN2A,HLA-A,HIF1A,CCL2,TIMP1,ESR1,NR3C1,CREB1,IFNG,PLAU,PTEN,CYR61,AGT,MMP9,MMP1,FOS,EGR1	TP53,CSF2,IL4,IL6,IL8,IL2,TGFB1,IL10,CCL2,ESR1,NR3C1,EDN1,IFNG,ETS1,MMP9	TGFB1,IFNG,IL4,IL6	MMP9,TGFB1,IL10,FOS,IFNG,JUN,CCL2,CREB1
African trypanosomiasis(K)	17	11	3	8	FAS,GNAQ,IL6,IL18,IL10,IL1B,VCAM1,HBB,IDO1,MYD88,IFNG,ICAM1,F2RL1,TLR9,FASLG,PRKCA,TNF	FAS,IL12B,IL6,SELE,IL18,IL10,IFNG,ICAM1,TLR9,FASLG,TNF	IL18,IFNG,IL6	IL10,TLR9,IFNG,IL1B,FAS,IL12A,IL12B,TNF
Glucocorticoid receptor regulatory network(N)	30	18		8	MAPK1,JUN,MAPK3,MAPK9,MAPK8,TP53,CSF2,IL4,IL6,IL5,IL8,IL2,IL13,CDKN1A,HDAC1,NR3C1,CREB1,BAX,IFNG,POMC,ICAM1,STAT1,MAPK14,PBX1,VIPR1,MMP1,AKT1,FOS,PRL,EGR1	MAPK1,TP53,CSF2,IL4,IL6,IL8,SELE,IL2,IL13,CDKN1A,NR3C1,IFNG,ICAM1,STAT1,MAPK14,PRL,HSP90AA1,IRF1		FOS,IFNG,MAPK1,JUN,MAPK3,CREB1,CREBBP,STAT1
Legionellosis(K)	20	16		8	NFKBIA,HSPA1A,HSPA1B,HSF1,C3,IL6,IL8,IL18,IL1B,HSPD1,CASP7,HSPA8,MYD88,CXCL1,CD14,TLR2,TLR4,ITGB2,EEF1A2,TNF	HSPA1A,HSPA1B,IL12B,C3,IL6,IL8,IL18,HSPD1,CASP8,HSPA8,TLR2,TLR4,TLR5,ITGAM,TNF,CR1		TLR2,TLR4,IL1B,CASP1,IL12A,IL12B,TNF,CD14
ErbB1 downstream signaling(N)	22			8	HRAS,MAPK1,JUN,MAPK3,MAPK9,MAPK8,RAC1,DUSP1,EGFR,EGF,CREB1,ZFP36,SH2D2A,STAT1,STAT3,SRC,MTOR,AKT1,FOS,EGR1,PRKCA,PRKCD			FOS,SH2D2A,MAPK1,JUN,MAPK3,CREB1,STAT1,YWHAQ
Systemic lupus erythematosus(K)	33	101	9	7	HLA-DQA2,HLA-DQA1,HLA-DPA1,HLA-DRA,HLA-DRB1,HLA-DRB3,HLA-DRB4,HLA-DPB1,HLA-DOA,HLA-DOB,ELANE,HLA-DQB1,C3,C6,C5,TRIM21,SNRPD1,IL10,HLA-DMB,HLA-DMA,IFNG,CD40,CD40LG,FCGR3A,FCGR3B,CD28,FCGR2B,FCGR2A,SSB,CD86,CD80,TNF,C1S	HIST2H2AA3,HIST1H2BO,HIST1H2BM,HIST1H2BN,HIST1H2BK,GRIN2B,HIST1H2BL,HIST1H2BI,HIST1H2BJ,C4A,C4B,GRIN2A,H2BFWT,HLA-DQA2,HLA-DQA1,HLA-DPA1,HLA-DRA,HLA-DRB1,HLA-DRB3,HLA-DRB4,HLA-DRB5,HLA-DPB1,HLA-DOA,HLA-DOB,H3F3A,H3F3C,HIST2H2AB,HIST2H2AC,ELANE,C8G,C8A,C8B,HIST2H2BE,HIST2H2BF,HLA-DQB1,HIST1H2AB,C7,HIST1H2AC,C9,HIST1H2AA,HIST1H2AG,C3,HIST1H2AD,C6,C5,C2,HIST1H2BA,HIST1H2BB,HIST1H2BC,HIST1H2BD,HIST1H…	IFNG,FCGR3A,CD86,CD80,CD40LG,HLA-DRB1,FCGR2B,FCGR2C,FCGR2A	IL10,IFNG,FCGR3A,FCGR3B,TNF,HLA-DRB1,FCGR2A
Cell adhesion molecules (CAMs)(K)	42	34	7	7	HLA-DQA2,HLA-DQA1,HLA-DPA1,HLA-DRA,HLA-DRB1,HLA-DRB3,HLA-DRB4,HLA-DPB1,HLA-DOA,HLA-DOB,HLA-DQB1,CTLA4,HLA-A,HLA-C,HLA-B,HLA-E,ICOS,HLA-DMB,HLA-DMA,SDC3,SIGLEC1,JAM3,VCAM1,CD2,CD4,CD6,CD40,CD40LG,CD58,ICAM1,CD28,ITGAL,ITGB2,ITGB1,ITGAV,CD274,CD8A,PDCD1,CD86,CD80,PTPRC,PECAM1	HLA-DQA2,HLA-DQA1,HLA-DPA1,HLA-DRA,HLA-DRB1,HLA-DRB3,HLA-DRB4,HLA-DRB5,HLA-DPB1,HLA-DOA,HLA-DOB,HLA-DQB1,CTLA4,SELE,HLA-C,NCAM1,ICOS,HLA-DMB,HLA-DMA,CD4,CD40,CD40LG,ICAM1,CD22,CD28,NEGR1,ITGB1,ITGAM,CD274,CD8A,PDCD1,CD86,CD80,PTPRC	CD86,CD80,CD40LG,ITGAL,HLA-DRB1,CD4,CTLA4	PDCD1,ICAM3,ICOSLG,HLA-DRB1,ICOS,CD4,MPZ
IL12 signaling mediated by STAT4(N)	19	16	7	7	JUN,MAPK9,MAPK8,HLA-DRA,HLA-DRB1,IL2,IL18,IL13,TGFB1,CD4,IFNG,PRF1,STAT4,CD28,STAT3,FOS,CD86,CD80,IL2RA	HLA-DRA,HLA-DRB1,IL2,IL18,IL13,TGFB1,CD4,IFNG,PRF1,STAT4,CD28,CD86,CD80,CD247,IL2RA,IRF1	IL18,TGFB1,IFNG,CD86,CD80,HLA-DRB1,CD4	TGFB1,FOS,IFNG,JUN,HLA-DRB1,CD4,CREBBP
Allograft rejection(K)	32	30	6	7	FAS,HLA-DQA2,HLA-DQA1,HLA-DPA1,HLA-DRA,HLA-DRB1,HLA-DRB3,HLA-DRB4,HLA-DPB1,HLA-DOA,HLA-DOB,HLA-DQB1,IL4,IL5,IL2,IL10,HLA-A,HLA-C,HLA-B,HLA-E,HLA-DMB,HLA-DMA,IFNG,CD40,CD40LG,GZMB,PRF1,CD28,FASLG,CD86,CD80,TNF	FAS,HLA-DQA2,HLA-DQA1,HLA-DPA1,HLA-DRA,HLA-DRB1,HLA-DRB3,HLA-DRB4,HLA-DRB5,HLA-DPB1,HLA-DOA,HLA-DOB,IL12B,HLA-DQB1,IL4,IL2,IL10,HLA-C,HLA-DMB,HLA-DMA,IFNG,CD40,CD40LG,GZMB,PRF1,CD28,FASLG,CD86,CD80,TNF	IFNG,CD86,CD80,CD40LG,HLA-DRB1,IL4	IL10,IFNG,FAS,IL12A,IL12B,TNF,HLA-DRB1
Type I diabetes mellitus(K)	31	30	5	7	FAS,HLA-DQA2,HLA-DQA1,HLA-DPA1,HLA-DRA,HLA-DRB1,HLA-DRB3,HLA-DRB4,HLA-DPB1,HLA-DOA,HLA-DOB,HLA-DQB1,IL2,IL1B,IL1A,HLA-A,HLA-C,HLA-B,HLA-E,HSPD1,HLA-DMB,HLA-DMA,IFNG,GZMB,PRF1,CD28,FASLG,LTA,CD86,CD80,TNF	FAS,HLA-DQA2,HLA-DQA1,HLA-DPA1,HLA-DRA,HLA-DRB1,HLA-DRB3,INS,HLA-DRB4,HLA-DRB5,HLA-DPB1,HLA-DOA,HLA-DOB,IL12B,HLA-DQB1,IL2,HLA-C,HSPD1,HLA-DMB,HLA-DMA,IFNG,GZMB,PRF1,CD28,FASLG,LTA,CD86,CD80,TNF,ICA1	IFNG,LTA,CD86,CD80,HLA-DRB1	IFNG,IL1B,FAS,IL12A,IL12B,TNF,HLA-DRB1
IL27-mediated signaling events(N)	13	12	4	7	IL17A,IL6,IL2,IL18,TGFB1,IL1B,IL27,IL6ST,IFNG,STAT4,STAT1,STAT3,TNF	IL17A,IL12B,IL6,IL2,IL18,TGFB1,IL27,IFNG,STAT4,STAT1,TYK2,TNF	IL18,TGFB1,IFNG,IL6	TGFB1,IFNG,IL1B,IL12A,IL12B,TNF,STAT1
HTLV-I infection(K)	59	37		7	HRAS,PIK3CG,PIK3CD,HLA-DQA2,HLA-DQA1,JUN,MAPK9,HLA-DPA1,MAPK8,HLA-DRA,HLA-DRB1,HLA-DRB3,NFKBIA,HLA-DRB4,HLA-DPB1,HLA-DOA,HLA-DOB,TGFBR1,TGFBR2,ATM,TP53,HLA-DQB1,CSF2,IL6,IL2,TGFB3,IL15,TGFB1,TGFB2,CDKN2A,HLA-A,HLA-C,HLA-B,HLA-E,CDKN1A,IKBKB,HLA-DMB,HLA-DMA,LCK,VCAM1,CREB1,BAX,CD40,PDGFRB,CALR,ETS2,NRP1,ZFP36,ICAM1,WNT1,ITGAL,ITGB2,AKT1,FOS,LTA,EGR1,TNF,TNFRSF1A,IL2RA	PIK3CG,HLA-DQA2,HLA-DQA1,HLA-DPA1,HLA-DRA,HLA-DRB1,HLA-DRB3,BCL2L1,HLA-DRB4,HLA-DRB5,HLA-DPB1,HLA-DOA,HLA-DOB,PCNA,TP53,HLA-DQB1,CSF2,IL6,IL2,TGFB1,TGFB2,IL15RA,HLA-C,TNFRSF13C,CDKN1A,HLA-DMB,HLA-DMA,LCK,CD40,CALR,ETS1,ICAM1,XBP1,LTA,TNF,TNFRSF1A,IL2RA		TGFB1,FOS,JUN,TNF,HLA-DRB1,CREB1,CREBBP
Downstream signaling in naive CD8+ T cells(N)	22	15		7	HRAS,MAPK1,JUN,MAPK3,MAPK9,MAPK8,IL2,HLA-A,IFNG,GZMB,PRF1,STAT4,CD8A,FASLG,FOS,EGR1,PRKCA,TNFRSF9,PRKCQ,TNF,TNFRSF4,IL2RA	B2M,MAPK1,IFNA1,IL2,IFNG,GZMB,PRF1,STAT4,CD8A,FASLG,IFNAR1,TNFRSF9,TNF,CD247,IL2RA		FOS,IFNG,MAPK1,JUN,MAPK3,TNF,IFNA2
IFN-gamma pathway(N)		8		7		MAPK1,IFNG,STAT1,SOCS1,MTOR,IFNGR1,PRKCD,IRF1		IFNG,IL1B,CASP1,MAPK1,MAPK3,CREBBP,STAT1
Staphylococcus aureus infection(K)	30	36	8	6	HLA-DQA2,HLA-DQA1,HLA-DPA1,HLA-DRA,HLA-DRB1,HLA-DRB3,HLA-DRB4,HLA-DPB1,HLA-DOA,HLA-DOB,HLA-DQB1,C3,C5,FPR1,PLG,IL10,HLA-DMB,HLA-DMA,CFH,C5AR1,CFB,FCGR3A,FCGR3B,ICAM1,FCGR2B,FCGR2A,ITGAL,ITGB2,MBL2,C1S	C4A,C4B,HLA-DQA2,HLA-DQA1,HLA-DPA1,HLA-DRA,HLA-DRB1,HLA-DRB3,HLA-DRB4,HLA-DRB5,HLA-DPB1,HLA-DOA,HLA-DOB,HLA-DQB1,C3,C5,C2,IL10,HLA-DMB,HLA-DMA,PTAFR,C1QC,C5AR1,C1QA,C1QB,FCGR3A,FCGR3B,ICAM1,FCGR1A,FCGR2B,FCGR2C,FCGR2A,ITGAM,MBL2,C1R,C1S	CFH,FCGR3A,ITGAL,HLA-DRB1,PLG,FCGR2B,FCGR2C,FCGR2A	IL10,FCGR3A,FCGR3B,MBL2,HLA-DRB1,FCGR2A
NF-kappa B signaling pathway(K)	42	19	4	6	PTGS2,BTK,SYK,NFKBIA,ATM,PARP1,CCL21,IL8,CCL19,CCL13,TNFSF14,CXCL12,IL1B,TNFAIP3,TRAF1,CCL4,TRAF6,TRAF5,DDX58,LAT,TNFSF11,IKBKB,TNFSF13B,LCK,VCAM1,MYD88,CD40,CD40LG,PLAU,TNFRSF11A,ICAM1,BCL2,CD14,TIRAP,TLR4,PLCG2,LTB,LTA,IRAK1,PRKCQ,TNF,TNFRSF1A	PTGS2,SYK,BCL2L1,PARP1,IL8,CXCL12,TNFAIP3,TNFRSF13C,TNFSF13B,LCK,CD40,CD40LG,ICAM1,BCL2,TLR4,CFLAR,LTA,TNF,TNFRSF1A	LTA,SYK,TNFSF13B,CD40LG	PTGS2,TLR4,IL1B,LY96,TNF,CD14
Interferon Signaling(R)	29	40		6	HLA-DQA2,HLA-DQA1,IFNB1,MAPK3,HLA-DPA1,HLA-DRA,HLA-DRB1,HLA-DRB3,HLA-DRB4,HLA-DPB1,HLA-DQB1,HLA-A,HLA-C,HLA-B,HLA-E,DDX58,VCAM1,CD44,IFNG,PIN1,ICAM1,SUMO1,STAT1,CIITA,SOCS3,EGR1,SP100,PRKCD,IRF5	B2M,HLA-DQA2,HLA-DQA1,IFNB1,HLA-DPA1,EIF2AK2,HLA-DRA,HLA-DRB1,HLA-DRB3,IFNA1,HLA-DRB4,HLA-DRB5,HLA-DPB1,HLA-DQB1,HLA-C,NCAM1,PTAFR,IFIT3,IFIT2,IFIT1,CD44,IFNG,OAS1,OASL,ADAR,ICAM1,FCGR1A,STAT1,MX1,CIITA,SOCS1,EIF4E,IFNGR1,SP100,PRKCD,IFNAR1,TYK2,IRF5,IRF1,IRF3		IFNG,IFNB1,MAPK3,HLA-DRB1,IFNA2,STAT1
Antigen processing and presentation(K)	37	33		6	KLRC2,KLRC3,KLRD1,HLA-DQA2,HLA-DQA1,HLA-DPA1,KLRC1,HLA-DRA,HLA-DRB1,HLA-DRB3,HSPA1A,HSPA1B,HLA-DRB4,HLA-DPB1,HLA-DOA,HLA-DOB,HLA-DQB1,HLA-A,HLA-C,HLA-B,HLA-E,HLA-DMB,HLA-DMA,CD4,HSPA5,HSPA8,CREB1,IFNG,CALR,CD74,CTSL1,CIITA,KIR2DL3,CD8A,CTSB,TNF,TAP2	KLRC2,KLRC3,B2M,KLRD1,HLA-DQA2,HLA-DQA1,HLA-DPA1,KLRC1,HLA-DRA,HLA-DRB1,HLA-DRB3,HSPA1A,HSPA1B,HLA-DRB4,HLA-DRB5,HLA-DPB1,HLA-DOA,HLA-DOB,HLA-DQB1,HLA-C,HLA-DMB,HLA-DMA,CD4,HSPA8,IFNG,CALR,CIITA,HSP90AB1,CD8A,HSP90AA1,PSME3,TNF,TAP2		IFNG,CTSB,TNF,HLA-DRB1,CD4,CREB1
Hepatitis C(K)	26	21		6	HRAS,PIK3CG,PIK3CD,MAPK1,IFNB1,MAPK3,MAPK9,MAPK8,NFKBIA,TP53,IL8,EGFR,EGF,TRAF6,DDX58,IKBKE,CDKN1A,IKBKB,STAT1,STAT3,MAPK14,TLR3,SOCS3,AKT1,TNF,TNFRSF1A	PIK3CG,MAPK1,IFNB1,EIF2AK2,IFNA1,TP53,PPP2CB,IL8,EGFR,CDKN1A,IFIT1,OAS1,STAT1,MAPK14,IFNAR1,TYK2,PSME3,TNF,TNFRSF1A,IRF1,IRF3		MAPK1,IFNB1,MAPK3,TNF,IFNA2,STAT1
NOD-like receptor signaling pathway(K)	23	14		6	MAPK1,MAPK3,MAPK9,MAPK8,NFKBIA,NOD2,NOD1,IL6,IL8,IL18,IL1B,TNFAIP3,CCL2,CCL5,TRAF6,IKBKB,HSP90B1,CXCL1,MEFV,MAPK14,NLRP3,NLRP1,TNF	MAPK1,NOD2,IL6,IL8,IL18,TNFAIP3,CCL2,CASP8,HSP90B1,MAPK14,HSP90AB1,HSP90AA1,NLRP1,TNF		IL1B,CASP1,MAPK1,MAPK3,CCL2,TNF
IL2-mediated signaling events(N)	17	12		6	HRAS,SYK,MAPK1,JUN,MAPK3,MAPK9,MAPK8,IL2,LCK,IFNG,BCL2,STAT1,STAT3,MAPK14,SOCS3,FOS,IL2RA	SYK,MAPK1,IL2,RHOA,LCK,IFNG,IKZF3,BCL2,STAT1,MAPK14,SOCS1,IL2RA		FOS,IFNG,MAPK1,JUN,MAPK3,STAT1
Regulation of Telomerase(N)	14	11		6	MAPK1,JUN,MAPK3,ATM,IL2,TGFB1,EGFR,EGF,HDAC1,ESR1,IFNG,MTOR,AKT1,FOS	XRCC5,XRCC6,MAPK1,IL2,TGFB1,EGFR,ESR1,IFNG,MTOR,HSP90AA1,IRF1		TGFB1,FOS,IFNG,MAPK1,JUN,MAPK3
RIG-I-like receptor signaling pathway(K)	14	10		6	IFNB1,MAPK9,MAPK8,NFKBIA,IL8,CXCL10,FADD,TRAF6,DDX58,IKBKE,IKBKB,PIN1,MAPK14,TNF	IFNB1,IFNA1,IL12B,IL8,CXCL10,ATG5,CASP8,MAPK14,TNF,IRF3		CXCL10,IFNB1,IL12A,IL12B,TNF,IFNA2
Osteopontin-mediated events(N)	16	6		6	SYK,ROCK2,MAPK1,JUN,MAPK3,MAPK8,NFKBIA,RAC1,SPP1,CD44,PLAU,MMP9,MMP2,ITGAV,FOS,GSN	SYK,MAPK1,SPP1,CD44,MMP9,ITGB3		MMP9,MMP2,FOS,MAPK1,JUN,MAPK3
Chemokine signaling pathway(K)	50			6	HRAS,PIK3CG,ROCK1,ROCK2,PIK3CD,MAPK1,MAPK3,NFKBIA,RAC1,CCL26,CCL20,CCL21,IL8,CCL19,CCL18,CCL13,CXCL11,CXCL12,CXCL10,CCL3,CCL2,CX3CL1,CCL5,CCL4,VAV1,CXCL16,IKBKB,CCR6,CCR5,CCR3,CCR2,CX3CR1,CCL3L1,CCL3L3,CXCL1,CXCL5,CCR1,CXCL9,CXCL6,STAT1,STAT3,SRC,CXCR1,CXCR2,CXCR3,AKT1,CXCR5,CXCR4,CXCR6,PRKCD			CXCR3,CXCL10,MAPK1,MAPK3,CCL2,STAT1
PDGFR-beta signaling pathway(N)	23			6	HRAS,MAP2K7,MAPK1,JUN,MAPK3,MAPK9,MAPK8,RAC1,LRP1,LCK,S1PR1,PDGFRB,PIN1,PLA2G4A,PTEN,STAT1,STAT3,BLK,SRC,ITGAV,FOS,PRKCA,PRKCD			FOS,MAPK1,JUN,MAPK3,STAT1,YWHAQ
TGF-beta signaling pathway(K)	16			6	ROCK1,ROCK2,MAPK1,MAPK3,TGFBR1,TGFBR2,INHBA,TGFB3,TGFB1,TGFB2,GDF5,IFNG,BMP7,THBS1,THBS2,TNF			TGFB1,IFNG,MAPK1,MAPK3,TNF,CREBBP
TGF-beta signaling pathway(P)	14			6	MAPK1,JUN,MAPK3,MAPK9,MAPK8,TGFBR1,TGFBR2,INHBA,TGFB3,TGFB1,TGFB2,GDF5,BMP7,MAPK14			GDNF,TGFB1,MAPK1,JUN,MAPK3,CREBBP
Regulation of nuclear SMAD2/3 signaling(N)	13			6	IFNB1,JUN,IL5,IL10,VDR,CDKN1A,HDAC1,ESR1,NR3C1,HSPA8,CREB1,AKT1,FOS			IL10,FOS,IFNB1,JUN,CREB1,CREBBP
toll-like receptor pathway(B)	13			6	MAPK1,JUN,MAPK8,TRAF6,IKBKB,TIRAP,TLR3,TLR4,TLR7,TLR9,AKT1,FOS,IRAK1			TLR4,TLR9,FOS,LY96,MAPK1,JUN
FGF signaling pathway(N)	12			6	MAPK1,JUN,MAPK3,SPP1,FGF1,PLAU,STAT1,MMP9,FGFR1,SRC,AKT1,FOS			MMP9,FOS,MAPK1,JUN,MAPK3,STAT1
Alzheimer's disease(K)				6				APOE,IL1B,FAS,MAPK1,MAPK3,TNF
Hematopoietic cell lineage(K)	38	31	10	5	HLA-DRA,HLA-DRB1,HLA-DRB3,HLA-DRB4,IL4R,IL6R,CSF3,CSF2,CSF1,IL4,IL3,IL6,IL5,IL7,TFRC,IL11,IL1B,IL1A,CD2,CD4,CD5,CD44,CD38,CD36,CD55,CD59,KIT,CD1D,CD19,CD14,MS4A1,CSF1R,ITGA1,CD8A,TNF,THPO,EPO,IL2RA	HLA-DRA,HLA-DRB1,HLA-DRB3,HLA-DRB4,HLA-DRB5,CSF3,CSF2,CSF1,IL4,IL6,CD4,CD44,CD38,IL5RA,FCGR1A,CD22,CD24,CD1C,CD1A,CD1D,CD19,DNTT,MS4A1,ITGB3,ITGAM,CD8A,TNF,EPO,CR1,IL2RA,CR2	MS4A1,ITGA2B,HLA-DRB1,ITGB3,GP1BA,CD4,CD24,THPO,IL4,IL6	IL1B,TNF,HLA-DRB1,CD4,CD14
Intestinal immune network for IgA production(K)	31	33	8	5	HLA-DQA2,HLA-DQA1,HLA-DPA1,HLA-DRA,HLA-DRB1,HLA-DRB3,HLA-DRB4,HLA-DPB1,HLA-DOA,HLA-DOB,HLA-DQB1,IL4,IL6,IL5,IL2,TNFSF13,IL15,CXCL12,TGFB1,IL10,ICOS,HLA-DMB,HLA-DMA,TNFSF13B,CD40,CD40LG,CD28,TNFRSF17,CXCR4,CD86,CD80	HLA-DQA2,HLA-DQA1,HLA-DPA1,HLA-DRA,HLA-DRB1,HLA-DRB3,HLA-DRB4,HLA-DRB5,HLA-DPB1,HLA-DOA,HLA-DOB,HLA-DQB1,IL4,IL6,IL2,TNFSF13,CXCL12,TGFB1,IL10,IL15RA,ICOS,TNFRSF13B,TNFRSF13C,HLA-DMB,HLA-DMA,TNFSF13B,CD40,CD40LG,CD28,TNFRSF17,CXCR4,CD86,CD80	TGFB1,CD86,CD80,TNFSF13B,CD40LG,HLA-DRB1,IL4,IL6	TGFB1,IL10,ICOSLG,HLA-DRB1,ICOS
Graft-versus-host disease(K)	33	28	5	5	FAS,KLRD1,HLA-DQA2,HLA-DQA1,HLA-DPA1,KLRC1,HLA-DRA,HLA-DRB1,HLA-DRB3,HLA-DRB4,HLA-DPB1,HLA-DOA,HLA-DOB,HLA-DQB1,IL6,IL2,IL1B,IL1A,HLA-A,HLA-C,HLA-B,HLA-E,HLA-DMB,HLA-DMA,IFNG,GZMB,PRF1,CD28,KIR2DL3,FASLG,CD86,CD80,TNF	FAS,KLRD1,HLA-DQA2,HLA-DQA1,HLA-DPA1,KLRC1,HLA-DRA,HLA-DRB1,HLA-DRB3,HLA-DRB4,HLA-DRB5,HLA-DPB1,HLA-DOA,HLA-DOB,HLA-DQB1,IL6,IL2,HLA-C,HLA-DMB,HLA-DMA,IFNG,GZMB,PRF1,CD28,FASLG,CD86,CD80,TNF	IFNG,CD86,CD80,HLA-DRB1,IL6	IFNG,IL1B,FAS,TNF,HLA-DRB1
Costimulation by the CD28 family(R)	27	23	5	5	MAP3K8,HLA-DQA2,HLA-DQA1,HLA-DPA1,HLA-DRA,HLA-DRB1,HLA-DRB3,RAC1,HLA-DRB4,HLA-DPB1,HLA-DQB1,CTLA4,ICOS,VAV1,LCK,CD4,BTLA,CD28,TRBV12-3,TNFRSF14,SRC,CD274,MTOR,PDCD1,AKT1,CD86,CD80	HLA-DQA2,HLA-DQA1,HLA-DPA1,HLA-DRA,HLA-DRB1,HLA-DRB3,HLA-DRB4,HLA-DRB5,HLA-DPB1,HLA-DQB1,PPP2CB,CTLA4,ICOS,LCK,CD4,CD28,TRBV12-3,CD274,MTOR,PDCD1,CD86,CD80,CD247	CD86,CD80,HLA-DRB1,CD4,CTLA4	PDCD1,ICOSLG,HLA-DRB1,ICOS,CD4
Calcineurin-regulated NFAT-dependent transcription in lymphocytes(N)	19	14	4	5	PTGS2,JUN,CSF2,IL4,IL3,IL5,IL8,CTLA4,IL2,IFNG,CD40LG,CBLB,PPARG,FASLG,FOS,EGR1,PRKCQ,TNF,IL2RA	PTGS2,CSF2,CREM,IL4,IL8,CTLA4,IL2,IFNG,CD40LG,IKZF1,PPARG,FASLG,TNF,IL2RA	IFNG,CD40LG,IL4,CTLA4	PTGS2,FOS,IFNG,JUN,TNF
Direct p53 effectors(N)	27	17		5	FAS,JUN,HSPA1A,SPP1,HGF,TP53,SERPINB5,DUSP1,EGFR,CX3CL1,VDR,MET,CDKN1A,BAX,BAK1,COL18A1,PTEN,TNFRSF10B,TNFRSF10D,BID,BCL2,DKK1,MMP2,MCL1,BBC3,CTSD,IRF5	FAS,HSPA1A,BCL2L1,SPP1,HGF,PCNA,TP53,EGFR,CX3CL1,VDR,CDKN1A,PRDM1,SH2D1A,GADD45A,BCL2,BCL6,IRF5		MMP2,FAS,CASP1,JUN,CREBBP
Cytosolic DNA-sensing pathway(K)	11	10		5	IFNB1,NFKBIA,IL6,IL18,CXCL10,IL1B,CCL5,CCL4,DDX58,IKBKE,IKBKB	IFNB1,IFNA1,IL6,IL18,CXCL10,IL33,AIM2,TREX1,ADAR,IRF3		CXCL10,IL1B,CASP1,IFNB1,IFNA2
HIF-1-alpha transcription factor network(N)	24	9		5	RORA,JUN,TFRC,CXCL12,HIF1A,ABCB1,FURIN,HMOX1,CREB1,LEP,VEGFA,ALDOA,ENG,NOS2,ADM,TF,PGK1,MCL1,ITGB2,AKT1,FOS,CXCR4,ENO1,EPO	CXCL12,EDN1,VEGFA,ETS1,NOS2,ADM,CXCR4,ENO1,EPO		FOS,NOS2,JUN,CREB1,CREBBP
Angiogenesis(P)	21			5	MAPK1,F3,JUN,MAPK8,ANGPT1,FGF1,JAG1,HIF1A,TEK,PDGFRB,KDR,PLA2G4A,NOTCH1,SH2D2A,BIRC5,STAT1,STAT3,WNT1,FGFR1,AKT1,FOS			FOS,SH2D2A,MAPK1,JUN,STAT1
Colorectal cancer(K)	19			5	PIK3CG,PIK3CD,MAPK1,JUN,MAPK3,MAPK9,MAPK8,RAC1,TGFBR1,TGFBR2,TP53,TGFB3,TGFB1,TGFB2,BAX,BCL2,BIRC5,AKT1,FOS			TGFB1,FOS,MAPK1,JUN,MAPK3
Renal cell carcinoma(K)	18			5	HRAS,PGF,PIK3CG,PIK3CD,MAPK1,JUN,MAPK3,RAC1,HGF,TGFB3,TGFB1,TGFB2,HIF1A,MET,VEGFB,VEGFC,VEGFA,AKT1			TGFB1,MAPK1,JUN,MAPK3,CREBBP
signal transduction through il1r(B)	13			5	JUN,MAPK8,IL6,TGFB3,TGFB1,IL1B,IL1A,TRAF6,IKBKB,AKT1,FOS,IRAK1,TNF			TGFB1,FOS,IL1B,JUN,TNF
mapkinase signaling pathway(B)	12			5	MAP3K5,MAPK1,JUN,MAPK3,MAPK9,MAPK8,RAC1,IKBKB,STAT1,MAPK14,AKT1,FOS			FOS,MAPK1,JUN,MAPK3,STAT1
GMCSF-mediated signaling events(N)	11			5	HRAS,SYK,MAPK1,MAPK3,CSF2,CCL2,IKBKB,STAT1,STAT3,FOS,OSM			FOS,MAPK1,MAPK3,CCL2,STAT1
Presenilin action in Notch and Wnt signaling(N)	10			5	MAPK1,JUN,MAPK3,DLL1,HDAC1,NOTCH1,DKK1,WNT1,WIF1,FOS			FOS,MAPK1,JUN,MAPK3,CREBBP
Cellular roles of Anthrax toxin(N)	9			5	MAP2K7,MAP2K6,MAPK1,MAPK3,IL18,IL1B,VCAM1,NLRP1,TNF			IL1B,CASP1,MAPK1,MAPK3,TNF
Signaling events regulated by Ret tyrosine kinase(N)	9			5	HRAS,MAPK1,JUN,MAPK3,MAPK8,RAC1,CREB1,SRC,PRKCA			GDNF,MAPK1,JUN,MAPK3,CREB1
Cholinergic synapse(K)				5				FOS,MAPK1,MAPK3,CREB1,CACNA1A
Pathogenic Escherichia coli infection(K)				5				TLR4,TUBB6,LY96,YWHAQ,CD14
Autoimmune thyroid disease(K)	31	29	7	4	FAS,HLA-DQA2,HLA-DQA1,HLA-DPA1,HLA-DRA,HLA-DRB1,HLA-DRB3,HLA-DRB4,HLA-DPB1,HLA-DOA,HLA-DOB,HLA-DQB1,IL4,IL5,CTLA4,IL2,IL10,HLA-A,HLA-C,HLA-B,HLA-E,HLA-DMB,HLA-DMA,CD40,CD40LG,GZMB,PRF1,CD28,FASLG,CD86,CD80	FAS,HLA-DQA2,HLA-DQA1,HLA-DPA1,HLA-DRA,HLA-DRB1,HLA-DRB3,IFNA1,HLA-DRB4,HLA-DRB5,HLA-DPB1,HLA-DOA,HLA-DOB,HLA-DQB1,IL4,CTLA4,IL2,IL10,HLA-C,HLA-DMB,HLA-DMA,CD40,CD40LG,GZMB,PRF1,CD28,FASLG,CD86,CD80	CD86,CD80,CD40LG,HLA-DRB1,IFNA2,IL4,CTLA4	IL10,FAS,HLA-DRB1,IFNA2
Calcium signaling in the CD4+ TCR pathway(N)	11	9	3	4	PTGS2,JUN,CSF2,IL4,IL3,IL2,IFNG,CD40LG,FASLG,FOS,IL2RA	PTGS2,CSF2,CREM,IL4,IL2,IFNG,CD40LG,FASLG,IL2RA	IFNG,CD40LG,IL4	PTGS2,FOS,IFNG,JUN
Amyloids(R)		33		4		HIST2H2AA3,B2M,HIST1H2BO,HIST1H2BM,HIST1H2BN,HIST1H2BK,HIST1H2BL,HIST1H2BJ,INS,H3F3A,HIST2H2AC,APCS,HIST2H2BE,HIST1H2AB,HIST1H2AC,HIST1H2AD,HIST1H2BA,HIST1H2BB,HIST1H2BC,HIST1H2BD,HIST1H2BH,HIST1H2AJ,APOA4,H2AFB1,HIST1H4A,HIST1H3A,H2AFZ,H2AFX,HIST3H2BB,MFGE8,HIST2H3A,LTF,PRL		APOA4,TTR,LTF,CST3
T cell activation(P)	29	16		4	HRAS,PIK3CG,PIK3CD,HLA-DQA2,HLA-DQA1,MAPK1,JUN,MAPK3,MAPK9,HLA-DPA1,MAPK8,HLA-DRA,NFKBIA,RAC1,HLA-DOA,VAV1,LAT,IKBKB,HLA-DMB,HLA-DMA,LCK,CD74,CD28,TRBV12-3,AKT1,FOS,PRKCQ,CD86,PTPRC	B2M,PIK3CG,HLA-DQA2,HLA-DQA1,MAPK1,HLA-DPA1,HLA-DRA,HLA-DOA,HLA-DMB,HLA-DMA,LCK,CD28,TRBV12-3,CD86,CD247,PTPRC		FOS,MAPK1,JUN,MAPK3
CXCR4-mediated signaling events(N)	16	13		4	HLA-DRA,HLA-DRB1,RAC1,CXCL12,VAV1,LCK,CD4,STAT1,STAT3,MMP9,BLK,SRC,MTOR,AKT1,CXCR4,PTPRC	HLA-DRA,HLA-DRB1,CXCL12,RHOA,LCK,CD4,STAT1,MMP9,BLK,MTOR,CXCR4,CD247,PTPRC		MMP9,HLA-DRB1,CD4,STAT1
Pancreatic cancer(K)	26	10		4	PGF,PIK3CG,PIK3CD,MAPK1,MAPK3,MAPK9,MAPK8,ERBB2,RAC1,TGFBR1,TGFBR2,TP53,TGFB3,TGFB1,TGFB2,CDKN2A,EGFR,EGF,IKBKB,CDK6,VEGFB,VEGFC,VEGFA,STAT1,STAT3,AKT1	PIK3CG,MAPK1,ERBB2,BCL2L1,TP53,TGFB1,TGFB2,EGFR,VEGFA,STAT1		TGFB1,MAPK1,MAPK3,STAT1
B cell activation(P)	21	9		4	HRAS,BTK,SYK,PIK3CG,PIK3CD,MAPK1,JUN,MAPK3,MAPK9,MAPK8,NFKBIA,RAC1,VAV1,IKBKB,CD19,MAPK14,NFKBIL1,PLCG2,FOS,PRKCD,PTPRC	SYK,PIK3CG,MAPK1,CD22,ITPR3,CD19,MAPK14,PRKCD,PTPRC		FOS,MAPK1,JUN,MAPK3
BCR signaling pathway(N)	19	9		4	HRAS,BTK,SYK,MAPK1,JUN,MAPK3,MAPK8,NFKBIA,RAC1,TRAF6,IKBKB,PTEN,CD19,FCGR2B,MAPK14,PLCG2,AKT1,FOS,PTPRC	SYK,MAPK1,CD72,ETS1,CD22,CD19,FCGR2B,MAPK14,PTPRC		FOS,MAPK1,JUN,MAPK3
Bladder cancer(K)	19	8		4	HRAS,PGF,MAPK1,MAPK3,ERBB2,TP53,IL8,CDKN2A,EGFR,EGF,CDKN1A,VEGFB,VEGFC,VEGFA,THBS1,MMP9,MMP2,MMP1,TYMP	MAPK1,ERBB2,TP53,IL8,EGFR,CDKN1A,VEGFA,MMP9		MMP9,MMP2,MAPK1,MAPK3
Angiopoietin receptor Tie2-mediated signaling(N)	17	8		4	AGTR1,MAPK1,F2,MAPK3,MAPK8,RAC1,ANGPT1,FGF2,PLG,TEK,CDKN1A,MAPK14,MMP2,ITGB1,FN1,AKT1,TNF	MAPK1,F2,CDKN1A,ETS1,NOS3,MAPK14,ITGB1,TNF		MMP2,MAPK1,MAPK3,TNF
Syndecan-2-mediated signaling events(N)	15	8		4	HRAS,MAPK1,MAPK3,MAPK8,CSF2,IL8,TGFB1,KNG1,BAX,MMP2,SDCBP,ITGB1,SRC,FN1,PRKCD	MAPK1,CSF2,IL8,TGFB1,TNFRSF13B,RHOA,ITGB1,PRKCD		MMP2,TGFB1,MAPK1,MAPK3
Type II diabetes mellitus(K)	12	8		4	PIK3CG,PIK3CD,MAPK1,MAPK3,MAPK9,MAPK8,IKBKB,ADIPOQ,SOCS3,MTOR,PRKCD,TNF	PIK3CG,MAPK1,INS,ADIPOQ,SOCS1,MTOR,PRKCD,TNF		MAPK1,MAPK3,TNF,CACNA1A
Signaling mediated by p38-alpha and p38-beta(N)	9	8		4	PTGS2,JUN,TP53,DDIT3,ESR1,CREB1,PLA2G4A,NOS2,MAPK14	PTGS2,TP53,ESR1,MITF,NOS2,RAB5A,MAPK14,EIF4E		PTGS2,NOS2,JUN,CREB1
EGF receptor signaling pathway(P)	22			4	HRAS,MAP3K5,PIK3CG,PIK3CD,MAPK1,MAPK3,MAPK9,MAPK8,ERBB2,RAC1,EGFR,CBLB,STAT6,STAT4,STAT1,STAT3,MAPK14,PLCG2,AKT1,PRKCA,PRKCH,PRKCQ			MAPK1,MAPK3,STAT1,YWHAQ
VEGF signaling pathway(K)	20			4	HRAS,PTGS2,PIK3CG,PIK3CD,MAPK1,MAPK3,RAC1,SPHK2,VEGFA,PLA2G2A,KDR,PLA2G4A,SH2D2A,PLA2G6,PLA2G3,MAPK14,SRC,PLCG2,AKT1,PRKCA			PTGS2,SH2D2A,MAPK1,MAPK3
Fc-epsilon receptor I signaling in mast cells(N)	18			4	HRAS,BTK,MAP2K7,SYK,MAPK1,JUN,MAPK3,MAPK8,DUSP1,VAV1,LAT,IKBKB,S1PR1,PLA2G4A,CBLB,FCGR2B,AKT1,FOS			FOS,MAPK1,JUN,MAPK3
B cell receptor signaling pathway(K)	17			4	HRAS,BTK,SYK,PIK3CG,PIK3CD,MAPK1,JUN,MAPK3,NFKBIA,RAC1,VAV1,IKBKB,CD19,FCGR2B,PLCG2,AKT1,FOS			FOS,MAPK1,JUN,MAPK3
Endothelins(N)	17			4	HRAS,MAPK1,JUN,MAPK3,MAPK8,RAC1,GNAQ,PLA2G4A,MAPK14,MMP1,SRC,AKT1,FOS,PRKCA,PRKCH,PRKCD,PRKCQ			FOS,MAPK1,JUN,MAPK3
Endogenous TLR signaling(N)	13			4	HMGB1,HSPD1,IKBKB,S100A8,S100A9,MYD88,SAA1,CD14,TIRAP,TLR2,TLR3,TLR4,IRAK1			TLR2,TLR4,LY96,CD14
ErbB2/ErbB3 signaling events(N)	13			4	HRAS,MAPK1,JUN,MAPK3,MAPK9,MAPK8,ERBB2,RAC1,STAT3,SRC,MTOR,AKT1,FOS			FOS,MAPK1,JUN,MAPK3
LPA receptor mediated events(N)	13			4	HRAS,JUN,NFKBIA,RAC1,GNAQ,IL8,EGFR,MMP9,MMP2,SRC,AKT1,FOS,PRKCD			MMP9,MMP2,FOS,JUN
Ras Pathway(P)	13			4	HRAS,MAP2K7,PIK3CG,PIK3CD,MAPK1,JUN,MAPK3,MAPK8,RAC1,STAT1,STAT3,MAPK14,AKT1			MAPK1,JUN,MAPK3,STAT1
Syndecan-1-mediated signaling events(N)	13			4	BSG,MAPK1,MAPK3,HGF,TGFB1,CCL5,MET,LAMA5,MMP9,MMP7,MMP1,SDCBP,HPSE			MMP9,TGFB1,MAPK1,MAPK3
CXCR3-mediated signaling events(N)	12			4	HRAS,MAP2K6,MAPK1,MAPK3,CXCL11,CXCL10,CXCL9,MAPK14,SRC,MTOR,CXCR3,AKT1			CXCR3,CXCL10,MAPK1,MAPK3
Validated transcriptional targets of AP1 family members Fra1 and Fra2(N)	10			4	JUN,IL6,IL8,CDKN2A,CCL2,HMOX1,PLAU,MMP9,MMP2,MMP1			MMP9,MMP2,JUN,CCL2
S1P2 pathway(N)	9			4	MAPK1,JUN,MAPK3,MAPK8,RAC1,GNAQ,S1PR2,MAPK14,FOS			FOS,MAPK1,JUN,MAPK3
Trk receptor signaling mediated by the MAPK pathway(N)	9			4	HRAS,MAP2K6,MAPK1,MAPK3,CREB1,MAPK14,FOS,EGR1,PRKCD			FOS,MAPK1,MAPK3,CREB1
Nongenotropic Androgen signaling(N)	8			4	HRAS,MAPK1,MAPK3,RAC1,CREB1,SRC,AKT1,FOS			FOS,MAPK1,MAPK3,CREB1
inhibition of cellular proliferation by gleevec(B)	7			4	MAPK1,JUN,MAPK8,BCL2,STAT1,AKT1,FOS			FOS,MAPK1,JUN,STAT1
cadmium induces dna synthesis and proliferation in macrophages(B)	5			4	MAPK1,JUN,FOS,PRKCA,TNF			FOS,MAPK1,JUN,TNF
mechanism of gene regulation by peroxisome proliferators via ppara(B)				4				MAPK1,JUN,MAPK3,TNF
Regulation of nuclear beta catenin signaling and target gene transcription(N)				4				MMP9,MMP2,JUN,YWHAQ
Asthma(K)	22	22	4	3	HLA-DQA2,HLA-DQA1,HLA-DPA1,HLA-DRA,HLA-DRB1,HLA-DRB3,HLA-DRB4,HLA-DPB1,HLA-DOA,HLA-DOB,HLA-DQB1,IL4,IL3,IL5,IL13,IL10,HLA-DMB,HLA-DMA,CD40,CD40LG,TNF,EPX	HLA-DQA2,HLA-DQA1,HLA-DPA1,HLA-DRA,HLA-DRB1,HLA-DRB3,HLA-DRB4,HLA-DRB5,HLA-DPB1,HLA-DOA,HLA-DOB,HLA-DQB1,IL4,IL13,IL10,HLA-DMB,HLA-DMA,CD40,CD40LG,FCER1G,MS4A2,TNF	CD40LG,HLA-DRB1,FCER1G,IL4	IL10,TNF,HLA-DRB1
Prion diseases(K)	13	15		3	MAPK1,MAPK3,HSPA1A,C6,C5,IL6,IL1B,IL1A,CCL5,HSPA5,BAX,NOTCH1,EGR1	MAPK1,HSPA1A,C8G,C8A,C8B,C7,C9,C6,C5,IL6,NCAM1,C1QC,C1QA,C1QB,NOTCH1		IL1B,MAPK1,MAPK3
amb2 Integrin signaling(N)	15	8		3	CTGF,ROCK1,MST1R,IL6,PLG,LRP1,HMGB1,JAM3,PLAT,PLAU,ICAM1,MMP9,MMP2,ITGB2,TNF	IL6,HMGB1,RHOA,APOB,ICAM1,MMP9,ITGAM,TNF		MMP9,MMP2,TNF
S1P1 pathway(N)	8	5		3	PTGS2,MAPK1,MAPK3,RAC1,S1PR1,VEGFA,PDGFRB,KDR	PTGS2,MAPK1,RHOA,VEGFA,KDR		PTGS2,MAPK1,MAPK3
il-10 anti-inflammatory signaling pathway(B)	6	4		3	MAP3K5,MAPK1,IL6,IL10,IL1A,TNF	MAPK1,IL6,IL10,TNF		IL10,MAPK1,TNF
Latent infection of Homo sapiens with Mycobacterium tuberculosis(R)	26			3	ATP6V0B,ATP6V0C,ATP6V1H,ATP6V1D,ATP6V1F,ATP6V1A,TCIRG1,ATP6V1G3,SLC11A1,ATP6V0E2,ATP6V0E1,NOS2,ATP6V0D1,ATP6V0D2,ATP6V1C1,ATP6V1C2,ATP6V1G2,ATP6V1G1,ATP6V1E1,ATP6V1E2,ATP6V0A1,ATP6V0A4,ATP6V0A2,ATP6V1B2,ATP6V1B1,LTF			LTF,NOS2,SLC11A1
VEGFR3 signaling in lymphatic endothelium(N)	11			3	MAPK1,MAPK3,COL1A1,CREB1,FLT4,VEGFC,MAPK14,ITGB1,FN1,ITGA1,AKT1			MAPK1,MAPK3,CREB1
IL1-mediated signaling events(N)	10			3	MAP2K6,JUN,MAPK8,IL1RN,IL1B,IL1A,TRAF6,IKBKB,MYD88,IRAK1			IL1B,CASP1,JUN
EGF receptor (ErbB1) signaling pathway(N)	9			3	HRAS,MAPK1,MAPK3,EGFR,EGF,STAT1,STAT3,SRC,GSN			MAPK1,MAPK3,STAT1
nfkb activation by nontypeable hemophilus influenzae(B)	9			3	MAPK8,IL8,TGFB3,TGFB1,IL1B,IKBKB,NR3C1,AKT1,TNF			TGFB1,IL1B,TNF
ALK1 signaling events(N)	8			3	MAPK1,MAPK3,TGFBR1,TGFBR2,INHBA,TGFB3,TGFB1,ENG			TGFB1,MAPK1,MAPK3
Retinoic acid receptors-mediated signaling(N)	8			3	MAPK1,MAPK3,MAPK8,VDR,HDAC1,MAPK14,AKT1,PRKCA			MAPK1,MAPK3,CREBBP
igf-1 signaling pathway(B)	6			3	MAPK1,JUN,MAPK8,IGF1,IGF1R,FOS			FOS,MAPK1,JUN
Ras signaling in the CD4+ TCR pathway(N)	6			3	HRAS,MAP3K8,MAPK1,MAPK3,FOS,PRKCA			FOS,MAPK1,MAPK3
Defensins(R)				3				TLR2,DEFA3,CD4
fc epsilon receptor i signaling in mast cells(B)				3				FOS,MAPK1,JUN
FOXA1 transcription factor network(N)				3				FOS,JUN,CREBBP
FOXM1 transcription factor network(N)				3				MMP2,FOS,CREBBP
Growth hormone receptor signaling(R)				3				MAPK1,MAPK3,STAT1
pdgf signaling pathway(B)				3				FOS,JUN,STAT1
the co-stimulatory signal during t-cell activation(B)				3				ICOSLG,HLA-DRB1,ICOS
tpo signaling pathway(B)				3				FOS,JUN,STAT1
RAF/MAP kinase cascade(R)				2				MAPK1,MAPK3
Platelet activation, signaling and aggregation(R)	56	25	12		A2M,ACTG1,SYK,PIK3CG,ROCK1,ROCK2,SERPING1,MAPK1,SERPINF2,F2,MAPK3,PFN1,RAC1,HGF,GAS6,SERPINA1,FLNA,GNAQ,IGF1,PLG,TGFB3,TGFB1,TGFB2,COL1A1,TIMP1,FGA,FGB,EGF,VAV1,LAT,KNG1,LCK,HSPA5,VEGFB,VEGFC,CD36,VEGFA,ALDOA,PLA2G4A,TF,THBS1,MAPK14,SRC,ALB,FN1,PPIA,PLCG2,AKT1,PRKCA,PRKCH,PRKCD,PRKCQ,THPO,ACTB,PECAM1,F2R	SYK,PIK3CG,MAPK1,F5,F2,HGF,GAS6,TGFB1,TGFB2,ACTN4,ACTN1,ACTN2,RHOA,LCK,VEGFA,FCER1G,ITPR3,MAPK14,SLC4A1,CLU,ITGB3,ALB,PRKCD,PROS1,RASGRP1	TGFB1,GP6,SYK,ITGA2B,TF,PF4,ITGB3,FCER1G,GP1BA,THPO,PLG,VWF
Cell surface interactions at the vascular wall(R)	23		6		HRAS,BSG,F2,GAS6,ANGPT1,COL1A1,TEK,LCK,JAM3,CD2,CD48,CD58,MMP1,ITGAL,ITGB2,ITGB1,SRC,ITGAV,FN1,PPIA,PROC,CD244,PECAM1		CD47,GP6,ITGAL,PF4,ITGB3,FCER1G
ECM-receptor interaction(K)	17		6		SPP1,COL1A1,SDC3,COL5A2,CD44,CD36,LAMA5,COL11A1,COL2A1,THBS1,THBS2,VTN,ITGB1,ITGAV,FN1,ITGA1,TNXB		CD47,GP6,ITGA2B,ITGB3,GP1BA,VWF
Viral myocarditis(K)	31	23	5		ACTG1,HLA-DQA2,HLA-DQA1,HLA-DPA1,HLA-DRA,HLA-DRB1,HLA-DRB3,RAC1,HLA-DRB4,HLA-DPB1,HLA-DOA,HLA-DOB,HLA-DQB1,HLA-A,HLA-C,HLA-B,HLA-E,HLA-DMB,HLA-DMA,CD40,CD40LG,CD55,ICAM1,BID,PRF1,CD28,ITGAL,ITGB2,CD86,CD80,ACTB	HLA-DQA2,HLA-DQA1,HLA-DPA1,HLA-DRA,HLA-DRB1,HLA-DRB3,HLA-DRB4,HLA-DRB5,HLA-DPB1,HLA-DOA,HLA-DOB,HLA-DQB1,HLA-C,HLA-DMB,HLA-DMA,CASP8,CD40,CD40LG,ICAM1,PRF1,CD28,CD86,CD80	CD86,CD80,CD40LG,ITGAL,HLA-DRB1
TCR signaling in naive CD4+ T cells(N)	19	10	5		HRAS,MAP3K8,HLA-DRA,HLA-DRB1,FLNA,TRAF6,VAV1,LAT,IKBKB,LCK,CD4,PTEN,CD28,AKT1,PRKCA,PRKCQ,CD86,CD80,PTPRC	HLA-DRA,HLA-DRB1,LCK,CD4,CD28,CD86,CD80,CD247,RASGRP1,PTPRC	STIM1,CD86,CD80,HLA-DRB1,CD4
Integrin cell surface interactions(R)	21		5		SYK,BSG,SPP1,COL1A1,FGA,FGB,JAM3,VCAM1,ICAM1,COL2A1,THBS1,VTN,ITGAL,ITGB2,ITGB1,SRC,ITGAV,FN1,ITGA1,AKT1,PECAM1		SYK,ITGA2B,ITGAL,ITGB3,VWF
Fc gamma R-mediated phagocytosis(K)	20		5		SYK,PIK3CG,PIK3CD,MAPK1,MAPK3,RAC1,SPHK2,VAV1,LAT,PLA2G4A,FCGR3A,PLA2G6,FCGR2B,FCGR2A,PLCG2,AKT1,GSN,PRKCA,PRKCD,PTPRC		FCGR3A,SYK,FCGR2B,FCGR2C,FCGR2A
Complement and coagulation cascades(K)	26	26	4		A2M,SERPING1,SERPINF2,F3,F2,TFPI,SERPINA1,C3,C6,C5,SERPINC1,PLG,FGA,FGB,KNG1,CFH,C5AR1,PLAT,CFB,CD55,CD59,PLAU,PROC,MBL2,C1S,F2R	C4A,C4B,F5,F3,F2,C8G,C8A,C8B,C7,C9,C3,C6,C5,C2,C4BPA,C1QC,F11,C5AR1,C1QA,C1QB,PROS1,MBL2,C1R,C1S,CR1,CR2	SERPINA5,CFH,PLG,VWF
IL4-mediated signaling events(N)	15	14	4		IL4R,CCL26,IL4,IL5,IL10,COL1A1,CD40LG,IGHG1,IGHG3,STAT6,MAPK14,SOCS3,MTOR,AKT1,LTA	IGHE,BCL2L1,IL4,CCL17,IL10,CD40LG,ETS1,STAT6,BCL6,MAPK14,SOCS1,ITGB3,MTOR,LTA	LTA,CD40LG,ITGB3,IL4
Signaling events mediated by PTP1B(N)	16	10	4		TXN,CSF1,EGFR,EGF,LAT,LCK,LEP,PDGFRB,STAT3,FCGR2A,SOCS3,BLK,SRC,CSF1R,AKT1,PRL	INS,CSF1,EGFR,RHOA,LCK,FCGR2A,BLK,ITGB3,PRL,TYK2	ITGA2B,ITGB3,LEP,FCGR2A
Beta2 integrin cell surface interactions(N)	16	6	4		C3,TGFBI,FGA,FGB,KNG1,JAM3,VCAM1,CD40LG,PLAT,PLAU,CYR61,ICAM1,FCGR2A,ITGAL,ITGB2,PROC	C3,CD40LG,ICAM1,FCGR2A,ITGAM,ITGAX	CD40LG,ITGAL,GP1BA,FCGR2A
Hypertrophic cardiomyopathy (HCM)(K)			4				TGFB1,ITGA2B,ITGB3,IL6
Platelet Adhesion to exposed collagen(R)			4				GP6,FCER1G,GP1BA,VWF
Urokinase-type plasminogen activator (uPA) and uPAR-mediated signaling(N)	22	10	3		RAC1,HGF,ELANE,MMP13,MMP12,FPR1,PLG,LRP1,TGFB1,EGFR,FGA,FGB,PDGFRB,PLAU,MMP9,VTN,MMP3,ITGB2,ITGB1,SRC,ITGAV,FN1	HGF,ELANE,TGFB1,EGFR,MMP9,MMP3,ITGB3,ITGB1,ITGAM,CTSG	TGFB1,ITGB3,PLG
Beta3 integrin cell surface interactions(N)	17		3		SPP1,TGFBR2,TGFBI,COL1A1,HMGB1,FGA,FGB,VEGFA,PDGFRB,KDR,PLAU,CYR61,THBS1,VTN,ITGAV,FN1,PECAM1		CD47,ITGA2B,ITGB3
Formation of Fibrin Clot (Clotting Cascade)(R)	10		3		A2M,SERPING1,F3,F2,TFPI,SERPINC1,FGA,FGB,KNG1,PROC		PF4,GP1BA,VWF
Alcoholism(K)		46				HIST2H2AA3,HIST1H2BO,HIST1H2BM,HIST1H2BN,HIST1H2BK,GRIN2B,HIST1H2BL,HIST1H2BI,HIST1H2BJ,GRIN2A,H2BFWT,MAPK1,H3F3A,H3F3C,HIST2H2AB,HIST2H2AC,HIST2H2BE,HIST2H2BF,HIST1H2AB,HIST1H2AC,HIST1H2AA,HIST1H2AG,HIST1H2AD,HIST1H2BA,HIST1H2BB,HIST1H2BC,HIST1H2BD,HIST1H2BH,HIST1H2AH,HIST1H2AJ,HIST1H4L,H2AFB2,H2AFB1,HIST1H4A,HIST1H4G,HIST1H3A,HIST3H2A,H2AFY2,H2AFV,H2AFZ,H2AFY,H2AFX,H2AFJ,HIST3H2BB,HIST3H3,HIST2…
Epstein-Barr virus infection(K)	52	33			MAP2K7,MAP2K6,SYK,PIK3CG,PIK3CD,HLA-DQA2,HLA-DQA1,JUN,MAPK9,HLA-DPA1,MAPK8,HLA-DRA,HLA-DRB1,HLA-DRB3,NFKBIA,HSPA1A,HSPA1B,HLA-DRB4,HLA-DPB1,TP53,HLA-DQB1,IL10,HLA-A,HLA-C,HLA-B,HLA-E,TNFAIP3,TRAF1,TRAF6,TRAF5,DDX58,CDKN1A,HDAC1,IKBKB,PTMA,VIM,HSPA8,CD44,IFNG,CD40,CD38,CD58,ICAM1,BCL2,IL10RA,STAT3,CD19,MAPK14,ITGAL,PLCG2,AKT1,IRAK1	SYK,PIK3CG,HLA-DQA2,HLA-DQA1,HLA-DPA1,EIF2AK2,HLA-DRA,HLA-DRB1,HLA-DRB3,HSPA1A,HSPA1B,HLA-DRB4,HLA-DRB5,HLA-DPB1,TP53,HLA-DQB1,IL10,HLA-C,TNFAIP3,CDKN1A,HSPA8,CD44,IFNG,CD40,CD38,ICAM1,IL10RA,BCL2,CD19,MAPK14,TYK2,CR2,IRF3
Post-translational protein modification(R)		32				HIST2H2AA3,HIST1H2BO,HIST1H2BM,HIST1H2BN,HIST1H2BK,HIST1H2BL,HIST1H2BJ,H1F0,F2,GAS6,H3F3A,HIST2H2AC,HIST1H1E,HIST2H2BE,HIST1H2AB,HIST1H2AC,HIST1H2AD,HIST1H2BA,HIST1H2BB,HIST1H2BC,HIST1H2BD,HIST1H2BH,HIST1H2AJ,H2AFB1,HIST1H3A,H2AFZ,H2AFX,CALR,ST6GAL1,HIST3H2BB,HIST2H3A,PROS1
Mitotic M-M/G1 phases(R)		29				HIST2H2AA3,HIST1H2BO,HIST1H2BM,HIST1H2BN,HIST1H2BK,HIST1H2BL,HIST1H2BJ,H3F3A,HIST2H2AC,HIST2H2BE,HIST1H2AB,HIST1H2AC,HIST1H2AD,PPP2CB,HIST1H2BA,HIST1H2BB,HIST1H2BC,HIST1H2BD,HIST1H2BH,HIST1H2AJ,H2AFB1,HIST1H4A,HIST1H3A,H2AFZ,H2AFX,HIST3H2BB,HIST3H3,HIST2H3A,PSME3
Epigenetic pathways(R)		28				HIST2H2AA3,HIST1H2BO,HIST1H2BM,HIST1H2BN,HIST1H2BK,HIST1H2BL,HIST1H2BJ,PCNA,H3F3A,HIST2H2AC,HIST2H2BE,HIST1H2AB,HIST1H2AC,HIST1H2AD,HIST1H2BA,HIST1H2BB,HIST1H2BC,HIST1H2BD,HIST1H2BH,HIST1H2AJ,H2AFB1,HIST1H4A,HIST1H3A,H2AFZ,H2AFX,HIST3H2BB,HIST2H3A,DNMT1
RNA Polymerase I, RNA Polymerase III, and Mitochondrial Transcription(R)		27				HIST2H2AA3,HIST1H2BO,HIST1H2BM,HIST1H2BN,HIST1H2BK,HIST1H2BL,HIST1H2BJ,H3F3A,HIST2H2AC,HIST2H2BE,HIST1H2AB,HIST1H2AC,HIST1H2AD,HIST1H2BA,HIST1H2BB,HIST1H2BC,HIST1H2BD,HIST1H2BH,HIST1H2AJ,H2AFB1,HIST1H4A,HIST1H3A,H2AFZ,H2AFX,HIST3H2BB,HIST2H3A,SSB
Meiosis(R)		27				HIST2H2AA3,HIST1H2BO,HIST1H2BM,HIST1H2BN,HIST1H2BK,HIST1H2BL,HIST1H2BJ,H3F3A,HIST2H2AC,HIST2H2BE,HIST1H2AB,HIST1H2AC,HIST1H2AD,HIST1H2BA,HIST1H2BB,HIST1H2BC,HIST1H2BD,HIST1H2BH,HIST1H2AJ,H2AFB1,HIST1H4A,HIST1H3A,H2AFZ,H2AFX,HIST3H2BB,HIST3H3,HIST2H3A
Chromosome Maintenance(R)		25				HIST2H2AA3,HIST1H2BO,HIST1H2BM,HIST1H2BN,HIST1H2BK,HIST1H2BL,HIST1H2BJ,PCNA,HIST2H2AC,HIST2H2BE,HIST1H2AB,HIST1H2AC,HIST1H2AD,HIST1H2BA,HIST1H2BB,HIST1H2BC,HIST1H2BD,HIST1H2BH,HIST1H2AJ,H2AFB1,HIST1H4A,H2AFZ,H2AFX,HIST3H2BB,HIST3H3
Complement cascade(R)		22				C4A,C4B,IGLV8-61,C8G,C8A,C8B,C7,C9,C3,C6,C5,C2,C4BPA,C1QC,C1QA,C1QB,CRP,PROS1,MBL2,C1R,C1S,CR1
Transcriptional misregulation in cancer(K)	29	21			TGFBR2,ATM,ELANE,TP53,CSF2,IL3,IL6,IL8,IGF1,DDIT3,TRAF1,MET,CDKN1A,HDAC1,IGF1R,REL,FLT1,CD40,PLAT,PLAU,PPARG,GZMB,PBX1,CD14,MMP9,MMP3,CSF1R,CD86,MPO	BCL2L1,H3F3A,H3F3C,ELANE,TP53,CSF2,IL6,IL8,CDKN1A,HIST1H3A,CD40,PPARG,GZMB,FCGR1A,BCL6,MMP9,MMP3,HIST3H3,ITGAM,HIST2H3A,CD86
Signaling by PDGF(R)	40	19			HRAS,PIK3CG,PIK3CD,MAPK1,MAPK3,ERBB2,SPP1,FGF8,FGF1,FGF2,PLG,EGFR,COL1A1,EGF,VAV1,FURIN,CDKN1A,LCK,CREB1,COL5A2,PDGFRB,PLAT,PTEN,COL2A1,KIT,STAT6,THBS1,THBS2,CD28,STAT1,STAT3,CD19,FGFR1,SRC,MTOR,AKT1,PRKCA,PRKCD,CD86,CD80	PIK3CG,MAPK1,ERBB3,ERBB2,SPP1,EGFR,CDKN1A,LCK,COL2A1,STAT6,CD28,ITPR3,STAT1,CD19,MTOR,PRKCD,CD86,CD80,TNRC6A
Signaling by SCF-KIT(R)	32	18			HRAS,PIK3CG,PIK3CD,MAPK1,MAPK3,ERBB2,RAC1,FGF8,FGF1,FGF2,EGFR,EGF,VAV1,CDKN1A,LCK,CREB1,PDGFRB,PTEN,KIT,CD28,STAT1,STAT3,CD19,CMA1,MMP9,FGFR1,SRC,MTOR,AKT1,PRKCA,CD86,CD80	PIK3CG,MAPK1,ERBB3,ERBB2,EGFR,CDKN1A,LCK,SH2B2,CD28,STAT1,CD19,MMP9,SOCS1,SOCS6,MTOR,CD86,CD80,TNRC6A
Signaling by ERBB4(R)	28	17			HRAS,PIK3CG,PIK3CD,MAPK1,MAPK3,ERBB2,FGF8,FGF1,FGF2,CXCL12,EGFR,EGF,VAV1,CDKN1A,ESR1,LCK,CREB1,PDGFRB,PTEN,KIT,CD28,CD19,FGFR1,MTOR,AKT1,PRL,CD86,CD80	PIK3CG,MAPK1,ERBB3,ERBB2,GHR,CXCL12,EGFR,CDKN1A,ESR1,LCK,CD28,CD19,MTOR,PRL,CD86,CD80,TNRC6A
Apoptosis(R)	25	17			FAS,H1F0,ROCK1,MAPK8,TP53,FADD,HMGB1,HMGB2,TNFSF10,CASP7,VIM,BAX,BAK1,GZMB,TNFRSF10B,BID,BCL2,BBC3,FASLG,AKT1,GSN,PRKCD,PRKCQ,TNF,TNFRSF1A	FAS,H1F0,BCL2L1,HIST1H1E,TP53,HMGB1,TNFSF10,CASP8,MITF,GZMB,BCL2,CFLAR,FASLG,PRKCD,PSME3,TNF,TNFRSF1A
TCR signaling(R)	19	15			HLA-DQA2,HLA-DQA1,HLA-DPA1,HLA-DRA,HLA-DRB1,HLA-DRB3,NFKBIA,HLA-DRB4,HLA-DPB1,HLA-DQB1,TRAF6,LAT,IKBKB,LCK,CD4,PTEN,TRBV12-3,PRKCQ,PTPRC	HLA-DQA2,HLA-DQA1,HLA-DPA1,HLA-DRA,HLA-DRB1,HLA-DRB3,HLA-DRB4,HLA-DRB5,HLA-DPB1,HLA-DQB1,LCK,CD4,TRBV12-3,CD247,PTPRC
MHC class II antigen presentation(R)	20	14			HLA-DQA2,HLA-DQA1,HLA-DPA1,HLA-DRA,HLA-DRB1,HLA-DRB3,HLA-DRB4,HLA-DPB1,HLA-DOA,HLA-DOB,HLA-DQB1,HLA-DMB,HLA-DMA,CD74,CTSL1,CTSA,CTSK,CTSD,CTSB,CENPE	HLA-DQA2,HLA-DQA1,HLA-DPA1,HLA-DRA,HLA-DRB1,HLA-DRB3,HLA-DRB4,HLA-DRB5,HLA-DPB1,HLA-DOA,HLA-DOB,HLA-DQB1,HLA-DMB,HLA-DMA
Spliceosome(K)		14				HSPA1A,HSPA1B,SNRPD3,SNRPD1,SNRPD2,SNRPB2,HSPA8,SNRNP70,SNRPB,SNRPA,SNRPC,SNRPF,SNRPE,ALYREF
Leukocyte transendothelial migration(K)	22	13			ACTG1,PIK3CG,ROCK1,ROCK2,PIK3CD,RAC1,CXCL12,VAV1,JAM3,VCAM1,ICAM1,MAPK14,MMP9,MMP2,ITGAL,ITGB2,ITGB1,PLCG2,CXCR4,PRKCA,ACTB,PECAM1	PIK3CG,CXCL12,ACTN4,ACTN1,ACTN2,ACTN3,RHOA,ICAM1,MAPK14,MMP9,ITGB1,ITGAM,CXCR4
Apoptosis(K)	25	12			FAS,PIK3CG,PIK3CD,NFKBIA,ATM,TP53,IL3,IL1B,IL1A,FADD,NGF,TNFSF10,IKBKB,CASP7,BAX,MYD88,TNFRSF10B,TNFRSF10D,BID,BCL2,FASLG,AKT1,IRAK1,TNF,TNFRSF1A	FAS,PIK3CG,BCL2L1,TP53,NGF,TNFSF10,CASP8,BCL2,CFLAR,FASLG,TNF,TNFRSF1A
Prostate cancer(K)	22	12			HRAS,PIK3CG,PIK3CD,MAPK1,MAPK3,ERBB2,NFKBIA,TP53,IGF1,EGFR,EGF,CDKN1A,IKBKB,IGF1R,CREB1,HSP90B1,PDGFRB,PTEN,BCL2,FGFR1,MTOR,AKT1	PIK3CG,MAPK1,ERBB2,INS,TP53,EGFR,CDKN1A,HSP90B1,BCL2,MTOR,HSP90AB1,HSP90AA1
SHP2 signaling(N)	18	12			HRAS,ANGPT1,IL6R,IL6,IGF1,IL2,EGFR,TEK,EGF,LCK,IGF1R,IL6ST,IFNG,VEGFA,PDGFRB,KDR,STAT1,IL2RA	IL6,IL2,EGFR,RHOA,LCK,IFNG,VEGFA,KDR,NOS3,STAT1,IFNGR1,IL2RA
Primary immunodeficiency(K)	12	12			BTK,ICOS,LCK,CD4,CD40,CD40LG,ADA,CD19,CIITA,CD8A,TAP2,PTPRC	ICOS,TNFRSF13B,TNFRSF13C,LCK,CD4,CD40,CD40LG,CD19,CIITA,CD8A,TAP2,PTPRC
Fc epsilon RI signaling pathway(K)	29	11			HRAS,BTK,MAP2K7,MAP2K6,SYK,PIK3CG,PIK3CD,MAPK1,MAPK3,MAPK9,MAPK8,RAC1,CSF2,IL4,IL3,IL5,IL13,VAV1,LAT,PLA2G2A,PLA2G4A,PLA2G6,PLA2G3,MAPK14,PLCG2,AKT1,PRKCA,PRKCD,TNF	SYK,PIK3CG,MAPK1,CSF2,IL4,IL13,FCER1G,MAPK14,MS4A2,PRKCD,TNF
Thromboxane A2 receptor signaling(N)	17	11			SYK,ROCK1,RAC1,GNAQ,EGFR,EGF,LCK,VCAM1,ICAM1,MAPK14,BLK,SRC,AKT1,PRKCA,PRKCH,PRKCD,PRKCQ	SYK,SELE,EGFR,RHOA,LCK,NOS3,ICAM1,MAPK14,BLK,PRKCD,TGM2
IL6-mediated signaling events(N)	20	10			A2M,MAP2K6,JUN,RAC1,IL6R,IL6,TIMP1,VAV1,TNFSF11,HSP90B1,IL6ST,STAT1,STAT3,MAPK14,SOCS3,MCL1,CRP,AKT1,FOS,PRKCD	BCL2L1,IL6,HSP90B1,MITF,STAT1,MAPK14,CRP,PRKCD,TYK2,IRF1
Interleukin signaling pathway(P)	19	10			IL23A,IL4R,IL8,IL7,IL16,IL18,IL13,IL15,IL1A,IL21,IKBKB,IL6ST,STAT6,IL10RA,MTOR,CXCR1,AKT1,FOS,IL2RA	IL23A,IL8,IL16,IL18,IL13,IL21,STAT6,IL10RA,MTOR,IL2RA
Integrins in angiogenesis(N)	18	10			ROCK1,MAPK1,MAPK3,RAC1,SPP1,TGFBR2,FGF2,CSF1,IGF1,IGF1R,VEGFA,KDR,VTN,SRC,ITGAV,CSF1R,FN1,AKT1	MAPK1,SPP1,CSF1,CASP8,RHOA,VEGFA,KDR,MFGE8,ITGB3,HSP90AA1
TCR signaling in naive CD8+ T cells(N)	17	10			HRAS,MAP3K8,HLA-A,TRAF6,VAV1,LAT,IKBKB,LCK,PRF1,CD28,CD8A,AKT1,PRKCA,PRKCQ,CD86,CD80,PTPRC	B2M,LCK,PRF1,CD28,CD8A,CD86,CD80,CD247,RASGRP1,PTPRC
Signaling events mediated by TCPTP(N)	15	10			HGF,CSF1,EGFR,EGF,MET,VEGFA,PDGFRB,KDR,STAT6,STAT1,STAT3,ITGB1,SRC,CSF1R,ITGA1	EIF2AK2,INS,HGF,CSF1,EGFR,VEGFA,KDR,STAT6,STAT1,ITGB1
Signaling events mediated by VEGFR1 and VEGFR2(N)	15	10			MAP2K6,ROCK1,MAPK1,MAPK3,FLT1,VEGFA,KDR,SH2D2A,MAPK14,VTN,SRC,ITGAV,AKT1,PRKCA,PRKCD	MAPK1,RHOA,VEGFA,KDR,NOS3,MAPK14,ITGB3,HSP90AB1,HSP90AA1,PRKCD
Nucleotide-binding domain, leucine rich repeat containing receptor (NLR) signaling pathways(R)	14	10			MAP2K6,NOD2,NOD1,TXN,TNFAIP3,TRAF6,P2RX7,IKBKB,MEFV,BCL2,MAPK14,IRAK1,NLRP3,NLRP1	BCL2L1,NOD2,TNFAIP3,AIM2,P2RX7,CASP8,BCL2,MAPK14,HSP90AB1,NLRP1
Amyotrophic lateral sclerosis (ALS)(K)	12	10			MAP3K5,MAP2K6,RAC1,TP53,CAT,BAX,BID,BCL2,MAPK14,TNF,TNFRSF1A,TNFRSF1B	GRIN2B,GRIN2A,BCL2L1,TP53,RAB5A,BCL2,MAPK14,TNF,TNFRSF1A,TNFRSF1B
Syndecan-4-mediated signaling events(N)	17	9			F2,TFPI,RAC1,FGF2,PLG,CXCL12,CCL5,MDK,THBS1,MMP9,SDCBP,FGFR1,ITGB1,FN1,CXCR4,PRKCA,PRKCD	F2,CXCL12,ACTN1,TNFRSF13B,RHOA,MMP9,ITGB1,CXCR4,PRKCD
IL2 signaling events mediated by STAT5(N)	9	9			IL4,IL2,CDK6,LCK,PRF1,BCL2,FASLG,LTA,IL2RA	BCL2L1,IL4,IL2,LCK,PRF1,BCL2,FASLG,LTA,IL2RA
classical complement pathway(B)		9				C8G,C8A,C9,C3,C6,C5,C1QC,C1QA,C1QB
HIV-1 Nef: Negative effector of Fas and TNF-alpha(N)	13	8			MAP3K5,FAS,MAP2K7,MAPK8,NFKBIA,FADD,TRAF1,CASP7,BID,BCL2,FASLG,TNF,TNFRSF1A	FAS,CASP8,BCL2,CFLAR,FASLG,TNF,CD247,TNFRSF1A
activation of csk by camp-dependent protein kinase inhibits signaling through the t cell receptor(B)	10	7			F2,MAPK8,HLA-DRB1,ERBB2,CCL4,ADRB2,CCR5,CCR3,CXCR4,PTPRC	F2,HLA-DRB1,ERBB2,EDN1,CCR5,CXCR4,PTPRC
IL2 signaling events mediated by PI3K(N)		7				BCL2L1,IL2,LCK,BCL2,MTOR,HSP90AA1,IL2RA
lectin induced complement pathway(B)		7				C8G,C8A,C9,C3,C6,C5,MBL2
Alpha9 beta1 integrin signaling events(N)	12	6			ADAM8,RAC1,SPP1,CSF2,VCAM1,VEGFC,VEGFA,NOS2,ADAM15,ITGB1,SRC,FN1	SPP1,CSF2,VEGFA,NOS2,ITGB1,TGM2
CD40/CD40L signaling(N)	12	6			JUN,MAPK9,MAPK8,NFKBIA,TNFAIP3,TRAF1,TRAF6,CD40,CD40LG,CBLB,MAPK14,AKT1	BCL2L1,TNFAIP3,C4BPA,CD40,CD40LG,MAPK14
alternative complement pathway(B)		6				C8G,C8A,C9,C3,C6,C5
DNA replication(P)		6				PCNA,H3F3A,H3F3C,HIST1H3A,HIST3H3,HIST2H3A
p53 signaling pathway(B)		5				PCNA,TP53,CDKN1A,GADD45A,BCL2
GPCR ligand binding(R)	66				AGTR1,LTB4R,GPER,F2,ADCYAP1,PENK,C3,C5,FPR1,CCL20,CCL21,IL8,CCL19,HTR2A,CXCL11,CXCL12,CXCL10,CCL3,CCL2,CX3CL1,CCL5,CCL4,CXCL16,KNG1,PTGER2,PTGER4,ADRB2,VIP,TAC1,ANXA1,S1PR2,S1PR3,S1PR1,C5AR1,CCR6,CCR5,CCR3,CCR2,CX3CR1,POMC,CD55,CCL3L1,SAA1,ADM,CXCL1,CXCL5,CCR1,CXCL9,CXCL6,AGT,F2RL1,VIPR1,WNT1,SST,CXCR1,CXCR2,CXCR3,CD97,CXCR5,CXCR4,CXCR6,CALCRL,RAMP2,CALCA,CRH,F2R
Focal adhesion(K)	49				HRAS,PGF,ACTG1,PIK3CG,ROCK1,ROCK2,PIK3CD,MAPK1,JUN,MAPK3,MAPK9,MAPK8,ERBB2,RAC1,SPP1,HGF,FLNA,IGF1,EGFR,COL1A1,EGF,MET,VAV1,IGF1R,FLT1,FLT4,COL5A2,VEGFB,VEGFC,VEGFA,PDGFRB,KDR,LAMA5,PTEN,COL11A1,COL2A1,BCL2,THBS1,THBS2,VTN,ITGB1,SRC,ITGAV,FN1,ITGA1,AKT1,PRKCA,ACTB,TNXB
Epithelial cell signaling in Helicobacter pylori infection(K)	42				JUN,MAPK9,MAPK8,NFKBIA,ATP6V0B,ATP6V0C,RAC1,NOD1,IL8,ATP6AP1,EGFR,CCL5,MET,IKBKB,ATP6V1H,ATP6V1D,ATP6V1F,ATP6V1A,JAM3,TCIRG1,ATP6V1G3,ATP6V0E2,ATP6V0E1,ATP6V0D1,ATP6V0D2,ATP6V1C1,ATP6V1C2,CXCL1,ATP6V1G2,ATP6V1G1,ATP6V1E1,MAPK14,ATP6V1E2,ATP6V0A1,ATP6V0A4,ATP6V0A2,ATP6V1B2,ATP6V1B1,SRC,PLCG2,CXCR1,CXCR2
Extracellular matrix organization(R)	39				BSG,SERPINH1,COL14A1,ELANE,MMP14,MMP13,MMP12,PLG,LRP1,TGFB3,TGFB1,TGFB2,COL1A1,MFAP4,TIMP1,FURIN,COL5A2,GDF5,PLOD1,CTSL1,COL18A1,LAMA5,BMP7,COL11A1,COL2A1,CMA1,MMP9,MMP8,MMP7,VTN,MMP3,MMP2,MMP1,ITGB1,ITGAV,FN1,DDR1,CTSB,ACAN
Endocytosis(K)	33				HRAS,HSPA1A,HSPA1B,TGFBR1,TGFBR2,TFRC,TGFB3,TGFB1,TGFB2,EGFR,HLA-A,HLA-C,HLA-B,HLA-E,EGF,TRAF6,MET,ADRB2,IGF1R,HSPA8,FLT1,CCR5,KDR,CBLB,KIT,SRC,FOLR2,CSF1R,CXCR1,CXCR2,CXCR4,IL2RA,F2R
NGF signalling via TRKA from the plasma membrane(R)	33				HRAS,PIK3CG,PIK3CD,MAPK1,MAPK3,ERBB2,ADCYAP1,FGF8,FGF1,FGF2,DUSP1,EGFR,NGF,EGF,VAV1,CDKN1A,LCK,CREB1,PDGFRB,PTEN,KIT,CD28,STAT3,CD19,MAPK14,FGFR1,SRC,MTOR,AKT1,PRKCA,PRKCD,CD86,CD80
Signaling by Insulin receptor(R)	32				HRAS,MAPK1,MAPK3,ATP6V0B,ATP6V0C,FGF8,FGF1,FGF2,ATP6V1H,ATP6V1D,ATP6V1F,ATP6V1A,TCIRG1,ATP6V1G3,ATP6V0E2,ATP6V0E1,ATP6V0D1,ATP6V0D2,ATP6V1C1,ATP6V1C2,ATP6V1G2,ATP6V1G1,ATP6V1E1,ATP6V1E2,ATP6V0A1,ATP6V0A4,ATP6V0A2,TLR9,FGFR1,ATP6V1B2,ATP6V1B1,MTOR
Regulation of actin cytoskeleton(K)	30				HRAS,ACTG1,PIK3CG,ROCK1,ROCK2,PIK3CD,MAPK1,F2,MAPK3,PFN1,RAC1,FGF8,FGF1,FGF2,EGFR,EGF,VAV1,PDGFRB,CD14,FGFR1,ITGAL,ITGB2,ITGB1,SRC,ITGAV,FN1,ITGA1,GSN,ACTB,F2R
Signaling by FGFR in disease(R)	30				HRAS,PIK3CG,PIK3CD,MAPK1,MAPK3,ERBB2,FGF8,FGF1,FGF2,EGFR,EGF,VAV1,CDKN1A,LCK,CREB1,PDGFRB,PTEN,KIT,CD28,STAT1,STAT3,CD19,FGFR1,SRC,MTOR,AKT1,PRKCA,PRKCD,CD86,CD80
Immunoregulatory interactions between a Lymphoid and a non-Lymphoid cell(R)	29				KLRD1,IGLV7-43,KLRC1,KIR2DS2,CD200,C3,MICB,MICA,EGFR,HLA-A,HLA-C,HLA-B,HLA-E,VCAM1,CD6,CD40,LILRB2,CD40LG,FCGR3A,ICAM1,TRBV12-3,CD19,FCGR2B,KIR2DL3,ITGAL,KLRK1,ITGB2,ITGB1,CD8A
Signaling by EGFR in Cancer(R)	28				HRAS,PIK3CG,PIK3CD,MAPK1,MAPK3,ERBB2,FGF8,FGF1,FGF2,EGFR,EGF,VAV1,CDKN1A,LCK,CREB1,PDGFRB,PTEN,KIT,CD28,CD19,FGFR1,SRC,MTOR,AKT1,PRKCA,PRKCD,CD86,CD80
Signaling by EGFR(R)	28				HRAS,PIK3CG,PIK3CD,MAPK1,MAPK3,ERBB2,FGF8,FGF1,FGF2,EGFR,EGF,VAV1,CDKN1A,LCK,CREB1,PDGFRB,PTEN,KIT,CD28,CD19,FGFR1,SRC,MTOR,AKT1,PRKCA,PRKCD,CD86,CD80
Signaling by ERBB2(R)	28				HRAS,PIK3CG,PIK3CD,MAPK1,MAPK3,ERBB2,FGF8,FGF1,FGF2,EGFR,EGF,VAV1,CDKN1A,LCK,CREB1,PDGFRB,PTEN,KIT,CD28,CD19,FGFR1,SRC,MTOR,AKT1,PRKCA,PRKCD,CD86,CD80
Signaling by FGFR(R)	28				HRAS,PIK3CG,PIK3CD,MAPK1,MAPK3,ERBB2,FGF8,FGF1,FGF2,EGFR,EGF,VAV1,CDKN1A,LCK,CREB1,PDGFRB,PTEN,KIT,CD28,CD19,FGFR1,SRC,MTOR,AKT1,PRKCA,PRKCD,CD86,CD80
Vibrio cholerae infection(K)	28				ACTG1,ATP6V0B,ATP6V0C,ATP6AP1,ATP6V1H,ATP6V1D,ATP6V1F,ATP6V1A,TCIRG1,ATP6V1G3,ATP6V0E2,ATP6V0E1,ATP6V0D1,ATP6V0D2,ATP6V1C1,ATP6V1C2,ATP6V1G2,ATP6V1G1,ATP6V1E1,ATP6V1E2,ATP6V0A1,ATP6V0A4,ATP6V0A2,ATP6V1B2,ATP6V1B1,PLCG2,PRKCA,ACTB
Iron uptake and transport(R)	27				ATP6V0B,ATP6V0C,TFRC,HMOX1,ATP6V1H,ATP6V1D,ATP6V1F,ATP6V1A,TCIRG1,FTL,ATP6V1G3,ATP6V0E2,ATP6V0E1,ATP6V0D1,ATP6V0D2,ATP6V1C1,ATP6V1C2,TF,ATP6V1G2,ATP6V1G1,ATP6V1E1,ATP6V1E2,ATP6V0A1,ATP6V0A4,ATP6V0A2,ATP6V1B2,ATP6V1B1
Neurotrophin signaling pathway(K)	24				HRAS,MAP3K5,MAP2K7,PIK3CG,PIK3CD,MAPK1,JUN,MAPK3,MAPK9,MAPK8,NFKBIA,RAC1,TP53,NGF,TRAF6,IKBKB,BAX,BCL2,MAPK14,PLCG2,FASLG,AKT1,IRAK1,PRKCD
Oxidative phosphorylation(K)	24				ATP6V0B,ATP6V0C,ATP6AP1,ATP6V1H,ATP6V1D,ATP6V1F,ATP6V1A,TCIRG1,ATP6V1G3,ATP6V0E2,ATP6V0E1,ATP6V0D1,ATP6V0D2,ATP6V1C1,ATP6V1C2,ATP6V1G2,ATP6V1G1,ATP6V1E1,ATP6V1E2,ATP6V0A1,ATP6V0A4,ATP6V0A2,ATP6V1B2,ATP6V1B1
Integrin signalling pathway(P)	23				HRAS,ACTG1,MAP3K5,PIK3CG,PIK3CD,MAPK3,MAPK9,MAPK8,RAC1,COL14A1,FLNA,COL1A1,COL5A2,COL11A1,COL2A1,ITGAL,ITGB2,ITGB1,SRC,ITGAV,FN1,ITGA1,ACTB
Synaptic vesicle cycle(K)	23				ATP6V0B,ATP6V0C,ATP6V1H,ATP6V1D,ATP6V1F,ATP6V1A,TCIRG1,ATP6V1G3,ATP6V0E2,ATP6V0E1,ATP6V0D1,ATP6V0D2,ATP6V1C1,ATP6V1C2,ATP6V1G2,ATP6V1G1,ATP6V1E1,ATP6V1E2,ATP6V0A1,ATP6V0A4,ATP6V0A2,ATP6V1B2,ATP6V1B1
Beta1 integrin cell surface interactions(N)	22				SPP1,TGFBI,COL1A1,MDK,FGA,FGB,VCAM1,COL5A2,VEGFA,COL18A1,LAMA5,PLAU,COL11A1,COL2A1,THBS1,THBS2,CD14,VTN,ITGB1,ITGAV,FN1,ITGA1
Lysosome(K)	22				ACP5,PPT1,ATP6V0B,ATP6V0C,ATP6AP1,DNASE2,ATP6V1H,TCIRG1,CTSL1,SLC11A1,CD68,ATP6V0D1,ATP6V0D2,ATP6V0A1,ATP6V0A4,ATP6V0A2,GNS,CTSA,LAPTM5,CTSK,CTSD,CTSB
Melanoma(K)	22				HRAS,PIK3CG,PIK3CD,MAPK1,MAPK3,HGF,FGF8,FGF1,FGF2,TP53,IGF1,CDKN2A,EGFR,EGF,MET,CDKN1A,CDK6,IGF1R,PDGFRB,PTEN,FGFR1,AKT1
PI3K/AKT Signaling in Cancer(R)	22				PIK3CG,PIK3CD,ERBB2,FGF8,FGF1,FGF2,EGFR,EGF,VAV1,CDKN1A,LCK,CREB1,PDGFRB,PTEN,KIT,CD28,CD19,FGFR1,MTOR,AKT1,CD86,CD80
PIP3 activates AKT signaling(R)	22				PIK3CG,PIK3CD,ERBB2,FGF8,FGF1,FGF2,EGFR,EGF,VAV1,CDKN1A,LCK,CREB1,PDGFRB,PTEN,KIT,CD28,CD19,FGFR1,MTOR,AKT1,CD86,CD80
Collecting duct acid secretion(K)	21				ATP6V0C,ATP6V1D,ATP6V1F,ATP6V1A,TCIRG1,ATP6V1G3,ATP6V0E2,ATP6V0E1,ATP6V0D1,ATP6V0D2,ATP6V1C1,ATP6V1C2,ATP6V1G2,ATP6V1G1,ATP6V1E1,ATP6V1E2,ATP6V0A1,ATP6V0A4,ATP6V0A2,ATP6V1B2,ATP6V1B1
GnRH signaling pathway(K)	20				HRAS,MAP2K7,MAP2K6,MAPK1,JUN,MAPK3,MAPK9,MAPK8,MMP14,GNAQ,EGFR,PLA2G2A,PLA2G4A,PLA2G6,PLA2G3,MAPK14,MMP2,SRC,PRKCA,PRKCD
Chronic myeloid leukemia(K)	19				HRAS,PIK3CG,PIK3CD,MAPK1,MAPK3,NFKBIA,TGFBR1,TGFBR2,TP53,TGFB3,TGFB1,TGFB2,CDKN2A,CDKN1A,HDAC1,IKBKB,CDK6,CBLB,AKT1
ErbB signaling pathway(K)	19				HRAS,MAP2K7,PIK3CG,PIK3CD,MAPK1,JUN,MAPK3,MAPK9,MAPK8,ERBB2,EGFR,EGF,CDKN1A,CBLB,SRC,PLCG2,MTOR,AKT1,PRKCA
FGF signaling pathway(P)	19				HRAS,MAP3K5,PIK3CG,PIK3CD,MAPK1,MAPK3,MAPK9,MAPK8,RAC1,FGF8,FGF1,FGF2,MAPK14,FGFR1,PLCG2,AKT1,PRKCA,PRKCH,PRKCQ
Glioma(K)	19				HRAS,PIK3CG,PIK3CD,MAPK1,MAPK3,TP53,IGF1,CDKN2A,EGFR,EGF,CDKN1A,CDK6,IGF1R,PDGFRB,PTEN,PLCG2,MTOR,AKT1,PRKCA
Shigellosis(K)	19				ACTG1,ROCK1,ROCK2,MAPK1,MAPK3,MAPK9,MAPK8,NFKBIA,PFN1,RAC1,NOD2,NOD1,IL8,IKBKB,CD44,MAPK14,ITGB1,SRC,ACTB
Alzheimer disease-presenilin pathway(P)	18				ACTG1,MMP28,MMP19,MMP14,MMP13,MMP12,LRP1,FURIN,CD44,NOTCH1,NOTCH4,MMP9,MMP8,MMP7,MMP2,MMP1,WNT1,ACTB
Small cell lung cancer(K)	18				PTGS2,PIK3CG,PIK3CD,NFKBIA,TP53,TRAF1,TRAF6,TRAF5,IKBKB,CDK6,LAMA5,PTEN,NOS2,BCL2,ITGB1,ITGAV,FN1,AKT1
keratinocyte differentiation(B)	17				MAP3K5,JUN,MAPK8,TRAF1,EGF,IKBKB,ETS2,BCL2,FASLG,AKT1,FOS,PRKCA,PRKCH,PRKCD,PRKCQ,TNF,TNFRSF1A
Adipocytokine signaling pathway(K)	16				MAPK9,MAPK8,NFKBIA,IKBKB,ADIPOQ,LEP,CD36,POMC,STAT3,SOCS3,MTOR,AKT1,PRKCQ,TNF,TNFRSF1A,TNFRSF1B
Ceramide signaling pathway(N)	16				MAPK1,MAPK3,MAPK8,NFKBIA,SPHK2,IGF1,FADD,EGF,BAX,BID,BCL2,AKT1,PRKCD,CTSD,TNF,TNFRSF1A
Vascular smooth muscle contraction(K)	16				AGTR1,ROCK1,ROCK2,MAPK1,MAPK3,GNAQ,PLA2G2A,PLA2G4A,PLA2G6,PLA2G3,CALCRL,PRKCA,RAMP2,PRKCH,PRKCD,PRKCQ
C-MYB transcription factor network(N)	15				HRAS,PTGS2,ELANE,CDKN2A,CDKN1A,CDK6,CD4,HSPA8,ADA,ETS2,KIT,BCL2,GSTM1,WNT1,CSF1R
FAS (CD95) signaling pathway(N)	14				BTK,FAS,MAP2K7,MAP2K6,SYK,MAPK9,MAPK8,FADD,IKBKB,BID,MAPK14,SRC,FASLG,AKT1
Inflammation mediated by chemokine and cytokine signaling pathway(P)	14				PIK3CG,ROCK1,PIK3CD,NFKBIA,CCL20,VAV1,IKBKB,IFNG,PTEN,STAT3,SOCS3,ITGAL,PLCG2,AKT1
Non-small cell lung cancer(K)	14				HRAS,PIK3CG,PIK3CD,MAPK1,MAPK3,ERBB2,TP53,CDKN2A,EGFR,EGF,CDK6,PLCG2,AKT1,PRKCA
p53 signaling pathway(K)	14				FAS,ATM,TP53,SERPINB5,IGF1,CDKN2A,CDKN1A,CDK6,BAX,PTEN,TNFRSF10B,BID,THBS1,BBC3
p75(NTR)-mediated signaling(N)	14				MAPK9,MAPK8,RAC1,TP53,PLG,NGF,TRAF6,FURIN,IKBKB,MYD88,MMP7,MMP3,AKT1,IRAK1
Adherens junction(K)	13				ACTG1,MAPK1,MAPK3,ERBB2,RAC1,TGFBR1,TGFBR2,EGFR,MET,IGF1R,FGFR1,SRC,ACTB
Long-term depression(K)	13				HRAS,MAPK1,MAPK3,RYR1,GNAQ,IGF1,IGF1R,PLA2G2A,PLA2G4A,PLA2G6,PLA2G3,PRKCA,CRH
Validated targets of C-MYC transcriptional repression(N)	13				ERBB2,DDIT3,CCL5,CDKN1A,HDAC1,CREB1,PDGFRB,SLC11A1,LGALS1,SFRP1,BCL2,DKK1,ITGB1
a6b1 and a6b4 Integrin signaling(N)	12				HRAS,MST1R,ERBB2,RAC1,IL1A,EGFR,EGF,MET,CASP7,ITGB1,AKT1,PRKCA
CDC42 signaling events(N)	12				HRAS,MAP2K7,MAP2K6,MAPK1,JUN,MAPK3,MAPK9,MAPK8,RAC1,MAPK14,SRC,MTOR
Endothelin signaling pathway(P)	12				PTGS2,PIK3CG,PIK3CD,MAPK1,MAPK3,GNAQ,FURIN,PLA2G4A,AKT1,PRKCA,PRKCH,PRKCQ
mTOR signaling pathway(K)	12				PGF,PIK3CG,PIK3CD,MAPK1,MAPK3,IGF1,HIF1A,VEGFB,VEGFC,VEGFA,MTOR,AKT1
p73 transcription factor network(N)	12				FAS,HSF1,IL4R,SERPINA1,CDKN1A,CDK6,BAX,BAK1,ADA,PIN1,MAPK14,BBC3
Regulation of retinoblastoma protein(N)	12				JUN,MAPK9,CSF2,TGFB2,CDKN2A,MET,CDKN1A,HDAC1,CDK6,PPARG,MAPK14,SFTPD
Apoptosis signaling pathway(P)	11				MAP3K5,PIK3CG,PIK3CD,TNFSF10,BAX,BAK1,BCL2,PRKCA,PRKCH,PRKCD,PRKCQ
Caspase cascade in apoptosis(N)	11				PARP1,CASP7,VIM,BAX,GZMB,BID,PRF1,BCL2,GSN,TNF,TNFRSF1A
Endometrial cancer(K)	11				HRAS,PIK3CG,PIK3CD,MAPK1,MAPK3,ERBB2,TP53,EGFR,EGF,PTEN,AKT1
FAS signaling pathway(P)	11				FAS,JUN,MAPK9,MAPK8,PARP1,FADD,CASP7,BID,FASLG,AKT1,GSN
Glypican 1 network(N)	11				TGFBR1,TGFBR2,FGF2,SERPINC1,LCK,FLT1,VEGFA,PLA2G2A,FGFR1,BLK,SRC
hiv-1 nef: negative effector of fas and tnf(B)	11				MAP3K5,MAPK1,MAPK8,FADD,TRAF1,BID,BCL2,FASLG,AKT1,TNF,TNFRSF1A
p53 pathway(P)	11				FAS,ATM,TP53,SERPINB5,HDAC1,BAX,PTEN,TNFRSF10B,TNFRSF10D,THBS1,AKT1
ras-independent pathway in nk cell-mediated cytotoxicity(B)	11				KLRC3,KLRD1,MAPK8,KLRC1,RAC1,HLA-A,VAV1,LAT,FCGR3A,CD28,AKT1
Role of Calcineurin-dependent NFAT signaling in lymphocytes(N)	11				MAP3K8,MAPK3,MAPK9,MAPK8,BAX,BCL2,MAPK14,PRKCA,PRKCH,PRKCD,PRKCQ
S1P3 pathway(N)	11				MAPK1,MAPK3,RAC1,GNAQ,FLT1,S1PR3,VEGFA,PDGFRB,SRC,AKT1,CXCR4
Signaling events mediated by Stem cell factor receptor (c-Kit)(N)	11				HRAS,MAPK3,MAPK8,VAV1,PTEN,KIT,BCL2,STAT1,STAT3,AKT1,EPO
TNF receptor signaling pathway(N)	11				MAP3K5,MAP2K7,TXN,FADD,TNFAIP3,TRAF1,IKBKB,STAT1,TNF,TNFRSF1A,TNFRSF1B
Validated transcriptional targets of TAp63 isoforms(N)	11				FAS,SERPINB5,JAG1,CDKN2A,VDR,CDKN1A,IKBKB,BAX,ADA,BBC3,PRKCD
Acute myeloid leukemia(K)	10				HRAS,PIK3CG,PIK3CD,MAPK1,MAPK3,IKBKB,KIT,STAT3,MTOR,AKT1
Alpha4 beta1 integrin signaling events(N)	10				RAC1,SPP1,MDK,VCAM1,THBS1,THBS2,CD14,ITGB1,SRC,FN1
Class I PI3K signaling events(N)	10				HRAS,BTK,SYK,RAC1,LAT,LCK,PTEN,BLK,SRC,PLCG2
Oxidative stress response(P)	10				JUN,MAPK9,MAPK8,TXN,DUSP1,DDIT3,PLA2G4A,BCL2,STAT1,MAPK14
p53 pathway(N)	10				MAPK9,MAPK8,ATM,TP53,CDKN2A,PIN1,MAPK14,NEDD8,AKT1,PRKCD
Plasma membrane estrogen receptor signaling(N)	10				HRAS,ROCK2,GNAQ,IGF1,ESR1,IGF1R,MMP9,MMP2,SRC,AKT1
Posttranslational regulation of adherens junction stability and dissassembly(N)	10				HRAS,RAC1,EGFR,EGF,MET,IGF1R,MMP7,MMP3,ROBO1,SRC
Regulation of Androgen receptor activity(N)	10				MAP2K6,JUN,MAPK8,NR2C1,HDAC1,NR3C1,REL,MAPK14,SRC,EGR1
Signaling events mediated by PRL(N)	10				ROCK1,MAPK1,MAPK3,RAC1,CDKN1A,AGT,ITGB1,SRC,ITGA1,EGR1
VEGFR1 specific signals(N)	10				PGF,MAPK1,MAPK3,HIF1A,FLT1,VEGFB,VEGFA,NRP1,AKT1,PRKCA
Canonical NF-kappaB pathway(N)	9				NFKBIA,ATM,NOD2,TNFAIP3,TRAF6,IKBKB,PRKCA,TNF,TNFRSF1A
ceramide signaling pathway(B)	9				MAPK1,MAPK8,FADD,IKBKB,BAX,BCL2,AKT1,TNF,TNFRSF1A
EPO signaling pathway(N)	9				HRAS,BTK,MAPK8,BCL2,STAT1,MAPK14,SOCS3,PLCG2,EPO
il-2 receptor beta chain in t cell activation(B)	9				MAPK8,PIN1,BCL2,SOCS3,PPIA,FASLG,AKT1,FOS,IL2RA
ion channels and their functional role in vascular endothelium(B)	9				F2,TRPV4,CCL4,KNG1,ADRB2,CCR5,CCR3,AKT1,CXCR4
nf-kb signaling pathway(B)	9				MAPK8,IL1A,FADD,TRAF6,IKBKB,TLR4,IRAK1,TNF,TNFRSF1A
RhoA signaling pathway(N)	9				MAP2K6,ROCK1,ROCK2,JUN,MAPK8,PTEN,CYR61,ITGB1,FOS
Arf6 signaling events(N)	8				AGTR1,HGF,GNAQ,EGFR,EGF,MET,ADRB2,SRC
corticosteroids and cardioprotection(B)	8				F2,MAPK8,CCL4,KNG1,ADRB2,NR3C1,ANXA1,AKT1
inactivation of gsk3 by akt causes accumulation of b-catenin in alveolar macrophages(B)	8				MAPK8,IKBKB,DKK1,TIRAP,TLR4,WNT1,AKT1,IRAK1
Regulation of p38-alpha and p38-beta(N)	8				MAP2K6,RAC1,DUSP1,TRAF6,LCK,MAPK14,BLK,SRC
role of beta-arrestins in the activation and targeting of map kinases(B)	8				F2,MAPK8,CCL4,ADRB2,CCR5,CCR3,AKT1,CXCR4
roles of beta arrestin dependent recruitment of src kinases in gpcr signaling(B)	8				F2,MAPK8,CCL4,ADRB2,CCR5,CCR3,SRC,CXCR4
Signaling by VEGF(R)	8				PGF,FLT1,FLT4,VEGFB,VEGFC,VEGFA,KDR,NRP1
TRAIL signaling pathway(N)	8				MAPK1,MAPK3,MAPK8,FADD,TNFSF10,IKBKB,TNFRSF10B,TNFRSF10D
VEGF and VEGFR signaling network(N)	8				PGF,FLT1,FLT4,VEGFB,VEGFC,VEGFA,KDR,NRP1
vegf hypoxia and angiogenesis(B)	8				MAPK8,HIF1A,KNG1,FLT1,VEGFA,KDR,AKT1,PRKCA
activation of camp-dependent protein kinase pka(B)	7				F2,MAPK8,CCL4,ADRB2,CCR5,CCR3,CXCR4
Atypical NF-kappaB pathway(N)	7				SYK,NFKBIA,IKBKB,LCK,REL,MAPK14,SRC
bcr signaling pathway(B)	7				JUN,MAPK8,RAC1,VAV1,AKT1,FOS,PRKCA
Beta5 beta6 beta7 and beta8 integrin cell surface interactions(N)	7				TGFBR1,VCAM1,PLAU,CYR61,VTN,ITGAV,FN1
bone remodeling(B)	7				MAPK8,TRAF6,TNFSF11,IKBKB,TNFRSF11A,AKT1,FOS
hypoxia and p53 in the cardiovascular system(B)	7				MAPK8,TP53,HIF1A,ABCB1,CDKN1A,BAX,AKT1
Hypoxia response via HIF activation(P)	7				PIK3CG,PIK3CD,TXN,HIF1A,PTEN,MTOR,AKT1
p38 MAPK signaling pathway(N)	7				MAP3K5,MAP2K6,RAC1,ATM,TXN,TRAF6,MAPK14
p53 pathway feedback loops 2(P)	7				HRAS,ATM,TP53,PTEN,STAT1,MAPK14,AKT1
apoptotic signaling in response to dna damage(B)	6				MAPK8,TP53,BAX,BID,BCL2,AKT1
ccr3 signaling in eosinophils(B)	6				ROCK2,MAPK8,GNAQ,CCR3,AKT1,PRKCA
cell cycle: g1/s check point(B)	6				MAPK8,TP53,TGFB1,CDKN2A,CDKN1A,AKT1
egf signaling pathway(B)	6				MAPK8,EGF,IGF1R,STAT1,AKT1,PRKCA
fibrinolysis pathway(B)	6				F2,PLG,FGA,FGB,PLAU,F2R
gata3 participate in activating the th2 cytokine genes expression(B)	6				MAPK8,IL4,IL5,IL13,IL1A,AKT1
il 4 signaling pathway(B)	6				MAPK8,HLA-DRB1,IL4R,IL4,STAT6,AKT1
induction of apoptosis through dr3 and dr4/5 death receptors(B)	6				MAPK8,TNFSF12,FADD,TNFSF10,BID,AKT1
intrinsic prothrombin activation pathway(B)	6				SERPING1,F2,FGA,FGB,KNG1,F2R
regulation of bad phosphorylation(B)	6				MAPK8,IL3,IGF1,BAX,BCL2,AKT1
Renin-angiotensin system(K)	6				AGTR1,REN,ACE,AGT,CMA1,CTSA
tnf/stress related signaling(B)	6				JUN,MAPK8,IKBKB,AKT1,TNF,TNFRSF1A
Advanced glycosylation endproduct receptor signaling(R)	5				MAPK1,MAPK3,HMGB1,LGALS3,SAA1
aspirin blocks signaling pathway involved in platelet activation(B)	5				F2,MAPK8,AKT1,PRKCA,F2R
b cell survival pathway(B)	5				MAPK8,ITGB1,ITGA1,MTOR,AKT1
the 41bb-dependent immune response(B)	5				MAP3K5,JUN,MAPK8,IL4,AKT1
trka receptor signaling pathway(B)	5				MAPK8,NGF,IGF1R,AKT1,PRKCA
rb tumor suppressor/checkpoint signaling in response to dna damage(B)	4				MAPK8,TP53,CDKN1A,AKT1

## Sheet: Intersection_all_ADs
PathwayName	RA_No.Genes	SLE_No.Genes	ITP_No.Genes	GBS_No.Genes	RA_Genes	SLE_Genes	ITP_Genes	GBS_Genes
Cytokine-cytokine receptor interaction(K)	119	63	12	15	FAS,IFNB1,TNFRSF6B,IL17A,IL23A,IL17B,IL23R,TGFBR1,TGFBR2,HGF,IL4R,IL6R,INHBA,CSF3,CSF2,CSF1,CCL26,CCL20,CCL21,IL4,IL3,IL6,IL5,IL8,IL7,CCL19,CCL18,CCL13,IL2,IL18,IL19,TNFSF15,TGFB3,IL13,TNFSF14,TNFSF13,IL15,TNFSF12,CXCL11,CXCL12,IL17RA,TGFB1,IL10,IL11,TGFB2,CXCL10,IL1B,IL1A,EGFR,IL21,IL22,IL20,CCL3,CCL2,CX3CL1,CCL5,CCL4,EGF,MET,TNFSF10,TNFSF11,CXCL16,TNFSF13B,FLT1,TNFSF4,FLT4,LEP,IL6ST,GDF5,IFNG,C…	FAS,IFNB1,TNFRSF6B,IL17A,IFNA1,IL23A,HGF,GHR,IL12B,CSF3,CSF2,CSF1,IL4,IL6,IL8,CCL17,IL2,IL18,IL13,TNFSF13,TNFSF12,CXCL12,TGFB1,IL10,TGFB2,CXCL10,IL15RA,EGFR,IL21,CCL2,TNFRSF12A,CX3CL1,TNFRSF13B,TNFRSF13C,TNFSF10,TNFSF13B,TNFSF4,IFNG,CD40,CCR5,CCR4,CD40LG,CX3CR1,VEGFA,CD70,KDR,IL5RA,CCR1,IL10RA,CD27,TNFRSF17,FASLG,CXCR4,PRL,LTA,IFNGR1,IFNAR1,TNFRSF9,TNF,TNFRSF1A,TNFRSF1B,EPO,IL2RA	IL18,TGFB1,IFNG,LTA,TNFRSF9,TNFSF13B,CD40LG,PF4,IFNA2,IL4,IL6,LEP	CXCR3,TGFB1,IL10,CXCL10,IFNG,IL1B,FAS,IFNB1,IL12A,IL12B,CCL2,TNF,IFNA2,TNFRSF1B,IL23A
Rheumatoid arthritis(K)	90	38	10	11	PGF,HLA-DQA2,HLA-DQA1,JUN,HLA-DPA1,HLA-DRA,HLA-DRB1,HLA-DRB3,ACP5,ATP6V0B,ATP6V0C,IL17A,IL23A,HLA-DRB4,HLA-DPB1,HLA-DOA,HLA-DOB,ANGPT1,HLA-DQB1,CSF2,CSF1,CCL20,IL6,IL8,CTLA4,ATP6AP1,IL18,TGFB3,TNFSF13,IL15,CXCL12,TGFB1,IL11,TGFB2,IL1B,IL1A,CCL3,CCL2,CCL5,TEK,TNFSF11,HLA-DMB,HLA-DMA,ATP6V1H,ATP6V1D,ATP6V1F,ATP6V1A,TNFSF13B,TCIRG1,FLT1,IFNG,VEGFB,VEGFA,ATP6V1G3,CTSL1,ATP6V0E2,ATP6V0E1,TNFRSF11A,CCL…	HLA-DQA2,HLA-DQA1,HLA-DPA1,HLA-DRA,HLA-DRB1,HLA-DRB3,IL17A,IL23A,HLA-DRB4,HLA-DRB5,HLA-DPB1,HLA-DOA,HLA-DOB,HLA-DQB1,CSF2,CSF1,IL6,IL8,CTLA4,IL18,TNFSF13,CXCL12,TGFB1,TGFB2,CCL2,HLA-DMB,HLA-DMA,TNFSF13B,IFNG,VEGFA,ICAM1,CD28,TLR2,TLR4,MMP3,CD86,CD80,TNF	IL18,TGFB1,IFNG,CD86,CD80,TNFSF13B,ITGAL,HLA-DRB1,IL6,CTLA4	TLR2,TLR4,TGFB1,FOS,IFNG,IL1B,JUN,CCL2,TNF,HLA-DRB1,IL23A
Tuberculosis(K)	74	56	12	24	SYK,HLA-DQA2,HLA-DQA1,MAPK1,IFNB1,MAPK3,MAPK9,HLA-DPA1,MAPK8,HLA-DRA,HLA-DRB1,HLA-DRB3,ATP6V0B,ATP6V0C,IL23A,HLA-DRB4,HLA-DPB1,HLA-DOA,HLA-DOB,SPHK2,NOD2,HLA-DQB1,C3,IL6,ATP6AP1,IL18,TGFB3,TGFB1,IL10,TGFB2,IL1B,IL1A,FADD,VDR,TRAF6,HSPD1,HLA-DMB,HLA-DMA,ATP6V1H,TCIRG1,CREB1,BAX,MYD88,IFNG,CD74,CLEC7A,NOS2,ATP6V0D1,FCGR3A,ATP6V0D2,FCGR3B,BID,BCL2,IL10RA,STAT1,FCGR2B,MAPK14,ATP6V0A1,FCGR2A,ATP6V0A4,…	SYK,HLA-DQA2,HLA-DQA1,MAPK1,IFNB1,HLA-DPA1,HLA-DRA,HLA-DRB1,HLA-DRB3,IFNA1,IL23A,HLA-DRB4,HLA-DRB5,HLA-DPB1,HLA-DOA,HLA-DOB,NOD2,IL12B,HLA-DQB1,C3,IL6,IL18,TGFB1,IL10,TGFB2,VDR,HSPD1,HLA-DMB,HLA-DMA,CASP8,RHOA,IFNG,FCER1G,NOS2,FCGR3A,FCGR3B,RAB5A,FCGR1A,IL10RA,BCL2,STAT1,FCGR2B,FCGR2C,MAPK14,FCGR2A,TLR2,TLR4,TLR9,CIITA,ITGAM,ITGAX,CORO1A,IFNGR1,TNF,TNFRSF1A,CR1	IL18,TGFB1,IFNG,FCGR3A,SYK,HLA-DRB1,IFNA2,FCER1G,IL6,FCGR2B,FCGR2C,FCGR2A	TLR2,TLR4,TGFB1,IL10,TLR9,IFNG,IL1B,NOS2,FCGR3A,FCGR3B,MAPK1,IFNB1,MAPK3,IL12A,IL12B,TNF,HLA-DRB1,IFNA2,IL23A,CREB1,CREBBP,STAT1,FCGR2A,CD14
Phagosome(K)	67	33	6	9	ACTG1,HLA-DQA2,HLA-DQA1,HLA-DPA1,HLA-DRA,HLA-DRB1,HLA-DRB3,ATP6V0B,ATP6V0C,RAC1,HLA-DRB4,HLA-DPB1,HLA-DOA,HLA-DOB,HLA-DQB1,C3,TFRC,ATP6AP1,HLA-A,HLA-C,HLA-B,HLA-E,STX7,HLA-DMB,HLA-DMA,ATP6V1H,ATP6V1D,ATP6V1F,ATP6V1A,TCIRG1,CD36,ATP6V1G3,CALR,CTSL1,ATP6V0E2,CLEC7A,ATP6V0E1,ATP6V0D1,FCGR3A,ATP6V0D2,FCGR3B,ATP6V1C1,ATP6V1C2,ATP6V1G2,ATP6V1G1,THBS1,THBS2,FCGR2B,ATP6V1E1,ATP6V1E2,ATP6V0A1,FCGR2A,ATP6V…	HLA-DQA2,HLA-DQA1,HLA-DPA1,HLA-DRA,HLA-DRB1,HLA-DRB3,HLA-DRB4,HLA-DRB5,HLA-DPB1,HLA-DOA,HLA-DOB,HLA-DQB1,C3,HLA-C,HLA-DMB,HLA-DMA,CALR,FCGR3A,FCGR3B,RAB5A,FCGR1A,FCGR2B,FCGR2C,FCGR2A,TLR2,TLR4,ITGB3,ITGB1,ITGAM,CORO1A,MBL2,C1R,TAP2	FCGR3A,HLA-DRB1,ITGB3,FCGR2B,FCGR2C,FCGR2A	TLR2,TLR4,TUBB6,FCGR3A,FCGR3B,MBL2,HLA-DRB1,FCGR2A,CD14
Influenza A(K)	63	48	6	18	ACTG1,FAS,MAP2K7,MAP2K6,PIK3CG,PIK3CD,HLA-DQA2,HLA-DQA1,MAPK1,IFNB1,JUN,MAPK3,MAPK9,HLA-DPA1,MAPK8,HLA-DRA,HLA-DRB1,HLA-DRB3,NFKBIA,HSPA1A,HSPA1B,HLA-DRB4,HLA-DPB1,HLA-DOA,HLA-DOB,HLA-DQB1,IL6,IL8,PLG,IL18,CXCL10,IL1B,IL1A,CCL2,CCL5,FURIN,DDX58,IKBKE,TNFSF10,IKBKB,HLA-DMB,HLA-DMA,HSPA8,MYD88,IFNG,ICAM1,TNFRSF10B,TNFRSF10D,STAT1,MAPK14,TLR3,TLR4,TLR7,CIITA,SOCS3,DDX39B,FASLG,AKT1,PRKCA,NLRP3,TNF,T…	FAS,PIK3CG,HLA-DQA2,HLA-DQA1,MAPK1,IFNB1,HLA-DPA1,EIF2AK2,HLA-DRA,HLA-DRB1,HLA-DRB3,HSPA1A,HSPA1B,IFNA1,HLA-DRB4,HLA-DRB5,HLA-DPB1,HLA-DOA,HLA-DOB,IL12B,HLA-DQB1,IL6,IL8,IL18,CXCL10,CCL2,IL33,TNFSF10,HLA-DMB,HLA-DMA,HSPA8,IFNG,OAS1,ADAR,ICAM1,STAT1,MAPK14,TLR4,TLR7,MX1,CIITA,FASLG,IFNGR1,IFNAR1,TYK2,TNF,TNFRSF1A,IRF3	IL18,IFNG,HLA-DRB1,IFNA2,IL6,PLG	TLR4,CXCL10,IFNG,IL1B,FAS,CASP1,MAPK1,IFNB1,JUN,MAPK3,IL12A,IL12B,CCL2,TNF,HLA-DRB1,IFNA2,CREBBP,STAT1
Osteoclast differentiation(K)	48	26	8	14	BTK,OSCAR,MAP2K7,MAP2K6,SYK,PIK3CG,PIK3CD,MAPK1,IFNB1,JUN,MAPK3,MAPK9,MAPK8,NFKBIA,ACP5,RAC1,TGFBR1,TGFBR2,CSF1,TGFB1,TGFB2,IL1B,IL1A,TRAF6,TNFSF11,IKBKB,LCK,CREB1,LILRA3,IFNG,LILRB2,PPARG,TNFRSF11B,TNFRSF11A,FCGR3A,FCGR3B,STAT1,FCGR2B,MAPK14,FCGR2A,SOCS3,CSF1R,PLCG2,AKT1,FOS,CTSK,TNF,TNFRSF1A	SYK,PIK3CG,MAPK1,IFNB1,CSF1,TGFB1,TGFB2,LCK,IFNG,MITF,PPARG,FCGR3A,FCGR3B,FCGR1A,STAT1,FCGR2B,FCGR2C,MAPK14,FCGR2A,SOCS1,ITGB3,IFNGR1,IFNAR1,TYK2,TNF,TNFRSF1A	TGFB1,IFNG,FCGR3A,SYK,ITGB3,FCGR2B,FCGR2C,FCGR2A	TGFB1,FOS,IFNG,IL1B,FCGR3A,FCGR3B,MAPK1,IFNB1,JUN,MAPK3,TNF,CREB1,STAT1,FCGR2A
Toll-like receptor signaling pathway(K)	47	24	4	17	MAP3K8,MAP2K7,MAP2K6,PIK3CG,PIK3CD,MAPK1,IFNB1,JUN,MAPK3,MAPK9,MAPK8,NFKBIA,RAC1,SPP1,IL6,IL8,CXCL11,CXCL10,IL1B,FADD,CCL3,CCL5,CCL4,TRAF6,IKBKE,IKBKB,MYD88,CD40,CXCL9,STAT1,MAPK14,CD14,TIRAP,TLR2,TLR3,TLR4,TLR7,TLR8,TLR9,AKT1,FOS,IRAK1,CTSK,CD86,CD80,TNF,IRF5	PIK3CG,MAPK1,IFNB1,IFNA1,SPP1,IL12B,IL6,IL8,CXCL10,CASP8,CD40,STAT1,MAPK14,TLR2,TLR4,TLR5,TLR7,TLR9,IFNAR1,CD86,CD80,TNF,IRF5,IRF3	CD86,CD80,IFNA2,IL6	TLR2,TLR4,TLR9,CXCL10,FOS,IL1B,LY96,MAPK1,IFNB1,JUN,MAPK3,IL12A,IL12B,TNF,IFNA2,STAT1,CD14
Natural killer cell mediated cytotoxicity(K)	43	29	6	9	KLRC2,HRAS,KLRC3,FAS,KLRD1,SYK,PIK3CG,PIK3CD,MAPK1,IFNB1,MAPK3,KLRC1,RAC1,CSF2,MICB,MICA,HLA-A,HLA-C,HLA-B,HLA-E,VAV1,LAT,TNFSF10,LCK,CD48,IFNG,FCGR3A,FCGR3B,ICAM1,GZMB,TNFRSF10B,TNFRSF10D,BID,PRF1,KIR2DL3,ITGAL,KLRK1,ITGB2,PLCG2,FASLG,PRKCA,CD244,TNF	KLRC2,KLRC3,FAS,KLRD1,SYK,PIK3CG,MAPK1,IFNB1,KLRC1,IFNA1,CSF2,MICA,HLA-C,TNFSF10,LCK,IFNG,FCER1G,SH2D1A,FCGR3A,FCGR3B,ICAM1,GZMB,PRF1,KLRK1,FASLG,IFNGR1,IFNAR1,TNF,CD247	IFNG,FCGR3A,SYK,ITGAL,IFNA2,FCER1G	IFNG,FAS,FCGR3A,FCGR3B,MAPK1,IFNB1,MAPK3,TNF,IFNA2
Leishmaniasis(K)	42	38	7	20	PTGS2,HLA-DQA2,HLA-DQA1,MAPK1,JUN,MAPK3,HLA-DPA1,HLA-DRA,HLA-DRB1,HLA-DRB3,NFKBIA,HLA-DRB4,HLA-DPB1,HLA-DOA,HLA-DOB,HLA-DQB1,C3,IL4,TGFB3,TGFB1,IL10,TGFB2,IL1B,IL1A,TRAF6,HLA-DMB,HLA-DMA,MYD88,IFNG,NOS2,FCGR3A,FCGR3B,STAT1,MAPK14,FCGR2A,TLR2,TLR4,ITGB2,ITGB1,FOS,IRAK1,TNF	PTGS2,HLA-DQA2,HLA-DQA1,MAPK1,HLA-DPA1,HLA-DRA,HLA-DRB1,HLA-DRB3,HLA-DRB4,HLA-DRB5,HLA-DPB1,HLA-DOA,HLA-DOB,IL12B,HLA-DQB1,C3,IL4,TGFB1,IL10,TGFB2,HLA-DMB,HLA-DMA,IFNG,NOS2,FCGR3A,FCGR3B,FCGR1A,STAT1,FCGR2C,MAPK14,FCGR2A,TLR2,TLR4,ITGB1,ITGAM,IFNGR1,TNF,CR1	TGFB1,IFNG,FCGR3A,HLA-DRB1,IL4,FCGR2C,FCGR2A	PTGS2,TLR2,TLR4,TGFB1,IL10,FOS,IFNG,IL1B,NOS2,FCGR3A,FCGR3B,MAPK1,JUN,MAPK3,IL12A,IL12B,TNF,HLA-DRB1,STAT1,FCGR2A
Cell adhesion molecules (CAMs)(K)	42	34	7	7	HLA-DQA2,HLA-DQA1,HLA-DPA1,HLA-DRA,HLA-DRB1,HLA-DRB3,HLA-DRB4,HLA-DPB1,HLA-DOA,HLA-DOB,HLA-DQB1,CTLA4,HLA-A,HLA-C,HLA-B,HLA-E,ICOS,HLA-DMB,HLA-DMA,SDC3,SIGLEC1,JAM3,VCAM1,CD2,CD4,CD6,CD40,CD40LG,CD58,ICAM1,CD28,ITGAL,ITGB2,ITGB1,ITGAV,CD274,CD8A,PDCD1,CD86,CD80,PTPRC,PECAM1	HLA-DQA2,HLA-DQA1,HLA-DPA1,HLA-DRA,HLA-DRB1,HLA-DRB3,HLA-DRB4,HLA-DRB5,HLA-DPB1,HLA-DOA,HLA-DOB,HLA-DQB1,CTLA4,SELE,HLA-C,NCAM1,ICOS,HLA-DMB,HLA-DMA,CD4,CD40,CD40LG,ICAM1,CD22,CD28,NEGR1,ITGB1,ITGAM,CD274,CD8A,PDCD1,CD86,CD80,PTPRC	CD86,CD80,CD40LG,ITGAL,HLA-DRB1,CD4,CTLA4	PDCD1,ICAM3,ICOSLG,HLA-DRB1,ICOS,CD4,MPZ
NF-kappa B signaling pathway(K)	42	19	4	6	PTGS2,BTK,SYK,NFKBIA,ATM,PARP1,CCL21,IL8,CCL19,CCL13,TNFSF14,CXCL12,IL1B,TNFAIP3,TRAF1,CCL4,TRAF6,TRAF5,DDX58,LAT,TNFSF11,IKBKB,TNFSF13B,LCK,VCAM1,MYD88,CD40,CD40LG,PLAU,TNFRSF11A,ICAM1,BCL2,CD14,TIRAP,TLR4,PLCG2,LTB,LTA,IRAK1,PRKCQ,TNF,TNFRSF1A	PTGS2,SYK,BCL2L1,PARP1,IL8,CXCL12,TNFAIP3,TNFRSF13C,TNFSF13B,LCK,CD40,CD40LG,ICAM1,BCL2,TLR4,CFLAR,LTA,TNF,TNFRSF1A	LTA,SYK,TNFSF13B,CD40LG	PTGS2,TLR4,IL1B,LY96,TNF,CD14
Measles(K)	40	35	5	11	FAS,PIK3CG,PIK3CD,IFNB1,NFKBIA,HSPA1A,HSPA1B,TP53,IL4,IL6,IL2,IL13,IL1B,IL1A,TNFAIP3,TRAF6,DDX58,IKBKE,TNFSF10,CDK6,HSPA8,MYD88,IFNG,CBLB,TNFRSF10B,TNFRSF10D,CD28,STAT1,STAT3,FCGR2B,TLR2,TLR4,TLR7,TLR9,BBC3,FASLG,AKT1,IRAK1,PRKCQ,IL2RA	FAS,PIK3CG,IFNB1,EIF2AK2,HSPA1A,HSPA1B,IFNA1,TP53,IL12B,IL4,IL6,IL2,IL13,TNFAIP3,TNFSF10,HSPA8,IFNG,OAS1,SLAMF1,ADAR,SH2D1A,CD28,STAT1,FCGR2B,TLR2,TLR4,TLR7,TLR9,MX1,FASLG,IFNGR1,IFNAR1,TYK2,IL2RA,IRF3	IFNG,IFNA2,IL4,IL6,FCGR2B	TLR2,TLR4,TLR9,IFNG,IL1B,FAS,IFNB1,IL12A,IL12B,IFNA2,STAT1
Jak-STAT signaling pathway(K)	39	29	5	9	PIK3CG,PIK3CD,IFNB1,IL23A,IL23R,IL4R,IL6R,CSF3,CSF2,IL4,IL3,IL6,IL5,IL7,IL2,IL19,IL13,IL15,IL10,IL11,IL21,IL22,IL20,LEP,IL6ST,IFNG,CBLB,STAT6,STAT4,IL10RA,STAT1,STAT3,SOCS3,IL22RA1,AKT1,PRL,OSM,EPO,IL2RA	PIK3CG,IFNB1,BCL2L1,IFNA1,IL23A,GHR,IL12B,CSF3,CSF2,IL4,IL6,IL2,IL13,IL10,IL15RA,IL21,IFNG,IL5RA,STAT6,STAT4,IL10RA,STAT1,SOCS1,PRL,IFNGR1,IFNAR1,TYK2,EPO,IL2RA	IFNG,IFNA2,IL4,IL6,LEP	IL10,IFNG,IFNB1,IL12A,IL12B,IFNA2,IL23A,CREBBP,STAT1
Hematopoietic cell lineage(K)	38	31	10	5	HLA-DRA,HLA-DRB1,HLA-DRB3,HLA-DRB4,IL4R,IL6R,CSF3,CSF2,CSF1,IL4,IL3,IL6,IL5,IL7,TFRC,IL11,IL1B,IL1A,CD2,CD4,CD5,CD44,CD38,CD36,CD55,CD59,KIT,CD1D,CD19,CD14,MS4A1,CSF1R,ITGA1,CD8A,TNF,THPO,EPO,IL2RA	HLA-DRA,HLA-DRB1,HLA-DRB3,HLA-DRB4,HLA-DRB5,CSF3,CSF2,CSF1,IL4,IL6,CD4,CD44,CD38,IL5RA,FCGR1A,CD22,CD24,CD1C,CD1A,CD1D,CD19,DNTT,MS4A1,ITGB3,ITGAM,CD8A,TNF,EPO,CR1,IL2RA,CR2	MS4A1,ITGA2B,HLA-DRB1,ITGB3,GP1BA,CD4,CD24,THPO,IL4,IL6	IL1B,TNF,HLA-DRB1,CD4,CD14
T cell receptor signaling pathway(K)	34	21	5	10	HRAS,MAP3K8,MAP2K7,PIK3CG,PIK3CD,MAPK1,JUN,MAPK3,MAPK9,NFKBIA,CSF2,IL4,IL5,CTLA4,IL2,IL10,ICOS,VAV1,LAT,IKBKB,LCK,CD4,IFNG,CD40LG,CBLB,CD28,MAPK14,CD8A,PDCD1,AKT1,FOS,PRKCQ,TNF,PTPRC	PIK3CG,MAPK1,CSF2,IL4,CTLA4,IL2,IL10,ICOS,RHOA,LCK,CD4,IFNG,CD40LG,CD28,MAPK14,CD8A,PDCD1,TNF,CD247,RASGRP1,PTPRC	IFNG,CD40LG,CD4,IL4,CTLA4	PDCD1,IL10,FOS,IFNG,MAPK1,JUN,MAPK3,TNF,ICOS,CD4
Systemic lupus erythematosus(K)	33	101	9	7	HLA-DQA2,HLA-DQA1,HLA-DPA1,HLA-DRA,HLA-DRB1,HLA-DRB3,HLA-DRB4,HLA-DPB1,HLA-DOA,HLA-DOB,ELANE,HLA-DQB1,C3,C6,C5,TRIM21,SNRPD1,IL10,HLA-DMB,HLA-DMA,IFNG,CD40,CD40LG,FCGR3A,FCGR3B,CD28,FCGR2B,FCGR2A,SSB,CD86,CD80,TNF,C1S	HIST2H2AA3,HIST1H2BO,HIST1H2BM,HIST1H2BN,HIST1H2BK,GRIN2B,HIST1H2BL,HIST1H2BI,HIST1H2BJ,C4A,C4B,GRIN2A,H2BFWT,HLA-DQA2,HLA-DQA1,HLA-DPA1,HLA-DRA,HLA-DRB1,HLA-DRB3,HLA-DRB4,HLA-DRB5,HLA-DPB1,HLA-DOA,HLA-DOB,H3F3A,H3F3C,HIST2H2AB,HIST2H2AC,ELANE,C8G,C8A,C8B,HIST2H2BE,HIST2H2BF,HLA-DQB1,HIST1H2AB,C7,HIST1H2AC,C9,HIST1H2AA,HIST1H2AG,C3,HIST1H2AD,C6,C5,C2,HIST1H2BA,HIST1H2BB,HIST1H2BC,HIST1H2BD,HIST1H…	IFNG,FCGR3A,CD86,CD80,CD40LG,HLA-DRB1,FCGR2B,FCGR2C,FCGR2A	IL10,IFNG,FCGR3A,FCGR3B,TNF,HLA-DRB1,FCGR2A
Graft-versus-host disease(K)	33	28	5	5	FAS,KLRD1,HLA-DQA2,HLA-DQA1,HLA-DPA1,KLRC1,HLA-DRA,HLA-DRB1,HLA-DRB3,HLA-DRB4,HLA-DPB1,HLA-DOA,HLA-DOB,HLA-DQB1,IL6,IL2,IL1B,IL1A,HLA-A,HLA-C,HLA-B,HLA-E,HLA-DMB,HLA-DMA,IFNG,GZMB,PRF1,CD28,KIR2DL3,FASLG,CD86,CD80,TNF	FAS,KLRD1,HLA-DQA2,HLA-DQA1,HLA-DPA1,KLRC1,HLA-DRA,HLA-DRB1,HLA-DRB3,HLA-DRB4,HLA-DRB5,HLA-DPB1,HLA-DOA,HLA-DOB,HLA-DQB1,IL6,IL2,HLA-C,HLA-DMB,HLA-DMA,IFNG,GZMB,PRF1,CD28,FASLG,CD86,CD80,TNF	IFNG,CD86,CD80,HLA-DRB1,IL6	IFNG,IL1B,FAS,TNF,HLA-DRB1
Malaria(K)	32	20	6	10	HGF,CSF3,IL6,IL8,LRP1,IL18,TGFB3,TGFB1,IL10,TGFB2,IL1B,CCL2,MET,SDC3,VCAM1,HBB,MYD88,IFNG,CD40,CD36,CD40LG,ICAM1,THBS1,THBS2,TLR2,TLR4,TLR9,ITGAL,KLRK1,ITGB2,TNF,PECAM1	HGF,CSF3,IL6,IL8,SELE,IL18,TGFB1,IL10,TGFB2,CCL2,IFNG,CD40,CD40LG,ICAM1,TLR2,TLR4,TLR9,KLRK1,TNF,CR1	IL18,TGFB1,IFNG,CD40LG,ITGAL,IL6	TLR2,TLR4,TGFB1,IL10,TLR9,IFNG,IL1B,IL12A,CCL2,TNF
Allograft rejection(K)	32	30	6	7	FAS,HLA-DQA2,HLA-DQA1,HLA-DPA1,HLA-DRA,HLA-DRB1,HLA-DRB3,HLA-DRB4,HLA-DPB1,HLA-DOA,HLA-DOB,HLA-DQB1,IL4,IL5,IL2,IL10,HLA-A,HLA-C,HLA-B,HLA-E,HLA-DMB,HLA-DMA,IFNG,CD40,CD40LG,GZMB,PRF1,CD28,FASLG,CD86,CD80,TNF	FAS,HLA-DQA2,HLA-DQA1,HLA-DPA1,HLA-DRA,HLA-DRB1,HLA-DRB3,HLA-DRB4,HLA-DRB5,HLA-DPB1,HLA-DOA,HLA-DOB,IL12B,HLA-DQB1,IL4,IL2,IL10,HLA-C,HLA-DMB,HLA-DMA,IFNG,CD40,CD40LG,GZMB,PRF1,CD28,FASLG,CD86,CD80,TNF	IFNG,CD86,CD80,CD40LG,HLA-DRB1,IL4	IL10,IFNG,FAS,IL12A,IL12B,TNF,HLA-DRB1
Type I diabetes mellitus(K)	31	30	5	7	FAS,HLA-DQA2,HLA-DQA1,HLA-DPA1,HLA-DRA,HLA-DRB1,HLA-DRB3,HLA-DRB4,HLA-DPB1,HLA-DOA,HLA-DOB,HLA-DQB1,IL2,IL1B,IL1A,HLA-A,HLA-C,HLA-B,HLA-E,HSPD1,HLA-DMB,HLA-DMA,IFNG,GZMB,PRF1,CD28,FASLG,LTA,CD86,CD80,TNF	FAS,HLA-DQA2,HLA-DQA1,HLA-DPA1,HLA-DRA,HLA-DRB1,HLA-DRB3,INS,HLA-DRB4,HLA-DRB5,HLA-DPB1,HLA-DOA,HLA-DOB,IL12B,HLA-DQB1,IL2,HLA-C,HSPD1,HLA-DMB,HLA-DMA,IFNG,GZMB,PRF1,CD28,FASLG,LTA,CD86,CD80,TNF,ICA1	IFNG,LTA,CD86,CD80,HLA-DRB1	IFNG,IL1B,FAS,IL12A,IL12B,TNF,HLA-DRB1
Intestinal immune network for IgA production(K)	31	33	8	5	HLA-DQA2,HLA-DQA1,HLA-DPA1,HLA-DRA,HLA-DRB1,HLA-DRB3,HLA-DRB4,HLA-DPB1,HLA-DOA,HLA-DOB,HLA-DQB1,IL4,IL6,IL5,IL2,TNFSF13,IL15,CXCL12,TGFB1,IL10,ICOS,HLA-DMB,HLA-DMA,TNFSF13B,CD40,CD40LG,CD28,TNFRSF17,CXCR4,CD86,CD80	HLA-DQA2,HLA-DQA1,HLA-DPA1,HLA-DRA,HLA-DRB1,HLA-DRB3,HLA-DRB4,HLA-DRB5,HLA-DPB1,HLA-DOA,HLA-DOB,HLA-DQB1,IL4,IL6,IL2,TNFSF13,CXCL12,TGFB1,IL10,IL15RA,ICOS,TNFRSF13B,TNFRSF13C,HLA-DMB,HLA-DMA,TNFSF13B,CD40,CD40LG,CD28,TNFRSF17,CXCR4,CD86,CD80	TGFB1,CD86,CD80,TNFSF13B,CD40LG,HLA-DRB1,IL4,IL6	TGFB1,IL10,ICOSLG,HLA-DRB1,ICOS
Autoimmune thyroid disease(K)	31	29	7	4	FAS,HLA-DQA2,HLA-DQA1,HLA-DPA1,HLA-DRA,HLA-DRB1,HLA-DRB3,HLA-DRB4,HLA-DPB1,HLA-DOA,HLA-DOB,HLA-DQB1,IL4,IL5,CTLA4,IL2,IL10,HLA-A,HLA-C,HLA-B,HLA-E,HLA-DMB,HLA-DMA,CD40,CD40LG,GZMB,PRF1,CD28,FASLG,CD86,CD80	FAS,HLA-DQA2,HLA-DQA1,HLA-DPA1,HLA-DRA,HLA-DRB1,HLA-DRB3,IFNA1,HLA-DRB4,HLA-DRB5,HLA-DPB1,HLA-DOA,HLA-DOB,HLA-DQB1,IL4,CTLA4,IL2,IL10,HLA-C,HLA-DMB,HLA-DMA,CD40,CD40LG,GZMB,PRF1,CD28,FASLG,CD86,CD80	CD86,CD80,CD40LG,HLA-DRB1,IFNA2,IL4,CTLA4	IL10,FAS,HLA-DRB1,IFNA2
Staphylococcus aureus infection(K)	30	36	8	6	HLA-DQA2,HLA-DQA1,HLA-DPA1,HLA-DRA,HLA-DRB1,HLA-DRB3,HLA-DRB4,HLA-DPB1,HLA-DOA,HLA-DOB,HLA-DQB1,C3,C5,FPR1,PLG,IL10,HLA-DMB,HLA-DMA,CFH,C5AR1,CFB,FCGR3A,FCGR3B,ICAM1,FCGR2B,FCGR2A,ITGAL,ITGB2,MBL2,C1S	C4A,C4B,HLA-DQA2,HLA-DQA1,HLA-DPA1,HLA-DRA,HLA-DRB1,HLA-DRB3,HLA-DRB4,HLA-DRB5,HLA-DPB1,HLA-DOA,HLA-DOB,HLA-DQB1,C3,C5,C2,IL10,HLA-DMB,HLA-DMA,PTAFR,C1QC,C5AR1,C1QA,C1QB,FCGR3A,FCGR3B,ICAM1,FCGR1A,FCGR2B,FCGR2C,FCGR2A,ITGAM,MBL2,C1R,C1S	CFH,FCGR3A,ITGAL,HLA-DRB1,PLG,FCGR2B,FCGR2C,FCGR2A	IL10,FCGR3A,FCGR3B,MBL2,HLA-DRB1,FCGR2A
AP-1 transcription factor network(N)	29	15	4	8	JUN,PENK,TP53,CSF2,IL4,IL6,IL5,IL8,DUSP1,IL2,TGFB1,IL10,CDKN2A,HLA-A,HIF1A,CCL2,TIMP1,ESR1,NR3C1,CREB1,IFNG,PLAU,PTEN,CYR61,AGT,MMP9,MMP1,FOS,EGR1	TP53,CSF2,IL4,IL6,IL8,IL2,TGFB1,IL10,CCL2,ESR1,NR3C1,EDN1,IFNG,ETS1,MMP9	TGFB1,IFNG,IL4,IL6	MMP9,TGFB1,IL10,FOS,IFNG,JUN,CCL2,CREB1
IL12-mediated signaling events(N)	27	24	5	9	MAP2K6,HLA-DRA,HLA-DRB1,SPHK2,IL4,IL2,IL18,IL1B,HLA-A,CCL3,CCL4,LCK,CD4,IFNG,CCR5,NOS2,GZMB,STAT6,STAT4,STAT1,STAT3,MAPK14,MTOR,CD8A,FASLG,FOS,IL2RA	B2M,HLA-DRA,HLA-DRB1,IL12B,IL4,IL2,IL18,LCK,CD4,IFNG,CCR5,NOS2,GZMB,STAT6,STAT4,STAT1,MAPK14,SOCS1,MTOR,CD8A,FASLG,TYK2,CD247,IL2RA	IL18,IFNG,HLA-DRB1,CD4,IL4	FOS,IFNG,IL1B,NOS2,IL12A,IL12B,HLA-DRB1,CD4,STAT1
Costimulation by the CD28 family(R)	27	23	5	5	MAP3K8,HLA-DQA2,HLA-DQA1,HLA-DPA1,HLA-DRA,HLA-DRB1,HLA-DRB3,RAC1,HLA-DRB4,HLA-DPB1,HLA-DQB1,CTLA4,ICOS,VAV1,LCK,CD4,BTLA,CD28,TRBV12-3,TNFRSF14,SRC,CD274,MTOR,PDCD1,AKT1,CD86,CD80	HLA-DQA2,HLA-DQA1,HLA-DPA1,HLA-DRA,HLA-DRB1,HLA-DRB3,HLA-DRB4,HLA-DRB5,HLA-DPB1,HLA-DQB1,PPP2CB,CTLA4,ICOS,LCK,CD4,CD28,TRBV12-3,CD274,MTOR,PDCD1,CD86,CD80,CD247	CD86,CD80,HLA-DRB1,CD4,CTLA4	PDCD1,ICOSLG,HLA-DRB1,ICOS,CD4
Asthma(K)	22	22	4	3	HLA-DQA2,HLA-DQA1,HLA-DPA1,HLA-DRA,HLA-DRB1,HLA-DRB3,HLA-DRB4,HLA-DPB1,HLA-DOA,HLA-DOB,HLA-DQB1,IL4,IL3,IL5,IL13,IL10,HLA-DMB,HLA-DMA,CD40,CD40LG,TNF,EPX	HLA-DQA2,HLA-DQA1,HLA-DPA1,HLA-DRA,HLA-DRB1,HLA-DRB3,HLA-DRB4,HLA-DRB5,HLA-DPB1,HLA-DOA,HLA-DOB,HLA-DQB1,IL4,IL13,IL10,HLA-DMB,HLA-DMA,CD40,CD40LG,FCER1G,MS4A2,TNF	CD40LG,HLA-DRB1,FCER1G,IL4	IL10,TNF,HLA-DRB1
IL23-mediated signaling events(N)	21	14	4	9	NFKBIA,IL17A,IL23A,IL17F,IL23R,IL6,IL2,IL18,IL19,IL1B,CCL2,CD4,IFNG,NOS2,CXCL1,CXCL9,STAT4,STAT1,STAT3,SOCS3,TNF	IL17A,IL23A,IL12B,IL6,IL2,IL18,CCL2,CD4,IFNG,NOS2,STAT4,STAT1,TYK2,TNF	IL18,IFNG,CD4,IL6	IFNG,IL1B,NOS2,IL12B,CCL2,TNF,IL23A,CD4,STAT1
IL12 signaling mediated by STAT4(N)	19	16	7	7	JUN,MAPK9,MAPK8,HLA-DRA,HLA-DRB1,IL2,IL18,IL13,TGFB1,CD4,IFNG,PRF1,STAT4,CD28,STAT3,FOS,CD86,CD80,IL2RA	HLA-DRA,HLA-DRB1,IL2,IL18,IL13,TGFB1,CD4,IFNG,PRF1,STAT4,CD28,CD86,CD80,CD247,IL2RA,IRF1	IL18,TGFB1,IFNG,CD86,CD80,HLA-DRB1,CD4	TGFB1,FOS,IFNG,JUN,HLA-DRB1,CD4,CREBBP
Calcineurin-regulated NFAT-dependent transcription in lymphocytes(N)	19	14	4	5	PTGS2,JUN,CSF2,IL4,IL3,IL5,IL8,CTLA4,IL2,IFNG,CD40LG,CBLB,PPARG,FASLG,FOS,EGR1,PRKCQ,TNF,IL2RA	PTGS2,CSF2,CREM,IL4,IL8,CTLA4,IL2,IFNG,CD40LG,IKZF1,PPARG,FASLG,TNF,IL2RA	IFNG,CD40LG,IL4,CTLA4	PTGS2,FOS,IFNG,JUN,TNF
African trypanosomiasis(K)	17	11	3	8	FAS,GNAQ,IL6,IL18,IL10,IL1B,VCAM1,HBB,IDO1,MYD88,IFNG,ICAM1,F2RL1,TLR9,FASLG,PRKCA,TNF	FAS,IL12B,IL6,SELE,IL18,IL10,IFNG,ICAM1,TLR9,FASLG,TNF	IL18,IFNG,IL6	IL10,TLR9,IFNG,IL1B,FAS,IL12A,IL12B,TNF
IL27-mediated signaling events(N)	13	12	4	7	IL17A,IL6,IL2,IL18,TGFB1,IL1B,IL27,IL6ST,IFNG,STAT4,STAT1,STAT3,TNF	IL17A,IL12B,IL6,IL2,IL18,TGFB1,IL27,IFNG,STAT4,STAT1,TYK2,TNF	IL18,TGFB1,IFNG,IL6	TGFB1,IFNG,IL1B,IL12A,IL12B,TNF,STAT1
Calcium signaling in the CD4+ TCR pathway(N)	11	9	3	4	PTGS2,JUN,CSF2,IL4,IL3,IL2,IFNG,CD40LG,FASLG,FOS,IL2RA	PTGS2,CSF2,CREM,IL4,IL2,IFNG,CD40LG,FASLG,IL2RA	IFNG,CD40LG,IL4	PTGS2,FOS,IFNG,JUN
