# Supplementary material for: In silico analysis of autoimmune diseases and genetic relationships to vaccination against infectious diseases
Source: BMC Immunol. 2014 Dec 9;15:61. doi: 10.1186/s12865-014-0061-0 (PMC4266212; doi:10.1186/s12865-014-0061-0)
Supplement: Additional file 5: Table S5. — RA_Network. Excel file with data from RA functional interaction network. Includes Network Image, Gene Clusters and Pathway and Gene Ontology analysis. [file 12865_2014_61_MOESM5_ESM.xlsx]

## Sheet: RA_ClusteredGeneNodes
GeneName	UniProtAccession	ProteinName	RA	SLE	ITP	GBS	Module	IsLinker	NodeType
FURIN	P09958	Furin (EC 3.4.21.75) (Dibasic-processing enzyme) (Paired basic amino acid residue-cleaving enzyme) (PACE)	yes				0	FALSE	Gene
TIMP1	P01033	Metalloproteinase inhibitor 1 (Erythroid-potentiating activity) (EPA) (Fibroblast collagenase inhibitor) (Collagenase inhibitor) (Tissue inhibitor of metalloproteinases 1) (TIMP-1)	yes				0	FALSE	Gene
MMP14	P50281	Matrix metalloproteinase-14 (MMP-14) (EC 3.4.24.80) (MMP-X1) (Membrane-type matrix metalloproteinase 1) (MT-MMP 1) (MTMMP1) (Membrane-type-1 matrix metalloproteinase) (MT1-MMP) (MT1MMP)	yes				0	FALSE	Gene
CTSK	P43235	Cathepsin K (EC 3.4.22.38) (Cathepsin O) (Cathepsin O2) (Cathepsin X)	yes				0	FALSE	Gene
SLC19A1	P41440	Folate transporter 1 (FOLT) (Intestinal folate carrier 1) (IFC-1) (Placental folate transporter) (Reduced folate carrier protein) (RFC) (Solute carrier family 19 member 1)	yes				0	FALSE	Gene
FLT1	P17948	Vascular endothelial growth factor receptor 1 (VEGFR-1) (EC 2.7.10.1) (Fms-like tyrosine kinase 1) (FLT-1) (Tyrosine-protein kinase FRT) (Tyrosine-protein kinase receptor FLT) (FLT) (Vascular permeability factor receptor)	yes				0	FALSE	Gene
PTGS1	P23219	Prostaglandin G/H synthase 1 (EC 1.14.99.1) (Cyclooxygenase-1) (COX-1) (Prostaglandin H2 synthase 1) (PGH synthase 1) (PGHS-1) (PHS 1) (Prostaglandin-endoperoxide synthase 1)	yes				0	FALSE	Gene
HTRA1	Q92743	Serine protease HTRA1 (EC 3.4.21.-) (High-temperature requirement A serine peptidase 1) (L56) (Serine protease 11)	yes				0	FALSE	Gene
VCAM1	P19320	Vascular cell adhesion protein 1 (V-CAM 1) (VCAM-1) (INCAM-100) (CD antigen CD106)	yes				0	FALSE	Gene
VEGFB	P49765	Vascular endothelial growth factor B (VEGF-B) (VEGF-related factor) (VRF)	yes				0	FALSE	Gene
PLAU	P00749	Urokinase-type plasminogen activator (U-plasminogen activator) (uPA) (EC 3.4.21.73) "Cleaved into: Urokinase-type plasminogen activator long chain A; Urokinase-type plasminogen activator short chain A; Urokinase-type plasminogen activator chain B"	yes				0	FALSE	Gene
NFIC	P08651	Nuclear factor 1 C-type (NF1-C) (Nuclear factor 1/C) (CCAAT-box-binding transcription factor) (CTF) (Nuclear factor I/C) (NF-I/C) (NFI-C) (TGGCA-binding protein)					0	TRUE	Gene
LGALS9	O00182	Galectin-9 (Gal-9) (Ecalectin) (Tumor antigen HOM-HD-21)	yes				0	FALSE	Gene
MNDA	P41218	Myeloid cell nuclear differentiation antigen	yes	yes			0	FALSE	Gene
PPT1	P50897	Palmitoyl-protein thioesterase 1 (PPT-1) (EC 3.1.2.22) (Palmitoyl-protein hydrolase 1)	yes				0	FALSE	Gene
MMP12	P39900	Macrophage metalloelastase (MME) (EC 3.4.24.65) (Macrophage elastase) (ME) (hME) (Matrix metalloproteinase-12) (MMP-12)	yes				0	FALSE	Gene
PCK2	Q16822	Phosphoenolpyruvate carboxykinase "GTP", mitochondrial (PEPCK-M) (EC 4.1.1.32) (Phosphoenolpyruvate carboxylase)					0	TRUE	Gene
HOXD9	P28356	Homeobox protein Hox-D9 (Homeobox protein Hox-4C) (Homeobox protein Hox-5.2)	yes				0	FALSE	Gene
MMP3	P08254	Stromelysin-1 (SL-1) (EC 3.4.24.17) (Matrix metalloproteinase-3) (MMP-3) (Transin-1)	yes	yes			0	FALSE	Gene
DLL1	O00548	Delta-like protein 1 (Drosophila Delta homolog 1) (Delta1) (H-Delta-1)	yes				0	FALSE	Gene
ADA	P00813	Adenosine deaminase (EC 3.5.4.4) (Adenosine aminohydrolase)	yes				0	FALSE	Gene
PDZK1	Q5T2W1	Na(+)/H(+) exchange regulatory cofactor NHE-RF3 (NHERF-3) (CFTR-associated protein of 70 kDa) (Na(+)/H(+) exchanger regulatory factor 3) (Na/Pi cotransporter C-terminal-associated protein 1) (NaPi-Cap1) (PDZ domain-containing protein 1) (Sodium-hydrogen exchanger regulatory factor 3)					0	TRUE	Gene
NRP1	O14786	Neuropilin-1 (Vascular endothelial cell growth factor 165 receptor) (CD antigen CD304)	yes				0	FALSE	Gene
FMOD	Q06828	Fibromodulin (FM) (Collagen-binding 59 kDa protein) (Keratan sulfate proteoglycan fibromodulin) (KSPG fibromodulin)	yes				0	FALSE	Gene
OLIG3	Q7RTU3	Oligodendrocyte transcription factor 3 (Oligo3) (Class B basic helix-loop-helix protein 7) (bHLHb7) (Class E basic helix-loop-helix protein 20) (bHLHe20)	yes				0	FALSE	Gene
TTR	P02766	Transthyretin (ATTR) (Prealbumin) (TBPA)	yes			yes	0	FALSE	Gene
TCN2	P20062	Transcobalamin-2 (TC-2) (Transcobalamin II) (TC II) (TCII)	yes				0	FALSE	Gene
SCARB1	Q8WTV0	Scavenger receptor class B member 1 (SRB1) (CD36 and LIMPII analogous 1) (CLA-1) (CD36 antigen-like 1) (Collagen type I receptor, thrombospondin receptor-like 1) (SR-BI) (CD antigen CD36)					0	TRUE	Gene
TFAP2A	P05549	Transcription factor AP-2-alpha (AP2-alpha) (AP-2 transcription factor) (Activating enhancer-binding protein 2-alpha) (Activator protein 2) (AP-2)					0	TRUE	Gene
JAG1	P78504	Protein jagged-1 (Jagged1) (hJ1) (CD antigen CD339)	yes				0	FALSE	Gene
HMOX1	P09601	Heme oxygenase 1 (HO-1) (EC 1.14.99.3)	yes				0	FALSE	Gene
NELL1	Q92832	Protein kinase C-binding protein NELL1 (NEL-like protein 1) (Nel-related protein 1)	yes				0	FALSE	Gene
ADAMTS4	O75173	A disintegrin and metalloproteinase with thrombospondin motifs 4 (ADAM-TS 4) (ADAM-TS4) (ADAMTS-4) (EC 3.4.24.82) (ADMP-1) (Aggrecanase-1)	yes				0	FALSE	Gene
CDH11	P55287	Cadherin-11 (OSF-4) (Osteoblast cadherin) (OB-cadherin)	yes				0	FALSE	Gene
ZNF823	P16415	Zinc finger protein 823 (Zinc finger protein ZFP-36)	yes				0	FALSE	Gene
GOLGB1	Q14789	Golgin subfamily B member 1 (372 kDa Golgi complex-associated protein) (GCP372) (Giantin) (Macrogolgin)	yes				0	FALSE	Gene
MMP28	Q9H239	Matrix metalloproteinase-28 (MMP-28) (EC 3.4.24.-) (Epilysin)	yes				0	FALSE	Gene
TFPI	P10646	Tissue factor pathway inhibitor (TFPI) (Extrinsic pathway inhibitor) (EPI) (Lipoprotein-associated coagulation inhibitor) (LACI)	yes				0	FALSE	Gene
TGFBR1	P36897	TGF-beta receptor type-1 (TGFR-1) (EC 2.7.11.30) (Activin A receptor type II-like protein kinase of 53kD) (Activin receptor-like kinase 5) (ALK-5) (ALK5) (Serine/threonine-protein kinase receptor R4) (SKR4) (TGF-beta type I receptor) (Transforming growth	yes				0	FALSE	Gene
TNFSF14	O43557	Tumor necrosis factor ligand superfamily member 14 (Herpes virus entry mediator ligand) (HVEM-L) (Herpesvirus entry mediator ligand) (CD antigen CD258) "Cleaved into: Tumor necrosis factor ligand superfamily member 14, membrane form; Tumor necrosis factor	yes				0	FALSE	Gene
ADIPOQ	Q15848	Adiponectin (30 kDa adipocyte complement-related protein) (Adipocyte complement-related 30 kDa protein) (ACRP30) (Adipocyte, C1q and collagen domain-containing protein) (Adipose most abundant gene transcript 1 protein) (apM-1) (Gelatin-binding protein)	yes	yes			0	FALSE	Gene
DDX39B	Q13838	Spliceosome RNA helicase DDX39B (EC 3.6.4.13) (56 kDa U2AF65-associated protein) (ATP-dependent RNA helicase p47) (DEAD box protein UAP56) (HLA-B-associated transcript 1 protein)	yes				0	FALSE	Gene
MMP13	P45452	Collagenase 3 (EC 3.4.24.-) (Matrix metalloproteinase-13) (MMP-13)	yes				0	FALSE	Gene
SAG	P10523	S-arrestin (48 kDa protein) (Retinal S-antigen) (S-AG) (Rod photoreceptor arrestin)	yes				0	FALSE	Gene
SRRM1	Q8IYB3	Serine/arginine repetitive matrix protein 1 (SR-related nuclear matrix protein of 160 kDa) (SRm160) (Ser/Arg-related nuclear matrix protein)					0	TRUE	Gene
TGFB3	P10600	Transforming growth factor beta-3 (TGF-beta-3)	yes				0	FALSE	Gene
ACAN	P16112	Aggrecan core protein (Cartilage-specific proteoglycan core protein) (CSPCP) (Chondroitin sulfate proteoglycan core protein 1) (Chondroitin sulfate proteoglycan 1) "Cleaved into: Aggrecan core protein 2"	yes				0	FALSE	Gene
CD163	Q86VB7	Scavenger receptor cysteine-rich type 1 protein M130 (Hemoglobin scavenger receptor) (CD antigen CD163) "Cleaved into: Soluble CD163 (sCD163)"	yes				0	FALSE	Gene
INHBA	P08476	Inhibin beta A chain (Activin beta-A chain) (Erythroid differentiation protein) (EDF)	yes				0	FALSE	Gene
SPP1	P10451	Osteopontin (Bone sialoprotein 1) (Nephropontin) (Secreted phosphoprotein 1) (SPP-1) (Urinary stone protein) (Uropontin)	yes	yes			0	FALSE	Gene
HPSE	Q9Y251	Heparanase (EC 3.2.-.-) (Endo-glucoronidase) (Heparanase-1) (Hpa1) "Cleaved into: Heparanase 8 kDa subunit; Heparanase 50 kDa subunit"	yes				0	FALSE	Gene
GDF5	P43026	Growth/differentiation factor 5 (GDF-5) (Cartilage-derived morphogenetic protein 1) (CDMP-1) (Radotermin)	yes				0	FALSE	Gene
FOS	P01100	Proto-oncogene c-Fos (Cellular oncogene fos) (G0/G1 switch regulatory protein 7)	yes			yes	0	FALSE	Gene
THBS1	P07996	Thrombospondin-1	yes				0	FALSE	Gene
DDIT3	P35638	DNA damage-inducible transcript 3 protein (DDIT-3) (C/EBP-homologous protein) (CHOP) (C/EBP-homologous protein 10) (CHOP-10) (Growth arrest and DNA damage-inducible protein GADD153)	yes				0	FALSE	Gene
ARID4B	Q4LE39	AT-rich interactive domain-containing protein 4B (ARID domain-containing protein 4B) (180 kDa Sin3-associated polypeptide) (Sin3-associated polypeptide p180) (Breast cancer-associated antigen BRCAA1) (Histone deacetylase complex subunit SAP180) (Retinobla	yes				0	FALSE	Gene
DAND5	Q8N907	DAN domain family member 5 (Cerberus-like protein 2) (Cerl-2) (Cysteine knot superfamily 1, BMP antagonist 3) (Gremlin-3)					0	TRUE	Gene
FSTL1	Q12841	Follistatin-related protein 1 (Follistatin-like protein 1)	yes				0	FALSE	Gene
ETS2	P15036	Protein C-ets-2	yes				0	FALSE	Gene
SFTPD	P35247	Pulmonary surfactant-associated protein D (PSP-D) (SP-D) (Collectin-7) (Lung surfactant protein D)	yes				0	FALSE	Gene
GZMB	P10144	Granzyme B (EC 3.4.21.79) (C11) (CTLA-1) (Cathepsin G-like 1) (CTSGL1) (Cytotoxic T-lymphocyte proteinase 2) (Lymphocyte protease) (Fragmentin-2) (Granzyme-2) (Human lymphocyte protein) (HLP) (SECT) (T-cell serine protease 1-3E)	yes	yes			0	FALSE	Gene
CTSL1	P07711	Cathepsin L1 (EC 3.4.22.15) (Major excreted protein) (MEP) "Cleaved into: Cathepsin L1 heavy chain; Cathepsin L1 light chain"	yes				0	FALSE	Gene
MDH1	P40925	Malate dehydrogenase, cytoplasmic (EC 1.1.1.37) (Cytosolic malate dehydrogenase) (Diiodophenylpyruvate reductase) (EC 1.1.1.96)	yes				0	FALSE	Gene
MMP7	P09237	Matrilysin (EC 3.4.24.23) (Matrin) (Matrix metalloproteinase-7) (MMP-7) (Pump-1 protease) (Uterine metalloproteinase)	yes				0	FALSE	Gene
SUZ12	Q15022	Polycomb protein SUZ12 (Chromatin precipitated E2F target 9 protein) (ChET 9 protein) (Joined to JAZF1 protein) (Suppressor of zeste 12 protein homolog)					0	TRUE	Gene
B4GALT1	P15291	Beta-1,4-galactosyltransferase 1 (Beta-1,4-GalTase 1) (Beta4Gal-T1) (b4Gal-T1) (EC 2.4.1.-) (UDP-Gal:beta-GlcNAc beta-1,4-galactosyltransferase 1) (UDP-galactose:beta-N-acetylglucosamine beta-1,4-galactosyltransferase 1) "Cleaved into: Processed beta-1,4-galactosyltransferase 1" "Includes: Lactose synthase A protein (EC 2.4.1.22); N-acetyllactosamine synthase (EC 2.4.1.90) (Nal synthase); Beta-N-…	yes				0	FALSE	Gene
HIF1A	Q16665	Hypoxia-inducible factor 1-alpha (HIF-1-alpha) (HIF1-alpha) (ARNT-interacting protein) (Basic-helix-loop-helix-PAS protein MOP1) (Class E basic helix-loop-helix protein 78) (bHLHe78) (Member of PAS protein 1) (PAS domain-containing protein 8)	yes				0	FALSE	Gene
WIF1	Q9Y5W5	Wnt inhibitory factor 1 (WIF-1)	yes				0	FALSE	Gene
IL5	P05113	Interleukin-5 (IL-5) (B-cell differentiation factor I) (Eosinophil differentiation factor) (T-cell replacing factor) (TRF)	yes				0	FALSE	Gene
CD19	P15391	B-lymphocyte antigen CD19 (B-lymphocyte surface antigen B4) (Differentiation antigen CD19) (T-cell surface antigen Leu-12) (CD antigen CD19)	yes	yes			0	FALSE	Gene
ABCB1	P08183	Multidrug resistance protein 1 (EC 3.6.3.44) (ATP-binding cassette sub-family B member 1) (P-glycoprotein 1) (CD antigen CD243)	yes				0	FALSE	Gene
TCIRG1	Q13488	V-type proton ATPase 116 kDa subunit a isoform 3 (V-ATPase 116 kDa isoform a3) (Osteoclastic proton pump 116 kDa subunit) (OC-116 kDa) (OC116) (T-cell immune regulator 1) (T-cell immune response cDNA7 protein) (TIRC7) (Vacuolar proton translocating ATPase	yes				0	FALSE	Gene
SFRP1	Q8N474	Secreted frizzled-related protein 1 (FRP-1) (sFRP-1) (Secreted apoptosis-related protein 2) (SARP-2)	yes				0	FALSE	Gene
SERPINA1	P01009	Alpha-1-antitrypsin (Alpha-1 protease inhibitor) (Alpha-1-antiproteinase) (Serpin A1) "Cleaved into: Short peptide from AAT (SPAAT)"	yes				0	FALSE	Gene
TIMP3	P35625	Metalloproteinase inhibitor 3 (Protein MIG-5) (Tissue inhibitor of metalloproteinases 3) (TIMP-3)	yes				0	FALSE	Gene
CYP17A1	P05093	Steroid 17-alpha-hydroxylase/17,20 lyase (EC 1.14.99.9) (CYPXVII) (Cytochrome P450 17A1) (Cytochrome P450-C17) (Cytochrome P450c17) (Steroid 17-alpha-monooxygenase)	yes				0	FALSE	Gene
MDK	P21741	Midkine (MK) (Amphiregulin-associated protein) (ARAP) (Midgestation and kidney protein) (Neurite outgrowth-promoting factor 2) (Neurite outgrowth-promoting protein)	yes				0	FALSE	Gene
HSD11B2	P80365	Corticosteroid 11-beta-dehydrogenase isozyme 2 (EC 1.1.1.-) (11-beta-hydroxysteroid dehydrogenase type 2) (11-DH2) (11-beta-HSD2) (11-beta-hydroxysteroid dehydrogenase type II) (-HSD11 type II) (NAD-dependent 11-beta-hydroxysteroid dehydrogenase) (11-beta	yes				0	FALSE	Gene
PTGES	O14684	Prostaglandin E synthase (EC 5.3.99.3) (Microsomal glutathione S-transferase 1-like 1) (MGST1-L1) (Microsomal prostaglandin E synthase 1) (MPGES-1) (p53-induced gene 12 protein)	yes				0	FALSE	Gene
GPC4	O75487	Glypican-4 (K-glypican) "Cleaved into: Secreted glypican-4"	yes				0	FALSE	Gene
SIGLEC1	Q9BZZ2	Sialoadhesin (Sialic acid-binding Ig-like lectin 1) (Siglec-1) (CD antigen CD169)	yes				0	FALSE	Gene
MRC2	Q9UBG0	C-type mannose receptor 2 (C-type lectin domain family 13 member E) (Endocytic receptor 180) (Macrophage mannose receptor 2) (Urokinase-type plasminogen activator receptor-associated protein) (UPAR-associated protein) (Urokinase receptor-associated protein) (CD antigen CD280)					0	TRUE	Gene
LTB	Q06643	Lymphotoxin-beta (LT-beta) (Tumor necrosis factor C) (TNF-C) (Tumor necrosis factor ligand superfamily member 3)	yes				0	FALSE	Gene
CTNNB1	P35222	Catenin beta-1 (Beta-catenin)					0	TRUE	Gene
DKK1	O94907	Dickkopf-related protein 1 (Dickkopf-1) (Dkk-1) (hDkk-1) (SK)	yes				0	FALSE	Gene
SP100	P23497	Nuclear autoantigen Sp-100 (Lysp100b) (Nuclear dot-associated Sp100 protein) (Speckled 100 kDa)	yes	yes			0	FALSE	Gene
BMPR1A	P36894	Bone morphogenetic protein receptor type-1A (BMP type-1A receptor) (BMPR-1A) (EC 2.7.11.30) (Activin receptor-like kinase 3) (ALK-3) (Serine/threonine-protein kinase receptor R5) (SKR5) (CD antigen CD292)					0	TRUE	Gene
S100A10	P60903	Protein S100-A10 (Calpactin I light chain) (Calpactin-1 light chain) (Cellular ligand of annexin II) (S100 calcium-binding protein A10) (p10 protein) (p11)	yes				0	FALSE	Gene
MMP19	Q99542	Matrix metalloproteinase-19 (MMP-19) (EC 3.4.24.-) (Matrix metalloproteinase RASI) (Matrix metalloproteinase-18) (MMP-18)	yes				0	FALSE	Gene
EGR1	P18146	Early growth response protein 1 (EGR-1) (AT225) (Nerve growth factor-induced protein A) (NGFI-A) (Transcription factor ETR103) (Transcription factor Zif268) (Zinc finger protein 225) (Zinc finger protein Krox-24)	yes				0	FALSE	Gene
ROBO2	Q9HCK4	Roundabout homolog 2	yes				0	FALSE	Gene
PTGER4	P35408	Prostaglandin E2 receptor EP4 subtype (PGE receptor EP4 subtype) (PGE2 receptor EP4 subtype) (Prostanoid EP4 receptor)	yes				0	FALSE	Gene
GORASP2	Q9H8Y8	Golgi reassembly-stacking protein 2 (GRS2) (Golgi phosphoprotein 6) (GOLPH6) (Golgi reassembly-stacking protein of 55 kDa) (GRASP55) (p59)					0	TRUE	Gene
WNT1	P04628	Proto-oncogene Wnt-1 (Proto-oncogene Int-1 homolog)	yes				0	FALSE	Gene
SLC22A4	Q9H015	Solute carrier family 22 member 4 (Ergothioneine transporter) (ET transporter) (Organic cation/carnitine transporter 1)	yes				0	FALSE	Gene
ENO1	P06733	Alpha-enolase (EC 4.2.1.11) (2-phospho-D-glycerate hydro-lyase) (C-myc promoter-binding protein) (Enolase 1) (MBP-1) (MPB-1) (Non-neural enolase) (NNE) (Phosphopyruvate hydratase) (Plasminogen-binding protein)	yes	yes			0	FALSE	Gene
CD68	P34810	Macrosialin (Gp110) (CD antigen CD68)	yes				0	FALSE	Gene
EPX	P11678	Eosinophil peroxidase (EPO) (EC 1.11.1.7) "Cleaved into: Eosinophil peroxidase light chain; Eosinophil peroxidase heavy chain"	yes				0	FALSE	Gene
IL3	P08700	Interleukin-3 (IL-3) (Hematopoietic growth factor) (Mast cell growth factor) (MCGF) (Multipotential colony-stimulating factor) (P-cell-stimulating factor)	yes				0	FALSE	Gene
LTF	P02788	Lactotransferrin (Lactoferrin) (EC 3.4.21.-) (Talalactoferrin) "Cleaved into: Kaliocin-1; Lactoferroxin-A; Lactoferroxin-B; Lactoferroxin-C"	yes	yes		yes	0	FALSE	Gene
MMP2	P08253	72 kDa type IV collagenase (EC 3.4.24.24) (72 kDa gelatinase) (Gelatinase A) (Matrix metalloproteinase-2) (MMP-2) (TBE-1) "Cleaved into: PEX"	yes			yes	0	FALSE	Gene
TNFRSF11B	O00300	Tumor necrosis factor receptor superfamily member 11B (Osteoclastogenesis inhibitory factor) (Osteoprotegerin)	yes				0	FALSE	Gene
MTR	Q99707	Methionine synthase (EC 2.1.1.13) (5-methyltetrahydrofolate--homocysteine methyltransferase) (Vitamin-B12 dependent methionine synthase) (MS)	yes				0	FALSE	Gene
PGK1	P00558	Phosphoglycerate kinase 1 (EC 2.7.2.3) (Cell migration-inducing gene 10 protein) (Primer recognition protein 2) (PRP 2)	yes				0	FALSE	Gene
SPI1	P17947	Transcription factor PU.1 (31 kDa-transforming protein)					0	TRUE	Gene
TFRC	P02786	Transferrin receptor protein 1 (TR) (TfR) (TfR1) (Trfr) (T9) (p90) (CD antigen CD71) "Cleaved into: Transferrin receptor protein 1, serum form (sTfR)"	yes				0	FALSE	Gene
MMP1	P03956	Interstitial collagenase (EC 3.4.24.7) (Fibroblast collagenase) (Matrix metalloproteinase-1) (MMP-1) "Cleaved into: 22 kDa interstitial collagenase; 27 kDa interstitial collagenase"	yes				0	FALSE	Gene
ALDOA	P04075	Fructose-bisphosphate aldolase A (EC 4.1.2.13) (Lung cancer antigen NY-LU-1) (Muscle-type aldolase)	yes				0	FALSE	Gene
CHI3L1	P36222	Chitinase-3-like protein 1 (39 kDa synovial protein) (Cartilage glycoprotein 39) (CGP-39) (GP-39) (hCGP-39) (YKL-40)	yes				0	FALSE	Gene
CSTB	P04080	Cystatin-B (CPI-B) (Liver thiol proteinase inhibitor) (Stefin-B)	yes				0	FALSE	Gene
TGFBR2	P37173	TGF-beta receptor type-2 (TGFR-2) (EC 2.7.11.30) (TGF-beta type II receptor) (Transforming growth factor-beta receptor type II) (TGF-beta receptor type II) (TbetaR-II)	yes				0	FALSE	Gene
ANXA2	P07355	Annexin A2 (Annexin II) (Annexin-2) (Calpactin I heavy chain) (Calpactin-1 heavy chain) (Chromobindin-8) (Lipocortin II) (Placental anticoagulant protein IV) (PAP-IV) (Protein I) (p36)	yes				0	FALSE	Gene
TMED2	Q15363	Transmembrane emp24 domain-containing protein 2 (Membrane protein p24A) (p24) (p24 family protein beta-1) (p24beta1)					0	TRUE	Gene
ROBO1	Q9Y6N7	Roundabout homolog 1 (Deleted in U twenty twenty) (H-Robo-1)	yes				0	FALSE	Gene
MMP8	P22894	Neutrophil collagenase (EC 3.4.24.34) (Matrix metalloproteinase-8) (MMP-8) (PMNL collagenase) (PMNL-CL)	yes				0	FALSE	Gene
SMAD3	P84022	Mothers against decapentaplegic homolog 3 (MAD homolog 3) (Mad3) (Mothers against DPP homolog 3) (hMAD-3) (JV15-2) (SMAD family member 3) (SMAD 3) (Smad3) (hSMAD3)					0	TRUE	Gene
JUN	P05412	Transcription factor AP-1 (Activator protein 1) (AP1) (Proto-oncogene c-Jun) (V-jun avian sarcoma virus 17 oncogene homolog) (p39)	yes			yes	0	FALSE	Gene
AHSG	P02765	Alpha-2-HS-glycoprotein (Alpha-2-Z-globulin) (Ba-alpha-2-glycoprotein) (Fetuin-A) "Cleaved into: Alpha-2-HS-glycoprotein chain A; Alpha-2-HS-glycoprotein chain B"	yes				0	FALSE	Gene
IL37	Q9NZH6	Interleukin-37 (FIL1 zeta) (IL-1X) (Interleukin-1 family member 7) (IL-1F7) (Interleukin-1 homolog 4) (IL-1H) (IL-1H4) (Interleukin-1 zeta) (IL-1 zeta) (Interleukin-1-related protein) (IL-1RP1) (Interleukin-23) (IL-37)	yes				0	FALSE	Gene
TNFAIP6	P98066	Tumor necrosis factor-inducible gene 6 protein (Hyaluronate-binding protein) (TNF-stimulated gene 6 protein) (TSG-6) (Tumor necrosis factor alpha-induced protein 6) (TNF alpha-induced protein 6)	yes				0	FALSE	Gene
PENK	P01210	Proenkephalin-A "Cleaved into: Synenkephalin; Met-enkephalin (Opioid growth factor) (OGF); PENK(114-133); PENK(143-183); Met-enkephalin-Arg-Gly-Leu; Leu-enkephalin; PENK(237-258); Met-enkephalin-Arg-Phe"	yes				0	FALSE	Gene
PBX1	P40424	Pre-B-cell leukemia transcription factor 1 (Homeobox protein PBX1) (Homeobox protein PRL)	yes				0	FALSE	Gene
PLAT	P00750	Tissue-type plasminogen activator (t-PA) (t-plasminogen activator) (tPA) (EC 3.4.21.68) (Alteplase) (Reteplase) "Cleaved into: Tissue-type plasminogen activator chain A; Tissue-type plasminogen activator chain B"	yes				0	FALSE	Gene
EXOC4	Q96A65	Exocyst complex component 4 (Exocyst complex component Sec8)	yes				0	FALSE	Gene
ETS1	P14921	Protein C-ets-1 (p54)		yes			0	TRUE	Gene
VEGFC	P49767	Vascular endothelial growth factor C (VEGF-C) (Flt4 ligand) (Flt4-L) (Vascular endothelial growth factor-related protein) (VRP)	yes				0	FALSE	Gene
PECAM1	P16284	Platelet endothelial cell adhesion molecule (PECAM-1) (EndoCAM) (GPIIA') (PECA1) (CD antigen CD31)	yes				0	FALSE	Gene
NOTCH4	Q99466	Neurogenic locus notch homolog protein 4 (Notch 4) (hNotch4) "Cleaved into: Notch 4 extracellular truncation; Notch 4 intracellular domain"	yes				0	FALSE	Gene
PGF	P49763	Placenta growth factor (PlGF)	yes				0	FALSE	Gene
CHI3L2	Q15782	Chitinase-3-like protein 2 (Chondrocyte protein 39) (YKL-39)	yes				0	FALSE	Gene
CAT	P04040	Catalase (EC 1.11.1.6)	yes				1	FALSE	Gene
IRF5	Q13568	Interferon regulatory factor 5 (IRF-5)	yes	yes			1	FALSE	Gene
TF	P02787	Serotransferrin (Transferrin) (Beta-1 metal-binding globulin) (Siderophilin)	yes		yes		1	FALSE	Gene
ADRB2	P07550	Beta-2 adrenergic receptor (Beta-2 adrenoreceptor) (Beta-2 adrenoceptor)	yes				1	FALSE	Gene
ANXA1	P04083	Annexin A1 (Annexin I) (Annexin-1) (Calpactin II) (Calpactin-2) (Chromobindin-9) (Lipocortin I) (Phospholipase A2 inhibitory protein) (p35)	yes				1	FALSE	Gene
CALCA	P01258	Calcitonin "Cleaved into: Calcitonin; Katacalcin (Calcitonin carboxyl-terminal peptide) (CCP) (PDN-21)"	yes				1	FALSE	Gene
CCL20	P78556	C-C motif chemokine 20 (Beta-chemokine exodus-1) (CC chemokine LARC) (Liver and activation-regulated chemokine) (Macrophage inflammatory protein 3 alpha) (MIP-3-alpha) (Small-inducible cytokine A20) "Cleaved into: CCL20(1-67); CCL20(1-64); CCL20(2-70)"	yes				1	FALSE	Gene
CD55	P08174	Complement decay-accelerating factor (CD antigen CD55)	yes				1	FALSE	Gene
COL18A1	P39060	Collagen alpha-1(XVIII) chain "Cleaved into: Endostatin"	yes				1	FALSE	Gene
EP300	Q09472	Histone acetyltransferase p300 (p300 HAT) (EC 2.3.1.48) (E1A-associated protein p300)					1	TRUE	Gene
CFB	P00751	Complement factor B (EC 3.4.21.47) (C3/C5 convertase) (Glycine-rich beta glycoprotein) (GBG) (PBF2) (Properdin factor B) "Cleaved into: Complement factor B Ba fragment; Complement factor B Bb fragment"	yes				1	FALSE	Gene
CSF1R	P07333	Macrophage colony-stimulating factor 1 receptor (CSF-1 receptor) (CSF-1-R) (CSF-1R) (M-CSF-R) (EC 2.7.10.1) (Proto-oncogene c-Fms) (CD antigen CD115)	yes				1	FALSE	Gene
KLRC2	P26717	NKG2-C type II integral membrane protein (CD159 antigen-like family member C) (NK cell receptor C) (NKG2-C-activating NK receptor) (CD antigen CD159c)	yes	yes			1	FALSE	Gene
KLRK1	P26718	NKG2-D type II integral membrane protein (Killer cell lectin-like receptor subfamily K member 1) (NK cell receptor D) (NKG2-D-activating NK receptor) (CD antigen CD314)	yes	yes			1	FALSE	Gene
PPP2CA	P67775	Serine/threonine-protein phosphatase 2A catalytic subunit alpha isoform (PP2A-alpha) (EC 3.1.3.16) (Replication protein C) (RP-C)					1	TRUE	Gene
CCL21	O00585	C-C motif chemokine 21 (6Ckine) (Beta-chemokine exodus-2) (Secondary lymphoid-tissue chemokine) (SLC) (Small-inducible cytokine A21)	yes				1	FALSE	Gene
PTPN6	P29350	Tyrosine-protein phosphatase non-receptor type 6 (EC 3.1.3.48) (Hematopoietic cell protein-tyrosine phosphatase) (Protein-tyrosine phosphatase 1C) (PTP-1C) (Protein-tyrosine phosphatase SHP-1) (SH-PTP1)					1	TRUE	Gene
RYR1	P21817	Ryanodine receptor 1 (RYR-1) (RyR1) (Skeletal muscle calcium release channel) (Skeletal muscle ryanodine receptor) (Skeletal muscle-type ryanodine receptor) (Type 1 ryanodine receptor)	yes				1	FALSE	Gene
BIRC5	O15392	Baculoviral IAP repeat-containing protein 5 (Apoptosis inhibitor 4) (Apoptosis inhibitor survivin)	yes				1	FALSE	Gene
PIK3CG	P48736	Phosphatidylinositol 4,5-bisphosphate 3-kinase catalytic subunit gamma isoform (PI3-kinase subunit gamma) (PI3K-gamma) (PI3Kgamma) (PtdIns-3-kinase subunit gamma) (EC 2.7.1.153) (Phosphatidylinositol 4,5-bisphosphate 3-kinase 110 kDa catalytic subunit gam	yes	yes			1	FALSE	Gene
ALCAM	Q13740	CD166 antigen (Activated leukocyte cell adhesion molecule) (CD antigen CD166)					1	TRUE	Gene
VDR	P11473	Vitamin D3 receptor (VDR) (1,25-dihydroxyvitamin D3 receptor) (Nuclear receptor subfamily 1 group I member 1)	yes	yes			1	FALSE	Gene
PARP1	P09874	Poly "ADP-ribose" polymerase 1 (PARP-1) (EC 2.4.2.30) (NAD(+) ADP-ribosyltransferase 1) (ADPRT 1) (Poly"ADP-ribose" synthase 1)	yes	yes			1	FALSE	Gene
PPARG	P37231	Peroxisome proliferator-activated receptor gamma (PPAR-gamma) (Nuclear receptor subfamily 1 group C member 3)	yes	yes			1	FALSE	Gene
TP53	P04637	Cellular tumor antigen p53 (Antigen NY-CO-13) (Phosphoprotein p53) (Tumor suppressor p53)	yes	yes			1	FALSE	Gene
CCL18	P55774	C-C motif chemokine 18 (Alternative macrophage activation-associated CC chemokine 1) (AMAC-1) (CC chemokine PARC) (Dendritic cell chemokine 1) (DC-CK1) (Macrophage inflammatory protein 4) (MIP-4) (Pulmonary and activation-regulated chemokine) (Small-induc	yes				1	FALSE	Gene
TRIM21	P19474	E3 ubiquitin-protein ligase TRIM21 (EC 6.3.2.-) (52 kDa Ro protein) (52 kDa ribonucleoprotein autoantigen Ro/SS-A) (RING finger protein 81) (Ro(SS-A)) (Sjoegren syndrome type A antigen) (SS-A) (Tripartite motif-containing protein 21)	yes	yes			1	FALSE	Gene
CDKN2A	P42771	Cyclin-dependent kinase inhibitor 2A, isoforms 1/2/3 (Cyclin-dependent kinase 4 inhibitor A) (CDK4I) (Multiple tumor suppressor 1) (MTS-1) (p16-INK4a) (p16-INK4) (p16INK4A)	yes				1	FALSE	Gene
BTLA	Q7Z6A9	B- and T-lymphocyte attenuator (B- and T-lymphocyte-associated protein) (CD antigen CD272)	yes				1	FALSE	Gene
AGTR1	P30556	Type-1 angiotensin II receptor (AT1AR) (AT1BR) (Angiotensin II type-1 receptor) (AT1)	yes				1	FALSE	Gene
CTGF	P29279	Connective tissue growth factor (CCN family member 2) (Hypertrophic chondrocyte-specific protein 24) (Insulin-like growth factor-binding protein 8) (IBP-8) (IGF-binding protein 8) (IGFBP-8)	yes				1	FALSE	Gene
ATM	Q13315	Serine-protein kinase ATM (EC 2.7.11.1) (Ataxia telangiectasia mutated) (A-T mutated)	yes				1	FALSE	Gene
MYC	P01106	Myc proto-oncogene protein (Class E basic helix-loop-helix protein 39) (bHLHe39) (Proto-oncogene c-Myc) (Transcription factor p64)					1	TRUE	Gene
CCL5	P13501	C-C motif chemokine 5 (EoCP) (Eosinophil chemotactic cytokine) (SIS-delta) (Small-inducible cytokine A5) (T cell-specific protein P228) (TCP228) (T-cell-specific protein RANTES) "Cleaved into: RANTES(3-68); RANTES(4-68)"	yes				1	FALSE	Gene
JAK2	O60674	Tyrosine-protein kinase JAK2 (EC 2.7.10.2) (Janus kinase 2) (JAK-2)					1	TRUE	Gene
BST2	Q10589	Bone marrow stromal antigen 2 (BST-2) (HM1.24 antigen) (Tetherin) (CD antigen CD317)	yes				1	FALSE	Gene
TLR9	Q9NR96	Toll-like receptor 9 (CD antigen CD289)	yes	yes		yes	1	FALSE	Gene
TAP2	Q03519	Antigen peptide transporter 2 (APT2) (ATP-binding cassette sub-family B member 3) (Peptide supply factor 2) (Peptide transporter PSF2) (PSF-2) (Peptide transporter TAP2) (Peptide transporter involved in antigen processing 2) (Really interesting new gene 1	yes	yes			1	FALSE	Gene
RORA	P35398	Nuclear receptor ROR-alpha (Nuclear receptor RZR-alpha) (Nuclear receptor subfamily 1 group F member 1) (Retinoid-related orphan receptor-alpha)	yes				1	FALSE	Gene
CASP7	P55210	Caspase-7 (CASP-7) (EC 3.4.22.60) (Apoptotic protease Mch-3) (CMH-1) (ICE-like apoptotic protease 3) (ICE-LAP3) "Cleaved into: Caspase-7 subunit p20; Caspase-7 subunit p11"	yes				1	FALSE	Gene
KLRC1	P26715	NKG2-A/NKG2-B type II integral membrane protein (CD159 antigen-like family member A) (NK cell receptor A) (NKG2-A/B-activating NK receptor) (CD antigen CD159a)	yes	yes			1	FALSE	Gene
CDK6	Q00534	Cyclin-dependent kinase 6 (EC 2.7.11.22) (Cell division protein kinase 6) (Serine/threonine-protein kinase PLSTIRE)	yes				1	FALSE	Gene
ADAM15	Q13444	Disintegrin and metalloproteinase domain-containing protein 15 (ADAM 15) (EC 3.4.24.-) (Metalloprotease RGD disintegrin protein) (Metalloproteinase-like, disintegrin-like, and cysteine-rich protein 15) (MDC-15) (Metargidin)	yes				1	FALSE	Gene
NR3C1	P04150	Glucocorticoid receptor (GR) (Nuclear receptor subfamily 3 group C member 1)	yes	yes			1	FALSE	Gene
TLR2	O60603	Toll-like receptor 2 (Toll/interleukin-1 receptor-like protein 4) (CD antigen CD282)	yes	yes		yes	1	FALSE	Gene
PRL	P01236	Prolactin (PRL)	yes	yes			1	FALSE	Gene
CD58	P19256	Lymphocyte function-associated antigen 3 (Ag3) (Surface glycoprotein LFA-3) (CD antigen CD58)	yes				1	FALSE	Gene
BBC3	Q9BXH1	Bcl-2-binding component 3 (JFY-1) (p53 up-regulated modulator of apoptosis)	yes				1	FALSE	Gene
TGFB2	P61812	Transforming growth factor beta-2 (TGF-beta-2) (BSC-1 cell growth inhibitor) (Cetermin) (Glioblastoma-derived T-cell suppressor factor) (G-TSF) (Polyergin)	yes	yes			1	FALSE	Gene
VEGFA	P15692	Vascular endothelial growth factor A (VEGF-A) (Vascular permeability factor) (VPF)	yes	yes			1	FALSE	Gene
CMA1	P23946	Chymase (EC 3.4.21.39) (Alpha-chymase) (Mast cell protease I)	yes				1	FALSE	Gene
PTMA	P06454	Prothymosin alpha "Cleaved into: Thymosin alpha-1"	yes				1	FALSE	Gene
CD59	P13987	CD59 glycoprotein (1F5 antigen) (20 kDa homologous restriction factor) (HRF-20) (HRF20) (MAC-inhibitory protein) (MAC-IP) (MEM43 antigen) (Membrane attack complex inhibition factor) (MACIF) (Membrane inhibitor of reactive lysis) (MIRL) (Protectin) (CD ant	yes				1	FALSE	Gene
CD6	P30203	T-cell differentiation antigen CD6 (T12) (TP120) (CD antigen CD6)	yes				1	FALSE	Gene
CHGA	P10645	Chromogranin-A (CgA) (Pituitary secretory protein I) (SP-I) "Cleaved into: Vasostatin-1 (Vasostatin I); Vasostatin-2 (Vasostatin II); EA-92; ES-43; Pancreastatin; SS-18; WA-8; WE-14; LF-19; AL-11; GV-19; GR-44; ER-37"	yes				1	FALSE	Gene
HLA-B	P03989	HLA class I histocompatibility antigen, B-27 alpha chain (MHC class I antigen B*27)	yes				1	FALSE	Gene
ITGB1	P05556	Integrin beta-1 (Fibronectin receptor subunit beta) (VLA-4 subunit beta) (CD antigen CD29)	yes	yes			1	FALSE	Gene
CYP11B2	P19099	Cytochrome P450 11B2, mitochondrial (Aldosterone synthase) (ALDOS) (EC 1.14.15.4) (EC 1.14.15.5) (Aldosterone-synthesizing enzyme) (CYPXIB2) (Cytochrome P-450Aldo) (Cytochrome P-450C18) (Steroid 18-hydroxylase)	yes				1	FALSE	Gene
NOS2	P35228	Nitric oxide synthase, inducible (EC 1.14.13.39) (Hepatocyte NOS) (HEP-NOS) (Inducible NO synthase) (Inducible NOS) (iNOS) (NOS type II) (Peptidyl-cysteine S-nitrosylase NOS2)	yes	yes		yes	1	FALSE	Gene
CCL3	P10147	C-C motif chemokine 3 (G0/G1 switch regulatory protein 19-1) (Macrophage inflammatory protein 1-alpha) (MIP-1-alpha) (PAT 464.1) (SIS-beta) (Small-inducible cytokine A3) (Tonsillar lymphocyte LD78 alpha protein) "Cleaved into: MIP-1-alpha(4-69) (LD78-alph	yes				1	FALSE	Gene
EGFR	P00533	Epidermal growth factor receptor (EC 2.7.10.1) (Proto-oncogene c-ErbB-1) (Receptor tyrosine-protein kinase erbB-1)	yes	yes			1	FALSE	Gene
MAPK14	Q16539	Mitogen-activated protein kinase 14 (MAP kinase 14) (MAPK 14) (EC 2.7.11.24) (Cytokine suppressive anti-inflammatory drug-binding protein) (CSAID-binding protein) (CSBP) (MAP kinase MXI2) (MAX-interacting protein 2) (Mitogen-activated protein kinase p38 a	yes	yes			1	FALSE	Gene
CCL26	Q9Y258	C-C motif chemokine 26 (CC chemokine IMAC) (Eotaxin-3) (Macrophage inflammatory protein 4-alpha) (MIP-4-alpha) (Small-inducible cytokine A26) (Thymic stroma chemokine-1) (TSC-1)	yes				1	FALSE	Gene
GNB4	Q9HAV0	Guanine nucleotide-binding protein subunit beta-4 (Transducin beta chain 4)					1	TRUE	Gene
CENPE	Q02224	Centromere-associated protein E (Centromere protein E) (CENP-E) (Kinesin-related protein CENPE)	yes				1	FALSE	Gene
CREB1	P16220	Cyclic AMP-responsive element-binding protein 1 (CREB-1) (cAMP-responsive element-binding protein 1)	yes			yes	1	FALSE	Gene
CCR2	P41597	C-C chemokine receptor type 2 (C-C CKR-2) (CC-CKR-2) (CCR-2) (CCR2) (Monocyte chemoattractant protein 1 receptor) (MCP-1-R) (CD antigen CD192)	yes				1	FALSE	Gene
GAS6	Q14393	Growth arrest-specific protein 6 (GAS-6) (AXL receptor tyrosine kinase ligand)	yes	yes			1	FALSE	Gene
MAPK1	P28482	Mitogen-activated protein kinase 1 (MAP kinase 1) (MAPK 1) (EC 2.7.11.24) (ERT1) (Extracellular signal-regulated kinase 2) (ERK-2) (MAP kinase isoform p42) (p42-MAPK) (Mitogen-activated protein kinase 2) (MAP kinase 2) (MAPK 2)	yes	yes			1	FALSE	Gene
CCL3L1	P16619	C-C motif chemokine 3-like 1 (G0/G1 switch regulatory protein 19-2) (LD78-beta(1-70)) (PAT 464.2) (Small-inducible cytokine A3-like 1) (Tonsillar lymphocyte LD78 beta protein) "Cleaved into: LD78-beta(3-70); LD78-beta(5-70)"	yes				1	FALSE	Gene
CCR6	P51684	C-C chemokine receptor type 6 (C-C CKR-6) (CC-CKR-6) (CCR-6) (Chemokine receptor-like 3) (CKR-L3) (DRY6) (G-protein coupled receptor 29) (GPR-CY4) (GPRCY4) (LARC receptor) (CD antigen CD196)	yes				1	FALSE	Gene
ANGPT1	Q15389	Angiopoietin-1 (ANG-1)	yes				1	FALSE	Gene
BMP7	P18075	Bone morphogenetic protein 7 (BMP-7) (Osteogenic protein 1) (OP-1) (Eptotermin alfa)	yes				1	FALSE	Gene
TYROBP	O43914	TYRO protein tyrosine kinase-binding protein (DNAX-activation protein 12) (Killer-activating receptor-associated protein) (KAR-associated protein)					1	TRUE	Gene
CD14	P08571	Monocyte differentiation antigen CD14 (Myeloid cell-specific leucine-rich glycoprotein) (CD antigen CD14) "Cleaved into: Monocyte differentiation antigen CD14, urinary form; Monocyte differentiation antigen CD14, membrane-bound form"	yes			yes	1	FALSE	Gene
CD3EAP	O15446	DNA-directed RNA polymerase I subunit RPA34 (A34.5) (Antisense to ERCC-1 protein) (ASE-1) (CD3-epsilon-associated protein) (CAST) (CD3E-associated protein) (RNA polymerase I-associated factor PAF49)	yes				1	FALSE	Gene
CALCRL	Q16602	Calcitonin gene-related peptide type 1 receptor (CGRP type 1 receptor) (Calcitonin receptor-like receptor)	yes				1	FALSE	Gene
BAK1	Q16611	Bcl-2 homologous antagonist/killer (Apoptosis regulator BAK) (Bcl-2-like protein 7) (Bcl2-L-7)	yes				1	FALSE	Gene
LCK	P06239	Tyrosine-protein kinase Lck (EC 2.7.10.2) (Leukocyte C-terminal Src kinase) (LSK) (Lymphocyte cell-specific protein-tyrosine kinase) (Protein YT16) (Proto-oncogene Lck) (T cell-specific protein-tyrosine kinase) (p56-LCK)	yes	yes			1	FALSE	Gene
STAT6	P42226	Signal transducer and activator of transcription 6 (IL-4 Stat)	yes	yes			1	FALSE	Gene
CD97	P48960	CD97 antigen (Leukocyte antigen CD97) (CD antigen CD97) "Cleaved into: CD97 antigen subunit alpha; CD97 antigen subunit beta"	yes				1	FALSE	Gene
CCR3	P51677	C-C chemokine receptor type 3 (C-C CKR-3) (CC-CKR-3) (CCR-3) (CCR3) (CKR3) (Eosinophil eotaxin receptor) (CD antigen CD193)	yes				1	FALSE	Gene
MTOR	P42345	Serine/threonine-protein kinase mTOR (EC 2.7.11.1) (FK506-binding protein 12-rapamycin complex-associated protein 1) (FKBP12-rapamycin complex-associated protein) (Mammalian target of rapamycin) (mTOR) (Mechanistic target of rapamycin) (Rapamycin and FKBP	yes	yes			1	FALSE	Gene
BAX	Q07812	Apoptosis regulator BAX (Bcl-2-like protein 4) (Bcl2-L-4)	yes				1	FALSE	Gene
KLRD1	Q13241	Natural killer cells antigen CD94 (KP43) (Killer cell lectin-like receptor subfamily D member 1) (NK cell receptor) (CD antigen CD94)	yes	yes			1	FALSE	Gene
CD5	P06127	T-cell surface glycoprotein CD5 (Lymphocyte antigen T1/Leu-1) (CD antigen CD5)	yes				1	FALSE	Gene
CD74	P04233	HLA class II histocompatibility antigen gamma chain (HLA-DR antigens-associated invariant chain) (Ia antigen-associated invariant chain) (Ii) (p33) (CD antigen CD74)	yes				1	FALSE	Gene
BSG	P35613	Basigin (5F7) (Collagenase stimulatory factor) (Extracellular matrix metalloproteinase inducer) (EMMPRIN) (Leukocyte activation antigen M6) (OK blood group antigen) (Tumor cell-derived collagenase stimulatory factor) (TCSF) (CD antigen CD147)	yes				1	FALSE	Gene
DLG1	Q12959	Disks large homolog 1 (Synapse-associated protein 97) (SAP-97) (SAP97) (hDlg)					1	TRUE	Gene
CBLB	Q13191	E3 ubiquitin-protein ligase CBL-B (EC 6.3.2.-) (Casitas B-lineage lymphoma proto-oncogene b) (RING finger protein 56) (SH3-binding protein CBL-B) (Signal transduction protein CBL-B)	yes				1	FALSE	Gene
GNB1	P62873	Guanine nucleotide-binding protein G(I)/G(S)/G(T) subunit beta-1 (Transducin beta chain 1)					1	TRUE	Gene
ATIC	P31939	Bifunctional purine biosynthesis protein PURH "Includes: Phosphoribosylaminoimidazolecarboxamide formyltransferase (EC 2.1.2.3) (5-aminoimidazole-4-carboxamide ribonucleotide formyltransferase) (AICAR transformylase); IMP cyclohydrolase (EC 3.5.4.10) (ATI	yes				1	FALSE	Gene
CCL19	Q99731	C-C motif chemokine 19 (Beta-chemokine exodus-3) (CK beta-11) (Epstein-Barr virus-induced molecule 1 ligand chemokine) (EBI1 ligand chemokine) (ELC) (Macrophage inflammatory protein 3 beta) (MIP-3-beta) (Small-inducible cytokine A19)	yes				1	FALSE	Gene
THPO	P40225	Thrombopoietin (C-mpl ligand) (ML) (Megakaryocyte colony-stimulating factor) (Megakaryocyte growth and development factor) (MGDF) (Myeloproliferative leukemia virus oncogene ligand)	yes		yes		1	FALSE	Gene
CRH	P06850	Corticoliberin (Corticotropin-releasing factor) (CRF) (Corticotropin-releasing hormone)	yes				1	FALSE	Gene
CASC3	O15234	Protein CASC3 (Cancer susceptibility candidate gene 3 protein) (Metastatic lymph node gene 51 protein) (MLN 51) (Protein barentsz) (Btz)	yes				1	FALSE	Gene
CCL13	Q99616	C-C motif chemokine 13 (CK-beta-10) (Monocyte chemoattractant protein 4) (Monocyte chemotactic protein 4) (MCP-4) (NCC-1) (Small-inducible cytokine A13) "Cleaved into: C-C motif chemokine 13, long chain; C-C motif chemokine 13, medium chain; C-C motif che	yes				1	FALSE	Gene
CD1D	P15813	Antigen-presenting glycoprotein CD1d (R3G1) (CD antigen CD1d)	yes	yes			1	FALSE	Gene
MICA	Q29983	MHC class I polypeptide-related sequence A (MIC-A)	yes	yes			1	FALSE	Gene
STAT4	Q14765	Signal transducer and activator of transcription 4	yes	yes			1	FALSE	Gene
AKT1	P31749	RAC-alpha serine/threonine-protein kinase (EC 2.7.11.1) (Protein kinase B) (PKB) (Protein kinase B alpha) (PKB alpha) (Proto-oncogene c-Akt) (RAC-PK-alpha)	yes				1	FALSE	Gene
ADCYAP1	P18509	Pituitary adenylate cyclase-activating polypeptide (PACAP) "Cleaved into: PACAP-related peptide (PRP-48); Pituitary adenylate cyclase-activating polypeptide 27 (PACAP-27) (PACAP27); Pituitary adenylate cyclase-activating polypeptide 38 (PACAP-38) (PACAP38	yes				1	FALSE	Gene
PRF1	P14222	Perforin-1 (P1) (Cytolysin) (Lymphocyte pore-forming protein) (PFP)	yes	yes			1	FALSE	Gene
GRB2	P62993	Growth factor receptor-bound protein 2 (Adapter protein GRB2) (Protein Ash) (SH2/SH3 adapter GRB2)					1	TRUE	Gene
PRKCD	Q05655	Protein kinase C delta type (EC 2.7.11.13) (Tyrosine-protein kinase PRKCD) (EC 2.7.10.2) (nPKC-delta)	yes	yes			1	FALSE	Gene
CD2	P06729	T-cell surface antigen CD2 (Erythrocyte receptor) (LFA-2) (LFA-3 receptor) (Rosette receptor) (T-cell surface antigen T11/Leu-5) (CD antigen CD2)	yes				1	FALSE	Gene
ADAM8	P78325	Disintegrin and metalloproteinase domain-containing protein 8 (ADAM 8) (EC 3.4.24.-) (Cell surface antigen MS2) (CD antigen CD156a)	yes				1	FALSE	Gene
KDR	P35968	Vascular endothelial growth factor receptor 2 (VEGFR-2) (EC 2.7.10.1) (Fetal liver kinase 1) (FLK-1) (Kinase insert domain receptor) (KDR) (Protein-tyrosine kinase receptor flk-1) (CD antigen CD309)	yes	yes			1	FALSE	Gene
PTPN22	Q9Y2R2	Tyrosine-protein phosphatase non-receptor type 22 (EC 3.1.3.48) (Hematopoietic cell protein-tyrosine phosphatase 70Z-PEP) (Lymphoid phosphatase) (LyP) (PEST-domain phosphatase) (PEP)	yes	yes			1	FALSE	Gene
SIGIRR	Q6IA17	Single Ig IL-1-related receptor (Single Ig IL-1R-related molecule) (Single immunoglobulin domain-containing IL1R-related protein) (Toll/interleukin-1 receptor 8) (TIR8)	yes	yes			1	FALSE	Gene
NOTCH1	P46531	Neurogenic locus notch homolog protein 1 (Notch 1) (hN1) (Translocation-associated notch protein TAN-1) "Cleaved into: Notch 1 extracellular truncation; Notch 1 intracellular domain (NICD)"	yes	yes			1	FALSE	Gene
TLR7	Q9NYK1	Toll-like receptor 7	yes	yes			1	FALSE	Gene
CLEC7A	Q9BXN2	C-type lectin domain family 7 member A (Beta-glucan receptor) (C-type lectin superfamily member 12) (Dendritic cell-associated C-type lectin 1) (DC-associated C-type lectin 1) (Dectin-1)	yes				1	FALSE	Gene
PTPRC	P08575	Receptor-type tyrosine-protein phosphatase C (EC 3.1.3.48) (Leukocyte common antigen) (L-CA) (T200) (CD antigen CD45)	yes	yes			1	FALSE	Gene
TLR4	O00206	Toll-like receptor 4 (hToll) (CD antigen CD284)	yes	yes		yes	1	FALSE	Gene
AGT	P01019	Angiotensinogen (Serpin A8) "Cleaved into: Angiotensin-1 (Angiotensin I) (Ang I); Angiotensin-2 (Angiotensin II) (Ang II); Angiotensin-3 (Angiotensin III) (Ang III) (Des-Asp"1"-angiotensin II)"	yes				1	FALSE	Gene
BTK	Q06187	Tyrosine-protein kinase BTK (EC 2.7.10.2) (Agammaglobulinaemia tyrosine kinase) (ATK) (B-cell progenitor kinase) (BPK) (Bruton tyrosine kinase)	yes				1	FALSE	Gene
CD3E	P07766	T-cell surface glycoprotein CD3 epsilon chain (T-cell surface antigen T3/Leu-4 epsilon chain) (CD antigen CD3e)					1	TRUE	Gene
CCL4	P13236	C-C motif chemokine 4 (G-26 T-lymphocyte-secreted protein) (HC21) (Lymphocyte activation gene 1 protein) (LAG-1) (MIP-1-beta(1-69)) (Macrophage inflammatory protein 1-beta) (MIP-1-beta) (PAT 744) (Protein H400) (SIS-gamma) (Small-inducible cytokine A4) (T	yes				1	FALSE	Gene
IL16	Q14005	Pro-interleukin-16 "Cleaved into: Interleukin-16 (IL-16) (Lymphocyte chemoattractant factor) (LCF)"	yes	yes			2	FALSE	Gene
CD8A	P01732	T-cell surface glycoprotein CD8 alpha chain (T-lymphocyte differentiation antigen T8/Leu-2) (CD antigen CD8a)	yes	yes			2	FALSE	Gene
ENG	P17813	Endoglin (CD antigen CD105)	yes				2	FALSE	Gene
NFKB1	P19838	Nuclear factor NF-kappa-B p105 subunit (DNA-binding factor KBF1) (EBP-1) (Nuclear factor of kappa light polypeptide gene enhancer in B-cells 1) "Cleaved into: Nuclear factor NF-kappa-B p50 subunit"					2	TRUE	Gene
FCGR2A	P12318	Low affinity immunoglobulin gamma Fc region receptor II-a (IgG Fc receptor II-a) (CDw32) (Fc-gamma RII-a) (Fc-gamma-RIIa) (FcRII-a) (CD antigen CD32)	yes	yes	yes	yes	2	FALSE	Gene
ITGAM	P11215	Integrin alpha-M (CD11 antigen-like family member B) (CR-3 alpha chain) (Cell surface glycoprotein MAC-1 subunit alpha) (Leukocyte adhesion receptor MO1) (Neutrophil adherence receptor) (CD antigen CD11b)		yes			2	TRUE	Gene
CD80	P33681	T-lymphocyte activation antigen CD80 (Activation B7-1 antigen) (BB1) (CTLA-4 counter-receptor B7.1) (B7) (CD antigen CD80)	yes	yes	yes		2	FALSE	Gene
CXCL12	P48061	Stromal cell-derived factor 1 (SDF-1) (hSDF-1) (C-X-C motif chemokine 12) (Intercrine reduced in hepatomas) (IRH) (hIRH) (Pre-B cell growth-stimulating factor) (PBSF) "Cleaved into: SDF-1-beta(3-72); SDF-1-alpha(3-67)"	yes	yes			2	FALSE	Gene
IFNB1	P01574	Interferon beta (IFN-beta) (Fibroblast interferon)	yes	yes		yes	2	FALSE	Gene
TGFB1	P01137	Transforming growth factor beta-1 (TGF-beta-1) "Cleaved into: Latency-associated peptide (LAP)"	yes	yes	yes	yes	2	FALSE	Gene
LTA	P01374	Lymphotoxin-alpha (LT-alpha) (TNF-beta) (Tumor necrosis factor ligand superfamily member 1)	yes	yes	yes		2	FALSE	Gene
ACE	P12821	Angiotensin-converting enzyme (ACE) (EC 3.2.1.-) (EC 3.4.15.1) (Dipeptidyl carboxypeptidase I) (Kininase II) (CD antigen CD143) "Cleaved into: Angiotensin-converting enzyme, soluble form"	yes	yes			2	FALSE	Gene
CD44	P16070	CD44 antigen (CDw44) (Epican) (Extracellular matrix receptor III) (ECMR-III) (GP90 lymphocyte homing/adhesion receptor) (HUTCH-I) (Heparan sulfate proteoglycan) (Hermes antigen) (Hyaluronate receptor) (Phagocytic glycoprotein 1) (PGP-1) (Phagocytic glycop	yes	yes			2	FALSE	Gene
CD4	P01730	T-cell surface glycoprotein CD4 (T-cell surface antigen T4/Leu-3) (CD antigen CD4)	yes	yes	yes	yes	2	FALSE	Gene
SP3	Q02447	Transcription factor Sp3 (SPR-2)					2	TRUE	Gene
A2M	P01023	Alpha-2-macroglobulin (Alpha-2-M) (C3 and PZP-like alpha-2-macroglobulin domain-containing protein 5)	yes				2	FALSE	Gene
F2	P00734	Prothrombin (EC 3.4.21.5) (Coagulation factor II) "Cleaved into: Activation peptide fragment 1; Activation peptide fragment 2; Thrombin light chain; Thrombin heavy chain"	yes	yes			2	FALSE	Gene
RHOA	P61586	Transforming protein RhoA (Rho cDNA clone 12) (h12)		yes			2	TRUE	Gene
IL1RN	P18510	Interleukin-1 receptor antagonist protein (IL-1RN) (IL-1ra) (IRAP) (ICIL-1RA) (IL1 inhibitor) (Anakinra)	yes	yes	yes		2	FALSE	Gene
ICOS	Q9Y6W8	Inducible T-cell costimulator (Activation-inducible lymphocyte immunomediatory molecule) (CD antigen CD278)	yes	yes		yes	2	FALSE	Gene
CYP1A1	P04798	Cytochrome P450 1A1 (EC 1.14.14.1) (CYPIA1) (Cytochrome P450 form 6) (Cytochrome P450-C) (Cytochrome P450-P1)	yes	yes			2	FALSE	Gene
TNFRSF6B	O95407	Tumor necrosis factor receptor superfamily member 6B (Decoy receptor 3) (DcR3) (Decoy receptor for Fas ligand) (M68)	yes	yes			2	FALSE	Gene
SERPINB5	P36952	Serpin B5 (Maspin) (Peptidase inhibitor 5) (PI-5)	yes				2	FALSE	Gene
CSF3	P09919	Granulocyte colony-stimulating factor (G-CSF) (Pluripoietin) (Filgrastim) (Lenograstim)	yes	yes			2	FALSE	Gene
REN	P00797	Renin (EC 3.4.23.15) (Angiotensinogenase)	yes				2	FALSE	Gene
FASLG	P48023	Tumor necrosis factor ligand superfamily member 6 (Apoptosis antigen ligand) (APTL) (CD95 ligand) (CD95-L) (Fas antigen ligand) (Fas ligand) (FasL) (CD antigen CD178) "Cleaved into: Tumor necrosis factor ligand superfamily member 6, membrane form; Tumor n	yes	yes			2	FALSE	Gene
IL8	P10145	Interleukin-8 (IL-8) (C-X-C motif chemokine 8) (Emoctakin) (Granulocyte chemotactic protein 1) (GCP-1) (Monocyte-derived neutrophil chemotactic factor) (MDNCF) (Monocyte-derived neutrophil-activating peptide) (MONAP) (Neutrophil-activating protein 1) (NAP	yes	yes			2	FALSE	Gene
SLC11A1	P49279	Natural resistance-associated macrophage protein 1 (NRAMP 1)	yes			yes	2	FALSE	Gene
DPP4	P27487	Dipeptidyl peptidase 4 (EC 3.4.14.5) (ADABP) (Adenosine deaminase complexing protein 2) (ADCP-2) (Dipeptidyl peptidase IV) (DPP IV) (T-cell activation antigen CD26) (TP103) (CD antigen CD26) "Cleaved into: Dipeptidyl peptidase 4 membrane form (Dipeptidyl	yes	yes			2	FALSE	Gene
CTSB	P07858	Cathepsin B (EC 3.4.22.1) (APP secretase) (APPS) (Cathepsin B1) "Cleaved into: Cathepsin B light chain; Cathepsin B heavy chain"	yes			yes	2	FALSE	Gene
F3	P13726	Tissue factor (TF) (Coagulation factor III) (Thromboplastin) (CD antigen CD142)	yes	yes			2	FALSE	Gene
CEBPB	P17676	CCAAT/enhancer-binding protein beta (C/EBP beta) (Liver activator protein) (Nuclear factor NF-IL6) (Transcription factor 5) (TCF-5)					2	TRUE	Gene
BLK	P51451	Tyrosine-protein kinase Blk (EC 2.7.10.2) (B lymphocyte kinase) (p55-Blk)	yes	yes			2	FALSE	Gene
ELANE	P08246	Neutrophil elastase (EC 3.4.21.37) (Bone marrow serine protease) (Elastase-2) (Human leukocyte elastase) (HLE) (Medullasin) (PMN elastase)	yes	yes			2	FALSE	Gene
IL2RA	P01589	Interleukin-2 receptor subunit alpha (IL-2 receptor subunit alpha) (IL-2-RA) (IL-2R subunit alpha) (IL2-RA) (TAC antigen) (p55) (CD antigen CD25)	yes	yes			2	FALSE	Gene
TNFRSF17	Q02223	Tumor necrosis factor receptor superfamily member 17 (B-cell maturation protein) (CD antigen CD269)	yes	yes			2	FALSE	Gene
IL13	P35225	Interleukin-13 (IL-13)	yes	yes			2	FALSE	Gene
BCL2	P10415	Apoptosis regulator Bcl-2	yes	yes			2	FALSE	Gene
S100A8	P05109	Protein S100-A8 (Calgranulin-A) (Calprotectin L1L subunit) (Cystic fibrosis antigen) (CFAG) (Leukocyte L1 complex light chain) (Migration inhibitory factor-related protein 8) (MRP-8) (p8) (S100 calcium-binding protein A8) (Urinary stone protein band A)	yes		yes		2	FALSE	Gene
HMHA1	Q92619	Minor histocompatibility protein HA-1 "Cleaved into: Minor histocompatibility antigen HA-1 (mHag HA-1)"	yes	yes			2	FALSE	Gene
TNFRSF9	Q07011	Tumor necrosis factor receptor superfamily member 9 (4-1BB ligand receptor) (CDw137) (T-cell antigen 4-1BB homolog) (T-cell antigen ILA) (CD antigen CD137)	yes	yes	yes		2	FALSE	Gene
CD69	B4E009	Early activation antigen CD69 (cDNA FLJ55409, highly similar to Early activation antigen CD69)	yes				2	FALSE	Gene
CD86	P42081	T-lymphocyte activation antigen CD86 (Activation B7-2 antigen) (B70) (BU63) (CTLA-4 counter-receptor B7.2) (FUN-1) (CD antigen CD86)	yes	yes	yes		2	FALSE	Gene
IL23A	Q9NPF7	Interleukin-23 subunit alpha (IL-23 subunit alpha) (IL-23-A) (Interleukin-23 subunit p19) (IL-23p19)	yes	yes		yes	2	FALSE	Gene
IL2	P60568	Interleukin-2 (IL-2) (T-cell growth factor) (TCGF) (Aldesleukin)	yes	yes			2	FALSE	Gene
CCR5	P51681	C-C chemokine receptor type 5 (C-C CKR-5) (CC-CKR-5) (CCR-5) (CCR5) (CHEMR13) (HIV-1 fusion coreceptor) (CD antigen CD195)	yes	yes			2	FALSE	Gene
TRAF2	Q12933	TNF receptor-associated factor 2 (EC 6.3.2.-) (E3 ubiquitin-protein ligase TRAF2) (Tumor necrosis factor type 2 receptor-associated protein 3)					2	TRUE	Gene
OSM	P13725	Oncostatin-M (OSM)	yes				2	FALSE	Gene
FCGR3A	P08637	Low affinity immunoglobulin gamma Fc region receptor III-A (CD16a antigen) (Fc-gamma RIII-alpha) (Fc-gamma RIII) (Fc-gamma RIIIa) (FcRIII) (FcRIIIa) (FcR-10) (IgG Fc receptor III-2) (CD antigen CD16a)	yes	yes	yes	yes	2	FALSE	Gene
ICAM1	P05362	Intercellular adhesion molecule 1 (ICAM-1) (Major group rhinovirus receptor) (CD antigen CD54)	yes	yes			2	FALSE	Gene
TNFSF13	O75888	Tumor necrosis factor ligand superfamily member 13 (A proliferation-inducing ligand) (APRIL) (TNF- and APOL-related leukocyte expressed ligand 2) (TALL-2) (TNF-related death ligand 1) (TRDL-1) (CD antigen CD256)	yes	yes			2	FALSE	Gene
TNFSF12	O43508	Tumor necrosis factor ligand superfamily member 12 (APO3 ligand) (TNF-related weak inducer of apoptosis) (TWEAK) "Cleaved into: Tumor necrosis factor ligand superfamily member 12, membrane form; Tumor necrosis factor ligand superfamily member 12, secreted	yes	yes			2	FALSE	Gene
CSF2	P04141	Granulocyte-macrophage colony-stimulating factor (GM-CSF) (Colony-stimulating factor) (CSF) (Molgramostin) (Sargramostim)	yes	yes			2	FALSE	Gene
ITGAL	P20701	Integrin alpha-L (CD11 antigen-like family member A) (Leukocyte adhesion glycoprotein LFA-1 alpha chain) (LFA-1A) (Leukocyte function-associated molecule 1 alpha chain) (CD antigen CD11a)	yes		yes		2	FALSE	Gene
IL6	P05231	Interleukin-6 (IL-6) (B-cell stimulatory factor 2) (BSF-2) (CTL differentiation factor) (CDF) (Hybridoma growth factor) (Interferon beta-2) (IFN-beta-2)	yes	yes	yes		2	FALSE	Gene
PTGS2	P35354	Prostaglandin G/H synthase 2 (EC 1.14.99.1) (Cyclooxygenase-2) (COX-2) (PHS II) (Prostaglandin H2 synthase 2) (PGH synthase 2) (PGHS-2) (Prostaglandin-endoperoxide synthase 2)	yes	yes		yes	2	FALSE	Gene
LCN2	P80188	Neutrophil gelatinase-associated lipocalin (NGAL) (25 kDa alpha-2-microglobulin-related subunit of MMP-9) (Lipocalin-2) (Oncogene 24p3) (Siderocalin LCN2) (p25)	yes	yes			2	FALSE	Gene
TNFSF10	P50591	Tumor necrosis factor ligand superfamily member 10 (Apo-2 ligand) (Apo-2L) (TNF-related apoptosis-inducing ligand) (Protein TRAIL) (CD antigen CD253)	yes	yes			2	FALSE	Gene
NAMPT	P43490	Nicotinamide phosphoribosyltransferase (NAmPRTase) (Nampt) (EC 2.4.2.12) (Pre-B-cell colony-enhancing factor 1) (Pre-B cell-enhancing factor) (Visfatin)	yes				2	FALSE	Gene
CX3CR1	P49238	CX3C chemokine receptor 1 (C-X3-C CKR-1) (CX3CR1) (Beta chemokine receptor-like 1) (CMK-BRL-1) (CMK-BRL1) (Fractalkine receptor) (G-protein coupled receptor 13) (V28)	yes	yes			2	FALSE	Gene
LEP	P41159	Leptin (Obese protein) (Obesity factor)	yes		yes		2	FALSE	Gene
HMGB2	P26583	High mobility group protein B2 (High mobility group protein 2) (HMG-2)	yes			yes	2	FALSE	Gene
CCR1	P32246	C-C chemokine receptor type 1 (C-C CKR-1) (CC-CKR-1) (CCR-1) (CCR1) (HM145) (LD78 receptor) (Macrophage inflammatory protein 1-alpha receptor) (MIP-1alpha-R) (RANTES-R) (CD antigen CD191)	yes	yes			2	FALSE	Gene
EPO	P01588	Erythropoietin (Epoetin)	yes	yes			2	FALSE	Gene
HGF	P14210	Hepatocyte growth factor (Hepatopoietin-A) (Scatter factor) (SF) "Cleaved into: Hepatocyte growth factor alpha chain; Hepatocyte growth factor beta chain"	yes	yes			2	FALSE	Gene
CXCR4	P61073	C-X-C chemokine receptor type 4 (CXC-R4) (CXCR-4) (FB22) (Fusin) (HM89) (LCR1) (Leukocyte-derived seven transmembrane domain receptor) (LESTR) (NPYRL) (Stromal cell-derived factor 1 receptor) (SDF-1 receptor) (CD antigen CD184)	yes	yes			2	FALSE	Gene
TNFRSF1B	P20333	Tumor necrosis factor receptor superfamily member 1B (Tumor necrosis factor receptor 2) (TNF-R2) (Tumor necrosis factor receptor type II) (TNF-RII) (TNFR-II) (p75) (p80 TNF-alpha receptor) (CD antigen CD120b) (Etanercept) "Cleaved into: Tumor necrosis fac	yes	yes		yes	2	FALSE	Gene
NLRP1	Q9C000	NACHT, LRR and PYD domains-containing protein 1 (Caspase recruitment domain-containing protein 7) (Death effector filament-forming ced-4-like apoptosis protein) (Nucleotide-binding domain and caspase recruitment domain)	yes	yes			2	FALSE	Gene
MS4A1	P11836	B-lymphocyte antigen CD20 (B-lymphocyte surface antigen B1) (Bp35) (Leukocyte surface antigen Leu-16) (Membrane-spanning 4-domains subfamily A member 1) (CD antigen CD20)	yes	yes	yes		2	FALSE	Gene
HMGB1	P09429	High mobility group protein B1 (High mobility group protein 1) (HMG-1)	yes	yes			2	FALSE	Gene
CIITA	P33076	MHC class II transactivator (CIITA)	yes	yes			2	FALSE	Gene
CD38	P28907	ADP-ribosyl cyclase 1 (EC 3.2.2.5) (Cyclic ADP-ribose hydrolase 1) (cADPr hydrolase 1) (T10) (CD antigen CD38)	yes	yes			2	FALSE	Gene
TNIP1	Q15025	TNFAIP3-interacting protein 1 (HIV-1 Nef-interacting protein) (Nef-associated factor 1) (Naf1) (Nip40-1) (Virion-associated nuclear shuttling protein) (VAN) (hVAN)	yes	yes			2	FALSE	Gene
STAT3	P40763	Signal transducer and activator of transcription 3 (Acute-phase response factor)	yes				2	FALSE	Gene
CD274	Q9NZQ7	Programmed cell death 1 ligand 1 (PD-L1) (PDCD1 ligand 1) (Programmed death ligand 1) (B7 homolog 1) (B7-H1) (CD antigen CD274)	yes	yes			2	FALSE	Gene
CDKN1A	P38936	Cyclin-dependent kinase inhibitor 1 (CDK-interacting protein 1) (Melanoma differentiation-associated protein 6) (MDA-6) (p21)	yes	yes			2	FALSE	Gene
TNFAIP3	P21580	Tumor necrosis factor alpha-induced protein 3 (TNF alpha-induced protein 3) (EC 3.4.19.12) (EC 6.3.2.-) (OTU domain-containing protein 7C) (Putative DNA-binding protein A20) (Zinc finger protein A20)	yes	yes			2	FALSE	Gene
CX3CL1	P78423	Fractalkine (C-X3-C motif chemokine 1) (CX3C membrane-anchored chemokine) (Neurotactin) (Small-inducible cytokine D1) "Cleaved into: Processed fractalkine"	yes	yes			2	FALSE	Gene
IL27	Q8NEV9	Interleukin-27 subunit alpha (IL-27 subunit alpha) (IL-27-A) (IL27-A) (p28)	yes	yes			2	FALSE	Gene
TNF	P01375	Tumor necrosis factor (Cachectin) (TNF-alpha) (Tumor necrosis factor ligand superfamily member 2) (TNF-a) "Cleaved into: Tumor necrosis factor, membrane form (N-terminal fragment) (NTF); Intracellular domain 1 (ICD1); Intracellular domain 2 (ICD2); C-doma	yes	yes		yes	2	FALSE	Gene
FAS	P25445	Tumor necrosis factor receptor superfamily member 6 (Apo-1 antigen) (Apoptosis-mediating surface antigen FAS) (FASLG receptor) (CD antigen CD95)	yes	yes		yes	2	FALSE	Gene
HSP90B1	P14625	Endoplasmin (94 kDa glucose-regulated protein) (GRP-94) (Heat shock protein 90 kDa beta member 1) (Tumor rejection antigen 1) (gp96 homolog)	yes	yes			2	FALSE	Gene
HSPA1A	P08107	Heat shock 70 kDa protein 1A/1B (Heat shock 70 kDa protein 1/2) (HSP70-1/HSP70-2) (HSP70.1/HSP70.2)	yes	yes			2	FALSE	Gene
CCL2	P13500	C-C motif chemokine 2 (HC11) (Monocyte chemoattractant protein 1) (Monocyte chemotactic and activating factor) (MCAF) (Monocyte chemotactic protein 1) (MCP-1) (Monocyte secretory protein JE) (Small-inducible cytokine A2)	yes	yes		yes	2	FALSE	Gene
PDCD1	Q15116	Programmed cell death protein 1 (Protein PD-1) (hPD-1) (CD antigen CD279)	yes	yes		yes	2	FALSE	Gene
PIK3CA	P42336	Phosphatidylinositol 4,5-bisphosphate 3-kinase catalytic subunit alpha isoform (PI3-kinase subunit alpha) (PI3K-alpha) (PI3Kalpha) (PtdIns-3-kinase subunit alpha) (EC 2.7.1.153) (Phosphatidylinositol 4,5-bisphosphate 3-kinase 110 kDa catalytic subunit alpha) (PtdIns-3-kinase subunit p110-alpha) (p110alpha) (Phosphoinositide-3-kinase catalytic alpha polypeptide) (Serine/threonine protein kinase PI…					2	TRUE	Gene
CSF1	P09603	Macrophage colony-stimulating factor 1 (CSF-1) (M-CSF) (MCSF) (Lanimostim) "Cleaved into: Processed macrophage colony-stimulating factor 1"	yes	yes			2	FALSE	Gene
BID	P55957	BH3-interacting domain death agonist (p22 BID) (BID) "Cleaved into: BH3-interacting domain death agonist p15 (p15 BID); BH3-interacting domain death agonist p13 (p13 BID); BH3-interacting domain death agonist p11 (p11 BID)"	yes				2	FALSE	Gene
IL21	Q9HBE4	Interleukin-21 (IL-21) (Za11)	yes	yes			2	FALSE	Gene
TNFSF4	P23510	Tumor necrosis factor ligand superfamily member 4 (Glycoprotein Gp34) (OX40 ligand) (OX40L) (TAX transcriptionally-activated glycoprotein 1) (CD antigen CD252)	yes	yes			2	FALSE	Gene
IL10RA	Q13651	Interleukin-10 receptor subunit alpha (IL-10 receptor subunit alpha) (IL-10R subunit alpha) (IL-10RA) (CDw210a) (Interleukin-10 receptor subunit 1) (IL-10R subunit 1) (IL-10R1) (CD antigen CD210)	yes	yes			2	FALSE	Gene
CTLA4	P16410	Cytotoxic T-lymphocyte protein 4 (Cytotoxic T-lymphocyte-associated antigen 4) (CTLA-4) (CD antigen CD152)	yes	yes	yes		2	FALSE	Gene
CXCL10	P02778	C-X-C motif chemokine 10 (10 kDa interferon gamma-induced protein) (Gamma-IP10) (IP-10) (Small-inducible cytokine B10) "Cleaved into: CXCL10(1-73)"	yes	yes		yes	2	FALSE	Gene
IL4	P05112	Interleukin-4 (IL-4) (B-cell stimulatory factor 1) (BSF-1) (Binetrakin) (Lymphocyte stimulatory factor 1) (Pitrakinra)	yes	yes	yes		2	FALSE	Gene
ADM	P35318	ADM "Cleaved into: Adrenomedullin (AM); Proadrenomedullin N-20 terminal peptide (ProAM N-terminal 20 peptide) (PAMP) (ProAM-N20)"	yes	yes			2	FALSE	Gene
NOD2	Q9HC29	Nucleotide-binding oligomerization domain-containing protein 2 (Caspase recruitment domain-containing protein 15) (Inflammatory bowel disease protein 1)	yes	yes			2	FALSE	Gene
ACP5	P13686	Tartrate-resistant acid phosphatase type 5 (TR-AP) (EC 3.1.3.2) (Tartrate-resistant acid ATPase) (TrATPase) (Type 5 acid phosphatase)	yes				2	FALSE	Gene
NGF	P01138	Beta-nerve growth factor (Beta-NGF)	yes	yes			2	FALSE	Gene
CD28	P10747	T-cell-specific surface glycoprotein CD28 (TP44) (CD antigen CD28)	yes	yes			2	FALSE	Gene
IL10	P22301	Interleukin-10 (IL-10) (Cytokine synthesis inhibitory factor) (CSIF)	yes	yes		yes	2	FALSE	Gene
PLA2G3	Q9NZ20	Group 3 secretory phospholipase A2 (EC 3.1.1.4) (Group III secretory phospholipase A2) (GIII sPLA2) (sPLA2-III) (Phosphatidylcholine 2-acylhydrolase 3)	yes				3	FALSE	Gene
IL23R	Q5VWK5	Interleukin-23 receptor (IL-23 receptor) (IL-23R)	yes				3	FALSE	Gene
IL22RA1	Q8N6P7	Interleukin-22 receptor subunit alpha-1 (IL-22 receptor subunit alpha-1) (IL-22R-alpha-1) (IL-22RA1) (Cytokine receptor class-II member 9) (Cytokine receptor family 2 member 9) (CRF2-9) (ZcytoR11)	yes				3	FALSE	Gene
ZFP36	P26651	Tristetraprolin (TTP) (G0/G1 switch regulatory protein 24) (Growth factor-inducible nuclear protein NUP475) (Protein TIS11A) (TIS11) (Zinc finger protein 36 homolog) (Zfp-36)	yes				3	FALSE	Gene
SOCS3	O14543	Suppressor of cytokine signaling 3 (SOCS-3) (Cytokine-inducible SH2 protein 3) (CIS-3) (STAT-induced STAT inhibitor 3) (SSI-3)	yes				3	FALSE	Gene
F2R	P25116	Proteinase-activated receptor 1 (PAR-1) (Coagulation factor II receptor) (Thrombin receptor)	yes				3	FALSE	Gene
IGF1R	P08069	Insulin-like growth factor 1 receptor (EC 2.7.10.1) (Insulin-like growth factor I receptor) (IGF-I receptor) (CD antigen CD221) "Cleaved into: Insulin-like growth factor 1 receptor alpha chain; Insulin-like growth factor 1 receptor beta chain"	yes				3	FALSE	Gene
IGF1	P05019	Insulin-like growth factor I	yes				3	FALSE	Gene
MICB	Q29980	MHC class I polypeptide-related sequence B (MIC-B)	yes				3	FALSE	Gene
DDR1	Q08345	Epithelial discoidin domain-containing receptor 1 (Epithelial discoidin domain receptor 1) (EC 2.7.10.1) (CD167 antigen-like family member A) (Cell adhesion kinase) (Discoidin receptor tyrosine kinase) (HGK2) (Mammary carcinoma kinase 10) (MCK-10) (Protei	yes				3	FALSE	Gene
JAM3	Q9BX67	Junctional adhesion molecule C (JAM-C) (JAM-2) (Junctional adhesion molecule 3) (JAM-3)	yes				3	FALSE	Gene
S1PR3	Q99500	Sphingosine 1-phosphate receptor 3 (S1P receptor 3) (S1P3) (Endothelial differentiation G-protein coupled receptor 3) (Sphingosine 1-phosphate receptor Edg-3) (S1P receptor Edg-3)	yes				3	FALSE	Gene
FCGR2B	P31994	Low affinity immunoglobulin gamma Fc region receptor II-b (IgG Fc receptor II-b) (CDw32) (Fc-gamma RII-b) (Fc-gamma-RIIb) (FcRII-b) (CD antigen CD32)	yes	yes	yes		3	FALSE	Gene
KIR2DL3	P43628	Killer cell immunoglobulin-like receptor 2DL3 (CD158 antigen-like family member B2) (KIR-023GB) (Killer inhibitory receptor cl 2-3) (MHC class I NK cell receptor) (NKAT2a) (NKAT2b) (Natural killer-associated transcript 2) (NKAT-2) (p58 natural killer cell	yes				3	FALSE	Gene
RAC1	P63000	Ras-related C3 botulinum toxin substrate 1 (Cell migration-inducing gene 5 protein) (Ras-like protein TC25) (p21-Rac1)	yes				3	FALSE	Gene
STAT1	P42224	Signal transducer and activator of transcription 1-alpha/beta (Transcription factor ISGF-3 components p91/p84)	yes	yes		yes	3	FALSE	Gene
S1PR1	P21453	Sphingosine 1-phosphate receptor 1 (S1P receptor 1) (S1P1) (Endothelial differentiation G-protein coupled receptor 1) (Sphingosine 1-phosphate receptor Edg-1) (S1P receptor Edg-1) (CD antigen CD363)	yes				3	FALSE	Gene
IL19	Q9UHD0	Interleukin-19 (IL-19) (Melanoma differentiation-associated protein-like protein) (NG.1)	yes				3	FALSE	Gene
F2RL1	P55085	Proteinase-activated receptor 2 (PAR-2) (Coagulation factor II receptor-like 1) (G-protein coupled receptor 11) (Thrombin receptor-like 1) "Cleaved into: Proteinase-activated receptor 2, alternate cleaved 1; Proteinase-activated receptor 2, alternate clea	yes				3	FALSE	Gene
FGF1	P05230	Fibroblast growth factor 1 (FGF-1) (Acidic fibroblast growth factor) (aFGF) (Endothelial cell growth factor) (ECGF) (Heparin-binding growth factor 1) (HBGF-1)	yes				3	FALSE	Gene
PIN1	Q13526	Peptidyl-prolyl cis-trans isomerase NIMA-interacting 1 (EC 5.2.1.8) (Peptidyl-prolyl cis-trans isomerase Pin1) (PPIase Pin1) (Rotamase Pin1)	yes				3	FALSE	Gene
PLA2G4A	P47712	Cytosolic phospholipase A2 (cPLA2) (Phospholipase A2 group IVA) "Includes: Phospholipase A2 (EC 3.1.1.4) (Phosphatidylcholine 2-acylhydrolase); Lysophospholipase (EC 3.1.1.5)"	yes				3	FALSE	Gene
NTN1	O95631	Netrin-1	yes				3	FALSE	Gene
PDGFRB	P09619	Platelet-derived growth factor receptor beta (PDGF-R-beta) (PDGFR-beta) (EC 2.7.10.1) (Beta platelet-derived growth factor receptor) (Beta-type platelet-derived growth factor receptor) (CD140 antigen-like family member B) (Platelet-derived growth factor r	yes				3	FALSE	Gene
PRKCA	P17252	Protein kinase C alpha type (PKC-A) (PKC-alpha) (EC 2.7.11.13)	yes				3	FALSE	Gene
EGF	P01133	Pro-epidermal growth factor (EGF) "Cleaved into: Epidermal growth factor (Urogastrone)"	yes				3	FALSE	Gene
PRKCQ	Q04759	Protein kinase C theta type (EC 2.7.11.13) (nPKC-theta)	yes				3	FALSE	Gene
RNF7	Q9UBF6	RING-box protein 2 (Rbx2) (CKII beta-binding protein 1) (CKBBP1) (RING finger protein 7) (Regulator of cullins 2) (Sensitive to apoptosis gene protein)	yes				3	FALSE	Gene
IDO1	P14902	Indoleamine 2,3-dioxygenase 1 (IDO-1) (EC 1.13.11.52) (Indoleamine-pyrrole 2,3-dioxygenase)	yes				3	FALSE	Gene
FPR1	P21462	fMet-Leu-Phe receptor (fMLP receptor) (N-formyl peptide receptor) (FPR) (N-formylpeptide chemoattractant receptor)	yes				3	FALSE	Gene
IL32	P24001	Interleukin-32 (IL-32) (Natural killer cells protein 4) (Tumor necrosis factor alpha-inducing factor)	yes				3	FALSE	Gene
VIP	P01282	VIP peptides "Cleaved into: Intestinal peptide PHV-42 (Peptide histidine valine 42); Intestinal peptide PHM-27 (Peptide histidine methioninamide 27); Vasoactive intestinal peptide (VIP) (Vasoactive intestinal polypeptide)"	yes				3	FALSE	Gene
SST	P61278	Somatostatin (Growth hormone release-inhibiting factor) "Cleaved into: Somatostatin-28; Somatostatin-14"	yes				3	FALSE	Gene
PRTN3	P24158	Myeloblastin (EC 3.4.21.76) (AGP7) (C-ANCA antigen) (Leukocyte proteinase 3) (PR-3) (PR3) (Neutrophil proteinase 4) (NP-4) (P29) (Wegener autoantigen)		yes			3	TRUE	Gene
VAV1	P15498	Proto-oncogene vav	yes				3	FALSE	Gene
IFNG	P01579	Interferon gamma (IFN-gamma) (Immune interferon)	yes	yes	yes	yes	3	FALSE	Gene
TYMP	P19971	Thymidine phosphorylase (TP) (EC 2.4.2.4) (Gliostatin) (Platelet-derived endothelial cell growth factor) (PD-ECGF) (TdRPase)	yes				3	FALSE	Gene
TIMELESS	Q9UNS1	Protein timeless homolog (hTIM)	yes				3	FALSE	Gene
ERBB2	P04626	Receptor tyrosine-protein kinase erbB-2 (EC 2.7.10.1) (Metastatic lymph node gene 19 protein) (MLN 19) (Proto-oncogene Neu) (Proto-oncogene c-ErbB-2) (Tyrosine kinase-type cell surface receptor HER2) (p185erbB2) (CD antigen CD340)	yes	yes			3	FALSE	Gene
IL11	P20809	Interleukin-11 (IL-11) (Adipogenesis inhibitory factor) (AGIF) (Oprelvekin)	yes				3	FALSE	Gene
OSCAR	Q8IYS5	Osteoclast-associated immunoglobulin-like receptor (Osteoclast-associated receptor) (hOSCAR) (Polymeric immunoglobulin receptor 3) (PIgR-3) (PIgR3) (Poly-Ig receptor 3)	yes				3	FALSE	Gene
IL4R	P24394	Interleukin-4 receptor subunit alpha (IL-4 receptor subunit alpha) (IL-4R subunit alpha) (IL-4R-alpha) (IL-4RA) (CD antigen CD124) "Cleaved into: Soluble interleukin-4 receptor subunit alpha (Soluble IL-4 receptor subunit alpha) (Soluble IL-4R-alpha) (sIL	yes				3	FALSE	Gene
PLA2G2A	P14555	Phospholipase A2, membrane associated (EC 3.1.1.4) (GIIC sPLA2) (Group IIA phospholipase A2) (Non-pancreatic secretory phospholipase A2) (NPS-PLA2) (Phosphatidylcholine 2-acylhydrolase 2A)	yes				3	FALSE	Gene
IGLV7-43	P04211	Ig lambda chain V region 4A	yes				3	FALSE	Gene
FGF2	P09038	Fibroblast growth factor 2 (FGF-2) (Basic fibroblast growth factor) (bFGF) (Heparin-binding growth factor 2) (HBGF-2)	yes		yes		3	FALSE	Gene
SHC1	P29353	SHC-transforming protein 1 (SHC-transforming protein 3) (SHC-transforming protein A) (Src homology 2 domain-containing-transforming protein C1) (SH2 domain protein C1)					3	TRUE	Gene
SERPINC1	P01008	Antithrombin-III (ATIII) (Serpin C1)	yes				3	FALSE	Gene
LAT	O43561	Linker for activation of T-cells family member 1 (36 kDa phospho-tyrosine adapter protein) (pp36) (p36-38)	yes				3	FALSE	Gene
FGFR1	P11362	Fibroblast growth factor receptor 1 (FGFR-1) (EC 2.7.10.1) (Basic fibroblast growth factor receptor 1) (BFGFR) (bFGF-R-1) (Fms-like tyrosine kinase 2) (FLT-2) (N-sam) (Proto-oncogene c-Fgr) (CD antigen CD331)	yes				3	FALSE	Gene
IL6R	P08887	Interleukin-6 receptor subunit alpha (IL-6 receptor subunit alpha) (IL-6R subunit alpha) (IL-6R-alpha) (IL-6RA) (IL-6R 1) (Membrane glycoprotein 80) (gp80) (CD antigen CD126)	yes				3	FALSE	Gene
HTR2A	P28223	5-hydroxytryptamine receptor 2A (5-HT-2) (5-HT-2A) (Serotonin receptor 2A)	yes				3	FALSE	Gene
SH2D2A	Q9NP31	SH2 domain-containing protein 2A (SH2 domain-containing adapter protein) (T cell-specific adapter protein) (TSAd) (VEGF receptor-associated protein)	yes			yes	3	FALSE	Gene
GNG2	P59768	Guanine nucleotide-binding protein G(I)/G(S)/G(O) subunit gamma-2 (G gamma-I)					3	TRUE	Gene
PLA2G6	O60733	85 kDa calcium-independent phospholipase A2 (CaI-PLA2) (iPLA2) (EC 3.1.1.4) (Group VI phospholipase A2) (GVI PLA2)	yes				3	FALSE	Gene
MST1R	Q04912	Macrophage-stimulating protein receptor (MSP receptor) (EC 2.7.10.1) (CDw136) (Protein-tyrosine kinase 8) (p185-Ron) (CD antigen CD136) "Cleaved into: Macrophage-stimulating protein receptor alpha chain; Macrophage-stimulating protein receptor beta chain"	yes				3	FALSE	Gene
MOK	Q9UQ07	MAPK/MAK/MRK overlapping kinase (EC 2.7.11.22) (MOK protein kinase) (Renal tumor antigen 1) (RAGE-1)	yes				3	FALSE	Gene
PTEN	P60484	Phosphatidylinositol 3,4,5-trisphosphate 3-phosphatase and dual-specificity protein phosphatase PTEN (EC 3.1.3.16) (EC 3.1.3.48) (EC 3.1.3.67) (Mutated in multiple advanced cancers 1) (Phosphatase and tensin homolog)	yes				3	FALSE	Gene
SAA1	P0DJI8	Serum amyloid A-1 protein (SAA) "Cleaved into: Amyloid protein A (Amyloid fibril protein AA); Serum amyloid protein A(2-104); Serum amyloid protein A(3-104); Serum amyloid protein A(2-103); Serum amyloid protein A(2-102); Serum amyloid protein A(4-101)"	yes				3	FALSE	Gene
PLCG1	P19174	1-phosphatidylinositol 4,5-bisphosphate phosphodiesterase gamma-1 (EC 3.1.4.11) (PLC-148) (Phosphoinositide phospholipase C-gamma-1) (Phospholipase C-II) (PLC-II) (Phospholipase C-gamma-1) (PLC-gamma-1)					3	TRUE	Gene
MAPK8	P45983	Mitogen-activated protein kinase 8 (MAP kinase 8) (MAPK 8) (EC 2.7.11.24) (JNK-46) (Stress-activated protein kinase 1c) (SAPK1c) (Stress-activated protein kinase JNK1) (c-Jun N-terminal kinase 1)	yes				3	FALSE	Gene
ROCK2	O75116	Rho-associated protein kinase 2 (EC 2.7.11.1) (Rho kinase 2) (Rho-associated, coiled-coil-containing protein kinase 2) (Rho-associated, coiled-coil-containing protein kinase II) (ROCK-II) (p164 ROCK-2)	yes				3	FALSE	Gene
LILRA3	Q8N6C8	Leukocyte immunoglobulin-like receptor subfamily A member 3 (CD85 antigen-like family member E) (Immunoglobulin-like transcript 6) (ILT-6) (Leukocyte immunoglobulin-like receptor 4) (LIR-4) (Monocyte inhibitory receptor HM43/HM31) (CD antigen CD85e)	yes				3	FALSE	Gene
PIK3CD	O00329	Phosphatidylinositol 4,5-bisphosphate 3-kinase catalytic subunit delta isoform (PI3-kinase subunit delta) (PI3K-delta) (PI3Kdelta) (PtdIns-3-kinase subunit delta) (EC 2.7.1.153) (Phosphatidylinositol 4,5-bisphosphate 3-kinase 110 kDa catalytic subunit del	yes				3	FALSE	Gene
YWHAZ	P63104	14-3-3 protein zeta/delta (Protein kinase C inhibitor protein 1) (KCIP-1)					3	TRUE	Gene
PRKCH	P24723	Protein kinase C eta type (EC 2.7.11.13) (PKC-L) (nPKC-eta)	yes				3	FALSE	Gene
IL22	Q9GZX6	Interleukin-22 (IL-22) (Cytokine Zcyto18) (IL-10-related T-cell-derived-inducible factor) (IL-TIF)	yes				3	FALSE	Gene
HRAS	P01112	GTPase HRas (H-Ras-1) (Ha-Ras) (Transforming protein p21) (c-H-ras) (p21ras) "Cleaved into: GTPase HRas, N-terminally processed"	yes				3	FALSE	Gene
RAMP2	O60895	Receptor activity-modifying protein 2 (Calcitonin-receptor-like receptor activity-modifying protein 2) (CRLR activity-modifying protein 2)	yes				3	FALSE	Gene
MAPK3	P27361	Mitogen-activated protein kinase 3 (MAP kinase 3) (MAPK 3) (EC 2.7.11.24) (ERT2) (Extracellular signal-regulated kinase 1) (ERK-1) (Insulin-stimulated MAP2 kinase) (MAP kinase isoform p44) (p44-MAPK) (Microtubule-associated protein 2 kinase) (p44-ERK1)	yes				3	FALSE	Gene
ROCK1	Q13464	Rho-associated protein kinase 1 (EC 2.7.11.1) (Renal carcinoma antigen NY-REN-35) (Rho-associated, coiled-coil-containing protein kinase 1) (Rho-associated, coiled-coil-containing protein kinase I) (ROCK-I) (p160 ROCK-1) (p160ROCK)	yes				3	FALSE	Gene
HLA-A	P04439	HLA class I histocompatibility antigen, A-3 alpha chain (MHC class I antigen A*3)	yes				3	FALSE	Gene
VIPR1	P32241	Vasoactive intestinal polypeptide receptor 1 (VIP-R-1) (Pituitary adenylate cyclase-activating polypeptide type II receptor) (PACAP type II receptor) (PACAP-R-2) (PACAP-R2) (VPAC1)	yes				3	FALSE	Gene
GNAQ	P50148	Guanine nucleotide-binding protein G(q) subunit alpha (Guanine nucleotide-binding protein alpha-q)	yes				3	FALSE	Gene
IL20	Q9NYY1	Interleukin-20 (IL-20) (Cytokine Zcyto10)	yes				3	FALSE	Gene
KIR2DS2	P43631	Killer cell immunoglobulin-like receptor 2DS2 (CD158 antigen-like family member J) (MHC class I NK cell receptor) (NK receptor 183 ActI) (Natural killer-associated transcript 5) (NKAT-5) (p58 natural killer cell receptor clone CL-49) (p58 NK receptor CL-4	yes				3	FALSE	Gene
SRC	P12931	Proto-oncogene tyrosine-protein kinase Src (EC 2.7.10.2) (Proto-oncogene c-Src) (pp60c-src) (p60-Src)	yes				3	FALSE	Gene
SPHK2	Q9NRA0	Sphingosine kinase 2 (SK 2) (SPK 2) (EC 2.7.1.91)	yes				3	FALSE	Gene
LGALS1	P09382	Galectin-1 (Gal-1) (14 kDa laminin-binding protein) (HLBP14) (14 kDa lectin) (Beta-galactoside-binding lectin L-14-I) (Galaptin) (HBL) (HPL) (Lactose-binding lectin 1) (Lectin galactoside-binding soluble 1) (Putative MAPK-activating protein PM12) (S-Lac l	yes				3	FALSE	Gene
B2M	P61769	Beta-2-microglobulin "Cleaved into: Beta-2-microglobulin form pI 5.3"		yes			3	TRUE	Gene
ADRBK1	P25098	Beta-adrenergic receptor kinase 1 (Beta-ARK-1) (EC 2.7.11.15) (G-protein coupled receptor kinase 2)					3	TRUE	Gene
IL20RA	Q9UHF4	Interleukin-20 receptor subunit alpha (IL-20 receptor subunit alpha) (IL-20R-alpha) (IL-20RA) (Cytokine receptor class-II member 8) (Cytokine receptor family 2 member 8) (CRF2-8) (IL-20R1) (ZcytoR7)					3	TRUE	Gene
LTB4R	Q15722	Leukotriene B4 receptor 1 (LTB4-R 1) (LTB4-R1) (Chemoattractant receptor-like 1) (G-protein coupled receptor 16) (P2Y purinoceptor 7) (P2Y7)	yes				3	FALSE	Gene
KIT	P10721	Mast/stem cell growth factor receptor Kit (SCFR) (EC 2.7.10.1) (Piebald trait protein) (PBT) (Proto-oncogene c-Kit) (Tyrosine-protein kinase Kit) (p145 c-kit) (v-kit Hardy-Zuckerman 4 feline sarcoma viral oncogene homolog) (CD antigen CD117)	yes				3	FALSE	Gene
LILRB2	Q8N423	Leukocyte immunoglobulin-like receptor subfamily B member 2 (LIR-2) (Leukocyte immunoglobulin-like receptor 2) (CD85 antigen-like family member D) (Immunoglobulin-like transcript 4) (ILT-4) (Monocyte/macrophage immunoglobulin-like receptor 10) (MIR-10) (C	yes				3	FALSE	Gene
HCST	Q9UBK5	Hematopoietic cell signal transducer (DNAX-activation protein 10) (Membrane protein DAP10) (Transmembrane adapter protein KAP10)					3	TRUE	Gene
GPER	Q99527	G-protein coupled estrogen receptor 1 (Chemoattractant receptor-like 2) (Flow-induced endothelial G-protein coupled receptor 1) (FEG-1) (G-protein coupled receptor 30) (GPCR-BR) (IL8-related receptor DRY12) (Lymphocyte-derived G-protein coupled receptor)	yes				3	FALSE	Gene
S1PR2	O95136	Sphingosine 1-phosphate receptor 2 (S1P receptor 2) (S1P2) (Endothelial differentiation G-protein coupled receptor 5) (Sphingosine 1-phosphate receptor Edg-5) (S1P receptor Edg-5)	yes				3	FALSE	Gene
FGF8	P55075	Fibroblast growth factor 8 (FGF-8) (Androgen-induced growth factor) (AIGF) (Heparin-binding growth factor 8) (HBGF-8)	yes				3	FALSE	Gene
SYK	P43405	Tyrosine-protein kinase SYK (EC 2.7.10.2) (Spleen tyrosine kinase) (p72-Syk)	yes	yes	yes		3	FALSE	Gene
IL15	P40933	Interleukin-15 (IL-15)	yes				3	FALSE	Gene
MET	P08581	Hepatocyte growth factor receptor (HGF receptor) (EC 2.7.10.1) (HGF/SF receptor) (Proto-oncogene c-Met) (Scatter factor receptor) (SF receptor) (Tyrosine-protein kinase Met)	yes				3	FALSE	Gene
PTGER2	P43116	Prostaglandin E2 receptor EP2 subtype (PGE receptor EP2 subtype) (PGE2 receptor EP2 subtype) (Prostanoid EP2 receptor)	yes				3	FALSE	Gene
PLCG2	P16885	1-phosphatidylinositol 4,5-bisphosphate phosphodiesterase gamma-2 (EC 3.1.4.11) (Phosphoinositide phospholipase C-gamma-2) (Phospholipase C-IV) (PLC-IV) (Phospholipase C-gamma-2) (PLC-gamma-2)	yes				3	FALSE	Gene
IL7	P13232	Interleukin-7 (IL-7)	yes				3	FALSE	Gene
IL6ST	P40189	Interleukin-6 receptor subunit beta (IL-6 receptor subunit beta) (IL-6R subunit beta) (IL-6R-beta) (IL-6RB) (CDw130) (Interleukin-6 signal transducer) (Membrane glycoprotein 130) (gp130) (Oncostatin-M receptor subunit alpha) (CD antigen CD130)	yes				3	FALSE	Gene
TAC1	P20366	Protachykinin-1 (PPT) "Cleaved into: Substance P; Neurokinin A (NKA) (Neuromedin L) (Substance K); Neuropeptide K (NPK); Neuropeptide gamma; C-terminal-flanking peptide"	yes				3	FALSE	Gene
HDAC1	Q13547	Histone deacetylase 1 (HD1) (EC 3.5.1.98)	yes				4	FALSE	Gene
TLR3	O15455	Toll-like receptor 3 (CD antigen CD283)	yes				4	FALSE	Gene
GPI	P06744	Glucose-6-phosphate isomerase (GPI) (EC 5.3.1.9) (Autocrine motility factor) (AMF) (Neuroleukin) (NLK) (Phosphoglucose isomerase) (PGI) (Phosphohexose isomerase) (PHI) (Sperm antigen 36) (SA-36)	yes	yes			4	FALSE	Gene
SUMO1	P63165	Small ubiquitin-related modifier 1 (SUMO-1) (GAP-modifying protein 1) (GMP1) (SMT3 homolog 3) (Sentrin) (Ubiquitin-homology domain protein PIC1) (Ubiquitin-like protein SMT3C) (Smt3C) (Ubiquitin-like protein UBL1)	yes				4	FALSE	Gene
MTHFR	P42898	Methylenetetrahydrofolate reductase (EC 1.5.1.20)	yes				4	FALSE	Gene
SYVN1	Q86TM6	E3 ubiquitin-protein ligase synoviolin (EC 6.3.2.-) (Synovial apoptosis inhibitor 1)	yes				4	FALSE	Gene
MAP3K8	P41279	Mitogen-activated protein kinase kinase kinase 8 (EC 2.7.11.25) (Cancer Osaka thyroid oncogene) (Proto-oncogene c-Cot) (Serine/threonine-protein kinase cot) (Tumor progression locus 2) (TPL-2)	yes				4	FALSE	Gene
SALL3	Q9BXA9	Sal-like protein 3 (Zinc finger protein 796) (Zinc finger protein SALL3) (hSALL3)	yes				4	FALSE	Gene
MAP2K6	P52564	Dual specificity mitogen-activated protein kinase kinase 6 (MAP kinase kinase 6) (MAPKK 6) (EC 2.7.12.2) (MAPK/ERK kinase 6) (MEK 6) (Stress-activated protein kinase kinase 3) (SAPK kinase 3) (SAPKK-3) (SAPKK3)	yes				4	FALSE	Gene
TNFSF11	O14788	Tumor necrosis factor ligand superfamily member 11 (Osteoclast differentiation factor) (ODF) (Osteoprotegerin ligand) (OPGL) (Receptor activator of nuclear factor kappa-B ligand) (RANKL) (TNF-related activation-induced cytokine) (TRANCE) (CD antigen CD254	yes				4	FALSE	Gene
PPIA	P62937	Peptidyl-prolyl cis-trans isomerase A (PPIase A) (EC 5.2.1.8) (Cyclophilin A) (Cyclosporin A-binding protein) (Rotamase A)	yes				4	FALSE	Gene
IL1RL1	Q01638	Interleukin-1 receptor-like 1 (Protein ST2)	yes				4	FALSE	Gene
MAPK9	P45984	Mitogen-activated protein kinase 9 (MAP kinase 9) (MAPK 9) (EC 2.7.11.24) (JNK-55) (Stress-activated protein kinase 1a) (SAPK1a) (Stress-activated protein kinase JNK2) (c-Jun N-terminal kinase 2)	yes				4	FALSE	Gene
IL1B	P01584	Interleukin-1 beta (IL-1 beta) (Catabolin)	yes			yes	4	FALSE	Gene
TNFSF13B	Q9Y275	Tumor necrosis factor ligand superfamily member 13B (B lymphocyte stimulator) (BLyS) (B-cell-activating factor) (BAFF) (Dendritic cell-derived TNF-like molecule) (TNF- and APOL-related leukocyte expressed ligand 1) (TALL-1) (CD antigen CD257) "Cleaved int	yes	yes	yes		4	FALSE	Gene
VIM	P08670	Vimentin	yes				4	FALSE	Gene
IRAK1	P51617	Interleukin-1 receptor-associated kinase 1 (IRAK-1) (EC 2.7.11.1)	yes				4	FALSE	Gene
TNFRSF10B	O14763	Tumor necrosis factor receptor superfamily member 10B (Death receptor 5) (TNF-related apoptosis-inducing ligand receptor 2) (TRAIL receptor 2) (TRAIL-R2) (CD antigen CD262)	yes				4	FALSE	Gene
TRAF6	Q9Y4K3	TNF receptor-associated factor 6 (EC 6.3.2.-) (E3 ubiquitin-protein ligase TRAF6) (Interleukin-1 signal transducer) (RING finger protein 85)	yes				4	FALSE	Gene
DNMT3B	Q9UBC3	DNA (cytosine-5)-methyltransferase 3B (Dnmt3b) (EC 2.1.1.37) (DNA methyltransferase HsaIIIB) (DNA MTase HsaIIIB) (M.HsaIIIB)	yes		yes		4	FALSE	Gene
IKBKB	O14920	Inhibitor of nuclear factor kappa-B kinase subunit beta (I-kappa-B-kinase beta) (IKK-B) (IKK-beta) (IkBKB) (EC 2.7.11.10) (I-kappa-B kinase 2) (IKK2) (Nuclear factor NF-kappa-B inhibitor kinase beta) (NFKBIKB)	yes				4	FALSE	Gene
MEFV	O15553	Pyrin (Marenostrin)	yes				4	FALSE	Gene
TNIP3	Q96KP6	TNFAIP3-interacting protein 3 (A20-binding inhibitor of NF-kappa-B activation 3) (ABIN-3) (Listeria-induced gene protein)	yes				4	FALSE	Gene
DUSP1	P28562	Dual specificity protein phosphatase 1 (EC 3.1.3.16) (EC 3.1.3.48) (Dual specificity protein phosphatase hVH1) (Mitogen-activated protein kinase phosphatase 1) (MAP kinase phosphatase 1) (MKP-1) (Protein-tyrosine phosphatase CL100)	yes				4	FALSE	Gene
MCL1	Q07820	Induced myeloid leukemia cell differentiation protein Mcl-1 (Bcl-2-like protein 3) (Bcl2-L-3) (Bcl-2-related protein EAT/mcl1) (mcl1/EAT)	yes				4	FALSE	Gene
METAP2	P50579	Methionine aminopeptidase 2 (MAP 2) (MetAP 2) (EC 3.4.11.18) (Initiation factor 2-associated 67 kDa glycoprotein) (Peptidase M 2) (p67eIF2) (p67)	yes				4	FALSE	Gene
TLR8	Q9NR97	Toll-like receptor 8 (CD antigen CD288)	yes				4	FALSE	Gene
FADD	Q13158	Protein FADD (FAS-associated death domain protein) (FAS-associating death domain-containing protein) (Growth-inhibiting gene 3 protein) (Mediator of receptor induced toxicity)	yes				4	FALSE	Gene
UBC	P0CG48	Polyubiquitin-C "Cleaved into: Ubiquitin"					4	TRUE	Gene
PADI4	Q9UM07	Protein-arginine deiminase type-4 (EC 3.5.3.15) (HL-60 PAD) (Peptidylarginine deiminase IV) (Protein-arginine deiminase type IV)	yes				4	FALSE	Gene
PRKDC	P78527	DNA-dependent protein kinase catalytic subunit (DNA-PK catalytic subunit) (DNA-PKcs) (EC 2.7.11.1) (DNPK1) (p460)	yes				4	FALSE	Gene
UBE3A	Q05086	Ubiquitin-protein ligase E3A (EC 6.3.2.-) (E6AP ubiquitin-protein ligase) (Human papillomavirus E6-associated protein) (Oncogenic protein-associated protein E6-AP) (Renal carcinoma antigen NY-REN-54)					4	TRUE	Gene
IKBKE	Q14164	Inhibitor of nuclear factor kappa-B kinase subunit epsilon (I-kappa-B kinase epsilon) (IKK-E) (IKK-epsilon) (IkBKE) (EC 2.7.11.10) (Inducible I kappa-B kinase) (IKK-i)	yes				4	FALSE	Gene
HSPA5	P11021	78 kDa glucose-regulated protein (GRP-78) (Endoplasmic reticulum lumenal Ca(2+)-binding protein grp78) (Heat shock 70 kDa protein 5) (Immunoglobulin heavy chain-binding protein) (BiP)	yes				4	FALSE	Gene
CYCS	P99999	Cytochrome c					4	TRUE	Gene
NEDD9	Q14511	Enhancer of filamentation 1 (hEF1) (CRK-associated substrate-related protein) (CAS-L) (CasL) (Cas scaffolding protein family member 2) (Neural precursor cell expressed developmentally down-regulated protein 9) (NEDD-9) (Renal carcinoma antigen NY-REN-12)	yes				4	FALSE	Gene
TNFRSF10D	Q9UBN6	Tumor necrosis factor receptor superfamily member 10D (Decoy receptor 2) (DcR2) (TNF-related apoptosis-inducing ligand receptor 4) (TRAIL receptor 4) (TRAIL-R4) (TRAIL receptor with a truncated death domain) (CD antigen CD264)	yes				4	FALSE	Gene
IKBKG	Q9Y6K9	NF-kappa-B essential modulator (NEMO) (FIP-3) (IkB kinase-associated protein 1) (IKKAP1) (Inhibitor of nuclear factor kappa-B kinase subunit gamma) (I-kappa-B kinase subunit gamma) (IKK-gamma) (IKKG) (IkB kinase subunit gamma) (NF-kappa-B essential modifier)					4	TRUE	Gene
NLRP3	Q96P20	NACHT, LRR and PYD domains-containing protein 3 (Angiotensin/vasopressin receptor AII/AVP-like) (Caterpiller protein 1.1) (CLR1.1) (Cold autoinflammatory syndrome 1 protein) (Cryopyrin) (PYRIN-containing APAF1-like protein 1)	yes				4	FALSE	Gene
MPO	P05164	Myeloperoxidase (MPO) (EC 1.11.2.2) "Cleaved into: Myeloperoxidase; 89 kDa myeloperoxidase; 84 kDa myeloperoxidase; Myeloperoxidase light chain; Myeloperoxidase heavy chain"	yes				4	FALSE	Gene
HSF1	Q00613	Heat shock factor protein 1 (HSF 1) (Heat shock transcription factor 1) (HSTF 1)	yes				4	FALSE	Gene
TNFSF15	O95150	Tumor necrosis factor ligand superfamily member 15 (TNF ligand-related molecule 1) (Vascular endothelial cell growth inhibitor) "Cleaved into: Tumor necrosis factor ligand superfamily member 15, membrane form; Tumor necrosis factor ligand superfamily memb	yes				4	FALSE	Gene
TNFRSF4	P43489	Tumor necrosis factor receptor superfamily member 4 (ACT35 antigen) (OX40L receptor) (TAX transcriptionally-activated glycoprotein 1 receptor) (CD antigen CD134)	yes				4	FALSE	Gene
TNFRSF1A	P19438	Tumor necrosis factor receptor superfamily member 1A (Tumor necrosis factor receptor 1) (TNF-R1) (Tumor necrosis factor receptor type I) (TNF-RI) (TNFR-I) (p55) (p60) (CD antigen CD120a) "Cleaved into: Tumor necrosis factor receptor superfamily member 1A,	yes	yes			4	FALSE	Gene
UBE2I	P63279	SUMO-conjugating enzyme UBC9 (EC 6.3.2.-) (SUMO-protein ligase) (Ubiquitin carrier protein 9) (Ubiquitin carrier protein I) (Ubiquitin-conjugating enzyme E2 I) (Ubiquitin-protein ligase I) (p18)					4	TRUE	Gene
LGALS3	P17931	Galectin-3 (Gal-3) (35 kDa lectin) (Carbohydrate-binding protein 35) (CBP 35) (Galactose-specific lectin 3) (Galactoside-binding protein) (GALBP) (IgE-binding protein) (L-31) (Laminin-binding protein) (Lectin L-29) (Mac-2 antigen)	yes	yes			4	FALSE	Gene
IL1A	P01583	Interleukin-1 alpha (IL-1 alpha) (Hematopoietin-1)	yes				4	FALSE	Gene
MIF	P14174	Macrophage migration inhibitory factor (MIF) (EC 5.3.2.1) (Glycosylation-inhibiting factor) (GIF) (L-dopachrome isomerase) (L-dopachrome tautomerase) (EC 5.3.3.12) (Phenylpyruvate tautomerase)	yes	yes		yes	4	FALSE	Gene
TNFRSF14	Q92956	Tumor necrosis factor receptor superfamily member 14 (Herpes virus entry mediator A) (Herpesvirus entry mediator A) (HveA) (Tumor necrosis factor receptor-like 2) (TR2) (CD antigen CD270)	yes				4	FALSE	Gene
MAP2K7	O14733	Dual specificity mitogen-activated protein kinase kinase 7 (MAP kinase kinase 7) (MAPKK 7) (EC 2.7.12.2) (JNK-activating kinase 2) (MAPK/ERK kinase 7) (MEK 7) (Stress-activated protein kinase kinase 4) (SAPK kinase 4) (SAPKK-4) (SAPKK4) (c-Jun N-terminal	yes				4	FALSE	Gene
SUMO4	Q6EEV6	Small ubiquitin-related modifier 4 (SUMO-4) (Small ubiquitin-like protein 4)	yes				4	FALSE	Gene
TRAF5	O00463	TNF receptor-associated factor 5 (RING finger protein 84)	yes				4	FALSE	Gene
TRAF1	Q13077	TNF receptor-associated factor 1 (Epstein-Barr virus-induced protein 6)	yes				4	FALSE	Gene
MYD88	Q99836	Myeloid differentiation primary response protein MyD88	yes				4	FALSE	Gene
TXN	P10599	Thioredoxin (Trx) (ATL-derived factor) (ADF) (Surface-associated sulphydryl protein) (SASP)	yes				4	FALSE	Gene
DDX58	O95786	Probable ATP-dependent RNA helicase DDX58 (EC 3.6.4.13) (DEAD box protein 58) (RIG-I-like receptor 1) (RLR-1) (Retinoic acid-inducible gene 1 protein) (RIG-1) (Retinoic acid-inducible gene I protein) (RIG-I)	yes				4	FALSE	Gene
TNFRSF11A	Q9Y6Q6	Tumor necrosis factor receptor superfamily member 11A (Osteoclast differentiation factor receptor) (ODFR) (Receptor activator of NF-KB) (CD antigen CD265)	yes				4	FALSE	Gene
NFKBIL1	Q9UBC1	NF-kappa-B inhibitor-like protein 1 (Inhibitor of kappa B-like protein) (I-kappa-B-like protein) (IkappaBL) (Nuclear factor of kappa light polypeptide gene enhancer in B-cells inhibitor-like 1)	yes				4	FALSE	Gene
PSMD2	Q13200	26S proteasome non-ATPase regulatory subunit 2 (26S proteasome regulatory subunit RPN1) (26S proteasome regulatory subunit S2) (26S proteasome subunit p97) (Protein 55.11) (Tumor necrosis factor type 1 receptor-associated protein 2)					4	TRUE	Gene
TIRAP	P58753	Toll/interleukin-1 receptor domain-containing adapter protein (TIR domain-containing adapter protein) (Adaptor protein Wyatt) (MyD88 adapter-like protein)	yes				4	FALSE	Gene
MAP3K5	Q99683	Mitogen-activated protein kinase kinase kinase 5 (EC 2.7.11.25) (Apoptosis signal-regulating kinase 1) (ASK-1) (MAPK/ERK kinase kinase 5) (MEK kinase 5) (MEKK 5)	yes				4	FALSE	Gene
S100A9	P06702	Protein S100-A9 (Calgranulin-B) (Calprotectin L1H subunit) (Leukocyte L1 complex heavy chain) (Migration inhibitory factor-related protein 14) (MRP-14) (p14) (S100 calcium-binding protein A9)	yes				4	FALSE	Gene
NFKBIA	P25963	NF-kappa-B inhibitor alpha (I-kappa-B-alpha) (IkB-alpha) (IkappaBalpha) (Major histocompatibility complex enhancer-binding protein MAD3)	yes				4	FALSE	Gene
HSPD1	P10809	60 kDa heat shock protein, mitochondrial (60 kDa chaperonin) (Chaperonin 60) (CPN60) (Heat shock protein 60) (HSP-60) (Hsp60) (HuCHA60) (Mitochondrial matrix protein P1) (P60 lymphocyte protein)	yes	yes			4	FALSE	Gene
REL	Q04864	Proto-oncogene c-Rel	yes				4	FALSE	Gene
PSMA1	P25786	Proteasome subunit alpha type-1 (EC 3.4.25.1) (30 kDa prosomal protein) (PROS-30) (Macropain subunit C2) (Multicatalytic endopeptidase complex subunit C2) (Proteasome component C2) (Proteasome nu chain)					4	TRUE	Gene
MT-CO2	P00403	Cytochrome c oxidase subunit 2 (Cytochrome c oxidase polypeptide II)					4	TRUE	Gene
NR2C1	P13056	Nuclear receptor subfamily 2 group C member 1 (Orphan nuclear receptor TR2) (Testicular receptor 2)	yes				4	FALSE	Gene
NOD1	Q9Y239	Nucleotide-binding oligomerization domain-containing protein 1 (Caspase recruitment domain-containing protein 4)	yes				4	FALSE	Gene
TNFRSF25	Q93038	Tumor necrosis factor receptor superfamily member 25 (Apo-3) (Apoptosis-inducing receptor AIR) (Apoptosis-mediating receptor DR3) (Apoptosis-mediating receptor TRAMP) (Death receptor 3) (Lymphocyte-associated receptor of death) (LARD) (Protein WSL) (Prote	yes				4	FALSE	Gene
ESR1	P03372	Estrogen receptor (ER) (ER-alpha) (Estradiol receptor) (Nuclear receptor subfamily 3 group A member 1)	yes	yes			4	FALSE	Gene
CYR61	O00622	Protein CYR61 (CCN family member 1) (Cysteine-rich angiogenic inducer 61) (Insulin-like growth factor-binding protein 10) (IBP-10) (IGF-binding protein 10) (IGFBP-10) (Protein GIG1)	yes				5	FALSE	Gene
CECR1	Q9NZK5	Adenosine deaminase CECR1 (EC 3.5.4.4) (Cat eye syndrome critical region protein 1)	yes				5	FALSE	Gene
FGB	P02675	Fibrinogen beta chain "Cleaved into: Fibrinopeptide B; Fibrinogen beta chain"	yes				5	FALSE	Gene
COL2A1	P02458	Collagen alpha-1(II) chain (Alpha-1 type II collagen) "Cleaved into: Collagen alpha-1(II) chain; Chondrocalcin"	yes	yes			5	FALSE	Gene
CTSD	P07339	Cathepsin D (EC 3.4.23.5) "Cleaved into: Cathepsin D light chain; Cathepsin D heavy chain"	yes				5	FALSE	Gene
FGA	P02671	Fibrinogen alpha chain "Cleaved into: Fibrinopeptide A; Fibrinogen alpha chain"	yes				5	FALSE	Gene
FYN	P06241	Tyrosine-protein kinase Fyn (EC 2.7.10.2) (Proto-oncogene Syn) (Proto-oncogene c-Fyn) (Src-like kinase) (SLK) (p59-Fyn)					5	TRUE	Gene
SERPINF2	P08697	Alpha-2-antiplasmin (Alpha-2-AP) (Alpha-2-plasmin inhibitor) (Alpha-2-PI) (Serpin F2)	yes				5	FALSE	Gene
PLOD1	Q02809	Procollagen-lysine,2-oxoglutarate 5-dioxygenase 1 (EC 1.14.11.4) (Lysyl hydroxylase 1) (LH1)	yes				5	FALSE	Gene
TRPV4	Q9HBA0	Transient receptor potential cation channel subfamily V member 4 (TrpV4) (Osm-9-like TRP channel 4) (OTRPC4) (Transient receptor potential protein 12) (TRP12) (Vanilloid receptor-like channel 2) (Vanilloid receptor-like protein 2) (VRL-2) (Vanilloid recep	yes				5	FALSE	Gene
KNG1	P01042	Kininogen-1 (Alpha-2-thiol proteinase inhibitor) (Fitzgerald factor) (High molecular weight kininogen) (HMWK) (Williams-Fitzgerald-Flaujeac factor) "Cleaved into: Kininogen-1 heavy chain; T-kinin (Ile-Ser-Bradykinin); Bradykinin (Kallidin I); Lysyl-bradyk	yes				5	FALSE	Gene
FLT4	P35916	Vascular endothelial growth factor receptor 3 (VEGFR-3) (EC 2.7.10.1) (Fms-like tyrosine kinase 4) (FLT-4) (Tyrosine-protein kinase receptor FLT4)	yes				5	FALSE	Gene
PYGM	P11217	Glycogen phosphorylase, muscle form (EC 2.4.1.1) (Myophosphorylase)	yes				5	FALSE	Gene
ITGA1	P56199	Integrin alpha-1 (CD49 antigen-like family member A) (Laminin and collagen receptor) (VLA-1) (CD antigen CD49a)	yes				5	FALSE	Gene
HLA-E	P13747	HLA class I histocompatibility antigen, alpha chain E (MHC class I antigen E)	yes				5	FALSE	Gene
KLRC3	Q07444	NKG2-E type II integral membrane protein (NK cell receptor E) (NKG2-E-activating NK receptor)	yes	yes			5	FALSE	Gene
COL14A1	Q05707	Collagen alpha-1(XIV) chain (Undulin)	yes				5	FALSE	Gene
ENAM	Q9NRM1	Enamelin					5	TRUE	Gene
STOM	P27105	Erythrocyte band 7 integral membrane protein (Protein 7.2b) (Stomatin)	yes				5	FALSE	Gene
ASPN	Q9BXN1	Asporin (Periodontal ligament-associated protein 1) (PLAP-1)	yes				5	FALSE	Gene
COL5A2	P05997	Collagen alpha-2(V) chain	yes				5	FALSE	Gene
SERPING1	P05155	Plasma protease C1 inhibitor (C1 Inh) (C1Inh) (C1 esterase inhibitor) (C1-inhibiting factor) (Serpin G1)	yes				5	FALSE	Gene
LAMA5	O15230	Laminin subunit alpha-5 (Laminin-10 subunit alpha) (Laminin-11 subunit alpha) (Laminin-15 subunit alpha)	yes				5	FALSE	Gene
CD36	P16671	Platelet glycoprotein 4 (Fatty acid translocase) (FAT) (Glycoprotein IIIb) (GPIIIB) (Leukocyte differentiation antigen CD36) (PAS IV) (PAS-4) (Platelet collagen receptor) (Platelet glycoprotein IV) (GPIV) (Thrombospondin receptor) (CD antigen CD36)	yes				5	FALSE	Gene
STX7	O15400	Syntaxin-7	yes				5	FALSE	Gene
IGHG4	P01861	Ig gamma-4 chain C region	yes				5	FALSE	Gene
C1S	P09871	Complement C1s subcomponent (EC 3.4.21.42) (C1 esterase) (Complement component 1 subcomponent s) "Cleaved into: Complement C1s subcomponent heavy chain; Complement C1s subcomponent light chain"	yes	yes			5	FALSE	Gene
FLNA	P21333	Filamin-A (FLN-A) (Actin-binding protein 280) (ABP-280) (Alpha-filamin) (Endothelial actin-binding protein) (Filamin-1) (Non-muscle filamin)	yes				5	FALSE	Gene
COL1A2	P08123	Collagen alpha-2(I) chain (Alpha-2 type I collagen)					5	TRUE	Gene
C6	P13671	Complement component C6	yes	yes			5	FALSE	Gene
CALM1	P62158	Calmodulin (CaM)					5	TRUE	Gene
C1R	P00736	Complement C1r subcomponent (EC 3.4.21.41) (Complement component 1 subcomponent r) "Cleaved into: Complement C1r subcomponent heavy chain; Complement C1r subcomponent light chain"		yes			5	TRUE	Gene
TRBV12-3	P01733	T-cell receptor beta chain V region YT35	yes	yes			5	FALSE	Gene
FN1	P02751	Fibronectin (FN) (Cold-insoluble globulin) (CIG) "Cleaved into: Anastellin; Ugl-Y1; Ugl-Y2; Ugl-Y3"	yes				5	FALSE	Gene
ACTB	P60709	Actin, cytoplasmic 1 (Beta-actin) "Cleaved into: Actin, cytoplasmic 1, N-terminally processed"	yes				5	FALSE	Gene
HBB	P68871	Hemoglobin subunit beta (Beta-globin) (Hemoglobin beta chain) "Cleaved into: LVV-hemorphin-7"	yes				5	FALSE	Gene
COL1A1	P02452	Collagen alpha-1(I) chain (Alpha-1 type I collagen)	yes				5	FALSE	Gene
COL11A1	P12107	Collagen alpha-1(XI) chain	yes				5	FALSE	Gene
ACTG1	P63261	Actin, cytoplasmic 2 (Gamma-actin) "Cleaved into: Actin, cytoplasmic 2, N-terminally processed"	yes				5	FALSE	Gene
TNXB	P22105	Tenascin-X (TN-X) (Hexabrachion-like protein)	yes				5	FALSE	Gene
IGHG1	P01857	Ig gamma-1 chain C region	yes				5	FALSE	Gene
GSN	P06396	Gelsolin (AGEL) (Actin-depolymerizing factor) (ADF) (Brevin)	yes				5	FALSE	Gene
KCNMA1	Q12791	alcium-activated potassium channel subunit alpha-1 (BK channel) (BKCA alpha) (Calcium-activated potassium channel, subfamily M subunit alpha-1) (K(VCA)alpha) (KCa1.1) (Maxi K channel) (MaxiK) (Slo-alpha) (Slo1) (Slowpoke homolog) (Slo homolog) (hSlo)					5	TRUE	Gene
ITGB2	P05107	Integrin beta-2 (Cell surface adhesion glycoproteins LFA-1/CR3/p150,95 subunit beta) (Complement receptor C3 subunit beta) (CD antigen CD18)	yes				5	FALSE	Gene
CAV1	Q03135	Caveolin-1					5	TRUE	Gene
PFN1	P07737	Profilin-1 (Epididymis tissue protein Li 184a) (Profilin I)	yes				5	FALSE	Gene
MYO9B	Q13459	Unconventional myosin-IXb (Unconventional myosin-9b)	yes	yes			5	FALSE	Gene
C7	P10643	Complement component C7		yes			5	TRUE	Gene
CD244	Q9BZW8	Natural killer cell receptor 2B4 (NK cell activation-inducing ligand) (NAIL) (NK cell type I receptor protein 2B4) (NKR2B4) (h2B4) (CD antigen CD244)	yes				5	FALSE	Gene
TGFBI	Q15582	Transforming growth factor-beta-induced protein ig-h3 (Beta ig-h3) (Kerato-epithelin) (RGD-containing collagen-associated protein) (RGD-CAP)	yes				5	FALSE	Gene
ANXA5	P08758	Annexin A5 (Anchorin CII) (Annexin V) (Annexin-5) (Calphobindin I) (CBP-I) (Endonexin II) (Lipocortin V) (Placental anticoagulant protein 4) (PP4) (Placental anticoagulant protein I) (PAP-I) (Thromboplastin inhibitor) (Vascular anticoagulant-alpha) (VAC-a	yes	yes			5	FALSE	Gene
CTSA	P10619	Lysosomal protective protein (EC 3.4.16.5) (Carboxypeptidase C) (Carboxypeptidase L) (Cathepsin A) (Protective protein cathepsin A) (PPCA) (Protective protein for beta-galactosidase) "Cleaved into: Lysosomal protective protein 32 kDa chain; Lysosomal protective protein 20 kDa chain"	yes				5	FALSE	Gene
THBS2	P35442	Thrombospondin-2	yes				5	FALSE	Gene
SERPINH1	P50454	Serpin H1 (47 kDa heat shock protein) (Arsenic-transactivated protein 3) (AsTP3) (Cell proliferation-inducing gene 14 protein) (Collagen-binding protein) (Colligin) (Rheumatoid arthritis-related antigen RA-A47)	yes				5	FALSE	Gene
TEK	Q02763	Angiopoietin-1 receptor (EC 2.7.10.1) (Endothelial tyrosine kinase) (Tunica interna endothelial cell kinase) (Tyrosine kinase with Ig and EGF homology domains-2) (Tyrosine-protein kinase receptor TEK) (Tyrosine-protein kinase receptor TIE-2) (hTIE2) (p140	yes				5	FALSE	Gene
POMC	P01189	Pro-opiomelanocortin (POMC) (Corticotropin-lipotropin) "Cleaved into: NPP; Melanotropin gamma (Gamma-MSH); Potential peptide; Corticotropin (Adrenocorticotropic hormone) (ACTH); Melanotropin alpha (Alpha-MSH); Corticotropin-like intermediary peptide (CLIP	yes				5	FALSE	Gene
IGHG3	P01860	Ig gamma-3 chain C region (HDC) (Heavy chain disease protein)	yes				5	FALSE	Gene
SDC3	O75056	Syndecan-3 (SYND3)	yes				5	FALSE	Gene
CD48	P09326	CD48 antigen (B-lymphocyte activation marker BLAST-1) (BCM1 surface antigen) (Leukocyte antigen MEM-102) (TCT.1) (CD antigen CD48)	yes				5	FALSE	Gene
NEDD8	Q15843	NEDD8 (Neddylin) (Neural precursor cell expressed developmentally down-regulated protein 8) (NEDD-8) (Ubiquitin-like protein Nedd8)	yes				5	FALSE	Gene
ITGAV	P06756	Integrin alpha-V (Vitronectin receptor subunit alpha) (CD antigen CD51) "Cleaved into: Integrin alpha-V heavy chain; Integrin alpha-V light chain"	yes				5	FALSE	Gene
PROC	P04070	Vitamin K-dependent protein C (EC 3.4.21.69) (Anticoagulant protein C) (Autoprothrombin IIA) (Blood coagulation factor XIV) "Cleaved into: Vitamin K-dependent protein C light chain; Vitamin K-dependent protein C heavy chain; Activation peptide"	yes				5	FALSE	Gene
DNAJC3	Q13217	DnaJ homolog subfamily C member 3 (Endoplasmic reticulum DnaJ protein 6) (ERdj6) (Interferon-induced, double-stranded RNA-activated protein kinase inhibitor) (Protein kinase inhibitor of 58 kDa) (Protein kinase inhibitor p58)					6	TRUE	Gene
SNRPD1	P62314	Small nuclear ribonucleoprotein Sm D1 (Sm-D1) (Sm-D autoantigen) (snRNP core protein D1)	yes	yes			6	FALSE	Gene
RPL7	P18124	60S ribosomal protein L7	yes	yes			6	FALSE	Gene
STAB1	Q9NY15	Stabilin-1 (Fasciclin, EGF-like, laminin-type EGF-like and link domain-containing scavenger receptor 1) (FEEL-1) (MS-1 antigen)	yes				6	FALSE	Gene
HNRNPA2B1	P22626	Heterogeneous nuclear ribonucleoproteins A2/B1 (hnRNP A2/B1)	yes	yes			6	FALSE	Gene
LAPTM5	Q13571	Lysosomal-associated transmembrane protein 5 (Lysosomal-associated multitransmembrane protein 5) (Retinoic acid-inducible E3 protein)	yes				6	FALSE	Gene
APOA2	P02652	Apolipoprotein A-II (Apo-AII) (ApoA-II) (Apolipoprotein A2) "Cleaved into: Truncated apolipoprotein A-II (Apolipoprotein A-II(1-76))"	yes				6	FALSE	Gene
SMAD4	Q13485	Mothers against decapentaplegic homolog 4 (MAD homolog 4) (Mothers against DPP homolog 4) (Deletion target in pancreatic carcinoma 4) (SMAD family member 4) (SMAD 4) (Smad4) (hSMAD4)					6	TRUE	Gene
SDCBP	O00560	Syntenin-1 (Melanoma differentiation-associated protein 9) (MDA-9) (Pro-TGF-alpha cytoplasmic domain-interacting protein 18) (TACIP18) (Scaffold protein Pbp1) (Syndecan-binding protein 1)	yes				6	FALSE	Gene
LRP1	Q07954	Prolow-density lipoprotein receptor-related protein 1 (LRP-1) (Alpha-2-macroglobulin receptor) (A2MR) (Apolipoprotein E receptor) (APOER) (CD antigen CD91) "Cleaved into: Low-density lipoprotein receptor-related protein 1 85 kDa subunit (LRP-85); Low-density lipoprotein receptor-related protein 1 515 kDa subunit (LRP-515); Low-density lipoprotein receptor-related protein 1 intracellular domain (L…	yes				6	FALSE	Gene
MAGOH	P61326	Protein mago nashi homolog					6	TRUE	Gene
SSB	P05455	Lupus La protein (La autoantigen) (La ribonucleoprotein) (Sjoegren syndrome type B antigen) (SS-B)	yes	yes			6	FALSE	Gene
SDC1	P18827	Syndecan-1					6	TRUE	Gene
APOB	P04114	Apolipoprotein B-100 (Apo B-100) "Cleaved into: Apolipoprotein B-48 (Apo B-48)"		yes			6	TRUE	Gene
HSPA8	P11142	Heat shock cognate 71 kDa protein (Heat shock 70 kDa protein 8)	yes	yes			6	FALSE	Gene
RAN	P62826	GTP-binding nuclear protein Ran (Androgen receptor-associated protein 24) (GTPase Ran) (Ras-like protein TC4) (Ras-related nuclear protein)					6	TRUE	Gene
H1F0	P07305	Histone H1.0 (Histone H1') (Histone H1(0))	yes	yes			6	FALSE	Gene
SNRPA	P09012	U1 small nuclear ribonucleoprotein A (U1 snRNP A) (U1-A) (U1A)	yes	yes			6	FALSE	Gene
GNS	P15586	N-acetylglucosamine-6-sulfatase (EC 3.1.6.14) (Glucosamine-6-sulfatase) (G6S)	yes				6	FALSE	Gene
LPL	P06858	Lipoprotein lipase (LPL) (EC 3.1.1.34)	yes				6	FALSE	Gene
EEF1A2	Q05639	Elongation factor 1-alpha 2 (EF-1-alpha-2) (Eukaryotic elongation factor 1 A-2) (eEF1A-2) (Statin-S1)	yes				6	FALSE	Gene
RPS17	P08708	40S ribosomal protein S17	yes				6	FALSE	Gene
NCBP2	P52298	Nuclear cap-binding protein subunit 2					6	TRUE	Gene
GPNMB	Q14956	Transmembrane glycoprotein NMB (Transmembrane glycoprotein HGFIN)	yes				6	FALSE	Gene
RPL6	Q02878	60S ribosomal protein L6 (Neoplasm-related protein C140) (Tax-responsive enhancer element-binding protein 107) (TaxREB107)	yes				6	FALSE	Gene
FTL	P02792	Ferritin light chain (Ferritin L subunit)	yes				6	FALSE	Gene
MEF2C	Q06413	Myocyte-specific enhancer factor 2C					6	TRUE	Gene
ATP6V1F	Q16864	V-type proton ATPase subunit F (V-ATPase subunit F) (V-ATPase 14 kDa subunit) (Vacuolar proton pump subunit F)	yes				7	FALSE	Gene
ATP6V0C	P27449	V-type proton ATPase 16 kDa proteolipid subunit (V-ATPase 16 kDa proteolipid subunit) (Vacuolar proton pump 16 kDa proteolipid subunit)	yes				7	FALSE	Gene
ATP6V0D2	Q8N8Y2	V-type proton ATPase subunit d 2 (V-ATPase subunit d 2) (Vacuolar proton pump subunit d 2)	yes				7	FALSE	Gene
ATP6V1G2	O95670	V-type proton ATPase subunit G 2 (V-ATPase subunit G 2) (V-ATPase 13 kDa subunit 2) (Vacuolar proton pump subunit G 2)	yes				7	FALSE	Gene
ATP6V1C1	P21283	V-type proton ATPase subunit C 1 (V-ATPase subunit C 1) (Vacuolar proton pump subunit C 1)	yes				7	FALSE	Gene
ATP6V1C2	Q8NEY4	V-type proton ATPase subunit C 2 (V-ATPase subunit C 2) (Vacuolar proton pump subunit C 2)	yes				7	FALSE	Gene
ATP6V1E1	P36543	V-type proton ATPase subunit E 1 (V-ATPase subunit E 1) (V-ATPase 31 kDa subunit) (p31) (Vacuolar proton pump subunit E 1)	yes				7	FALSE	Gene
ATP6V1B1	P15313	V-type proton ATPase subunit B, kidney isoform (V-ATPase subunit B 1) (Endomembrane proton pump 58 kDa subunit) (Vacuolar proton pump subunit B 1)	yes				7	FALSE	Gene
ATP6V0A1	Q93050	V-type proton ATPase 116 kDa subunit a isoform 1 (V-ATPase 116 kDa isoform a1) (Clathrin-coated vesicle/synaptic vesicle proton pump 116 kDa subunit) (Vacuolar adenosine triphosphatase subunit Ac116) (Vacuolar proton pump subunit 1) (Vacuolar proton trans	yes				7	FALSE	Gene
ATP6V0E1	O15342	V-type proton ATPase subunit e 1 (V-ATPase subunit e 1) (V-ATPase 9.2 kDa membrane accessory protein) (V-ATPase M9.2 subunit) (Vacuolar proton pump subunit e 1)	yes				7	FALSE	Gene
ATP6V0A4	Q9HBG4	V-type proton ATPase 116 kDa subunit a isoform 4 (V-ATPase 116 kDa isoform a4) (Vacuolar proton translocating ATPase 116 kDa subunit a isoform 4) (Vacuolar proton translocating ATPase 116 kDa subunit a kidney isoform)	yes				7	FALSE	Gene
ATP6V1A	P38606	V-type proton ATPase catalytic subunit A (V-ATPase subunit A) (EC 3.6.3.14) (V-ATPase 69 kDa subunit) (Vacuolar ATPase isoform VA68) (Vacuolar proton pump subunit alpha)	yes				7	FALSE	Gene
ATP6V1G1	O75348	V-type proton ATPase subunit G 1 (V-ATPase subunit G 1) (V-ATPase 13 kDa subunit 1) (Vacuolar proton pump subunit G 1) (Vacuolar proton pump subunit M16)	yes				7	FALSE	Gene
ATP6V0B	Q99437	V-type proton ATPase 21 kDa proteolipid subunit (V-ATPase 21 kDa proteolipid subunit) (Vacuolar proton pump 21 kDa proteolipid subunit) (hATPL)	yes				7	FALSE	Gene
ATP6V0D1	P61421	V-type proton ATPase subunit d 1 (V-ATPase subunit d 1) (32 kDa accessory protein) (V-ATPase 40 kDa accessory protein) (V-ATPase AC39 subunit) (p39) (Vacuolar proton pump subunit d 1)	yes				7	FALSE	Gene
ATP6V0A2	Q9Y487	V-type proton ATPase 116 kDa subunit a isoform 2 (V-ATPase 116 kDa isoform a2) (Lysosomal H(+)-transporting ATPase V0 subunit a2) (TJ6) (Vacuolar proton translocating ATPase 116 kDa subunit a isoform 2)	yes				7	FALSE	Gene
ATP6V1B2	P21281	V-type proton ATPase subunit B, brain isoform (V-ATPase subunit B 2) (Endomembrane proton pump 58 kDa subunit) (HO57) (Vacuolar proton pump subunit B 2)	yes				7	FALSE	Gene
ATP6V1D	Q9Y5K8	V-type proton ATPase subunit D (V-ATPase subunit D) (V-ATPase 28 kDa accessory protein) (Vacuolar proton pump subunit D)	yes				7	FALSE	Gene
ATP6V1E2	Q96A05	V-type proton ATPase subunit E 2 (V-ATPase subunit E 2) (Vacuolar proton pump subunit E 2)	yes				7	FALSE	Gene
ATP6V1G3	Q96LB4	V-type proton ATPase subunit G 3 (V-ATPase subunit G 3) (V-ATPase 13 kDa subunit 3) (Vacuolar proton pump subunit G 3)	yes				7	FALSE	Gene
ATP6V0E2	Q8NHE4	V-type proton ATPase subunit e 2 (V-ATPase subunit e 2) (Lysosomal 9 kDa H(+)-transporting ATPase V0 subunit e2) (Vacuolar proton pump subunit e 2)	yes				7	FALSE	Gene
ATP6AP1	Q15904	V-type proton ATPase subunit S1 (V-ATPase subunit S1) (Protein XAP-3) (V-ATPase Ac45 subunit) (V-ATPase S1 accessory protein) (Vacuolar proton pump subunit S1)	yes				7	FALSE	Gene
ATP6V1H	Q9UI12	V-type proton ATPase subunit H (V-ATPase subunit H) (Nef-binding protein 1) (NBP1) (Protein VMA13 homolog) (V-ATPase 50/57 kDa subunits) (Vacuolar proton pump subunit H) (Vacuolar proton pump subunit SFD)	yes				7	FALSE	Gene
HLA-DQB1	P01920	HLA class II histocompatibility antigen, DQ beta 1 chain (MHC class II antigen DQB1)	yes	yes			8	FALSE	Gene
HLA-DOB	P13765	HLA class II histocompatibility antigen, DO beta chain (MHC class II antigen DOB)	yes	yes			8	FALSE	Gene
HLA-DQA1	P01909	HLA class II histocompatibility antigen, DQ alpha 1 chain (DC-1 alpha chain) (DC-alpha) (HLA-DCA) (MHC class II DQA1)	yes	yes			8	FALSE	Gene
HLA-C	P10321	HLA class I histocompatibility antigen, Cw-7 alpha chain (MHC class I antigen Cw*7)	yes	yes			8	FALSE	Gene
SH3GL2	Q99962	Endophilin-A1 (EEN-B1) (Endophilin-1) (SH3 domain protein 2A) (SH3 domain-containing GRB2-like protein 2)					8	TRUE	Gene
HLA-DRB3	P79483	HLA class II histocompatibility antigen, DR beta 3 chain (MHC class II antigen DRB3)	yes	yes			8	FALSE	Gene
HLA-DRB4	P13762	HLA class II histocompatibility antigen, DR beta 4 chain (MHC class II antigen DRB4)	yes	yes			8	FALSE	Gene
HLA-DMA	P28067	HLA class II histocompatibility antigen, DM alpha chain (MHC class II antigen DMA) (Really interesting new gene 6 protein)	yes	yes			8	FALSE	Gene
DNASE2	O00115	Deoxyribonuclease-2-alpha (EC 3.1.22.1) (Acid DNase) (Deoxyribonuclease II alpha) (DNase II alpha) (Lysosomal DNase II) (R31240_2)	yes	yes			8	FALSE	Gene
HLA-DPB1	P04440	HLA class II histocompatibility antigen, DP beta 1 chain (HLA class II histocompatibility antigen, DP(W4) beta chain) (MHC class II antigen DPB1)	yes	yes			8	FALSE	Gene
HLA-DQA2	P01906	HLA class II histocompatibility antigen, DQ alpha 2 chain (DX alpha chain) (HLA class II histocompatibility antigen, DQ(6) alpha chain) (HLA-DQA1) (MHC class II DQA2)	yes	yes			8	FALSE	Gene
HLA-DOA	P06340	HLA class II histocompatibility antigen, DO alpha chain (MHC DN-alpha) (MHC DZ alpha) (MHC class II antigen DOA)	yes	yes			8	FALSE	Gene
HLA-DMB	P28068	HLA class II histocompatibility antigen, DM beta chain (MHC class II antigen DMB) (Really interesting new gene 7 protein)	yes	yes			8	FALSE	Gene
FCGR3B	O75015	Low affinity immunoglobulin gamma Fc region receptor III-B (Fc-gamma RIII-beta) (Fc-gamma RIII) (Fc-gamma RIIIb) (FcRIII) (FcRIIIb) (FcR-10) (IgG Fc receptor III-1) (CD antigen CD16b)	yes	yes		yes	8	FALSE	Gene
CD247	P20963	T-cell surface glycoprotein CD3 zeta chain (T-cell receptor T3 zeta chain) (CD antigen CD247)		yes			8	TRUE	Gene
HLA-DRB1	P01912	HLA class II histocompatibility antigen, DRB1-3 chain (Clone P2-beta-3) (MHC class II antigen DRB1*3)	yes	yes	yes	yes	8	FALSE	Gene
HLA-DPA1	P20036	HLA class II histocompatibility antigen, DP alpha 1 chain (DP(W3)) (DP(W4)) (HLA-SB alpha chain) (MHC class II DP3-alpha) (MHC class II DPA1)	yes	yes			8	FALSE	Gene
HLA-DRA	P01903	HLA class II histocompatibility antigen, DR alpha chain (MHC class II antigen DRA)	yes	yes			8	FALSE	Gene
CXCL5	P42830	C-X-C motif chemokine 5 (ENA-78(1-78)) (Epithelial-derived neutrophil-activating protein 78) (Neutrophil-activating peptide ENA-78) (Small-inducible cytokine B5) "Cleaved into: ENA-78(8-78); ENA-78(9-78)"	yes				9	FALSE	Gene
CXCR1	P25024	C-X-C chemokine receptor type 1 (CXC-R1) (CXCR-1) (CDw128a) (High affinity interleukin-8 receptor A) (IL-8R A) (IL-8 receptor type 1) (CD antigen CD181)	yes				9	FALSE	Gene
CXCL1	P09341	Growth-regulated alpha protein (C-X-C motif chemokine 1) (GRO-alpha(1-73)) (Melanoma growth stimulatory activity) (MGSA) (Neutrophil-activating protein 3) (NAP-3) "Cleaved into: GRO-alpha(4-73); GRO-alpha(5-73); GRO-alpha(6-73)"	yes				9	FALSE	Gene
CXCR5	P32302	C-X-C chemokine receptor type 5 (CXC-R5) (CXCR-5) (Burkitt lymphoma receptor 1) (Monocyte-derived receptor 15) (MDR-15) (CD antigen CD185)	yes				9	FALSE	Gene
CXCL11	O14625	C-X-C motif chemokine 11 (Beta-R1) (H174) (Interferon gamma-inducible protein 9) (IP-9) (Interferon-inducible T-cell alpha chemoattractant) (I-TAC) (Small-inducible cytokine B11)	yes				9	FALSE	Gene
CXCR3	P49682	C-X-C chemokine receptor type 3 (CXC-R3) (CXCR-3) (CKR-L2) (G protein-coupled receptor 9) (Interferon-inducible protein 10 receptor) (IP-10 receptor) (CD antigen CD183)	yes			yes	9	FALSE	Gene
CXCL9	Q07325	C-X-C motif chemokine 9 (Gamma-interferon-induced monokine) (Monokine induced by interferon-gamma) (HuMIG) (MIG) (Small-inducible cytokine B9)	yes				9	FALSE	Gene
CXCL6	P80162	C-X-C motif chemokine 6 (Chemokine alpha 3) (CKA-3) (Granulocyte chemotactic protein 2) (GCP-2) (Small-inducible cytokine B6) "Cleaved into: Small-inducible cytokine B6, N-processed variant 1; Small-inducible cytokine B6, N-processed variant 2; Small-indu	yes				9	FALSE	Gene
CXCR6	O00574	C-X-C chemokine receptor type 6 (CXC-R6) (CXCR-6) (CDw186) (G-protein coupled receptor STRL33) (G-protein coupled receptor bonzo) (CD antigen CD186)	yes				9	FALSE	Gene
CXCR2	P25025	C-X-C chemokine receptor type 2 (CXC-R2) (CXCR-2) (CDw128b) (GRO/MGSA receptor) (High affinity interleukin-8 receptor B) (IL-8R B) (IL-8 receptor type 2) (CD antigen CD182)	yes				9	FALSE	Gene
CXCL16	Q9H2A7	C-X-C motif chemokine 16 (Scavenger receptor for phosphatidylserine and oxidized low density lipoprotein) (SR-PSOX) (Small-inducible cytokine B16) (Transmembrane chemokine CXCL16)	yes				9	FALSE	Gene
APOE	P02649	Apolipoprotein E (Apo-E)	yes			yes	10	FALSE	Gene
APOA1	P02647	Apolipoprotein A-I (Apo-AI) (ApoA-I) (Apolipoprotein A1) "Cleaved into: Truncated apolipoprotein A-I (Apolipoprotein A-I(1-242))"					10	TRUE	Gene
MBL2	P11226	Mannose-binding protein C (MBP-C) (Collectin-1) (MBP1) (Mannan-binding protein) (Mannose-binding lectin)	yes	yes		yes	10	FALSE	Gene
CD40LG	P29965	CD40 ligand (CD40-L) (T-cell antigen Gp39) (TNF-related activation protein) (TRAP) (Tumor necrosis factor ligand superfamily member 5) (CD antigen CD154) "Cleaved into: CD40 ligand, membrane form; CD40 ligand, soluble form"	yes	yes	yes		10	FALSE	Gene
ABCA7	Q8IZY2	ATP-binding cassette sub-family A member 7 (ABCA-SSN) (Autoantigen SS-N) (Macrophage ABC transporter)	yes	yes			10	FALSE	Gene
CD40	P25942	Tumor necrosis factor receptor superfamily member 5 (B-cell surface antigen CD40) (Bp50) (CD40L receptor) (CDw40) (CD antigen CD40)	yes	yes			10	FALSE	Gene
CALR	P27797	Calreticulin (CRP55) (Calregulin) (Endoplasmic reticulum resident protein 60) (ERp60) (HACBP) (grp60)	yes	yes			10	FALSE	Gene
ALB	P02768	Serum albumin	yes	yes		yes	10	FALSE	Gene
C3	P01024	Complement C3 (C3 and PZP-like alpha-2-macroglobulin domain-containing protein 1) "Cleaved into: Complement C3 beta chain; Complement C3 alpha chain; C3a anaphylatoxin; Complement C3b alpha' chain; Complement C3c alpha' chain fragment 1; Complement C3dg f	yes	yes			11	FALSE	Gene
MMP9	P14780	Matrix metalloproteinase-9 (MMP-9) (EC 3.4.24.35) (92 kDa gelatinase) (92 kDa type IV collagenase) (Gelatinase B) (GELB) "Cleaved into: 67 kDa matrix metalloproteinase-9; 82 kDa matrix metalloproteinase-9"	yes	yes		yes	11	FALSE	Gene
C5AR1	P21730	C5a anaphylatoxin chemotactic receptor (C5a-R) (C5aR) (CD antigen CD88)	yes	yes			11	FALSE	Gene
PLG	P00747	Plasminogen (EC 3.4.21.7) "Cleaved into: Plasmin heavy chain A; Activation peptide; Angiostatin; Plasmin heavy chain A, short form; Plasmin light chain B"	yes		yes		11	FALSE	Gene
CRP	P02741	C-reactive protein "Cleaved into: C-reactive protein(1-205)"	yes	yes	yes		11	FALSE	Gene
CFH	P08603	Complement factor H (H factor 1)	yes		yes		11	FALSE	Gene
C5	P01031	Complement C5 (C3 and PZP-like alpha-2-macroglobulin domain-containing protein 4) "Cleaved into: Complement C5 beta chain; Complement C5 alpha chain; C5a anaphylatoxin; Complement C5 alpha' chain"	yes	yes			11	FALSE	Gene
IL17A	Q16552	Interleukin-17A (IL-17) (IL-17A) (Cytotoxic T-lymphocyte-associated antigen 8) (CTLA-8)	yes	yes			12	FALSE	Gene
IL17RB	Q9NRM6	Interleukin-17 receptor B (IL-17 receptor B) (IL-17RB) (Cytokine receptor-like 4) (IL-17 receptor homolog 1) (IL-17Rh1) (IL17Rh1) (Interleukin-17B receptor) (IL-17B receptor)					12	TRUE	Gene
IL17B	Q9UHF5	Interleukin-17B (IL-17B) (Cytokine Zcyto7) (Interleukin-20) (IL-20) (Neuronal interleukin-17-related factor)	yes				12	FALSE	Gene
IL17RA	Q96F46	Interleukin-17 receptor A (IL-17 receptor A) (IL-17RA) (CDw217) (CD antigen CD217)	yes				12	FALSE	Gene
IL17F	Q96PD4	Interleukin-17F (IL-17F) (Cytokine ML-1) (Interleukin-24) (IL-24)	yes				12	FALSE	Gene
IL17RC	Q8NAC3	Interleukin-17 receptor C (IL-17 receptor C) (IL-17RC) (Interleukin-17 receptor homolog) (IL17Rhom) (Interleukin-17 receptor-like protein) (IL-17RL) (ZcytoR14)	yes				12	FALSE	Gene
MFAP4	P55083	Microfibril-associated glycoprotein 4	yes				13	FALSE	Gene
VTN	P04004	Vitronectin (VN) (S-protein) (Serum-spreading factor) (V75) "Cleaved into: Vitronectin V65 subunit; Vitronectin V10 subunit; Somatomedin-B"	yes				13	FALSE	Gene
FBLN5	Q9UBX5	Fibulin-5					13	TRUE	Gene
PANX1	Q96RD7	Pannexin-1					14	TRUE	Gene
P2RX7	Q99572	P2X purinoceptor 7 (P2X7) (ATP receptor) (P2Z receptor) (Purinergic receptor)	yes	yes			14	FALSE	Gene
KCNAB1	Q14722	Voltage-gated potassium channel subunit beta-1 (K(+) channel subunit beta-1) (Kv-beta-1)					14	TRUE	Gene
IL18	Q14116	Interleukin-18 (IL-18) (Iboctadekin) (Interferon gamma-inducing factor) (IFN-gamma-inducing factor) (Interleukin-1 gamma) (IL-1 gamma)	yes	yes	yes		15	FALSE	Gene
IL18BP	O95998	Interleukin-18-binding protein (IL-18BP) (Tadekinig-alfa)	yes		yes		15	FALSE	Gene
CCDC3	Q9BQI4	Coiled-coil domain-containing protein 3 (Fat/vessel-derived secretory protein) (Favine)	yes
CAST	P20810	Calpastatin (Calpain inhibitor) (Sperm BS-17 component)	yes
PDCD5	O14737	Programmed cell death protein 5 (TF-1 cell apoptosis-related protein 19) (Protein TFAR19)	yes
PRG4	Q92954	Proteoglycan 4 (Lubricin) (Megakaryocyte-stimulating factor) (Superficial zone proteoglycan) "Cleaved into: Proteoglycan 4 C-terminal part"	yes
FOLR2	P14207	Folate receptor beta (FR-beta) (Folate receptor 2) (Folate receptor, fetal/placental) (Placental folate-binding protein) (FBP)	yes
KCTD11	Q693B1	BTB/POZ domain-containing protein KCTD11	yes
LPPR2	Q96GM1	Lipid phosphate phosphatase-related protein type 2 (EC 3.1.3.4) (Plasticity-related gene 4 protein) (PRG-4)	yes
MRPL48	Q96GC5	39S ribosomal protein L48, mitochondrial (L48mt) (MRP-L48)	yes
QSOX1	O00391	Sulfhydryl oxidase 1 (hQSOX) (EC 1.8.3.2) (Quiescin Q6)	yes
CREG1	O75629	Protein CREG1 (Cellular repressor of E1A-stimulated genes 1)	yes
NAT2	P11245	Arylamine N-acetyltransferase 2 (EC 2.3.1.5) (Arylamide acetylase 2) (N-acetyltransferase type 2) (NAT-2) (Polymorphic arylamine N-acetyltransferase) (PNAT)	yes
ITPA	Q9BY32	Inosine triphosphate pyrophosphatase (ITPase) (Inosine triphosphatase) (EC 3.6.1.19) (Non-canonical purine NTP pyrophosphatase) (Non-standard purine NTP pyrophosphatase) (Nucleoside-triphosphate diphosphatase) (Nucleoside-triphosphate pyrophosphatase) (NT	yes
GPRIN1	Q7Z2K8	G protein-regulated inducer of neurite outgrowth 1 (GRIN1)	yes
FNDC1	Q4ZHG4	Fibronectin type III domain-containing protein 1 (Activation-associated cDNA protein) (Expressed in synovial lining protein)	yes
HAVCR2	Q8TDQ0	Hepatitis A virus cellular receptor 2 (HAVcr-2) (T-cell immunoglobulin and mucin domain-containing protein 3) (TIMD-3) (T-cell membrane protein 3) (TIM-3)	yes	yes
SPACA7	Q96KW9	Protein SPACA7 (Sperm acrosome-associated protein 7)	yes
CCL3L3	P16619	C-C motif chemokine 3-like 1 (G0/G1 switch regulatory protein 19-2) (LD78-beta(1-70)) (PAT 464.2) (Small-inducible cytokine A3-like 1) (Tonsillar lymphocyte LD78 beta protein) "Cleaved into: LD78-beta(3-70); LD78-beta(5-70)"	yes
LECT1	O75829	Leukocyte cell-derived chemotaxin 1 "Cleaved into: Chondrosurfactant protein (CH-SP); Chondromodulin-1 (Chondromodulin-I) (ChM-I)"	yes
PRRC2A	P48634	Protein PRRC2A (HLA-B-associated transcript 2) (Large proline-rich protein BAT2) (Proline-rich and coiled-coil-containing protein 2A) (Protein G2)	yes
PNLIP	P16233	Pancreatic triacylglycerol lipase (PL) (PTL) (Pancreatic lipase) (EC 3.1.1.3)	yes
RETN	Q9HD89	Resistin (Adipose tissue-specific secretory factor) (ADSF) (C/EBP-epsilon-regulated myeloid-specific secreted cysteine-rich protein) (Cysteine-rich secreted protein A12-alpha-like 2) (Cysteine-rich secreted protein FIZZ3)	yes	yes
SIAE	Q9HAT2	Sialate O-acetylesterase (EC 3.1.1.53) (H-Lse) (Sialic acid-specific 9-O-acetylesterase)	yes	yes
MRPL21	Q7Z2W9	39S ribosomal protein L21, mitochondrial (L21mt) (MRP-L21)	yes
AIF1	P55008	Allograft inflammatory factor 1 (AIF-1) (Ionized calcium-binding adapter molecule 1) (Protein G1)	yes
CILP	O75339	Cartilage intermediate layer protein 1 (CILP-1) (Cartilage intermediate-layer protein) "Cleaved into: Cartilage intermediate layer protein 1 C1; Cartilage intermediate layer protein 1 C2"	yes
PLXDC2	Q6UX71	Plexin domain-containing protein 2 (Tumor endothelial marker 7-related protein)	yes
ABI3BP	Q7Z7G0	Target of Nesh-SH3 (Tarsh) (ABI gene family member 3-binding protein) (Nesh-binding protein) (NeshBP)	yes
FCRL3	Q96P31	Fc receptor-like protein 3 (FcR-like protein 3) (FcRL3) (Fc receptor homolog 3) (FcRH3) (IFGP family protein 3) (hIFGP3) (Immune receptor translocation-associated protein 3) (SH2 domain-containing phosphatase anchor protein 2) (CD antigen CD307c)	yes
LAIR2	Q6ISS4	Leukocyte-associated immunoglobulin-like receptor 2 (LAIR-2) (CD antigen CD306)	yes
SAA2	P0DJI9	Serum amyloid A-2 protein (SAA2)	yes
CPVL	Q9H3G5	Probable serine carboxypeptidase CPVL (EC 3.4.16.-) (Carboxypeptidase, vitellogenic-like) (Vitellogenic carboxypeptidase-like protein) (VCP-like protein) (hVLP)	yes
CA3	P07451	Carbonic anhydrase 3 (EC 4.2.1.1) (Carbonate dehydratase III) (Carbonic anhydrase III) (CA-III)	yes
AMPD1	P23109	AMP deaminase 1 (EC 3.5.4.6) (AMP deaminase isoform M) (Myoadenylate deaminase)	yes
GSTM1	P09488	Glutathione S-transferase Mu 1 (EC 2.5.1.18) (GST HB subunit 4) (GST class-mu 1) (GSTM1-1) (GSTM1a-1a) (GSTM1b-1b) (GTH4)	yes
CPA6	Q8N4T0	Carboxypeptidase A6 (EC 3.4.17.1) (Carboxypeptidase B)	yes
CD200	P41217	OX-2 membrane glycoprotein (CD antigen CD200)	yes
HSPA1B	P08107	Heat shock 70 kDa protein 1A/1B (Heat shock 70 kDa protein 1/2) (HSP70-1/HSP70-2) (HSP70.1/HSP70.2)	yes	yes
OLAH	Q9NV23	S-acyl fatty acid synthase thioesterase, medium chain (EC 3.1.2.14) (Augmented in rheumatoid arthritis 1) (AURA1) (Oleoyl-ACP hydrolase) (Thioesterase II) (Thioesterase domain-containing protein 1)	yes
KIAA1109	Q2LD37	Uncharacterized protein KIAA1109 (Fragile site-associated protein)	yes
CCRL2	O00421	C-C chemokine receptor-like 2	yes
LRG1	P02750	Leucine-rich alpha-2-glycoprotein (LRG)	yes
ITIH4	Q14624	Inter-alpha-trypsin inhibitor heavy chain H4 (ITI heavy chain H4) (ITI-HC4) (Inter-alpha-inhibitor heavy chain 4) (Inter-alpha-trypsin inhibitor family heavy chain-related protein) (IHRP) (Plasma kallikrein sensitive glycoprotein 120) (Gp120) (PK-120) "Cleaved into: 70 kDa inter-alpha-trypsin inhibitor heavy chain H4; 35 kDa inter-alpha-trypsin inhibitor heavy chain H4"	yes
BANK1	Q8NDB2	B-cell scaffold protein with ankyrin repeats	yes	yes
RPS17L	P0CW22	40S ribosomal protein S17-like	yes
IL17D	Q8TAD2	Interleukin-17D (IL-17D) (Interleukin-27) (IL-27)	yes
PKM	P14618	Pyruvate kinase isozymes M1/M2 (EC 2.7.1.40) (Cytosolic thyroid hormone-binding protein) (CTHBP) (Opa-interacting protein 3) (OIP-3) (Pyruvate kinase 2/3) (Pyruvate kinase muscle isozyme) (Thyroid hormone-binding protein 1) (THBP1) (Tumor M2-PK) (p58)	yes
S100A4	P26447	Protein S100-A4 (Calvasculin) (Metastasin) (Placental calcium-binding protein) (Protein Mts1) (S100 calcium-binding protein A4)	yes
CYTL1	Q9NRR1	Cytokine-like protein 1 (Protein C17)	yes
ANGPTL2	Q9UKU9	Angiopoietin-related protein 2 (Angiopoietin-like protein 2)	yes
HRES1	P13985	Putative HTLV-1-related endogenous sequence (p25)	yes	yes
IL34	Q6ZMJ4	Interleukin-34 (IL-34)	yes
LECT2	O14960	Leukocyte cell-derived chemotaxin-2 (LECT-2) (hLECT2)	yes
LGALS8	O00214	Galectin-8 (Gal-8) (Po66 carbohydrate-binding protein) (Po66-CBP) (Prostate carcinoma tumor antigen 1) (PCTA-1)	yes
STEAP4	Q687X5	Metalloreductase STEAP4 (EC 1.16.1.-) (Six-transmembrane epithelial antigen of prostate 4) (SixTransMembrane protein of prostate 2) (Tumor necrosis factor, alpha-induced protein 9)	yes
FLG	P20930	Filaggrin	yes
PADI2	Q9Y2J8	Protein-arginine deiminase type-2 (EC 3.5.3.15) (PAD-H19) (Peptidylarginine deiminase II) (Protein-arginine deiminase type II)	yes

## Sheet: RA_EdgeInteractions
ID	EDGE_TYPE	FI Annotation	FI Direction	FI Score	interaction
HIF1A (FI) PGF	FI	GErel: expression	->	1	FI
PTEN (FI) ROCK2	FI	activated by	<-	1	FI
HLA-DQA2 (FI) SH3GL2	FI	complex; input	-	1	FI
CTSB (FI) ETS1	FI	expression regulated by	<-	1	FI
FLT1 (FI) IGF1	FI	PPrel: activated by; interaction	<-	1	FI
UBC (FI) UBE3A	FI	catalyze; catalyzed by; complex; input	<->	1	FI
EP300 (FI) REL	FI	predicted	-	0.999604	FI
DDX58 (FI) FADD	FI	complex; input	-	1	FI
ETS1 (FI) TLR4	FI	expression regulates	->	1	FI
DNMT3B (FI) SPI1	FI	predicted	-	0.665313	FI
MAPK1 (FI) TNFRSF1A	FI	predicted	-	0.531193	FI
ITGAM (FI) PIK3CA	FI	PPrel: activation	->	1	FI
ESR1 (FI) GNG2	FI	activate; complex	->	1	FI
CSF1R (FI) FYN	FI	predicted	-	0.956956	FI
ADRB2 (FI) GNB1	FI	complex; input	-	1	FI
PLA2G3 (FI) PRKCA	FI	PCrel: activated by; PPrel: compound; PPrel: indirect effect	<-	1	FI
FLT1 (FI) HIF1A	FI	expression regulated by	<-	1	FI
SHC1 (FI) TGFBR2	FI	activated by; predicted	<-	1	FI
CREB1 (FI) GRB2	FI	activated by	<-	1	FI
NOTCH4 (FI) SMAD3	FI	predicted	-	0.665313	FI
CCL18 (FI) CCR3	FI	PPrel: activation, binding/association	->	1	FI
SHC1 (FI) SYK	FI	PPrel: activated by; activated by; catalyzed by; complex; predicted	<-	1	FI
FYN (FI) TRAF2	FI	PPrel: binding/association	-	1	FI
DAND5 (FI) IL1A	FI	expression regulates	->	1	FI
NFKB1 (FI) PGF	FI	GErel: expression	->	1	FI
ETS1 (FI) MMP1	FI	GErel: expression	->	1	FI
BCL2 (FI) NFKB1	FI	GErel: expression by; expression regulated by	<-	1	FI
HLA-DMB (FI) HLA-DQB1	FI	complex; input	-	1	FI
FYN (FI) PTPRC	FI	PPrel: dephosphorylated; activated by	<-	1	FI
MRC2 (FI) TGFB3	FI	PPrel: activation, indirect effect	->	1	FI
BID (FI) TNFSF10	FI	activated by	<-	1	FI
SPI1 (FI) TGFBR2	FI	expression regulates	->	1	FI
ERBB2 (FI) STAT3	FI	complex; input	-	1	FI
FGF1 (FI) HRAS	FI	activate; catalyze	->	1	FI
PRKCQ (FI) TNFRSF1A	FI	predicted	-	0.531193	FI
ABCB1 (FI) TP53	FI	expression regulated by	<-	1	FI
DAND5 (FI) SCARB1	FI	expression regulates	->	1	FI
FYN (FI) LCK	FI	catalyze; catalyzed by; reaction	<->	1	FI
NOS2 (FI) TLR2	FI	PPrel: activated, indirect effect	<-	1	FI
TNFRSF1B (FI) TRAF6	FI	predicted	-	0.665313	FI
C1S (FI) EP300	FI	expression regulated by	<-	1	FI
EGFR (FI) STAT4	FI	complex; input	-	1	FI
FOS (FI) STAT1	FI	expression regulated by; predicted	<-	1	FI
HLA-DOA (FI) HLA-DRB3	FI	complex; input; predicted	-	1	FI
FYN (FI) PECAM1	FI	catalyze	->	1	FI
EGF (FI) MAPK3	FI	activated by	<-	1	FI
NFKB1 (FI) STAT4	FI	activated by	<-	1	FI
ATP6V0E1 (FI) ATP6V1G1	FI	complex	-	1	FI
IL1B (FI) JUN	FI	PPrel: expressed by	<-	1	FI
PRKCQ (FI) SHC1	FI	catalyzed by	<-	1	FI
RPL6 (FI) RPS17	FI	catalyzed by; complex; input	<-	1	FI
EGF (FI) FLT1	FI	PPrel: activation	->	1	FI
ATP6V1F (FI) ATP6V1G2	FI	complex	-	1	FI
CCL2 (FI) CD4	FI	predicted	-	0.925924	FI
BTK (FI) TRAF6	FI	complex; input	-	1	FI
PIK3CD (FI) STAT1	FI	complex; input	-	1	FI
ATP6V0D1 (FI) ATP6V1C1	FI	complex	-	1	FI
RPL6 (FI) RPL7	FI	catalyzed by; complex	<-	1	FI
CASP7 (FI) TNFRSF1A	FI	predicted	-	0.665313	FI
TNFRSF14 (FI) VIM	FI	predicted	-	0.665313	FI
TNFRSF11A (FI) TRAF1	FI	predicted	-	0.98807	FI
GNG2 (FI) PIK3CD	FI	PPrel: activation	->	1	FI
CREB1 (FI) SHC1	FI	activated by	<-	1	FI
TNFRSF1A (FI) TRAF5	FI	PPrel: activation	->	1	FI
CALR (FI) MBL2	FI	predicted	-	0.665313	FI
HSPD1 (FI) TIRAP	FI	complex; input	-	1	FI
PTEN (FI) VAV1	FI	inhibite	-|	1	FI
GRB2 (FI) MTOR	FI	activate	->	1	FI
CTNNB1 (FI) PIK3CG	FI	predicted	-	0.531193	FI
FOS (FI) IL1B	FI	PPrel: expression	->	1	FI
PTPN6 (FI) STAT4	FI	predicted	-	0.96257	FI
HLA-DPA1 (FI) HLA-DQB1	FI	catalyzed by; complex; input; predicted	<-	1	FI
CXCL10 (FI) CXCR4	FI	PPrel: activation, binding/association	->	1	FI
GNG2 (FI) MAPK8	FI	PPrel: activation	->	1	FI
ACP5 (FI) SPI1	FI	expression regulated by	<-	1	FI
CHGA (FI) CREB1	FI	expression regulated by	<-	1	FI
CAV1 (FI) COL14A1	FI	complex; input	-	1	FI
ACTB (FI) COL11A1	FI	complex; input	-	1	FI
CXCR3 (FI) MAP2K6	FI	activate	->	1	FI
JUN (FI) NOTCH1	FI	inhibited by	|-	1	FI
FCGR2A (FI) SYK	FI	PPrel: binding/association; catalyze; complex; input	->	1	FI
SDC3 (FI) SRC	FI	complex; input	-	1	FI
MAPK8 (FI) ROCK1	FI	activated by	<-	1	FI
IL1A (FI) NOD1	FI	PPrel: activated, indirect effect	<-	1	FI
MAPK3 (FI) SRC	FI	complex; input	-	1	FI
HDAC1 (FI) UBE3A	FI	complex; input	-	1	FI
ADRBK1 (FI) PRKCA	FI	catalyzed by	<-	1	FI
ESR1 (FI) NR2C1	FI	predicted	-	0.978316	FI
FYN (FI) MAPK1	FI	complex; input	-	1	FI
CD55 (FI) EP300	FI	expression regulated by	<-	1	FI
ATP6V0A2 (FI) ATP6V0D2	FI	complex	-	1	FI
GNG2 (FI) RAMP2	FI	complex; input	-	1	FI
GRB2 (FI) MAPK1	FI	PPrel: activation, indirect effect; activate; activated by; complex; input	<->	1	FI
B2M (FI) HLA-A	FI	complex; input; predicted	-	1	FI
MAPK14 (FI) NFKB1	FI	PPrel: activation, indirect effect; activate; expression regulated by	<->	1	FI
STAT3 (FI) VEGFA	FI	GErel: expression; expression regulates	->	1	FI
IL4R (FI) SOCS3	FI	PPrel: inhibited by, ubiquinated by	|-	1	FI
GRB2 (FI) STAT4	FI	complex; input	-	1	FI
HRAS (FI) RAC1	FI	activate; catalyze	->	1	FI
FCGR2A (FI) FCGR3A	FI	catalyzed by	<-	1	FI
CTNNB1 (FI) MMP28	FI	catalyzed by	<-	1	FI
CD59 (FI) EGFR	FI	predicted	-	0.665313	FI
HLA-DOB (FI) HLA-DRA	FI	complex; input; predicted	-	1	FI
ALDOA (FI) HIF1A	FI	expression regulated by	<-	1	FI
IL4R (FI) STAT3	FI	expression regulated by	<-	1	FI
DAND5 (FI) MMP28	FI	expression regulates	->	1	FI
FADD (FI) UBC	FI	predicted	-	0.665313	FI
CD4 (FI) CD80	FI	activate; activated by; catalyzed by; reaction	<->	1	FI
EP300 (FI) STAT6	FI	PPrel: binding/association	-	1	FI
FGF2 (FI) FGFR1	FI	PPrel: activation; catalyze; complex; input; reaction	->	1	FI
CREB1 (FI) VIM	FI	predicted	-	0.665313	FI
ITGB2 (FI) PRKCH	FI	predicted	-	0.975761	FI
JUN (FI) PTGS1	FI	expression regulates	->	1	FI
IL5 (FI) SPI1	FI	expression regulated by	<-	1	FI
CREB1 (FI) PLCG1	FI	activated by	<-	1	FI
IL1B (FI) NFKB1	FI	GErel: expression by; PPrel: expressed by; activate; activated by; expression regulated by; reaction	<->	1	FI
PSMD2 (FI) TNFRSF1A	FI	predicted	-	0.665313	FI
STAT1 (FI) VEGFC	FI	GErel: expression	->	1	FI
ITGAV (FI) TGFBR2	FI	complex; input	-	1	FI
ATP6V0D1 (FI) ATP6V1C2	FI	complex	-	1	FI
CSF1R (FI) STAT4	FI	predicted	-	0.925924	FI
COL5A2 (FI) FLNA	FI	complex; input	-	1	FI
BMPR1A (FI) INHBA	FI	input	-	1	FI
MAPK8 (FI) TNFRSF1A	FI	complex; input; reaction	-	1	FI
EGF (FI) ERBB2	FI	PPrel: activation; complex; input; reaction	->	1	FI
CTNNB1 (FI) ERBB2	FI	PPrel: inhibited by, phosphorylated by	|-	1	FI
F2R (FI) MMP1	FI	predicted	-	0.665313	FI
BAK1 (FI) BID	FI	activated by; complex; input	<-	1	FI
EGFR (FI) PTPRC	FI	predicted	-	0.665313	FI
CEBPB (FI) TNFRSF9	FI	expression regulates	->	1	FI
COL1A1 (FI) PLOD1	FI	catalyzed by	<-	1	FI
PPIA (FI) YWHAZ	FI	predicted	-	0.578905	FI
ATP6V0D2 (FI) ATP6V1E1	FI	complex	-	1	FI
RAC1 (FI) VAV1	FI	PPrel: activated by; activated by; catalyzed by	<-	1	FI
HDAC1 (FI) STAT3	FI	predicted	-	0.665313	FI
BMPR1A (FI) SMAD3	FI	activate	->	1	FI
PLA2G6 (FI) PRKCA	FI	PCrel: activated by; PPrel: activated by; PPrel: compound; PPrel: indirect effect	<-	1	FI
ACTB (FI) PRKCD	FI	PPrel: activated by	<-	1	FI
ETS1 (FI) MAPK14	FI	expression regulates	->	1	FI
EP300 (FI) PPP2CA	FI	expression regulates	->	1	FI
PLA2G3 (FI) PLCG1	FI	PPrel: compound, activated	<-	1	FI
INHBA (FI) TGFBR1	FI	input	-	1	FI
CTNNB1 (FI) RAC1	FI	activate; activated by; inhibit; inhibited by	-	1	FI
BID (FI) TNFRSF1A	FI	activated by	<-	1	FI
CCL2 (FI) EP300	FI	expression regulated by	<-	1	FI
NFKB1 (FI) SYK	FI	activated by	<-	1	FI
JUN (FI) SFTPD	FI	expression regulates	->	1	FI
JUN (FI) NFKB1	FI	GErel: expression	->	1	FI
MAPK3 (FI) PECAM1	FI	predicted	-	0.531193	FI
CXCL6 (FI) CXCR2	FI	PPrel: activation; PPrel: activation, binding/association; complex; input	->	1	FI
PLCG1 (FI) PRKCQ	FI	PPrel: compound; catalyze	->	1	FI
CXCL12 (FI) CXCR4	FI	PPrel: activation; PPrel: activation, binding/association; PPrel: binding/association; complex; input	->	1	FI
IL1B (FI) NOD1	FI	PPrel: activated, indirect effect	<-	1	FI
MMP2 (FI) SPI1	FI	expression regulated by	<-	1	FI
CD3E (FI) FYN	FI	PPrel: phosphorylation, binding/association; catalyzed by; complex; input; interaction; reaction	<-	1	FI
CXCR3 (FI) EP300	FI	expression regulated by	<-	1	FI
EP300 (FI) TLR4	FI	expression regulates	->	1	FI
MAP3K5 (FI) TXN	FI	complex	-	1	FI
HLA-A (FI) VAV1	FI	activate; reaction	->	1	FI
PIN1 (FI) TRAF6	FI	predicted	-	0.665313	FI
FGF8 (FI) UBC	FI	catalyze; complex	->	1	FI
FOS (FI) SYK	FI	inhibited by	|-	1	FI
MYD88 (FI) SPI1	FI	expression regulated by	<-	1	FI
STAT3 (FI) UBC	FI	predicted	-	0.98807	FI
IL20RA (FI) IL7	FI	complex; input	-	1	FI
CRH (FI) GNB1	FI	complex; input	-	1	FI
MAPK8 (FI) TRAF1	FI	PPrel: activated, indirect effect; complex; input; reaction	<-	1	FI
ACTG1 (FI) COL14A1	FI	complex; input	-	1	FI
AKT1 (FI) MAPK1	FI	reaction	-	1	FI
PDGFRB (FI) VEGFB	FI	PPrel: activated by	<-	1	FI
HDAC1 (FI) SUMO1	FI	activated by; complex	<-	1	FI
ATP6V0C (FI) ATP6V0D2	FI	complex	-	1	FI
FOS (FI) MMP2	FI	GErel: expression; expression regulates	->	1	FI
FLNA (FI) ITGB2	FI	complex; input	-	1	FI
NFKB1 (FI) VEGFB	FI	GErel: expression	->	1	FI
JUN (FI) MAPK1	FI	PPrel: activated by; PPrel: activated by, phosphorylation; PPrel: activated, indirect effect; PPrel: phosphorylated by; activated by; catalyzed by; expression regulates	<->	1	FI
ETS1 (FI) VEGFC	FI	GErel: expression	->	1	FI
FYN (FI) TRAF6	FI	PPrel: binding/association	-	1	FI
CTNNB1 (FI) TGFBR1	FI	activated by; predicted	<-	1	FI
F3 (FI) SP3	FI	expression regulated by	<-	1	FI
ATP6V1A (FI) ATP6V1C1	FI	complex	-	1	FI
CCL3L1 (FI) CCR2	FI	PPrel: activation, binding/association	->	1	FI
ATP6V1A (FI) ATP6V1G2	FI	complex	-	1	FI
MTHFR (FI) PSMA1	FI	predicted	-	0.97614	FI
PRKCH (FI) SRC	FI	activate	->	1	FI
HLA-DQA2 (FI) LCK	FI	catalyze; catalyzed by; complex	<->	1	FI
ACTB (FI) COL1A2	FI	complex; input	-	1	FI
ATP6V0D2 (FI) ATP6V1G2	FI	complex	-	1	FI
ATP6V0D1 (FI) ATP6V1H	FI	complex	-	1	FI
PTPN6 (FI) VEGFA	FI	activate	->	1	FI
ACAN (FI) ADAMTS4	FI	predicted	-	0.665313	FI
ERBB2 (FI) VEGFC	FI	PPrel: activated by	<-	1	FI
HLA-DOA (FI) HLA-DPA1	FI	complex; input	-	1	FI
COL1A2 (FI) JUN	FI	expression regulated by	<-	1	FI
PRF1 (FI) PTPN6	FI	predicted	-	0.578905	FI
AKT1 (FI) EGFR	FI	catalyzed by	<-	1	FI
FGF2 (FI) FGF8	FI	catalyze; reaction	->	1	FI
MAPK8 (FI) TRAF5	FI	PPrel: activated, indirect effect	<-	1	FI
MAPK8 (FI) STAT1	FI	catalyze	->	1	FI
IFNG (FI) MAPK3	FI	PPrel: indirect effect	-	1	FI
IL23R (FI) SOCS3	FI	PPrel: inhibited by, ubiquinated by; complex; input	|-	1	FI
ACTB (FI) IGHG4	FI	input	-	1	FI
HLA-A (FI) SHC1	FI	activate	->	1	FI
MTOR (FI) PRKCD	FI	predicted	-	0.665313	FI
JAK2 (FI) STAT6	FI	PPrel: phosphorylation; activate	->	1	FI
SHC1 (FI) SOCS3	FI	reaction	-	1	FI
EGFR (FI) MAPK1	FI	PPrel: indirect effect; activated by	<-	1	FI
FYN (FI) STAT4	FI	predicted	-	0.96257	FI
CREB1 (FI) EGR1	FI	expression regulates	->	1	FI
SPI1 (FI) STAT6	FI	reaction	-	1	FI
GNAQ (FI) PLA2G3	FI	PPrel: activation	->	1	FI
IL2 (FI) STAT3	FI	activate	->	1	FI
TNFRSF11A (FI) TRAF5	FI	predicted	-	0.98807	FI
GDF5 (FI) TGFBR2	FI	input	-	1	FI
ACTG1 (FI) GSN	FI	predicted	-	0.902524	FI
ATP6V0E1 (FI) ATP6V1B1	FI	complex	-	1	FI
PLCG1 (FI) PTEN	FI	ECrel: compound	-	1	FI
HLA-DQA1 (FI) LCK	FI	catalyze; catalyzed by; complex	<->	1	FI
IL23R (FI) STAT3	FI	activate	->	1	FI
MTOR (FI) TRAF2	FI	PPrel: activated, indirect effect	<-	1	FI
DLL1 (FI) UBC	FI	complex; input	-	1	FI
NOS2 (FI) STAT1	FI	GErel: expression by; expression regulated by	<-	1	FI
IGF1R (FI) SOCS3	FI	predicted	-	0.978316	FI
DLG1 (FI) EGFR	FI	predicted	-	0.531193	FI
MMP9 (FI) NFKB1	FI	expression regulated by	<-	1	FI
NAMPT (FI) STAT3	FI	expression regulated by	<-	1	FI
EGR1 (FI) EPX	FI	expression regulates	->	1	FI
IL23A (FI) STAT3	FI	activate	->	1	FI
COL1A2 (FI) SMAD3	FI	predicted	-	0.531193	FI
SRC (FI) VCAM1	FI	activated by	<-	1	FI
ATP6V0E2 (FI) ATP6V1H	FI	complex	-	1	FI
JUN (FI) TLR4	FI	PCrel: activated, indirect effect; expression regulates	<->	1	FI
ITGAV (FI) PECAM1	FI	complex; input	-	1	FI
ETS1 (FI) PARP1	FI	expression regulates	->	1	FI
FGA (FI) ITGB2	FI	complex; input	-	1	FI
NFKB1 (FI) PARP1	FI	predicted	-	0.975761	FI
JUN (FI) TXN	FI	expression regulates	->	1	FI
C3 (FI) CD19	FI	complex; input	-	1	FI
EGF (FI) SRC	FI	activate; activated by; catalyze; catalyzed by	<->	1	FI
IL16 (FI) IL23A	FI	complex; input	-	1	FI
DNAJC3 (FI) RPL6	FI	activate	->	1	FI
IL1B (FI) MYD88	FI	GErel: expression, indirect effect; complex; inhibit; input	<-|	1	FI
GNB4 (FI) MAPK1	FI	PPrel: activation	->	1	FI
CCL4 (FI) CCR2	FI	PPrel: activation, binding/association	->	1	FI
A2M (FI) NGF	FI	predicted	-	0.665313	FI
MAPK14 (FI) TP53	FI	PPrel: phosphorylation; activate; catalyze	->	1	FI
BID (FI) FASLG	FI	activated by	<-	1	FI
ITGA1 (FI) ITGB2	FI	complex	-	1	FI
PPP2CA (FI) STAT1	FI	PPrel: inhibition, indirect effect	-|	1	FI
FN1 (FI) JUN	FI	expression regulated by	<-	1	FI
ATP6V0A4 (FI) ATP6V1B1	FI	complex	-	1	FI
ATP6V0D1 (FI) ATP6V1G3	FI	complex	-	1	FI
HRAS (FI) SRC	FI	PPrel: indirect effect; activated by; catalyzed by; complex; reaction	<-	1	FI
LCK (FI) STAT1	FI	activate; complex; input	->	1	FI
LILRA3 (FI) SYK	FI	PPrel: binding/association	-	1	FI
BIRC5 (FI) PPP2CA	FI	complex	-	1	FI
FGFR1 (FI) PRKCH	FI	catalyze	->	1	FI
PIK3CD (FI) STAT3	FI	complex; input	-	1	FI
IL27 (FI) STAT3	FI	activate	->	1	FI
CXCL5 (FI) CXCR1	FI	PPrel: activation, binding/association	->	1	FI
IL6R (FI) STAT3	FI	activate; complex; inhibit; input	-	1	FI
NOD2 (FI) TNFAIP3	FI	catalyzed by	<-	1	FI
ATP6V1D (FI) ATP6V1F	FI	complex	-	1	FI
PGF (FI) PLCG1	FI	activate	->	1	FI
CD3E (FI) HLA-B	FI	complex; input	-	1	FI
ATP6V0B (FI) ATP6V0E2	FI	complex	-	1	FI
EGFR (FI) VEGFA	FI	PPrel: activated by	<-	1	FI
NFKB1 (FI) SPI1	FI	expression regulated by; predicted	<-	1	FI
ACTG1 (FI) COL5A2	FI	complex; input	-	1	FI
ETS2 (FI) FGF1	FI	expression regulates	->	1	FI
NFKBIA (FI) SRC	FI	activated by	<-	1	FI
EP300 (FI) MAPK1	FI	expression regulates; predicted	->	1	FI
HLA-DPA1 (FI) HLA-DRB1	FI	catalyze; catalyzed by; complex; input	<->	1	FI
ITGAV (FI) PDGFRB	FI	complex; input	-	1	FI
HMGB1 (FI) RHOA	FI	activate	->	1	FI
TGFBR1 (FI) TRAF6	FI	predicted	-	0.665313	FI
PLCG2 (FI) SRC	FI	complex; input	-	1	FI
SAA1 (FI) SCARB1	FI	complex; input	-	1	FI
ERBB2 (FI) PGF	FI	PPrel: activated by	<-	1	FI
MAGOH (FI) NCBP2	FI	complex; input	-	1	FI
CCL20 (FI) NR3C1	FI	expression regulated by	<-	1	FI
ACE (FI) CEBPB	FI	expression regulated by	<-	1	FI
PTEN (FI) UBC	FI	predicted	-	0.531193	FI
CCL19 (FI) CCR3	FI	PPrel: activation, binding/association	->	1	FI
HLA-DMB (FI) NFKB1	FI	expression regulated by	<-	1	FI
ADRBK1 (FI) CXCR6	FI	PPrel: phosphorylation	->	1	FI
ROCK1 (FI) VIM	FI	predicted	-	0.665313	FI
HLA-A (FI) PRKCQ	FI	activate	->	1	FI
HDAC1 (FI) REL	FI	predicted	-	0.531193	FI
LTA (FI) NFKB1	FI	expression regulated by	<-	1	FI
TGFBR1 (FI) UBC	FI	catalyze; complex; input	->	1	FI
ALDOA (FI) JUN	FI	expression regulated by	<-	1	FI
FGFR1 (FI) SHC1	FI	complex; input; reaction	-	1	FI
HLA-DQA1 (FI) STAT3	FI	expression regulated by	<-	1	FI
HCST (FI) MICB	FI	complex; input	-	1	FI
MAPK9 (FI) TRAF1	FI	PPrel: activated, indirect effect	<-	1	FI
FN1 (FI) YWHAZ	FI	complex; input	-	1	FI
COL2A1 (FI) FYN	FI	catalyze	->	1	FI
CREB1 (FI) INHBA	FI	expression regulates	->	1	FI
CAV1 (FI) ITGB2	FI	complex; input	-	1	FI
HLA-DPA1 (FI) SH3GL2	FI	complex; input	-	1	FI
DAND5 (FI) ESR1	FI	expression regulated by; expression regulates	<->	1	FI
CCR2 (FI) CCR3	FI	predicted	-	0.531193	FI
ITGB2 (FI) PROC	FI	complex; input	-	1	FI
EGFR (FI) GRB2	FI	PPrel: activation; PPrel: binding/association; activate; complex; input; reaction	->	1	FI
HLA-DRB1 (FI) STAT3	FI	expression regulated by	<-	1	FI
IL13 (FI) IL2RA	FI	complex; input	-	1	FI
DKK1 (FI) WNT1	FI	inhibit; input	-|	1	FI
STAT1 (FI) TNFRSF1A	FI	complex; expression regulates; input; reaction	->	1	FI
CDK6 (FI) CDKN2A	FI	PPrel: inhibited by; activate; activated by; complex; input; reaction	->	1	FI
KDR (FI) PTPN6	FI	activated by	<-	1	FI
EP300 (FI) SPI1	FI	expression regulates; predicted	->	1	FI
HDAC1 (FI) PBX1	FI	predicted	-	0.665313	FI
MAPK3 (FI) PRKCQ	FI	activated by	<-	1	FI
C1S (FI) IGHG4	FI	complex	-	1	FI
MAP3K8 (FI) NFKB1	FI	PPrel: inhibition; complex; expression regulated by; input	<-|	1	FI
ATP6V0B (FI) ATP6V0D2	FI	complex	-	1	FI
LCK (FI) PIK3CA	FI	PPrel: activation, indirect effect; activate; complex; input	->	1	FI
LCK (FI) PTPN22	FI	predicted	-	0.975761	FI
JUN (FI) PRKDC	FI	predicted	-	0.665313	FI
JAK2 (FI) STAT1	FI	PPrel: activation, phosphorylation; PPrel: phosphorylation; activate; complex; inhibit; input	-	1	FI
ADRB2 (FI) CCL4	FI	complex; input	-	1	FI
LAMA5 (FI) RAC1	FI	activate	->	1	FI
ATP6V0D1 (FI) ATP6V0E2	FI	complex	-	1	FI
CXCL11 (FI) CXCR1	FI	PPrel: activation, binding/association	->	1	FI
MAPK1 (FI) NOTCH1	FI	activate	->	1	FI
CD14 (FI) NFKB1	FI	PPrel: activation, indirect effect	->	1	FI
ATP6V0E1 (FI) ATP6V1F	FI	complex	-	1	FI
CCL3L1 (FI) CCR6	FI	PPrel: activation, binding/association	->	1	FI
HSPA5 (FI) NFKB1	FI	predicted	-	0.665313	FI
PIK3CG (FI) STAT6	FI	complex; input	-	1	FI
FN1 (FI) IGF1	FI	activate	->	1	FI
CAV1 (FI) COL1A1	FI	complex; input	-	1	FI
REL (FI) UBC	FI	input	-	1	FI
FGF2 (FI) MET	FI	PPrel: activation	->	1	FI
TNFRSF11B (FI) TNFSF11	FI	PPrel: activated by; PPrel: inhibition; interaction	<-|	1	FI
HLA-DQA1 (FI) HLA-DRB4	FI	catalyze; complex; input; predicted	->	1	FI
NOS2 (FI) TGFB2	FI	PPrel: inhibited, indirect effect	|-	1	FI
AKT1 (FI) CBLB	FI	activated by	<-	1	FI
CHI3L1 (FI) CHI3L2	FI	predicted	-	0.925924	FI
NFKBIA (FI) REL	FI	complex; expression regulated by	<-	1	FI
NFKBIA (FI) TNFRSF1A	FI	activated by	<-	1	FI
CREB1 (FI) FN1	FI	expression regulates	->	1	FI
MAPK1 (FI) MAPK14	FI	predicted	-	0.998461	FI
IRAK1 (FI) JUN	FI	predicted	-	0.665313	FI
MAPK8 (FI) SRC	FI	activated by	<-	1	FI
HLA-DQA2 (FI) NFKB1	FI	expression regulated by	<-	1	FI
ATP6V1B2 (FI) ATP6V1E2	FI	complex	-	1	FI
IL2RA (FI) RHOA	FI	activate; activated by	<->	1	FI
PDGFRB (FI) S1PR1	FI	complex; input	-	1	FI
PLCG1 (FI) PRKCA	FI	ECrel: activation; ECrel: compound; PPrel: compound; PPrel: compound, activated, phosphorylation; PPrel: compound, activation; catalyze	<->	1	FI
EP300 (FI) MYC	FI	complex; inhibited by; input; reaction	|-	1	FI
CTNNB1 (FI) PPP2CA	FI	complex; input	-	1	FI
CALM1 (FI) PYGM	FI	PPrel: activation, phosphorylation; catalyze	->	1	FI
IL6R (FI) SOCS3	FI	PPrel: inhibited by, ubiquinated by; activate; complex; input; reaction	|->	1	FI
DUSP1 (FI) MAPK8	FI	PPrel: inhibition, dephosphorylation; inhibit	-|	1	FI
IGF1 (FI) ITGAV	FI	activated by	<-	1	FI
CCL5 (FI) GNB4	FI	complex; input	-	1	FI
COL1A1 (FI) JUN	FI	expression regulated by	<-	1	FI
ATP6V0A1 (FI) ATP6V0B	FI	complex	-	1	FI
JUN (FI) STAT3	FI	expression regulated by; reaction	<-	1	FI
IGF1 (FI) SRC	FI	activated by	<-	1	FI
DNASE2 (FI) SH3GL2	FI	complex; input	-	1	FI
CD55 (FI) CFB	FI	complex; input	-	1	FI
CD3E (FI) JAK2	FI	inhibited by; reaction	|-	1	FI
CDK6 (FI) CTNNB1	FI	predicted	-	0.531193	FI
ACTB (FI) HSPA8	FI	predicted	-	0.998275	FI
HRAS (FI) PLCG2	FI	catalyzed by; inhibited by	-	1	FI
TFAP2A (FI) VEGFB	FI	expression regulates	->	1	FI
STAT3 (FI) STAT4	FI	complex; input; reaction	-	1	FI
ETS1 (FI) TGFBR2	FI	expression regulates	->	1	FI
EP300 (FI) IL6	FI	expression regulates	->	1	FI
GNAQ (FI) RAC1	FI	reaction	-	1	FI
FGF8 (FI) PDGFRB	FI	PPrel: activation	->	1	FI
CCL18 (FI) CCL5	FI	predicted	-	0.925924	FI
STAT1 (FI) TIMP3	FI	expression regulates	->	1	FI
IGF1 (FI) MAPK3	FI	PPrel: indirect effect; activate; interaction	->	1	FI
IL10 (FI) NFKB1	FI	expression regulated by	<-	1	FI
MAPK1 (FI) STAT4	FI	predicted	-	0.531193	FI
KIT (FI) SRC	FI	complex; input	-	1	FI
CXCL16 (FI) CXCR6	FI	PPrel: activation; PPrel: activation, binding/association; complex; input	->	1	FI
TRAF1 (FI) TRAF5	FI	predicted	-	0.96257	FI
HDAC1 (FI) UBC	FI	predicted	-	0.966192	FI
PTPN22 (FI) PTPRC	FI	predicted	-	0.925924	FI
EGFR (FI) PRKCD	FI	predicted	-	0.665313	FI
ATP6V1C1 (FI) ATP6V1H	FI	complex	-	1	FI
IL19 (FI) IL20RA	FI	PPrel: activation; complex; input	->	1	FI
B2M (FI) VAV1	FI	activate; reaction	->	1	FI
HLA-DPB1 (FI) HLA-DRB3	FI	catalyze; input	->	1	FI
ATP6V0B (FI) ATP6V0C	FI	complex	-	1	FI
COL2A1 (FI) ITGB1	FI	PPrel: activation; complex; input	->	1	FI
HLA-DQB1 (FI) NFKB1	FI	expression regulated by	<-	1	FI
MAPK3 (FI) PLA2G6	FI	PPrel: activation; PPrel: phosphorylation	->	1	FI
NFKB1 (FI) TLR2	FI	PPrel: activated, indirect effect	<-	1	FI
NCBP2 (FI) SNRPD1	FI	complex; input	-	1	FI
ATP6V0E1 (FI) ATP6V1G2	FI	complex	-	1	FI
FGF1 (FI) MET	FI	PPrel: activation	->	1	FI
IL15 (FI) IL1A	FI	complex; input	-	1	FI
FGF8 (FI) MET	FI	PPrel: activation	->	1	FI
MAPK14 (FI) TRAF2	FI	activated by	<-	1	FI
ATP6V0A4 (FI) ATP6V1G2	FI	complex	-	1	FI
CTNNB1 (FI) DLG1	FI	activate	->	1	FI
CEBPB (FI) IL1RN	FI	expression regulates	->	1	FI
PLA2G6 (FI) PLCG2	FI	PPrel: compound, activated	<-	1	FI
MAPK1 (FI) STAT3	FI	activate; catalyze; predicted	->	1	FI
FN1 (FI) IGF1R	FI	activate	->	1	FI
CALCA (FI) GNB1	FI	complex; input	-	1	FI
MDH1 (FI) PCK2	FI	ECrel: compound	-	1	FI
CCR6 (FI) JAK2	FI	PPrel: activation	->	1	FI
ATP6V0C (FI) ATP6V1G2	FI	complex	-	1	FI
ETS1 (FI) LTB	FI	expression regulates	->	1	FI
CAV1 (FI) COL5A2	FI	complex; input	-	1	FI
CBLB (FI) FYN	FI	PPrel: ubiquination, inhibition	-|	1	FI
MET (FI) PIK3CD	FI	PPrel: activation	->	1	FI
CREB1 (FI) HIF1A	FI	reaction	-	1	FI
APOA2 (FI) EP300	FI	expression regulated by	<-	1	FI
ATP6V1A (FI) ATP6V1E1	FI	complex	-	1	FI
FLT4 (FI) VEGFC	FI	PPrel: activated by; complex; input	<-	1	FI
CXCL5 (FI) CXCR5	FI	PPrel: activation, binding/association	->	1	FI
CD68 (FI) SPI1	FI	expression regulated by	<-	1	FI
IL17RA (FI) IL17RB	FI	complex	-	1	FI
MAPK14 (FI) NR3C1	FI	activate	->	1	FI
IL1B (FI) TRAF6	FI	activate; complex; inhibit; input	-	1	FI
CYCS (FI) TNFRSF10D	FI	predicted	-	0.665313	FI
ATP6V0B (FI) ATP6V1C2	FI	complex	-	1	FI
ABCA7 (FI) APOA1	FI	complex	-	1	FI
ALCAM (FI) EGFR	FI	complex; input	-	1	FI
SCARB1 (FI) SPI1	FI	expression regulated by	<-	1	FI
BMP7 (FI) MYC	FI	expression regulated by	<-	1	FI
PTPRC (FI) SYK	FI	predicted	-	0.925924	FI
BMPR1A (FI) FSTL1	FI	predicted	-	0.665313	FI
CCR2 (FI) STAT3	FI	predicted	-	0.665313	FI
CXCL9 (FI) CXCR1	FI	PPrel: activation, binding/association	->	1	FI
CCL5 (FI) NFKB1	FI	GErel: expression by; PPrel: expressed by; expression regulated by	<-	1	FI
HSPA5 (FI) UBC	FI	predicted	-	0.966192	FI
IL4R (FI) IL7	FI	complex; input	-	1	FI
RAC1 (FI) SYK	FI	catalyzed by	<-	1	FI
NRP1 (FI) VEGFC	FI	predicted	-	0.665313	FI
NFKBIA (FI) UBE2I	FI	predicted	-	0.531193	FI
HRAS (FI) TEK	FI	catalyzed by	<-	1	FI
STAT1 (FI) THBS1	FI	expression regulates	->	1	FI
EPO (FI) NFKB1	FI	activate	->	1	FI
PRF1 (FI) STAT3	FI	expression regulated by	<-	1	FI
ESR1 (FI) UBC	FI	predicted	-	0.665313	FI
FGF8 (FI) FGFR1	FI	PPrel: activation; catalyze; catalyzed by; complex; input; reaction	<->	1	FI
SRC (FI) STAT3	FI	activate; complex; input	->	1	FI
FGFR1 (FI) PRKCQ	FI	catalyze	->	1	FI
CDKN1A (FI) SP3	FI	unknown	null	1	FI
FLT1 (FI) TRAF6	FI	PPrel: ubiquinated by	|-	1	FI
CD8A (FI) PTPRC	FI	predicted	-	0.975761	FI
ETS1 (FI) MMP2	FI	GErel: expression	->	1	FI
IL22RA1 (FI) SOCS3	FI	PPrel: inhibited by, ubiquinated by	|-	1	FI
FOS (FI) IL3	FI	expression regulates	->	1	FI
ETS1 (FI) PBX1	FI	expression regulates	->	1	FI
ADAM15 (FI) ITGB1	FI	complex; input	-	1	FI
ERBB2 (FI) SHC1	FI	PPrel: activation; PPrel: activation, phosphorylation; complex; input; predicted	->	1	FI
ATP6V1C2 (FI) ATP6V1H	FI	complex	-	1	FI
EP300 (FI) MEF2C	FI	expression regulates; predicted	->	1	FI
ERBB2 (FI) PLCG1	FI	PPrel: activation; PPrel: activation, phosphorylation; complex; input	->	1	FI
SPI1 (FI) TFAP2A	FI	expression regulated by	<-	1	FI
THBS1 (FI) TNFRSF11B	FI	predicted	-	0.665313	FI
MYC (FI) NFKB1	FI	expression regulated by	<-	1	FI
ETS1 (FI) F2	FI	inhibited by	|-	1	FI
HLA-DOA (FI) HLA-DRB4	FI	complex; input; predicted	-	1	FI
CTNNB1 (FI) MYC	FI	predicted	-	0.665313	FI
CCL19 (FI) CCR6	FI	PPrel: activation, binding/association	->	1	FI
HLA-DPB1 (FI) HLA-DRB4	FI	catalyze; input	->	1	FI
ATP6V0A1 (FI) ATP6V1B1	FI	complex	-	1	FI
SMAD3 (FI) ZFP36	FI	expression regulates	->	1	FI
MAPK1 (FI) STAT1	FI	activated by; expression regulated by; predicted	<-	1	FI
ESR1 (FI) PTMA	FI	expression regulates	->	1	FI
CXCL11 (FI) GNG2	FI	complex; input	-	1	FI
HRAS (FI) IRAK1	FI	predicted	-	0.665313	FI
MAP3K5 (FI) RAC1	FI	PPrel: activated by; catalyzed by	<-	1	FI
HLA-B (FI) KLRD1	FI	PPrel: activation	->	1	FI
COL1A1 (FI) FYN	FI	catalyze; complex; input	->	1	FI
ATP6V0A1 (FI) ATP6V0D2	FI	complex	-	1	FI
CDKN1A (FI) RHOA	FI	activated by	<-	1	FI
SHC1 (FI) SRC	FI	PPrel: activated by; complex; input	<-	1	FI
FOS (FI) TNFRSF1A	FI	expression regulates	->	1	FI
PIK3CG (FI) TRAF2	FI	PPrel: activated, indirect effect	<-	1	FI
IL17F (FI) IL17RC	FI	complex; input	-	1	FI
ITGA1 (FI) SRC	FI	PPrel: activation	->	1	FI
MAPK14 (FI) NOD2	FI	predicted	-	0.665313	FI
SP100 (FI) SPI1	FI	expression regulated by	<-	1	FI
F2RL1 (FI) UBC	FI	predicted	-	0.665313	FI
ATP6V1A (FI) MAPK1	FI	predicted	-	0.887863	FI
EP300 (FI) FGB	FI	expression regulates	->	1	FI
ATP6V0A4 (FI) ATP6V1F	FI	complex	-	1	FI
HSPD1 (FI) MYD88	FI	complex; input	-	1	FI
CTNNB1 (FI) JUN	FI	complex; input; predicted	-	1	FI
MAP2K6 (FI) TGFBR1	FI	predicted	-	0.94947	FI
ERBB2 (FI) MAPK3	FI	PPrel: indirect effect	-	1	FI
TNFRSF17 (FI) TRAF2	FI	predicted	-	0.665313	FI
HLA-A (FI) KIR2DL3	FI	PPrel: activation	->	1	FI
ANXA2 (FI) JUN	FI	expression regulated by	<-	1	FI
APOB (FI) SDC1	FI	catalyzed by	<-	1	FI
NR2C1 (FI) UBE2I	FI	predicted	-	0.531193	FI
ADAM8 (FI) ITGB1	FI	complex; input	-	1	FI
STAT1 (FI) TRAF2	FI	PPrel: inhibition, indirect effect; activate; input	-	1	FI
CSF1R (FI) TRAF6	FI	PPrel: ubiquinated by	|-	1	FI
MYD88 (FI) TIRAP	FI	complex; input	-	1	FI
SUMO4 (FI) UBE2I	FI	PPrel: binding/association	-	1	FI
JAK2 (FI) STAT4	FI	PPrel: phosphorylation; activate	->	1	FI
ETS1 (FI) GZMB	FI	expression regulates	->	1	FI
HIF1A (FI) HMOX1	FI	expression regulates	->	1	FI
DLG1 (FI) KCNAB1	FI	predicted	-	0.98807	FI
ETS1 (FI) MAPK1	FI	PPrel: activated by, phosphorylation; PPrel: phosphorylated by; activated by; catalyzed by; expression regulates	<->	1	FI
ATP6V0B (FI) ATP6V1E1	FI	complex	-	1	FI
ATP6V0D2 (FI) ATP6V0E1	FI	complex	-	1	FI
CIITA (FI) NFKB1	FI	expression regulated by	<-	1	FI
EGFR (FI) STAT1	FI	activate; complex; expression regulated by; input	<->	1	FI
GRB2 (FI) STAT1	FI	complex; input	-	1	FI
IRAK1 (FI) TLR3	FI	complex	-	1	FI
MAPK3 (FI) STAT1	FI	activated by; predicted	<-	1	FI
DAND5 (FI) PLAU	FI	expression regulates	->	1	FI
CX3CR1 (FI) IL8	FI	PPrel: activated binding/association	<-	1	FI
TXN (FI) VIM	FI	predicted	-	0.665313	FI
ETS2 (FI) SPI1	FI	reaction	-	1	FI
STAT1 (FI) SUMO1	FI	complex; input	-	1	FI
KIT (FI) PTEN	FI	predicted	-	0.531193	FI
HNRNPA2B1 (FI) SNRPA	FI	complex; input	-	1	FI
HDAC1 (FI) STAT1	FI	predicted	-	0.665313	FI
CDKN1A (FI) STAT3	FI	unknown	null	1	FI
CD3E (FI) PTPRC	FI	activated by; catalyzed by	<-	1	FI
ATP6V0A1 (FI) ATP6V1G2	FI	complex	-	1	FI
MMP2 (FI) THBS1	FI	predicted	-	0.975761	FI
ATP6V0C (FI) ATP6V1E1	FI	complex	-	1	FI
IGLV7-43 (FI) SYK	FI	catalyzed by; complex; input	<-	1	FI
ETS1 (FI) PRKDC	FI	predicted	-	0.665313	FI
EEF1A2 (FI) NFKB1	FI	predicted	-	0.665313	FI
HLA-DOB (FI) HLA-DRB4	FI	complex; input	-	1	FI
ACAN (FI) DAND5	FI	expression regulated by	<-	1	FI
SH2D2A (FI) SRC	FI	activated by	<-	1	FI
MAP3K5 (FI) UBC	FI	predicted	-	0.665313	FI
HLA-B (FI) TAP2	FI	complex; input	-	1	FI
ATP6V0A4 (FI) ATP6V0B	FI	complex	-	1	FI
MAPK8 (FI) WNT1	FI	reaction	-	1	FI
MMP13 (FI) SMAD3	FI	expression regulated by	<-	1	FI
BTK (FI) SPI1	FI	expression regulated by	<-	1	FI
NR3C1 (FI) STAT6	FI	predicted	-	0.531193	FI
ATP6V0A1 (FI) ATP6V0A4	FI	complex	-	1	FI
ATP6V0A4 (FI) ATP6V1B2	FI	complex	-	1	FI
ETS1 (FI) VEGFB	FI	GErel: expression	->	1	FI
ATP6V0A4 (FI) ATP6V0C	FI	complex	-	1	FI
HLA-DRB1 (FI) SH3GL2	FI	complex; input	-	1	FI
ATP6V1D (FI) ATP6V1E1	FI	complex	-	1	FI
EGR1 (FI) IFNG	FI	expression regulates	->	1	FI
IL17A (FI) IL17F	FI	complex	-	1	FI
GNG2 (FI) HTR2A	FI	complex; input	-	1	FI
NR3C1 (FI) SPI1	FI	reaction	-	1	FI
CBLB (FI) JAK2	FI	PPrel: inhibition, ubiquination	-|	1	FI
ESR1 (FI) FOS	FI	complex; expression regulates; input; predicted; reaction	->	1	FI
ERBB2 (FI) RAC1	FI	complex	-	1	FI
DUSP1 (FI) UBC	FI	predicted	-	0.98807	FI
ATP6V1B1 (FI) ATP6V1G1	FI	complex	-	1	FI
ACTB (FI) COL2A1	FI	complex; input	-	1	FI
PIK3CD (FI) PLCG2	FI	ECrel: compound; PPrel: activation, binding/association; catalyze; complex; input	->	1	FI
IL4R (FI) SHC1	FI	catalyze; complex; input	->	1	FI
GNB1 (FI) PIK3CG	FI	PPrel: activation; complex; input	->	1	FI
HMOX1 (FI) NFIC	FI	expression regulated by	<-	1	FI
LCN2 (FI) STAT3	FI	expression regulated by	<-	1	FI
COL1A2 (FI) ENAM	FI	predicted	-	0.531193	FI
NOD2 (FI) TRAF6	FI	catalyzed by	<-	1	FI
CTSB (FI) STAT3	FI	expression regulated by	<-	1	FI
CD247 (FI) HLA-DMB	FI	complex; input	-	1	FI
EGFR (FI) PPARG	FI	expression regulated by	<-	1	FI
JUN (FI) SMAD3	FI	complex; expression regulated by; input; reaction	<-	1	FI
LILRB2 (FI) SYK	FI	PPrel: binding/association	-	1	FI
PRKCA (FI) SHC1	FI	catalyzed by	<-	1	FI
EGFR (FI) ESR1	FI	expression regulated by	<-	1	FI
MAP2K7 (FI) MAPK8	FI	PPrel: activation; PPrel: activation, phosphorylation; PPrel: phosphorylation; activate; catalyze; complex	->	1	FI
MET (FI) VEGFC	FI	PPrel: activated by	<-	1	FI
IL21 (FI) IL23A	FI	complex; input	-	1	FI
ATP6V1B2 (FI) ATP6V1D	FI	complex	-	1	FI
FLT4 (FI) SHC1	FI	PPrel: activation; activate; reaction	->	1	FI
B4GALT1 (FI) FMOD	FI	catalyze	->	1	FI
A2M (FI) STAT3	FI	expression regulated by	<-	1	FI
STAT1 (FI) TGFBR1	FI	predicted	-	0.665313	FI
APOB (FI) EP300	FI	expression regulated by	<-	1	FI
JUN (FI) TFRC	FI	expression regulates	->	1	FI
BAX (FI) BBC3	FI	predicted	-	0.665313	FI
SHC1 (FI) TEK	FI	complex; input; reaction	-	1	FI
AKT1 (FI) STAT4	FI	catalyzed by; predicted	<-	1	FI
EP300 (FI) NFKB1	FI	complex	-	1	FI
DAND5 (FI) ITGAL	FI	expression regulates	->	1	FI
CD5 (FI) PTPN6	FI	predicted	-	0.665313	FI
NGF (FI) TGFB2	FI	complex; input	-	1	FI
DAND5 (FI) MNDA	FI	expression regulates	->	1	FI
BID (FI) TRAF2	FI	activated by	<-	1	FI
DNAJC3 (FI) RPL7	FI	activate	->	1	FI
HLA-DRB3 (FI) LCK	FI	catalyzed by; complex	<-	1	FI
CXCL9 (FI) GNG2	FI	complex; input	-	1	FI
PDGFRB (FI) SPI1	FI	expression regulated by	<-	1	FI
CTNNB1 (FI) MAP2K6	FI	catalyzed by	<-	1	FI
ADRBK1 (FI) UBC	FI	predicted	-	0.665313	FI
ATP6V1B1 (FI) ATP6V1D	FI	complex	-	1	FI
IL1RL1 (FI) TRAF6	FI	predicted	-	0.665313	FI
IFNG (FI) NFKB1	FI	expression regulated by	<-	1	FI
B2M (FI) KIR2DS2	FI	complex; input	-	1	FI
ATP6V1E2 (FI) ATP6V1F	FI	complex	-	1	FI
EP300 (FI) STAT3	FI	PPrel: binding/association; activate; expression regulates	->	1	FI
HLA-DRB4 (FI) LCK	FI	catalyzed by; complex	<-	1	FI
KLRC1 (FI) KLRD1	FI	complex; input	-	1	FI
CCL3 (FI) NFKB1	FI	PPrel: expressed by; expression regulated by	<-	1	FI
ATP6V0B (FI) ATP6V1F	FI	complex	-	1	FI
EP300 (FI) TNF	FI	inhibited by; reaction	|-	1	FI
FN1 (FI) TGFBI	FI	predicted	-	0.665313	FI
EGF (FI) FGFR1	FI	PPrel: activation	->	1	FI
PLCG2 (FI) SH2D2A	FI	PPrel: binding/association	-	1	FI
HLA-DRA (FI) HLA-DRB1	FI	catalyze; complex; input; predicted	->	1	FI
ETS1 (FI) STAT6	FI	complex; input	-	1	FI
ITGB2 (FI) KNG1	FI	complex; input	-	1	FI
ATP6V1D (FI) ATP6V1E2	FI	complex	-	1	FI
MMP9 (FI) PLG	FI	activated by	<-	1	FI
ITGB2 (FI) MMP2	FI	complex; input	-	1	FI
ATP6V0C (FI) ATP6V0E2	FI	complex	-	1	FI
HLA-DRA (FI) HLA-DRB4	FI	catalyze; complex; input; predicted	->	1	FI
CD247 (FI) HLA-DQA2	FI	catalyzed by; complex; input	<-	1	FI
ATP6V1C2 (FI) ATP6V1D	FI	complex	-	1	FI
CXCL5 (FI) CXCR2	FI	PPrel: activation; PPrel: activation, binding/association; complex; input	->	1	FI
EP300 (FI) FGA	FI	expression regulates	->	1	FI
FN1 (FI) TEK	FI	activate	->	1	FI
KLRK1 (FI) TYROBP	FI	complex; input	-	1	FI
FGFR1 (FI) HRAS	FI	PPrel: activation; activate; catalyze; inhibite	-	1	FI
CREB1 (FI) VIP	FI	expression regulates	->	1	FI
HSPA5 (FI) TRAF6	FI	predicted	-	0.98807	FI
ETS2 (FI) MAPK3	FI	PPrel: phosphorylated by	<-	1	FI
MAP2K7 (FI) MAP3K5	FI	PPrel: activated by; activated by	<-	1	FI
HLA-DQA1 (FI) HLA-DRB1	FI	catalyze; complex; input; predicted	->	1	FI
FOS (FI) PRKCQ	FI	reaction	-	1	FI
FYN (FI) IGHG3	FI	catalyze	->	1	FI
HLA-DMB (FI) HLA-DRB1	FI	complex; input	-	1	FI
ACTB (FI) COL5A2	FI	complex; input	-	1	FI
EP300 (FI) VEGFA	FI	expression regulates	->	1	FI
JUN (FI) TNFRSF1A	FI	expression regulates	->	1	FI
STAT1 (FI) TRAF6	FI	PPrel: inhibition, indirect effect	-|	1	FI
COL11A1 (FI) ITGB2	FI	complex; input	-	1	FI
MYD88 (FI) NFKB1	FI	PPrel: activation, indirect effect	->	1	FI
NFKB1 (FI) UBC	FI	complex; input	-	1	FI
CREB1 (FI) IL6	FI	expression regulates	->	1	FI
ATP6V0C (FI) ATP6V1B2	FI	complex	-	1	FI
STAT4 (FI) TP53	FI	predicted	-	0.531193	FI
ITGB1 (FI) SPP1	FI	PPrel: activated by; complex; input; interaction	<-	1	FI
IFNG (FI) STAT1	FI	activate; complex; expression regulated by; input	<->	1	FI
CALCA (FI) CALCRL	FI	complex; input	-	1	FI
CREB1 (FI) TP53	FI	predicted	-	0.665313	FI
TLR3 (FI) TRAF6	FI	activate; complex; input	->	1	FI
MAPK14 (FI) NOS2	FI	GErel: expression, indirect effect	->	1	FI
CCR3 (FI) GNB4	FI	complex; input	-	1	FI
CTNNB1 (FI) TFAP2A	FI	predicted	-	0.665313	FI
STAT1 (FI) VEGFB	FI	GErel: expression	->	1	FI
FN1 (FI) ITGA1	FI	PPrel: activation; complex; input	->	1	FI
CYP17A1 (FI) POMC	FI	activated by	<-	1	FI
ATP6V1B2 (FI) ATP6V1C1	FI	complex	-	1	FI
NFKB1 (FI) TRAF2	FI	GErel: expression; activated by	<->	1	FI
FOS (FI) PENK	FI	expression regulates	->	1	FI
IKBKG (FI) IRAK1	FI	activated by; catalyzed by; complex; input	<-	1	FI
F2RL1 (FI) GNG2	FI	complex; input	-	1	FI
CTSD (FI) IGHG4	FI	complex	-	1	FI
FADD (FI) IKBKG	FI	activate; complex; input	->	1	FI
SAG (FI) WNT1	FI	activated by	<-	1	FI
AKT1 (FI) GRB2	FI	activated by; catalyzed by	<-	1	FI
ATP6V1C2 (FI) ATP6V1F	FI	complex	-	1	FI
JUN (FI) SERPINA1	FI	expression regulates	->	1	FI
IL1B (FI) MAPK3	FI	GErel: expression, indirect effect	<-	1	FI
CBLB (FI) PIK3CG	FI	PPrel: activation; PPrel: inhibition, ubiquination	-	1	FI
IKBKB (FI) TRAF5	FI	PPrel: activated, indirect effect	<-	1	FI
WIF1 (FI) WNT1	FI	PPrel: inhibition; inhibite	-|	1	FI
TNFRSF1A (FI) TNFRSF25	FI	predicted	-	0.665313	FI
ATP6V0E2 (FI) ATP6V1C2	FI	complex	-	1	FI
CXCL6 (FI) CXCR6	FI	PPrel: activation, binding/association	->	1	FI
FN1 (FI) NFKB1	FI	expression regulated by	<-	1	FI
APOA1 (FI) CD40LG	FI	predicted	-	0.665313	FI
MAPK8 (FI) TGFB3	FI	complex; reaction	-	1	FI
CD40 (FI) TRAF6	FI	PPrel: binding/association; complex; inhibit; input	-|	1	FI
FLT1 (FI) S1PR3	FI	reaction	-	1	FI
ADRBK1 (FI) CXCR5	FI	PPrel: phosphorylation	->	1	FI
NFIC (FI) SSB	FI	reaction	-	1	FI
HLA-DPA1 (FI) HLA-DRA	FI	catalyzed by; input	<-	1	FI
FOS (FI) MMP13	FI	expression regulates	->	1	FI
ETS1 (FI) IL3	FI	expression regulates	->	1	FI
EP300 (FI) HDAC1	FI	activate; expression regulates; input	->	1	FI
ADRBK1 (FI) FPR1	FI	predicted	-	0.665313	FI
TFAP2A (FI) UBC	FI	predicted	-	0.665313	FI
EP300 (FI) IRF5	FI	predicted	-	0.665313	FI
HLA-DQA2 (FI) HLA-DRA	FI	catalyzed by; input	<-	1	FI
MYD88 (FI) TRAF5	FI	predicted	-	0.531193	FI
HLA-E (FI) KLRC3	FI	PPrel: activation	->	1	FI
AGT (FI) CMA1	FI	catalyzed by	<-	1	FI
ETS2 (FI) FLT1	FI	expression regulates	->	1	FI
CXCR4 (FI) LCK	FI	activate; reaction	->	1	FI
CD274 (FI) CD4	FI	catalyze	->	1	FI
FGFR1 (FI) PLCG1	FI	activate; complex; input; reaction	->	1	FI
IKBKE (FI) UBC	FI	predicted	-	0.665313	FI
ATP6V0C (FI) ATP6V1F	FI	complex	-	1	FI
C1R (FI) IGHG4	FI	complex	-	1	FI
MMP14 (FI) MMP2	FI	PPrel: binding/association; catalyze; complex; input	->	1	FI
FGF1 (FI) UBC	FI	catalyze; complex	->	1	FI
EP300 (FI) IL7	FI	expression regulates	->	1	FI
FOS (FI) VEGFC	FI	GErel: expression	->	1	FI
S100A9 (FI) TIRAP	FI	complex; input	-	1	FI
P2RX7 (FI) PANX1	FI	complex; input	-	1	FI
ERBB2 (FI) SRC	FI	catalyzed by	<-	1	FI
EP300 (FI) TP53	FI	PPrel: activation; PPrel: binding/association; activate; complex; expression regulates; input; reaction	->	1	FI
ADRB2 (FI) CREB1	FI	expression regulated by	<-	1	FI
HLA-B (FI) PSMD2	FI	predicted	-	0.665313	FI
CTNNB1 (FI) MMP19	FI	catalyzed by	<-	1	FI
GRB2 (FI) VEGFA	FI	activated by	<-	1	FI
DNMT3B (FI) HDAC1	FI	predicted	-	0.665313	FI
CX3CR1 (FI) CXCL12	FI	PPrel: activated binding/association	<-	1	FI
PDGFRB (FI) STAT1	FI	activate; complex; input	->	1	FI
CTSK (FI) SPI1	FI	expression regulated by	<-	1	FI
COL1A2 (FI) SYK	FI	complex; input	-	1	FI
HLA-DQA1 (FI) HLA-DRA	FI	catalyzed by; input	<-	1	FI
HSPA5 (FI) IKBKB	FI	predicted	-	0.665313	FI
THBS1 (FI) VCAM1	FI	input	-	1	FI
AGTR1 (FI) GNB4	FI	complex; input	-	1	FI
IL23A (FI) IL8	FI	complex; input	-	1	FI
EGR1 (FI) TIMP1	FI	expression regulates	->	1	FI
GNAQ (FI) GNG2	FI	complex; input	-	1	FI
BTK (FI) FASLG	FI	complex; input	-	1	FI
CEBPB (FI) CREB1	FI	reaction	-	1	FI
NFKB1 (FI) NOD2	FI	expression regulates	->	1	FI
SHC1 (FI) STAT1	FI	complex; input	-	1	FI
ATP6AP1 (FI) ATP6V0C	FI	predicted	-	0.965326	FI
NFKB1 (FI) VIM	FI	predicted	-	0.665313	FI
FGF8 (FI) SHC1	FI	complex; input	-	1	FI
DDX58 (FI) MAP2K7	FI	PPrel: activation, indirect effect	->	1	FI
NFKB1 (FI) RAN	FI	activated by	<-	1	FI
MAPK3 (FI) S1PR2	FI	activated by	<-	1	FI
ATP6V0A2 (FI) ATP6V1G3	FI	complex	-	1	FI
DDX58 (FI) MAP2K6	FI	PPrel: activation, indirect effect	->	1	FI
IGF1R (FI) PGF	FI	PPrel: activated by	<-	1	FI
EGFR (FI) ICAM1	FI	predicted	-	0.665313	FI
ETS2 (FI) STAT3	FI	expression regulated by	<-	1	FI
APOB (FI) ITGB2	FI	complex; input	-	1	FI
CXCL11 (FI) CXCR3	FI	PPrel: activation; PPrel: activation, binding/association; complex; input	->	1	FI
ATP6V1F (FI) ATP6V1G3	FI	complex	-	1	FI
GRB2 (FI) PIK3CG	FI	complex; input; reaction	-	1	FI
ALCAM (FI) CD6	FI	PPrel: binding/association; complex; input	-	1	FI
EP300 (FI) PARP1	FI	predicted	-	0.665313	FI
CEBPB (FI) STAT3	FI	reaction	-	1	FI
ITGAM (FI) RHOA	FI	activate	->	1	FI
PDGFRB (FI) STAT3	FI	activate; complex; input	->	1	FI
EP300 (FI) ETS1	FI	expression regulates; predicted	->	1	FI
B2M (FI) LILRB2	FI	complex; input	-	1	FI
HRAS (FI) NFIC	FI	expression regulated by	<-	1	FI
ESR1 (FI) PIK3CA	FI	complex; input	-	1	FI
CCL3 (FI) IRF5	FI	PPrel: expressed by	<-	1	FI
DAND5 (FI) ITGAV	FI	expression regulates	->	1	FI
GNG2 (FI) RAC1	FI	activate	->	1	FI
ITGB2 (FI) PIK3CD	FI	PPrel: activation	->	1	FI
FOS (FI) PTGER4	FI	expression regulates	->	1	FI
PIK3CD (FI) PLCG1	FI	ECrel: compound; PPrel: activation, binding/association; catalyze; complex; input	->	1	FI
ATP6V1C1 (FI) ATP6V1G2	FI	complex	-	1	FI
MYC (FI) SPI1	FI	expression regulates	->	1	FI
GPNMB (FI) SMAD4	FI	predicted	-	0.665313	FI
CALCA (FI) GNB4	FI	complex; input	-	1	FI
ATP6V0E2 (FI) ATP6V1G3	FI	complex	-	1	FI
TGFB3 (FI) TGFBR2	FI	PPrel: activation; complex; input; predicted; reaction	->	1	FI
ATP6V0A1 (FI) ATP6V1C1	FI	complex	-	1	FI
EP300 (FI) FOS	FI	complex; expression regulates; input; reaction	->	1	FI
PLCG1 (FI) SHC1	FI	complex; input	-	1	FI
HLA-DQA1 (FI) HLA-DQB1	FI	catalyze; complex; input; predicted	->	1	FI
EGR1 (FI) PRKCQ	FI	activate	->	1	FI
CECR1 (FI) ITGB2	FI	predicted	-	0.965326	FI
HRAS (FI) PLAU	FI	predicted	-	0.665313	FI
FGF2 (FI) IGF1R	FI	PPrel: activation	->	1	FI
MAPK1 (FI) NGF	FI	activated by	<-	1	FI
STAT1 (FI) TYMP	FI	expression regulates	->	1	FI
GNG2 (FI) S1PR1	FI	complex; input	-	1	FI
CREB1 (FI) TFRC	FI	expression regulates	->	1	FI
TLR4 (FI) TRAF6	FI	complex; input; reaction	-	1	FI
AGT (FI) GNB4	FI	complex; input	-	1	FI
PLCG1 (FI) STAT1	FI	complex; input	-	1	FI
ATP6V0A1 (FI) ATP6V1D	FI	complex	-	1	FI
HLA-DMA (FI) HLA-DPB1	FI	complex; input	-	1	FI
ETS1 (FI) FLT1	FI	expression regulates	->	1	FI
FYN (FI) GNB1	FI	reaction	-	1	FI
CBLB (FI) EGFR	FI	PPrel: activated by, phosphorylation; PPrel: ubiquination; activate; catalyze	<-	1	FI
HSPA5 (FI) MYD88	FI	predicted	-	0.531193	FI
COL1A2 (FI) MMP2	FI	predicted	-	0.975761	FI
JUN (FI) PPARG	FI	activate; input	->	1	FI
IL6ST (FI) UBC	FI	predicted	-	0.665313	FI
CCL13 (FI) CCR2	FI	PPrel: activation; PPrel: activation, binding/association	->	1	FI
JAK2 (FI) PRL	FI	activated by; complex; input	<-	1	FI
CDKN1A (FI) ETS1	FI	unknown	null	1	FI
AKT1 (FI) PIK3CG	FI	PPrel: activated by; PPrel: activated by, phosphorylation; PPrel: activated, indirect effect; PPrel: compound; PPrel: compound, activated; PPrel: compound, activated, indirect effect; PPrel: compound, expression; PPrel: indirect effect; PPrel: phosphorylated by; catalyzed by	<-	1	FI
GNG2 (FI) MAPK9	FI	PPrel: activation	->	1	FI
POMC (FI) SDC3	FI	input	-	1	FI
GNG2 (FI) SAA1	FI	complex; input	-	1	FI
CXCL1 (FI) DAND5	FI	expression regulated by	<-	1	FI
ATP6V0D2 (FI) ATP6V1F	FI	complex	-	1	FI
CD247 (FI) FCGR3B	FI	PPrel: binding/association	-	1	FI
ATP6V0A2 (FI) ATP6V0D1	FI	complex	-	1	FI
IGHG1 (FI) IGHG3	FI	catalyze	->	1	FI
MET (FI) PGF	FI	PPrel: activated by	<-	1	FI
KIT (FI) VAV1	FI	activate; catalyze	->	1	FI
CALCRL (FI) GNB4	FI	complex; input	-	1	FI
ATP6V0B (FI) ATP6V0E1	FI	complex	-	1	FI
FADD (FI) TIRAP	FI	PPrel: activated by	<-	1	FI
EP300 (FI) THBS1	FI	expression regulates	->	1	FI
FLT1 (FI) NRP1	FI	complex; input	-	1	FI
CD40LG (FI) NFKB1	FI	activate; expression regulated by	<->	1	FI
ATP6V1B1 (FI) ATP6V1E2	FI	complex	-	1	FI
SUZ12 (FI) TFAP2A	FI	expression regulates	->	1	FI
NFIC (FI) TFAP2A	FI	expression regulates	->	1	FI
ATP6V0D1 (FI) ATP6V1E2	FI	complex	-	1	FI
ERBB2 (FI) UBC	FI	catalyze; complex; input	->	1	FI
CAV1 (FI) NEDD8	FI	predicted	-	0.665313	FI
EPX (FI) NFKB1	FI	expression regulated by	<-	1	FI
NFKB1 (FI) TNFRSF1A	FI	activated by	<-	1	FI
FADD (FI) TRAF6	FI	complex	-	1	FI
HLA-DRA (FI) STAT3	FI	expression regulated by	<-	1	FI
TNFRSF1A (FI) UBC	FI	predicted	-	0.665313	FI
ACTB (FI) GSN	FI	predicted	-	0.967553	FI
PLCG1 (FI) STAT3	FI	complex; input	-	1	FI
ETS1 (FI) HMGB1	FI	predicted	-	0.665313	FI
IL18 (FI) NFKB1	FI	GErel: expression by; activate; activated by	<->	1	FI
COL11A1 (FI) PLOD1	FI	catalyzed by	<-	1	FI
GNG2 (FI) S1PR2	FI	complex; input	-	1	FI
PRKCD (FI) PTPN6	FI	predicted	-	0.978316	FI
IFNG (FI) IL18	FI	predicted	-	0.665313	FI
GNG2 (FI) PTGER4	FI	complex; input	-	1	FI
FYN (FI) S1PR1	FI	activated by	<-	1	FI
DNAJC3 (FI) HSPA8	FI	complex	-	1	FI
CTGF (FI) EP300	FI	expression regulated by	<-	1	FI
AKT1 (FI) PPP2CA	FI	PPrel: inhibited by, dephosphorylation; catalyzed by; inhibit	-|	1	FI
MET (FI) SHC1	FI	PPrel: activation; complex; input	->	1	FI
IKBKB (FI) UBC	FI	input	-	1	FI
CREB1 (FI) JUN	FI	complex; expression regulates; input	->	1	FI
TNFRSF1A (FI) UBE2I	FI	predicted	-	0.665313	FI
HSPA8 (FI) SMAD4	FI	inhibit	-|	1	FI
BTK (FI) TRAF2	FI	PPrel: activated by	<-	1	FI
GAS6 (FI) LCK	FI	input	-	1	FI
ATP6V0C (FI) ATP6V1B1	FI	complex	-	1	FI
PDGFRB (FI) S1PR3	FI	reaction	-	1	FI
ATP6V0E1 (FI) ATP6V1A	FI	complex	-	1	FI
CTSA (FI) CTSD	FI	predicted	-	0.975761	FI
FYN (FI) SHC1	FI	PPrel: activation, phosphorylation; catalyze; complex; interaction	->	1	FI
CREB1 (FI) CYR61	FI	expression regulates	->	1	FI
ATP6V0E2 (FI) ATP6V1A	FI	complex	-	1	FI
BCL2 (FI) CEBPB	FI	expression regulated by	<-	1	FI
CXCR1 (FI) IL15	FI	complex; input	-	1	FI
THBS1 (FI) THBS2	FI	predicted	-	0.96257	FI
DDIT3 (FI) FOS	FI	predicted	-	0.665313	FI
HDAC1 (FI) SYK	FI	predicted	-	0.665313	FI
ATP6V0B (FI) ATP6V1C1	FI	complex	-	1	FI
IL6ST (FI) STAT3	FI	activate; complex; expression regulated by; inhibit; input	<-	1	FI
TRAF5 (FI) UBC	FI	predicted	-	0.531193	FI
FYN (FI) NRP1	FI	catalyzed by; complex; input	<-	1	FI
CCL4 (FI) GNB1	FI	complex; input	-	1	FI
HLA-DQA2 (FI) HLA-DRB3	FI	catalyze; complex; input	->	1	FI
CCL2 (FI) STAT3	FI	expression regulated by	<-	1	FI
IL23R (FI) NFKBIA	FI	activate	->	1	FI
LCK (FI) TRAF2	FI	PPrel: binding/association	-	1	FI
ERBB2 (FI) IGF1	FI	PPrel: activated by; interaction	<-	1	FI
EP300 (FI) TGFBR1	FI	predicted	-	0.983744	FI
HLA-DOA (FI) HLA-DPB1	FI	complex; input; predicted	-	1	FI
CTNNB1 (FI) TGFBR2	FI	activated by	<-	1	FI
CTNNB1 (FI) SRC	FI	PPrel: inhibited by, phosphorylated by; activate; activated by; catalyzed by	->	1	FI
CXCL5 (FI) CXCR3	FI	PPrel: activation, binding/association	->	1	FI
HDAC1 (FI) PADI4	FI	predicted	-	0.665313	FI
GNG2 (FI) SRC	FI	activate; reaction	->	1	FI
MAPK1 (FI) TRAF6	FI	PPrel: activated, indirect effect; PPrel: activated, phosphorylation, indirect effect	<-	1	FI
JUN (FI) SPI1	FI	expression regulates	->	1	FI
FGF1 (FI) PLCG1	FI	complex; input	-	1	FI
MEF2C (FI) SMAD4	FI	complex; input	-	1	FI
ADM (FI) CEBPB	FI	expression regulated by	<-	1	FI
MET (FI) VEGFB	FI	PPrel: activated by	<-	1	FI
NFKB1 (FI) TIMP1	FI	expression regulates	->	1	FI
HSPA8 (FI) RAN	FI	predicted	-	0.887863	FI
NFKB1 (FI) RAC1	FI	PPrel: activated by	<-	1	FI
ATP6V0A2 (FI) ATP6V0E1	FI	complex	-	1	FI
TRAF6 (FI) UBC	FI	catalyze; complex; input	->	1	FI
STAT1 (FI) TIMP1	FI	expression regulates	->	1	FI
PLA2G6 (FI) PLCG1	FI	PPrel: compound, activated	<-	1	FI
ADCYAP1 (FI) GNB1	FI	complex; input	-	1	FI
JUN (FI) SFRP1	FI	expression regulates	->	1	FI
HLA-DQB1 (FI) HLA-DRB4	FI	catalyze; input	->	1	FI
IKBKG (FI) MYD88	FI	activated by	<-	1	FI
MAPK9 (FI) SHC1	FI	activated by	<-	1	FI
EGR1 (FI) HSD11B2	FI	expression regulates	->	1	FI
FLT4 (FI) FN1	FI	complex; input	-	1	FI
FYN (FI) PTPN6	FI	activated by	<-	1	FI
HDAC1 (FI) JUN	FI	activated by	<-	1	FI
BST2 (FI) EP300	FI	expression regulated by	<-	1	FI
SOCS3 (FI) TRAF6	FI	predicted	-	0.665313	FI
EGR1 (FI) VEGFB	FI	expression regulates	->	1	FI
CCL3 (FI) CCL5	FI	predicted	-	0.925924	FI
GNAQ (FI) MAPK8	FI	activate	->	1	FI
BMPR1A (FI) GDF5	FI	PPrel: activated by; input	<-	1	FI
ATP6V0B (FI) ATP6V1G3	FI	complex	-	1	FI
FOS (FI) TGFBR2	FI	expression regulates	->	1	FI
COL11A1 (FI) FLNA	FI	complex; input	-	1	FI
JAK2 (FI) PTPN6	FI	PPrel: inhibited by; PPrel: inhibited by, dephosphorylation; activate; catalyzed by; complex; inhibited by; input; interaction; predicted; reaction	->	1	FI
IGF1 (FI) JUN	FI	expression regulated by	<-	1	FI
ANXA2 (FI) S100A10	FI	predicted	-	0.975761	FI
IKBKG (FI) MAP3K8	FI	PPrel: phosphorylated by	<-	1	FI
ACTB (FI) RPL7	FI	predicted	-	0.887863	FI
DUSP1 (FI) FOS	FI	expression regulated by	<-	1	FI
LAT (FI) RAC1	FI	catalyze	->	1	FI
CD28 (FI) CD4	FI	activate; activated by; reaction	<->	1	FI
ETS2 (FI) TGFBR2	FI	expression regulates	->	1	FI
DUSP1 (FI) MAPK3	FI	PPrel: inhibition, dephosphorylation; activate	-	1	FI
IL1A (FI) MYD88	FI	complex; input	-	1	FI
HRAS (FI) SOCS3	FI	activated by	<-	1	FI
BIRC5 (FI) CASP7	FI	complex	-	1	FI
COL1A2 (FI) FLT4	FI	complex; input	-	1	FI
JUN (FI) NGF	FI	expression regulates	->	1	FI
PIK3CD (FI) PRKCQ	FI	catalyze	->	1	FI
PLCG2 (FI) SHC1	FI	complex; input	-	1	FI
CAV1 (FI) COL11A1	FI	complex; input	-	1	FI
NFKB1 (FI) TRAF1	FI	GErel: expression; activated by; expression regulates	<->	1	FI
AKT1 (FI) EP300	FI	activate	->	1	FI
CXCL1 (FI) JUN	FI	GErel: expression by	<-	1	FI
NOS2 (FI) TNFRSF1A	FI	PPrel: activated, indirect effect	<-	1	FI
EGF (FI) ITGA1	FI	activated by	<-	1	FI
IL37 (FI) SMAD3	FI	predicted	-	0.665313	FI
HLA-DMB (FI) LCK	FI	catalyzed by	<-	1	FI
CXCL11 (FI) NFKB1	FI	expression regulated by	<-	1	FI
NFKB1 (FI) PRKCD	FI	activated by	<-	1	FI
FYN (FI) PRKCD	FI	activate	->	1	FI
ACTG1 (FI) KCNMA1	FI	predicted	-	0.531193	FI
HLA-DOB (FI) HLA-DQB1	FI	complex; input	-	1	FI
ATP6V0B (FI) ATP6V1B1	FI	complex	-	1	FI
MAP3K8 (FI) TGFBR2	FI	predicted	-	0.96257	FI
IL2 (FI) RHOA	FI	activate; activated by	<->	1	FI
CD74 (FI) LCK	FI	catalyzed by	<-	1	FI
ERBB2 (FI) SH2D2A	FI	predicted	-	0.978316	FI
CHGA (FI) JUN	FI	expression regulated by	<-	1	FI
MAPK3 (FI) S1PR1	FI	activated by	<-	1	FI
ITGAV (FI) TNXB	FI	PPrel: activated by	<-	1	FI
COL1A1 (FI) ITGB2	FI	complex; input	-	1	FI
EGR1 (FI) UBC	FI	expression regulates	->	1	FI
CREB1 (FI) NR3C1	FI	expression regulates; inhibited by	|->	1	FI
ANGPT1 (FI) ITGB1	FI	complex; input	-	1	FI
MAPK9 (FI) TRAF6	FI	PPrel: activated by; PPrel: activated, indirect effect; PPrel: activated, phosphorylation, indirect effect; activated by	<-	1	FI
CCL20 (FI) CCR3	FI	PPrel: activation, binding/association	->	1	FI
GNG2 (FI) S1PR3	FI	complex; input	-	1	FI
MAP2K6 (FI) TLR3	FI	PPrel: activated, indirect effect	<-	1	FI
BID (FI) TNFSF12	FI	reaction	-	1	FI
OSM (FI) STAT3	FI	expression regulated by	<-	1	FI
EXOC4 (FI) RAC1	FI	activated by	<-	1	FI
HLA-DPA1 (FI) HLA-DQA1	FI	catalyzed by; input	<-	1	FI
EP300 (FI) LCK	FI	predicted	-	0.531193	FI
TFAP2A (FI) TIMP1	FI	expression regulates	->	1	FI
ATP6V0D1 (FI) ATP6V1E1	FI	complex	-	1	FI
MAPK8 (FI) SHC1	FI	activated by	<-	1	FI
HOXD9 (FI) PBX1	FI	predicted	-	0.999468	FI
IGLV7-43 (FI) VAV1	FI	catalyze; complex; input	->	1	FI
NFKB1 (FI) PTGS2	FI	GErel: expression	->	1	FI
JUN (FI) TLR2	FI	PCrel: activated, indirect effect	<-	1	FI
IGHG3 (FI) IGHG4	FI	catalyze	->	1	FI
IGF1R (FI) STAT3	FI	predicted	-	0.978316	FI
HLA-B (FI) TYROBP	FI	complex; input	-	1	FI
NFIC (FI) SUZ12	FI	expression regulated by	<-	1	FI
ERBB2 (FI) PRKCA	FI	activate; catalyze	->	1	FI
F2R (FI) PRTN3	FI	predicted	-	0.665313	FI
APOA2 (FI) LPL	FI	catalyzed by	<-	1	FI
GRB2 (FI) MYO9B	FI	complex; input	-	1	FI
HLA-DRB3 (FI) HLA-DRB4	FI	catalyzed by; input	<-	1	FI
ATP6V1A (FI) ATP6V1E2	FI	complex	-	1	FI
NFKB1 (FI) SAA1	FI	activated by; expression regulates	<->	1	FI
FGA (FI) SERPINF2	FI	predicted	-	0.665313	FI
EGFR (FI) PPP2CA	FI	activate	->	1	FI
IGF1 (FI) PIK3CD	FI	PPrel: indirect effect; interaction	-	1	FI
CCL20 (FI) CCR6	FI	PPrel: activation; PPrel: activation, binding/association; complex; input	->	1	FI
COL1A2 (FI) ITGA1	FI	PPrel: activation; complex; input	->	1	FI
IL1A (FI) TRAF6	FI	complex; input; reaction	-	1	FI
SOCS3 (FI) STAT1	FI	GErel: expression by; expression regulated by; inhibit	<-|	1	FI
ADRBK1 (FI) GNAQ	FI	complex; input	-	1	FI
H1F0 (FI) RAN	FI	complex; input	-	1	FI
AKT1 (FI) ETS1	FI	activate	->	1	FI
ACTG1 (FI) IGHG4	FI	input	-	1	FI
IKBKG (FI) NFKB1	FI	PPrel: activation; PPrel: indirect effect; activate; catalyze	->	1	FI
IKBKB (FI) IKBKE	FI	predicted	-	0.978316	FI
MMP2 (FI) MMP7	FI	catalyzed by	<-	1	FI
CD247 (FI) HLA-DMA	FI	complex; input	-	1	FI
ACTG1 (FI) PPP2CA	FI	predicted	-	0.798585	FI
ATP6V1A (FI) ATP6V1G1	FI	complex	-	1	FI
ATP6V0D2 (FI) ATP6V1G1	FI	complex	-	1	FI
HMOX1 (FI) STAT3	FI	expression regulated by	<-	1	FI
HRAS (FI) YWHAZ	FI	activate; reaction	->	1	FI
CTNNB1 (FI) IGF1R	FI	PPrel: inhibited by, phosphorylated by; inhibite; input	|-|	1	FI
MTOR (FI) PIK3CG	FI	PPrel: compound, activated; PPrel: indirect effect	<-	1	FI
NR3C1 (FI) TP53	FI	complex; inhibit; input	-|	1	FI
STAT1 (FI) VIP	FI	expression regulates	->	1	FI
HSPD1 (FI) IKBKG	FI	predicted	-	0.665313	FI
TGFB1 (FI) TNF	FI	reaction	-	1	FI
JUN (FI) MMP3	FI	expression regulates	->	1	FI
CD247 (FI) HLA-DRA	FI	catalyzed by; complex; input	<-	1	FI
ETS1 (FI) FGF2	FI	reaction	-	1	FI
CTNNB1 (FI) ROBO1	FI	activated by	<-	1	FI
ITGA1 (FI) THBS1	FI	PPrel: activated by	<-	1	FI
PIK3CG (FI) STAT3	FI	complex; input	-	1	FI
IGF1R (FI) PIK3CD	FI	PPrel: activation	->	1	FI
EGF (FI) STAT1	FI	activate	->	1	FI
FGF2 (FI) HRAS	FI	activate; catalyze	->	1	FI
CTNNB1 (FI) MAPK8	FI	predicted	-	0.665313	FI
JAK2 (FI) PRKCD	FI	catalyzed by	<-	1	FI
GNAQ (FI) PLA2G6	FI	PPrel: activation	->	1	FI
IGLV7-43 (FI) PLCG2	FI	complex; input	-	1	FI
CDH11 (FI) CTNNB1	FI	complex; input; predicted	-	1	FI
JAK2 (FI) LCK	FI	activate; complex; input; reaction	->	1	FI
MAPK1 (FI) NOS2	FI	GErel: expression, indirect effect	->	1	FI
HRAS (FI) SHC1	FI	activated by; catalyzed by; complex; inhibited by; input	-	1	FI
CCL2 (FI) CCR5	FI	PPrel: activation, binding/association	->	1	FI
CXCR1 (FI) IL6ST	FI	complex; input	-	1	FI
FOS (FI) SMAD3	FI	complex; expression regulates; input; reaction	->	1	FI
TLR7 (FI) TRAF6	FI	activate; complex; input	->	1	FI
IL2RA (FI) IL8	FI	complex; input	-	1	FI
EP300 (FI) PTPN6	FI	expression regulates	->	1	FI
PLCG2 (FI) PTEN	FI	ECrel: compound	-	1	FI
MAPK3 (FI) STAT3	FI	activate; catalyze	->	1	FI
CBLB (FI) CSF1R	FI	PPrel: ubiquination	-|	1	FI
NFIC (FI) ZNF823	FI	predicted	-	0.531193	FI
FYN (FI) JAK2	FI	complex; input; reaction	-	1	FI
BTK (FI) FYN	FI	complex; input	-	1	FI
EGFR (FI) SH3GL2	FI	PPrel: binding/association; activated by; complex; input	<-	1	FI
NFKB1 (FI) TNFAIP3	FI	GErel: expression; expression regulates	->	1	FI
MYD88 (FI) TRAF1	FI	predicted	-	0.531193	FI
HNRNPA2B1 (FI) NCBP2	FI	complex; input	-	1	FI
CD4 (FI) CTLA4	FI	catalyzed by	<-	1	FI
CSF1 (FI) NFKB1	FI	expression regulated by	<-	1	FI
CCL18 (FI) CCR2	FI	PPrel: activation, binding/association	->	1	FI
FYN (FI) TNFRSF1A	FI	predicted	-	0.665313	FI
SMAD3 (FI) UBC	FI	catalyze; complex; input	->	1	FI
ATP6V1B1 (FI) ATP6V1E1	FI	complex	-	1	FI
ATP6V0E1 (FI) ATP6V1D	FI	complex	-	1	FI
ACTB (FI) CAV1	FI	predicted	-	0.531193	FI
IRAK1 (FI) MAP2K7	FI	catalyze	->	1	FI
CD5 (FI) FYN	FI	predicted	-	0.665313	FI
CXCR6 (FI) GNG2	FI	complex; input	-	1	FI
ETS1 (FI) HMOX1	FI	expression regulates	->	1	FI
CXCL16 (FI) CXCR2	FI	PPrel: activation, binding/association	->	1	FI
KCNMA1 (FI) SERPINA1	FI	predicted	-	0.531193	FI
CCR1 (FI) STAT3	FI	predicted	-	0.665313	FI
CCR1 (FI) CD86	FI	predicted	-	0.925924	FI
ERBB2 (FI) PRKCQ	FI	catalyze	->	1	FI
A2M (FI) TGFB2	FI	predicted	-	0.665313	FI
ADRBK1 (FI) CXCR1	FI	PPrel: phosphorylation; activate	->	1	FI
A2M (FI) STAT1	FI	expression regulated by	<-	1	FI
JUN (FI) TP53	FI	expression regulates; reaction	->	1	FI
AGTR1 (FI) ANGPT1	FI	activate	->	1	FI
CSTB (FI) JUN	FI	expression regulated by	<-	1	FI
CCL13 (FI) CCR6	FI	PPrel: activation, binding/association	->	1	FI
ANGPT1 (FI) GRB2	FI	catalyze; complex; input	->	1	FI
MAP3K5 (FI) TRAF6	FI	complex; input; predicted	-	1	FI
CCR2 (FI) GNB4	FI	complex; input	-	1	FI
ITGA1 (FI) TNXB	FI	PPrel: activated by	<-	1	FI
HLA-DPA1 (FI) NFKB1	FI	expression regulated by	<-	1	FI
INHBA (FI) WNT1	FI	predicted	-	0.531193	FI
F2R (FI) GNAQ	FI	PPrel: activation; activate; catalyze; complex; input	->	1	FI
JAK2 (FI) MAPK14	FI	reaction	-	1	FI
MAPK9 (FI) NFKB1	FI	PPrel: activation, indirect effect	->	1	FI
C1R (FI) IGHG3	FI	complex	-	1	FI
DNMT3B (FI) UBE2I	FI	predicted	-	0.665313	FI
SHC1 (FI) VAV1	FI	complex; input	-	1	FI
ATM (FI) TP53	FI	PPrel: activation, phosphorylation; PPrel: phosphorylation; activate; catalyze	->	1	FI
TNFRSF4 (FI) TRAF1	FI	predicted	-	0.98807	FI
NFIC (FI) PRKCQ	FI	predicted	-	0.531193	FI
MMP1 (FI) TIMP1	FI	predicted	-	0.665313	FI
CXCR4 (FI) STAT3	FI	activate	->	1	FI
FLT4 (FI) IGF1	FI	PPrel: activated by; interaction	<-	1	FI
SMAD3 (FI) TIMP1	FI	expression regulates	->	1	FI
CASP7 (FI) CMA1	FI	predicted	-	0.531193	FI
IKBKB (FI) NFKB1	FI	PPrel: activation; PPrel: indirect effect; activate; catalyze; reaction	->	1	FI
LCK (FI) PTPRC	FI	PPrel: dephosphorylated; activated by; catalyzed by	<-	1	FI
FN1 (FI) ITGB2	FI	complex; input	-	1	FI
HIF1A (FI) ITGB2	FI	expression regulates	->	1	FI
IL6 (FI) STAT3	FI	activate; complex; expression regulated by; inhibit; input	<-	1	FI
EP300 (FI) PTMA	FI	PPrel: binding/association; expression regulates	->	1	FI
CCL19 (FI) CCR2	FI	PPrel: activation, binding/association	->	1	FI
CTNNB1 (FI) HDAC1	FI	inhibited by; input	|-	1	FI
TNFSF13 (FI) TRAF6	FI	complex; input	-	1	FI
HLA-DOA (FI) HLA-DOB	FI	complex; predicted	-	1	FI
CCR1 (FI) CCR5	FI	predicted	-	0.531193	FI
IL6ST (FI) ITGAV	FI	predicted	-	0.578905	FI
ATP6V1G3 (FI) ATP6V1H	FI	complex	-	1	FI
GNB1 (FI) MAPK14	FI	PPrel: activation; activate	->	1	FI
ETS1 (FI) VEGFA	FI	GErel: expression; expression regulates	->	1	FI
FCGR2B (FI) SYK	FI	PPrel: binding/association	-	1	FI
B2M (FI) HSPA5	FI	input	-	1	FI
IKBKE (FI) NFKBIA	FI	predicted	-	0.978316	FI
SNRPA (FI) SNRPD1	FI	complex; input	-	1	FI
CAV1 (FI) EP300	FI	expression regulated by	<-	1	FI
PLA2G4A (FI) PLCG1	FI	PPrel: compound, activated	<-	1	FI
PLCG2 (FI) VAV1	FI	PPrel: activation; complex; input	->	1	FI
IL16 (FI) PIK3CA	FI	catalyze	->	1	FI
COL14A1 (FI) ITGB2	FI	complex; input	-	1	FI
LTA (FI) TNFRSF1B	FI	PPrel: activation; complex; input	->	1	FI
BTK (FI) TLR2	FI	complex; input	-	1	FI
TFAP2A (FI) UBE2I	FI	predicted	-	0.665313	FI
COL1A2 (FI) SERPINH1	FI	complex; input	-	1	FI
PDGFRB (FI) SRC	FI	PPrel: activation; activate; catalyzed by; complex; input; reaction	<->	1	FI
FGF1 (FI) MAPK3	FI	catalyzed by	<-	1	FI
AKT1 (FI) STAT6	FI	catalyzed by	<-	1	FI
PRKDC (FI) TNFRSF1A	FI	predicted	-	0.665313	FI
FYN (FI) VAV1	FI	activate; catalyze; complex; input	->	1	FI
ANGPT1 (FI) MAPK14	FI	activate	->	1	FI
NFKB1 (FI) TLR7	FI	expression regulates	->	1	FI
PRKCH (FI) STAT1	FI	catalyzed by	<-	1	FI
HLA-DQA2 (FI) HLA-DRB4	FI	catalyze; complex; input	->	1	FI
TNFRSF17 (FI) TRAF6	FI	complex	-	1	FI
NFKB1 (FI) NGF	FI	catalyzed by	<-	1	FI
CD19 (FI) SYK	FI	activated by; catalyzed by; predicted; reaction	<-	1	FI
PLA2G4A (FI) PRKCA	FI	PCrel: activated by; PPrel: compound; PPrel: indirect effect	<-	1	FI
CXCL12 (FI) STAT3	FI	activate	->	1	FI
IGF1R (FI) SRC	FI	activated by	<-	1	FI
CDKN2A (FI) EP300	FI	activated by	<-	1	FI
EP300 (FI) F2RL1	FI	expression regulates	->	1	FI
CREB1 (FI) THPO	FI	expression regulates	->	1	FI
CXCL12 (FI) DPP4	FI	predicted	-	0.665313	FI
EGF (FI) UBC	FI	catalyze; complex; inhibit	-	1	FI
CTNNB1 (FI) KDR	FI	complex; input	-	1	FI
LPL (FI) LRP1	FI	PPrel: activation	->	1	FI
PIN1 (FI) STAT3	FI	predicted	-	0.665313	FI
SIGIRR (FI) TLR2	FI	inhibite	-|	1	FI
JUN (FI) NR3C1	FI	activate; complex; inhibited by; input; reaction	|->	1	FI
FYN (FI) LAT	FI	catalyze; complex	->	1	FI
MAGOH (FI) SNRPD1	FI	complex; input	-	1	FI
DDX58 (FI) IKBKB	FI	PPrel: activation, indirect effect; catalyze; complex; input	->	1	FI
FGFR1 (FI) PIK3CD	FI	PPrel: activation; complex; input; reaction	->	1	FI
NEDD9 (FI) STAT3	FI	predicted	-	0.96257	FI
ATP6V0D2 (FI) ATP6V1B2	FI	complex	-	1	FI
HSPA8 (FI) KCNMA1	FI	predicted	-	0.531193	FI
COL14A1 (FI) FLNA	FI	complex; input	-	1	FI
HLA-DMB (FI) HLA-DRB3	FI	complex; input	-	1	FI
NFKB1 (FI) PIK3CD	FI	expression regulates	->	1	FI
ITGAL (FI) PTPRC	FI	predicted	-	0.975761	FI
PTPN6 (FI) STAT1	FI	catalyze; inhibit	-	1	FI
GNG2 (FI) SST	FI	complex; input	-	1	FI
IGF1 (FI) SHC1	FI	activated by; complex; input	<-	1	FI
HLA-DQB1 (FI) HLA-DRA	FI	catalyzed by; complex; input; predicted	<-	1	FI
PRKCA (FI) STAT3	FI	catalyzed by	<-	1	FI
FGF2 (FI) PLCG1	FI	complex; input	-	1	FI
SRC (FI) TNFRSF1A	FI	predicted	-	0.665313	FI
ATP6V0E1 (FI) ATP6V0E2	FI	complex	-	1	FI
ATP6V1A (FI) ATP6V1H	FI	complex	-	1	FI
HLA-DQA1 (FI) SH3GL2	FI	complex; input	-	1	FI
EGR1 (FI) SRRM1	FI	expression regulates	->	1	FI
IGF1R (FI) TRAF6	FI	PPrel: ubiquinated by	|-	1	FI
HLA-DOA (FI) HLA-DQA2	FI	complex; input	-	1	FI
IKBKB (FI) NFKBIA	FI	PPrel: activation, phosphorylation; PPrel: phosphorylation; activate; catalyze	->	1	FI
DAND5 (FI) FURIN	FI	expression regulates	->	1	FI
ETS1 (FI) KDR	FI	expression regulates	->	1	FI
ACTG1 (FI) GRB2	FI	complex; input	-	1	FI
AHSG (FI) NFIC	FI	expression regulated by	<-	1	FI
CREB1 (FI) PLAT	FI	expression regulates	->	1	FI
HLA-C (FI) LCK	FI	predicted	-	0.965326	FI
CD14 (FI) TLR2	FI	PPrel: activation; activate; complex	->	1	FI
CREB1 (FI) CRH	FI	GErel: expression; interaction	->	1	FI
CCL19 (FI) GNB4	FI	complex; input	-	1	FI
PDGFRB (FI) PGF	FI	PPrel: activated by	<-	1	FI
DAND5 (FI) MMP12	FI	expression regulates	->	1	FI
ATP6V1A (FI) ATP6V1B1	FI	complex; predicted	-	1	FI
CDKN1A (FI) HSPA1A	FI	predicted	-	0.531193	FI
CXCL12 (FI) LCK	FI	activate; reaction	->	1	FI
EGF (FI) PRKCA	FI	activated by; reaction	<-	1	FI
HLA-DMB (FI) HLA-DOA	FI	complex	-	1	FI
EGF (FI) SHC1	FI	complex; input	-	1	FI
PLCG1 (FI) PLCG2	FI	predicted	-	0.978316	FI
ETS1 (FI) MMP3	FI	expression regulates	->	1	FI
ADRB2 (FI) EP300	FI	expression regulated by	<-	1	FI
STAT3 (FI) TGFB3	FI	expression regulates	->	1	FI
ACTG1 (FI) PFN1	FI	PPrel: activated, indirect effect; PPrel: binding/association; complex; input	<-	1	FI
ETS1 (FI) TP53	FI	expression regulated by	<-	1	FI
HLA-DMB (FI) HLA-DQA1	FI	complex; input	-	1	FI
CD247 (FI) PIK3CA	FI	complex; input	-	1	FI
ATP6V1C1 (FI) ATP6V1E1	FI	complex	-	1	FI
NFKB1 (FI) TLR4	FI	PPrel: activated, indirect effect	<-	1	FI
STAT3 (FI) VIP	FI	expression regulates	->	1	FI
JUN (FI) MMP13	FI	expression regulates	->	1	FI
CTNNB1 (FI) IKBKB	FI	predicted	-	0.665313	FI
ATP6V0D2 (FI) ATP6V1A	FI	complex	-	1	FI
HLA-DQB1 (FI) HLA-DRB3	FI	catalyze; input	->	1	FI
GNAQ (FI) PLA2G2A	FI	PPrel: activation	->	1	FI
C1R (FI) IGHG1	FI	complex	-	1	FI
SLC19A1 (FI) TFAP2A	FI	expression regulated by	<-	1	FI
APOA2 (FI) SDC1	FI	catalyzed by	<-	1	FI
FYN (FI) PLCG1	FI	activate; complex; input	->	1	FI
AKT1 (FI) LCK	FI	activated by	<-	1	FI
CCL2 (FI) DAND5	FI	expression regulated by	<-	1	FI
KIT (FI) TRAF6	FI	PPrel: ubiquinated by	|-	1	FI
HLA-DPA1 (FI) HLA-DRB3	FI	catalyze; complex; input	->	1	FI
ADRBK1 (FI) GNG2	FI	activate	->	1	FI
JUN (FI) MAPK9	FI	PPrel: activated by; PPrel: activated by, phosphorylation; PPrel: activated, indirect effect; PPrel: phosphorylated by; activate; activated by; catalyzed by	<->	1	FI
GRB2 (FI) NGF	FI	activated by; complex; reaction	<-	1	FI
CREB1 (FI) HMOX1	FI	expression regulates	->	1	FI
IL10RA (FI) IL21	FI	complex; input	-	1	FI
CXCR1 (FI) CXCR2	FI	predicted	-	0.975761	FI
CSF2 (FI) ETS1	FI	expression regulated by	<-	1	FI
GRB2 (FI) LCK	FI	complex; input; predicted	-	1	FI
JUN (FI) SMAD4	FI	complex; expression regulated by; expression regulates; input; reaction	<->	1	FI
IL2RA (FI) PIK3CA	FI	PPrel: activation, indirect effect; activate; catalyze; complex; input	->	1	FI
HSPA5 (FI) NFKBIA	FI	predicted	-	0.665313	FI
ITGA1 (FI) RAC1	FI	activate; reaction	->	1	FI
NFKB1 (FI) VCAM1	FI	GErel: expression; expression regulates	->	1	FI
CTNNB1 (FI) PECAM1	FI	PPrel: binding/association	-	1	FI
NFKB1 (FI) SOCS3	FI	GErel: expression	->	1	FI
MIF (FI) TRAF6	FI	predicted	-	0.665313	FI
LAPTM5 (FI) MEF2C	FI	expression regulated by	<-	1	FI
HRAS (FI) TRAF6	FI	predicted	-	0.665313	FI
GNG2 (FI) WNT1	FI	activated by	<-	1	FI
ANXA5 (FI) KCNMA1	FI	predicted	-	0.531193	FI
ATP6V1C2 (FI) ATP6V1G1	FI	complex	-	1	FI
ATP6V1B1 (FI) ATP6V1C1	FI	complex	-	1	FI
IKBKG (FI) SRC	FI	predicted	-	0.665313	FI
FOS (FI) PRKCA	FI	PPrel: activated by	<-	1	FI
SDC3 (FI) THBS1	FI	PPrel: activated by	<-	1	FI
IL13 (FI) IL23A	FI	complex; input	-	1	FI
ACTG1 (FI) ITGB2	FI	complex; input	-	1	FI
JUN (FI) PLAT	FI	expression regulates	->	1	FI
KIT (FI) STAT3	FI	PPrel: activation; activate; complex; input	->	1	FI
DAND5 (FI) HIF1A	FI	expression regulates	->	1	FI
FYN (FI) STAT3	FI	activate; complex; input	->	1	FI
HMGB1 (FI) ITGAM	FI	complex; input	-	1	FI
IRF5 (FI) TRAF6	FI	PPrel: activated by	<-	1	FI
CCR6 (FI) GNB1	FI	complex; input	-	1	FI
CD3E (FI) STAT4	FI	reaction	-	1	FI
MAPK8 (FI) SMAD3	FI	predicted	-	0.665313	FI
IKBKB (FI) PRKCA	FI	activated by; complex; input; reaction	<-	1	FI
OSCAR (FI) SYK	FI	PPrel: binding/association	-	1	FI
ADRBK1 (FI) EGF	FI	predicted	-	0.665313	FI
FYN (FI) GNG2	FI	reaction	-	1	FI
IL17RA (FI) IL17RC	FI	complex	-	1	FI
HLA-DOA (FI) HLA-DQB1	FI	complex; input; predicted	-	1	FI
A2M (FI) NFKB1	FI	expression regulated by	<-	1	FI
COL1A2 (FI) SRC	FI	complex	-	1	FI
ITGB2 (FI) PLAU	FI	complex; input	-	1	FI
FGF2 (FI) ITGAV	FI	activate; reaction	->	1	FI
KIT (FI) SHC1	FI	activate; complex	->	1	FI
C1R (FI) JUN	FI	expression regulated by	<-	1	FI
CYCS (FI) UBC	FI	predicted	-	0.665313	FI
CCL3 (FI) CCR6	FI	PPrel: activation, binding/association	->	1	FI
RAC1 (FI) S1PR1	FI	activated by	<-	1	FI
FYN (FI) HLA-A	FI	complex; input	-	1	FI
HNRNPA2B1 (FI) MAGOH	FI	complex; input	-	1	FI
HLA-A (FI) JUN	FI	activate	->	1	FI
IKBKB (FI) TLR3	FI	activated by; complex; input	<-	1	FI
GNG2 (FI) PRKCA	FI	PPrel: activated by, phosphorylation	<-	1	FI
JAM3 (FI) PRKCA	FI	PPrel: phosphorylated by	<-	1	FI
CEBPB (FI) IL4	FI	expression regulates	->	1	FI
MNDA (FI) SPI1	FI	expression regulated by	<-	1	FI
TNFRSF17 (FI) TNFSF13	FI	PPrel: activated binding/association; PPrel: activated by; complex; input	<-	1	FI
CREB1 (FI) CYP11B2	FI	expression regulates	->	1	FI
PRKCQ (FI) STAT3	FI	catalyzed by	<-	1	FI
CXCL9 (FI) CXCR6	FI	PPrel: activation, binding/association	->	1	FI
EGR1 (FI) JUN	FI	expression regulates	->	1	FI
MAPK1 (FI) TLR4	FI	PPrel: activated, phosphorylation, indirect effect	<-	1	FI
CD244 (FI) FYN	FI	PPrel: activated by, phosphorylation; interaction	<-	1	FI
PLCG1 (FI) PRKCH	FI	catalyze	->	1	FI
ATP6V1A (FI) ATP6V1D	FI	complex	-	1	FI
MAPK3 (FI) PRKCA	FI	PCrel: activated by; PPrel: activation; activated by	<->	1	FI
CD80 (FI) CD8A	FI	activate; activated by; reaction	<->	1	FI
LTB (FI) TNFSF14	FI	predicted	-	0.978316	FI
CXCL1 (FI) GNG2	FI	complex; input	-	1	FI
ADRBK1 (FI) SRC	FI	predicted	-	0.978316	FI
CTSD (FI) IGHG1	FI	complex	-	1	FI
MAPK9 (FI) TRAF5	FI	PPrel: activated, indirect effect	<-	1	FI
MAPK8 (FI) SYK	FI	inhibited by	|-	1	FI
KIT (FI) PIK3CD	FI	PPrel: activation	->	1	FI
ERBB2 (FI) PIK3CD	FI	PPrel: activation; PPrel: indirect effect; complex; input	->	1	FI
FGF1 (FI) IGF1R	FI	PPrel: activation	->	1	FI
ETS1 (FI) NRP1	FI	expression regulates	->	1	FI
JUN (FI) VIP	FI	expression regulates	->	1	FI
TFAP2A (FI) TGFB3	FI	expression regulates	->	1	FI
HLA-DQB1 (FI) LCK	FI	catalyze; catalyzed by; complex	<->	1	FI
FLT1 (FI) PIK3CD	FI	PPrel: activation	->	1	FI
HRAS (FI) IL5	FI	catalyzed by	<-	1	FI
IL8 (FI) PIK3CA	FI	catalyze	->	1	FI
JUN (FI) MMP2	FI	GErel: expression; expression regulates	->	1	FI
GNG2 (FI) PENK	FI	complex; input	-	1	FI
ITGAV (FI) THBS1	FI	PPrel: activated by	<-	1	FI
AKT1 (FI) BIRC5	FI	catalyze	->	1	FI
CD3E (FI) PIK3CG	FI	PPrel: activation, indirect effect	->	1	FI
CHI3L1 (FI) EP300	FI	expression regulated by	<-	1	FI
HIF1A (FI) PGK1	FI	expression regulates	->	1	FI
HLA-C (FI) HLA-DRB1	FI	predicted	-	0.968946	FI
IL10RA (FI) PIK3CA	FI	catalyze	->	1	FI
EGF (FI) PDGFRB	FI	PPrel: activation	->	1	FI
ATP6V0A2 (FI) ATP6V1D	FI	complex	-	1	FI
ATP6V0A1 (FI) ATP6V1E2	FI	complex	-	1	FI
FYN (FI) MAPK8	FI	complex; input	-	1	FI
CD3E (FI) CD74	FI	complex; input	-	1	FI
HLA-A (FI) LILRB2	FI	complex; input; predicted	-	1	FI
LCK (FI) TYROBP	FI	PPrel: activation, phosphorylation; catalyze; complex	->	1	FI
RNF7 (FI) SOCS3	FI	predicted	-	0.665313	FI
JUN (FI) MYC	FI	expression regulates	->	1	FI
TNFRSF10B (FI) UBC	FI	predicted	-	0.665313	FI
THBS1 (FI) TNFAIP6	FI	predicted	-	0.978316	FI
CD86 (FI) CTLA4	FI	PCrel: activation; PPrel: activation; complex; input	->	1	FI
TNFRSF11A (FI) TRAF6	FI	PPrel: activation; PPrel: binding/association; activate	->	1	FI
FADD (FI) IRAK1	FI	predicted	-	0.999468	FI
JUN (FI) MAPK8	FI	PPrel: activated by; PPrel: activated by, phosphorylation; PPrel: activated, indirect effect; PPrel: phosphorylated by; activated by; catalyzed by; inhibited by	-	1	FI
DAND5 (FI) TTR	FI	expression regulates	->	1	FI
EP300 (FI) IL1B	FI	expression regulates	->	1	FI
PDGFRB (FI) PLAU	FI	input	-	1	FI
NFIC (FI) PLAT	FI	expression regulates	->	1	FI
CD1D (FI) PTPRC	FI	predicted	-	0.665313	FI
MAPK8 (FI) PRKCQ	FI	PPrel: activated by; activated by; inhibited by	-	1	FI
BMPR1A (FI) CTNNB1	FI	predicted	-	0.998593	FI
HLA-DMA (FI) HLA-DRB3	FI	complex; input	-	1	FI
INHBA (FI) TGFB3	FI	PPrel: inhibition	-|	1	FI
PDGFRB (FI) PIK3CD	FI	PPrel: activation; PPrel: activation, indirect effect	->	1	FI
FLT1 (FI) PGF	FI	PCrel: activated by; PPrel: activated by; complex; input	<-	1	FI
EGFR (FI) PIK3CA	FI	PPrel: activation; PPrel: indirect effect; complex; input	->	1	FI
EGFR (FI) STAT6	FI	complex; input	-	1	FI
IL4R (FI) IL6ST	FI	complex; input	-	1	FI
CD247 (FI) HLA-DPA1	FI	catalyzed by; complex; input	<-	1	FI
MST1R (FI) SHC1	FI	predicted	-	0.665313	FI
IL15 (FI) SHC1	FI	catalyze	->	1	FI
MAP3K5 (FI) TNFRSF1A	FI	activated by; complex; input; reaction	<-	1	FI
IL5 (FI) NFKB1	FI	expression regulated by	<-	1	FI
LAT (FI) UBC	FI	predicted	-	0.665313	FI
FGF1 (FI) STAT1	FI	predicted	-	0.665313	FI
CD4 (FI) CD86	FI	activate; activated by; catalyzed by; reaction	<->	1	FI
LGALS3 (FI) TRAF6	FI	predicted	-	0.531193	FI
EGR1 (FI) PLAU	FI	expression regulates	->	1	FI
KIT (FI) PRKCA	FI	catalyzed by; complex; reaction	<-	1	FI
IKBKB (FI) TRAF1	FI	PPrel: activated, indirect effect	<-	1	FI
FLT4 (FI) PGF	FI	PPrel: activated by	<-	1	FI
IL1A (FI) IRAK1	FI	complex; input; reaction	-	1	FI
PTPN6 (FI) TNFRSF1A	FI	predicted	-	0.665313	FI
IL3 (FI) YWHAZ	FI	complex; input	-	1	FI
ATP6V1E2 (FI) ATP6V1G2	FI	complex	-	1	FI
ACTB (FI) ACTG1	FI	input; predicted	-	1	FI
NFKBIA (FI) STAT3	FI	reaction	-	1	FI
FASLG (FI) TNFRSF1A	FI	reaction	-	1	FI
TNFRSF14 (FI) TRAF5	FI	PPrel: binding/association	-	1	FI
CD3E (FI) GNB1	FI	activated by	<-	1	FI
BAK1 (FI) BAX	FI	complex; input	-	1	FI
AGTR1 (FI) ETS1	FI	reaction	-	1	FI
FGFR1 (FI) IGF1	FI	PPrel: activated by; interaction	<-	1	FI
HDAC1 (FI) SALL3	FI	predicted	-	0.531193	FI
PRKDC (FI) SPI1	FI	predicted	-	0.665313	FI
RAMP2 (FI) VIPR1	FI	predicted	-	0.665313	FI
ESR1 (FI) IGF1	FI	activate; expression regulates	->	1	FI
CCR2 (FI) GNB1	FI	complex; input	-	1	FI
HLA-E (FI) TRBV12-3	FI	complex; input	-	1	FI
DDX58 (FI) IKBKE	FI	complex; input	-	1	FI
EGFR (FI) MTOR	FI	activate	->	1	FI
ATM (FI) BID	FI	activate	->	1	FI
PTGS2 (FI) TP53	FI	predicted	-	0.665313	FI
APOB (FI) SMAD4	FI	expression regulated by	<-	1	FI
EP300 (FI) NOD2	FI	expression regulates	->	1	FI
STAT6 (FI) TP53	FI	predicted	-	0.665313	FI
FGF2 (FI) SRC	FI	complex; input	-	1	FI
TNFAIP3 (FI) TNIP1	FI	predicted	-	0.531193	FI
FOS (FI) SPI1	FI	expression regulates	->	1	FI
HLA-DRA (FI) SH3GL2	FI	complex; input	-	1	FI
HDAC1 (FI) HRAS	FI	predicted	-	0.944561	FI
COL1A2 (FI) SDC3	FI	PPrel: activation	->	1	FI
JUN (FI) SUMO1	FI	predicted	-	0.98807	FI
HLA-DMB (FI) HLA-DQA2	FI	complex; input	-	1	FI
GNG2 (FI) VAV1	FI	reaction	-	1	FI
AKT1 (FI) PRKCD	FI	reaction	-	1	FI
ATP6V0E2 (FI) ATP6V1G1	FI	complex	-	1	FI
IKBKB (FI) PRKCQ	FI	PPrel: activated by; activated by	<-	1	FI
CAV1 (FI) ENG	FI	complex; inhibited by; input	|-	1	FI
DAND5 (FI) MMP14	FI	expression regulates	->	1	FI
EGF (FI) FLT4	FI	PPrel: activation	->	1	FI
ROBO1 (FI) ROBO2	FI	predicted	-	0.999272	FI
ATP6V1A (FI) ATP6V1B2	FI	complex; predicted	-	1	FI
HLA-DPB1 (FI) STAT3	FI	expression regulated by	<-	1	FI
EGFR (FI) TRAF6	FI	PPrel: ubiquinated by	|-	1	FI
ATP6V1B1 (FI) ATP6V1H	FI	complex	-	1	FI
CD4 (FI) FCGR3A	FI	predicted	-	0.665313	FI
EP300 (FI) VAV1	FI	expression regulates	->	1	FI
IGF1 (FI) STAT3	FI	expression regulated by	<-	1	FI
SUMO1 (FI) UBE3A	FI	activated by	<-	1	FI
CTNNB1 (FI) EP300	FI	PPrel: inhibition; complex; inhibit; input; predicted	-|	1	FI
TLR9 (FI) TRAF6	FI	activate; complex; input	->	1	FI
ATP6V1B1 (FI) ATP6V1C2	FI	complex	-	1	FI
FURIN (FI) NOTCH4	FI	catalyze	->	1	FI
FYN (FI) IGLV7-43	FI	catalyze	->	1	FI
CREB1 (FI) FAS	FI	expression regulates	->	1	FI
IL1B (FI) IRAK1	FI	activate; complex; input	->	1	FI
ICOS (FI) PIK3CA	FI	PPrel: activation; complex; input	->	1	FI
FADD (FI) IKBKB	FI	activate; complex; input	->	1	FI
PTEN (FI) ROCK1	FI	activated by	<-	1	FI
FYN (FI) ITGA1	FI	catalyzed by	<-	1	FI
MAP2K7 (FI) NOD1	FI	catalyzed by	<-	1	FI
ATP6V0D2 (FI) ATP6V1D	FI	complex	-	1	FI
HLA-DPA1 (FI) HLA-DQA2	FI	catalyzed by; input	<-	1	FI
EGR1 (FI) ETS1	FI	expression regulated by	<-	1	FI
CTNNB1 (FI) MAPK9	FI	activated by	<-	1	FI
MAPK8 (FI) RAC1	FI	PPrel: activated by; PPrel: activated, indirect effect; PPrel: indirect effect; PPrel: phosphorylation, indirect effect; activated by; catalyzed by; reaction	<-	1	FI
PECAM1 (FI) PLCG1	FI	complex; input	-	1	FI
LCK (FI) MAPK1	FI	complex; input	-	1	FI
COL5A2 (FI) ITGB2	FI	complex; input	-	1	FI
MAPK3 (FI) YWHAZ	FI	activate; activated by	<->	1	FI
TFAP2A (FI) VIPR1	FI	expression regulates	->	1	FI
CDKN2A (FI) TP53	FI	predicted	-	0.665313	FI
STAT3 (FI) VEGFC	FI	GErel: expression	->	1	FI
HDAC1 (FI) NFKB1	FI	predicted	-	0.98807	FI
CREB1 (FI) FOS	FI	GErel: expression; expression regulates; interaction	->	1	FI
HSP90B1 (FI) NFKB1	FI	expression regulated by	<-	1	FI
ACTG1 (FI) COL2A1	FI	complex; input	-	1	FI
STAT1 (FI) STAT4	FI	predicted	-	0.531193	FI
IKBKG (FI) VIM	FI	predicted	-	0.665313	FI
HLA-DPB1 (FI) LCK	FI	catalyze; catalyzed by; complex	<->	1	FI
EP300 (FI) GSN	FI	expression regulates	->	1	FI
JAK2 (FI) PIK3CG	FI	PPrel: activation; PPrel: phosphorylation	->	1	FI
TFAP2A (FI) THBS1	FI	expression regulates	->	1	FI
CXCL9 (FI) CXCR5	FI	PPrel: activation, binding/association	->	1	FI
POMC (FI) STAT3	FI	PPrel: activated, indirect effect	<-	1	FI
BSG (FI) MAPK1	FI	activate	->	1	FI
ATP6V0A2 (FI) ATP6V1A	FI	complex	-	1	FI
CSF1R (FI) LCK	FI	predicted	-	0.531193	FI
HRAS (FI) PRKCA	FI	PPrel: activated, indirect effect; PPrel: indirect effect; PPrel: phosphorylated by; activated by; reaction	<-	1	FI
CXCR2 (FI) SPI1	FI	expression regulated by	<-	1	FI
GNAQ (FI) HTR2A	FI	PPrel: activated by; complex; input	<-	1	FI
MEF2C (FI) NFIC	FI	predicted	-	0.531193	FI
ATP6V0A2 (FI) ATP6V1F	FI	complex	-	1	FI
NCBP2 (FI) RPL7	FI	complex	-	1	FI
STAT1 (FI) VEGFA	FI	GErel: expression	->	1	FI
B4GALT1 (FI) HIF1A	FI	expression regulated by	<-	1	FI
CD247 (FI) HLA-DOA	FI	complex; input	-	1	FI
IKBKE (FI) ROCK2	FI	predicted	-	0.978316	FI
CAV1 (FI) STOM	FI	predicted	-	0.531193	FI
JUN (FI) PGF	FI	GErel: expression	->	1	FI
HSPD1 (FI) IKBKB	FI	predicted	-	0.665313	FI
ADRB2 (FI) PRKCD	FI	predicted	-	0.665313	FI
EGR1 (FI) THBS1	FI	expression regulates	->	1	FI
ATP6V0D1 (FI) ATP6V1G2	FI	complex	-	1	FI
CYCS (FI) TRAF6	FI	predicted	-	0.665313	FI
CXCL9 (FI) MAP2K6	FI	activate	->	1	FI
YWHAZ (FI) ZFP36	FI	predicted	-	0.531193	FI
IKBKB (FI) PRKCH	FI	predicted	-	0.96257	FI
IGHG1 (FI) STX7	FI	complex	-	1	FI
CRH (FI) GNB4	FI	complex; input	-	1	FI
ACTG1 (FI) MYO9B	FI	complex; input	-	1	FI
ERBB2 (FI) MAPK8	FI	activate	->	1	FI
FLT1 (FI) SHC1	FI	PPrel: activation	->	1	FI
CXCR4 (FI) IL8	FI	PPrel: activated binding/association	<-	1	FI
CCL20 (FI) CCR2	FI	PPrel: activation, binding/association	->	1	FI
TNF (FI) TRAF6	FI	complex; input	-	1	FI
ATP6V0E2 (FI) ATP6V1C1	FI	complex	-	1	FI
BBC3 (FI) TP53	FI	GErel: expression; expression regulated by; input	<->	1	FI
SOCS3 (FI) UBC	FI	catalyze; complex; input	->	1	FI
AKT1 (FI) TP53	FI	activate; expression regulated by	<->	1	FI
LAT (FI) PLCG1	FI	PPrel: activation; PPrel: binding/association; catalyze; complex; input; reaction	->	1	FI
MAP3K5 (FI) NFKB1	FI	expression regulated by	<-	1	FI
DAND5 (FI) HSPA8	FI	expression regulates	->	1	FI
ACTG1 (FI) COL1A2	FI	complex; input	-	1	FI
CTNNB1 (FI) FOS	FI	complex; input	-	1	FI
CXCL11 (FI) CXCL9	FI	predicted	-	0.925924	FI
CCL19 (FI) GNB1	FI	complex; input	-	1	FI
LAT (FI) PLCG2	FI	PPrel: activation; complex; input	->	1	FI
CALR (FI) TRAF6	FI	predicted	-	0.98807	FI
JUN (FI) STAT4	FI	activate; complex; input; reaction	->	1	FI
NFKB1 (FI) STAT1	FI	expression regulates	->	1	FI
ATP6V0A1 (FI) ATP6V0E1	FI	complex	-	1	FI
MYD88 (FI) S100A9	FI	complex; input	-	1	FI
B2M (FI) NFKB1	FI	expression regulated by	<-	1	FI
CXCL5 (FI) NFKB1	FI	expression regulated by	<-	1	FI
AKT1 (FI) ATP6V0B	FI	predicted	-	0.578905	FI
CREB1 (FI) STAT3	FI	expression regulates	->	1	FI
F2R (FI) ITGAV	FI	predicted	-	0.665313	FI
IL1A (FI) MAPK9	FI	GErel: expression, indirect effect	<-	1	FI
JUN (FI) MMP7	FI	expression regulates	->	1	FI
SUMO1 (FI) UBE2I	FI	PPrel: binding/association; complex; input; reaction	-	1	FI
GNB1 (FI) GRB2	FI	activate	->	1	FI
CTNNB1 (FI) FGFR1	FI	activate	->	1	FI
CXCL5 (FI) CXCR6	FI	PPrel: activation, binding/association	->	1	FI
HCST (FI) PIK3CD	FI	PPrel: activation	->	1	FI
GDF5 (FI) TGFBR1	FI	input	-	1	FI
IRAK1 (FI) TIRAP	FI	PPrel: activated by; activated by; complex; input	<-	1	FI
HMHA1 (FI) RHOA	FI	catalyze	->	1	FI
HLA-DOA (FI) HLA-DRA	FI	complex; input	-	1	FI
ATP6V1C2 (FI) ATP6V1E1	FI	complex	-	1	FI
FLT1 (FI) FLT4	FI	predicted	-	0.531193	FI
GNG2 (FI) VIPR1	FI	complex; input	-	1	FI
GOLGB1 (FI) GORASP2	FI	predicted	-	0.665313	FI
IL6ST (FI) SHC1	FI	catalyze	->	1	FI
DLG1 (FI) GRB2	FI	predicted	-	0.96257	FI
BCL2 (FI) EP300	FI	expression regulated by	<-	1	FI
CD8A (FI) CREB1	FI	expression regulated by	<-	1	FI
CTNNB1 (FI) SAG	FI	inhibited by	|-	1	FI
NCBP2 (FI) RPL6	FI	complex	-	1	FI
NFKB1 (FI) STAT3	FI	reaction	-	1	FI
NFKB1 (FI) PRKCA	FI	activated by	<-	1	FI
HRAS (FI) PRKCH	FI	activated by	<-	1	FI
CCL5 (FI) GNB1	FI	complex; input	-	1	FI
CD247 (FI) HLA-C	FI	complex; input	-	1	FI
ANXA1 (FI) EP300	FI	expression regulated by	<-	1	FI
DDX58 (FI) IKBKG	FI	catalyze; complex; input	->	1	FI
RAC1 (FI) STAT3	FI	activate	->	1	FI
EP300 (FI) SMAD3	FI	PPrel: activated by; PPrel: binding/association; activate; complex; input	<->	1	FI
IL23A (FI) PIK3CA	FI	activate; catalyze; reaction	->	1	FI
FAS (FI) TNF	FI	reaction	-	1	FI
FOS (FI) MTR	FI	expression regulates	->	1	FI
COL1A1 (FI) NFIC	FI	expression regulated by	<-	1	FI
ADA (FI) DAND5	FI	expression regulated by	<-	1	FI
ATP6V0E2 (FI) ATP6V1E1	FI	complex	-	1	FI
EGFR (FI) LCK	FI	activated by	<-	1	FI
ATP6V0B (FI) ATP6V1G2	FI	complex	-	1	FI
MAPK8 (FI) TRAF6	FI	PPrel: activated by; PPrel: activated, indirect effect; PPrel: activated, phosphorylation, indirect effect; activated by; catalyzed by; complex	<-	1	FI
HLA-DMB (FI) HLA-DPA1	FI	complex; input	-	1	FI
IL2 (FI) PIK3CA	FI	activate; complex; input	->	1	FI
MAPK1 (FI) NR3C1	FI	activate	->	1	FI
FADD (FI) MAP2K7	FI	activate	->	1	FI
JUN (FI) PTGER4	FI	expression regulates	->	1	FI
CCL5 (FI) IRF5	FI	PPrel: expressed by	<-	1	FI
PIK3CD (FI) SRC	FI	PPrel: activated by; PPrel: activated by, phosphorylation	<-	1	FI
HDAC1 (FI) HSPD1	FI	predicted	-	0.665313	FI
CD28 (FI) CTLA4	FI	input	-	1	FI
NFKB1 (FI) SRC	FI	activated by	<-	1	FI
ITGAL (FI) STAT3	FI	expression regulated by	<-	1	FI
KIT (FI) PLCG1	FI	complex; input	-	1	FI
CREB1 (FI) MAPK14	FI	activated by	<-	1	FI
IL2 (FI) NFKB1	FI	expression regulated by	<-	1	FI
GRB2 (FI) KDR	FI	activated by	<-	1	FI
CTNNB1 (FI) MMP8	FI	catalyzed by	<-	1	FI
MAPK9 (FI) PRKCQ	FI	PPrel: activated by	<-	1	FI
DDX58 (FI) SOCS3	FI	PPrel: activation, indirect effect	->	1	FI
NFKB1 (FI) NOS2	FI	GErel: expression; expression regulates	->	1	FI
HSPA8 (FI) JUN	FI	predicted	-	0.665313	FI
JUN (FI) MAPK3	FI	PPrel: activated by; PPrel: activated by, phosphorylation; PPrel: activated, indirect effect; PPrel: phosphorylated by; activated by; catalyzed by	<-	1	FI
CXCR1 (FI) SHC1	FI	catalyze	->	1	FI
IKBKB (FI) NOD1	FI	catalyzed by	<-	1	FI
CCL5 (FI) JUN	FI	PPrel: expressed by; expression regulated by	<-	1	FI
BMPR1A (FI) TGFBR1	FI	predicted	-	0.998724	FI
FASLG (FI) RHOA	FI	predicted	-	0.665313	FI
CDK6 (FI) MYC	FI	GErel: expression by	<-	1	FI
ATP6V1B2 (FI) ATP6V1C2	FI	complex	-	1	FI
NLRP1 (FI) NOD2	FI	predicted	-	0.978316	FI
CREB1 (FI) UBE2I	FI	expression regulates	->	1	FI
CD55 (FI) CREB1	FI	expression regulated by	<-	1	FI
CREB1 (FI) REN	FI	expression regulates	->	1	FI
TRAF1 (FI) UBC	FI	predicted	-	0.98807	FI
STAT3 (FI) TNFRSF17	FI	expression regulates	->	1	FI
CXCL16 (FI) CXCR3	FI	PPrel: activation, binding/association	->	1	FI
CD2 (FI) CD59	FI	predicted	-	0.665313	FI
IKBKE (FI) REL	FI	predicted	-	0.665313	FI
IRAK1 (FI) STAT3	FI	predicted	-	0.98807	FI
ATP6V0C (FI) ATP6V1C2	FI	complex	-	1	FI
NFKB1 (FI) PPARG	FI	predicted	-	0.531193	FI
C1R (FI) C1S	FI	complex	-	1	FI
CD4 (FI) SYK	FI	predicted	-	0.665313	FI
KDR (FI) STAT3	FI	predicted	-	0.978316	FI
IL6ST (FI) IL7	FI	complex; input	-	1	FI
NFKB1 (FI) TRAF5	FI	GErel: expression	->	1	FI
FGF8 (FI) IGF1R	FI	PPrel: activation	->	1	FI
HIF1A (FI) MDK	FI	expression regulates	->	1	FI
NFKB1 (FI) PLAU	FI	GErel: expression; expression regulates; input	->	1	FI
FASLG (FI) TNFRSF6B	FI	PPrel: activation	->	1	FI
LAT (FI) PIK3CD	FI	PPrel: binding/association	-	1	FI
HLA-A (FI) MAPK8	FI	reaction	-	1	FI
HLA-DRA (FI) LCK	FI	catalyze; catalyzed by; complex; input	<->	1	FI
VIP (FI) VIPR1	FI	complex; input	-	1	FI
ERBB2 (FI) TFAP2A	FI	expression regulated by	<-	1	FI
ADRBK1 (FI) CXCR3	FI	PPrel: phosphorylation	->	1	FI
CREB1 (FI) TIMP1	FI	expression regulates	->	1	FI
NEDD9 (FI) SRC	FI	predicted	-	0.96257	FI
ATP6V0B (FI) ATP6V1B2	FI	complex	-	1	FI
BAX (FI) TP53	FI	GErel: expression by; PPrel: activated by; activated by; interaction	<-	1	FI
AKT1 (FI) MYC	FI	activate	->	1	FI
JAG1 (FI) UBC	FI	complex; input	-	1	FI
NFKB1 (FI) TXN	FI	predicted	-	0.665313	FI
CXCL6 (FI) CXCR5	FI	PPrel: activation, binding/association	->	1	FI
HIF1A (FI) JUN	FI	complex; input; reaction	-	1	FI
HLA-DQB1 (FI) SH3GL2	FI	complex; input	-	1	FI
PIN1 (FI) YWHAZ	FI	activate	->	1	FI
FURIN (FI) MMP7	FI	reaction	-	1	FI
SMAD3 (FI) TGFBR1	FI	PPrel: activated by, phosphorylation; PPrel: indirect effect; PPrel: phosphorylated by; activated by; complex; inhibited by; input; reaction	-	1	FI
JAK2 (FI) STAT3	FI	PPrel: activation, phosphorylation; PPrel: phosphorylation; activate; catalyze; complex; inhibit; input; predicted	-	1	FI
ATP6V0A1 (FI) ATP6V1A	FI	complex	-	1	FI
FBLN5 (FI) MFAP4	FI	input	-	1	FI
FADD (FI) TRAF1	FI	complex; input; reaction	-	1	FI
CD4 (FI) EP300	FI	expression regulated by	<-	1	FI
ATP6V0A1 (FI) ATP6V1B2	FI	complex	-	1	FI
CD3E (FI) CD3EAP	FI	predicted	-	0.665313	FI
BAX (FI) BID	FI	PPrel: activated, indirect effect; activated by; complex; input	<-	1	FI
DAND5 (FI) SMAD4	FI	expression regulates	->	1	FI
CTSB (FI) REN	FI	predicted	-	0.665313	FI
STAT3 (FI) TNF	FI	expression regulates	->	1	FI
DUSP1 (FI) MAPK9	FI	PPrel: inhibition, dephosphorylation; inhibit	-|	1	FI
HLA-DPB1 (FI) HLA-DQA1	FI	catalyzed by; complex; input; predicted	<-	1	FI
FYN (FI) PLCG2	FI	complex; input	-	1	FI
ITGAV (FI) MAPK3	FI	activate	->	1	FI
ETS1 (FI) TFRC	FI	expression regulates	->	1	FI
IDO1 (FI) IFNG	FI	GErel: expression by	<-	1	FI
FYN (FI) ITGAV	FI	catalyzed by; complex; input	<-	1	FI
ETS1 (FI) IL4R	FI	activated by	<-	1	FI
DNAJC3 (FI) RPS17	FI	activate	->	1	FI
B2M (FI) SPI1	FI	expression regulated by	<-	1	FI
C1S (FI) JUN	FI	expression regulated by	<-	1	FI
ACTG1 (FI) CTNNB1	FI	complex	-	1	FI
NOS2 (FI) STAT3	FI	expression regulated by	<-	1	FI
ERBB2 (FI) SYK	FI	predicted	-	0.978316	FI
CTSL1 (FI) DAND5	FI	expression regulated by	<-	1	FI
ATP6V0E1 (FI) ATP6V1E2	FI	complex	-	1	FI
CCR6 (FI) GNB4	FI	complex; input	-	1	FI
PDGFRB (FI) SHC1	FI	PPrel: activation; PPrel: activation, phosphorylation; catalyze; complex; input	->	1	FI
F2 (FI) SP3	FI	expression regulated by	<-	1	FI
HLA-DQA2 (FI) HLA-DRB1	FI	catalyze; complex; input	->	1	FI
IL6ST (FI) SOCS3	FI	PPrel: inhibited by, ubiquinated by; activate; complex; input; reaction	|->	1	FI
MYC (FI) STAT1	FI	GErel: expression by	<-	1	FI
AGT (FI) MYC	FI	expression regulated by	<-	1	FI
ATP6V0D2 (FI) ATP6V1H	FI	complex	-	1	FI
APOA1 (FI) APOE	FI	complex; input	-	1	FI
PLA2G4A (FI) SYK	FI	activated by	<-	1	FI
PSMA1 (FI) TRAF6	FI	predicted	-	0.665313	FI
FYN (FI) ITGB1	FI	catalyzed by	<-	1	FI
TRAF6 (FI) TXN	FI	input	-	1	FI
CXCL1 (FI) CXCR6	FI	PPrel: activation, binding/association	->	1	FI
CCL5 (FI) CREB1	FI	expression regulated by	<-	1	FI
ITGAL (FI) NFKB1	FI	expression regulated by	<-	1	FI
PECAM1 (FI) TFAP2A	FI	expression regulated by	<-	1	FI
ATP6V0C (FI) ATP6V0E1	FI	complex	-	1	FI
PRKCA (FI) YWHAZ	FI	activate	->	1	FI
ITGAV (FI) LAMA5	FI	PPrel: activated by	<-	1	FI
PSMD2 (FI) REL	FI	catalyze	->	1	FI
BTK (FI) TLR4	FI	complex; input	-	1	FI
ACTB (FI) CTNNB1	FI	complex	-	1	FI
ETS1 (FI) LTF	FI	expression regulates	->	1	FI
STAT3 (FI) STAT6	FI	predicted	-	0.978316	FI
IL1RL1 (FI) MYD88	FI	predicted	-	0.999468	FI
COL18A1 (FI) DAND5	FI	expression regulated by	<-	1	FI
PRKCQ (FI) STAT1	FI	catalyzed by	<-	1	FI
HMOX1 (FI) PSMD2	FI	predicted	-	0.665313	FI
CREB1 (FI) NFKB1	FI	expression regulated by	<-	1	FI
IL6ST (FI) OSM	FI	PPrel: activated by	<-	1	FI
DAND5 (FI) IL1B	FI	expression regulates	->	1	FI
HLA-DMB (FI) HLA-DRA	FI	complex; input	-	1	FI
FGF1 (FI) STAT3	FI	predicted	-	0.665313	FI
MYC (FI) STAT3	FI	GErel: expression by; expression regulated by	<-	1	FI
COL1A2 (FI) ITGAV	FI	PPrel: activation; complex; input	->	1	FI
ARID4B (FI) NR3C1	FI	predicted	-	0.578905	FI
JUN (FI) TIMP1	FI	expression regulates	->	1	FI
RAC1 (FI) ROCK2	FI	complex	-	1	FI
EP300 (FI) MNDA	FI	expression regulates	->	1	FI
TNFRSF1A (FI) TXN	FI	activate	->	1	FI
FYN (FI) ITGB2	FI	catalyzed by	<-	1	FI
SHC1 (FI) STAT3	FI	complex; expression regulated by; input	<-	1	FI
MAPK3 (FI) RAC1	FI	PPrel: activated, indirect effect; catalyze	<->	1	FI
ATP6V1C1 (FI) ATP6V1G3	FI	complex	-	1	FI
CALCRL (FI) GNB1	FI	complex; input	-	1	FI
PLAT (FI) TFAP2A	FI	expression regulated by	<-	1	FI
MAP3K5 (FI) TRAF1	FI	complex; input; reaction	-	1	FI
CD163 (FI) DAND5	FI	expression regulated by	<-	1	FI
PIK3CD (FI) PRKCH	FI	catalyze	->	1	FI
ADRBK1 (FI) PDGFRB	FI	predicted	-	0.978316	FI
BIRC5 (FI) TP53	FI	expression regulated by	<-	1	FI
TNF (FI) TNFRSF1B	FI	PPrel: activation; complex; input; predicted	->	1	FI
LCK (FI) TRAF6	FI	PPrel: binding/association	-	1	FI
B2M (FI) SHC1	FI	activate	->	1	FI
CYR61 (FI) ESR1	FI	expression regulated by	<-	1	FI
IL1A (FI) NFKB1	FI	GErel: expression by; activated by	<-	1	FI
IGF1 (FI) MMP2	FI	catalyzed by	<-	1	FI
MAPK1 (FI) PPP2CA	FI	PPrel: inhibited by; catalyzed by	-	1	FI
ANXA1 (FI) NR3C1	FI	activated by	<-	1	FI
ADRBK1 (FI) PIK3CD	FI	predicted	-	0.531193	FI
NFKB1 (FI) SLC11A1	FI	expression regulates	->	1	FI
ESR1 (FI) UBE3A	FI	predicted	-	0.665313	FI
IFNG (FI) IL23R	FI	inhibit	-|	1	FI
MET (FI) TRAF6	FI	PPrel: ubiquinated by	|-	1	FI
CTNNB1 (FI) MMP13	FI	catalyzed by	<-	1	FI
JUN (FI) MMP1	FI	GErel: expression	->	1	FI
NFKB1 (FI) TNFSF10	FI	expression regulates	->	1	FI
DAND5 (FI) FN1	FI	expression regulates	->	1	FI
CALCA (FI) CREB1	FI	expression regulated by	<-	1	FI
JUN (FI) NFIC	FI	activate; expression regulated by	<->	1	FI
PLCG1 (FI) SERPINC1	FI	predicted	-	0.665313	FI
ATP6V0A1 (FI) ATP6V1E1	FI	complex	-	1	FI
GNB4 (FI) PIK3CG	FI	PPrel: activation; complex; input	->	1	FI
CD247 (FI) HLA-DPB1	FI	catalyzed by; complex	<-	1	FI
EGR1 (FI) PECAM1	FI	expression regulates	->	1	FI
CCL4 (FI) CCR6	FI	PPrel: activation, binding/association	->	1	FI
ACTB (FI) PPP2CA	FI	predicted	-	0.798585	FI
JAK2 (FI) MTOR	FI	reaction	-	1	FI
SDC3 (FI) THBS2	FI	PPrel: activated by	<-	1	FI
STAT3 (FI) TNFRSF1A	FI	expression regulates	->	1	FI
IL1A (FI) MAPK3	FI	GErel: expression, indirect effect	<-	1	FI
ATP6V0C (FI) ATP6V0D1	FI	complex	-	1	FI
CCL2 (FI) NFKB1	FI	expression regulated by	<-	1	FI
CBLB (FI) TRAF2	FI	complex; input	-	1	FI
HDAC1 (FI) NFKBIA	FI	complex; input	-	1	FI
EP300 (FI) TLR7	FI	expression regulates	->	1	FI
JUN (FI) TCIRG1	FI	expression regulates	->	1	FI
EP300 (FI) ETS2	FI	predicted	-	0.665313	FI
PTPN6 (FI) PTPRC	FI	predicted	-	0.998907	FI
CCL3L1 (FI) CCR3	FI	PPrel: activation, binding/association	->	1	FI
MAPK1 (FI) PTPN6	FI	PPrel: inhibited by, dephosphorylation; interaction	|-	1	FI
DAND5 (FI) VEGFB	FI	expression regulates	->	1	FI
FGF2 (FI) UBC	FI	catalyze; complex	->	1	FI
CD38 (FI) CD4	FI	predicted	-	0.665313	FI
FN1 (FI) HRAS	FI	catalyze	->	1	FI
DUSP1 (FI) JUN	FI	expression regulated by	<-	1	FI
HLA-DOA (FI) HLA-DRB1	FI	complex; input; predicted	-	1	FI
AGTR1 (FI) JAK2	FI	predicted	-	0.98807	FI
JUN (FI) SPP1	FI	expression regulates	->	1	FI
IGF1R (FI) VEGFC	FI	PPrel: activated by	<-	1	FI
ATP6V1C1 (FI) ATP6V1E2	FI	complex	-	1	FI
ITGB2 (FI) VCAM1	FI	complex; input	-	1	FI
HNRNPA2B1 (FI) SNRPD1	FI	complex; input	-	1	FI
CTGF (FI) TGFB2	FI	predicted	-	0.665313	FI
FADD (FI) TNFRSF10D	FI	activate	->	1	FI
CCL13 (FI) CCR3	FI	PPrel: activation; PPrel: activation, binding/association	->	1	FI
CD36 (FI) COL1A2	FI	complex; input	-	1	FI
ITGAV (FI) THBS2	FI	PPrel: activated by	<-	1	FI
MAPK3 (FI) TRAF6	FI	PPrel: activated, indirect effect; PPrel: activated, phosphorylation, indirect effect	<-	1	FI
ICAM1 (FI) RHOA	FI	PPrel: indirect effect	-	1	FI
IKBKG (FI) TRAF6	FI	PPrel: activated, indirect effect; PPrel: activated, ubiquination; activated by; catalyzed by; complex; input	<-	1	FI
PIK3CD (FI) TRAF1	FI	PPrel: activated, indirect effect	<-	1	FI
EEF1A2 (FI) RAN	FI	PPrel: binding/association	-	1	FI
TNFRSF10B (FI) TNFRSF1A	FI	predicted	-	0.978316	FI
CXCL9 (FI) CXCR3	FI	PPrel: activation; PPrel: activation, binding/association; complex; input	->	1	FI
EP300 (FI) RYR1	FI	expression regulates	->	1	FI
DAND5 (FI) VEGFA	FI	expression regulates	->	1	FI
FGF2 (FI) PDGFRB	FI	PPrel: activation	->	1	FI
ATP6V0D1 (FI) ATP6V0D2	FI	complex	-	1	FI
HLA-DMA (FI) HLA-DOA	FI	complex; predicted	-	1	FI
CCL20 (FI) DAND5	FI	expression regulated by	<-	1	FI
MYD88 (FI) TLR8	FI	PPrel: binding/association; complex; input	-	1	FI
HOXD9 (FI) SUZ12	FI	expression regulated by	<-	1	FI
HTRA1 (FI) TGFB3	FI	predicted	-	0.531193	FI
FASLG (FI) TRAF2	FI	reaction	-	1	FI
C3 (FI) PLG	FI	PPrel: indirect effect; PPrel: inhibited by	|-	1	FI
ANGPT1 (FI) NFKB1	FI	activate	->	1	FI
EP300 (FI) VTN	FI	expression regulates	->	1	FI
CBLB (FI) TRIM21	FI	catalyzed by	<-	1	FI
HLA-DPA1 (FI) LCK	FI	catalyzed by; complex	<-	1	FI
BLK (FI) CTLA4	FI	predicted	-	0.531193	FI
ICAM1 (FI) STAT3	FI	expression regulated by	<-	1	FI
SUMO1 (FI) TNFRSF1A	FI	predicted	-	0.665313	FI
PIK3CD (FI) VCAM1	FI	PPrel: indirect effect	-	1	FI
HMGB1 (FI) NFKB1	FI	activate	->	1	FI
ATP6V1C1 (FI) ATP6V1G1	FI	complex	-	1	FI
NFKB1 (FI) UBE2I	FI	predicted	-	0.971826	FI
MAPK3 (FI) ROCK2	FI	PPrel: inhibition, phosphorylation	-|	1	FI
DAND5 (FI) SMAD3	FI	expression regulates	->	1	FI
ALDOA (FI) KCNMA1	FI	predicted	-	0.531193	FI
DKK1 (FI) SFRP1	FI	predicted	-	0.531193	FI
LTB (FI) NFKB1	FI	expression regulated by	<-	1	FI
NFKB1 (FI) NOTCH1	FI	predicted	-	0.978316	FI
CD2 (FI) FYN	FI	predicted	-	0.975761	FI
PDGFRB (FI) RAC1	FI	activate; activated by	<->	1	FI
MAPK3 (FI) PLA2G4A	FI	PPrel: activation; PPrel: phosphorylation; catalyze	->	1	FI
KNG1 (FI) THBS1	FI	predicted	-	0.665313	FI
PSMA1 (FI) VIM	FI	predicted	-	0.665313	FI
JUN (FI) VEGFC	FI	GErel: expression	->	1	FI
GNG2 (FI) HRAS	FI	activate	->	1	FI
HOXD9 (FI) JUN	FI	predicted	-	0.531193	FI
MTOR (FI) STAT3	FI	activate	->	1	FI
ATP6V0A2 (FI) ATP6V0E2	FI	complex	-	1	FI
ATP6V0E2 (FI) ATP6V1G2	FI	complex	-	1	FI
TP53 (FI) TRAF6	FI	activated by	<-	1	FI
ATP6V0A2 (FI) ATP6V1B2	FI	complex	-	1	FI
ITGB2 (FI) VEGFB	FI	predicted	-	0.531193	FI
C5 (FI) C5AR1	FI	PPrel: activation; complex; input	->	1	FI
BLK (FI) STAT3	FI	activate	->	1	FI
MAPK14 (FI) STAT4	FI	activate	->	1	FI
CCL4 (FI) NFKB1	FI	GErel: expression by; PPrel: expressed by; expression regulated by	<-	1	FI
HLA-DPA1 (FI) HLA-DPB1	FI	catalyzed by; complex; input; predicted	<-	1	FI
IGF1 (FI) PDGFRB	FI	PPrel: activation; interaction	->	1	FI
GNG2 (FI) POMC	FI	catalyzed by; complex; input	<-	1	FI
ATP6V0D1 (FI) ATP6V1A	FI	complex	-	1	FI
CD247 (FI) IL2	FI	activate	->	1	FI
TLR2 (FI) TRAF6	FI	complex; input	-	1	FI
HLA-DQA1 (FI) HLA-DQA2	FI	catalyzed by; input	<-	1	FI
STAT1 (FI) TP53	FI	expression regulates	->	1	FI
ACTG1 (FI) CAV1	FI	predicted	-	0.531193	FI
ATP6V0D2 (FI) ATP6V1E2	FI	complex	-	1	FI
GNG2 (FI) VIP	FI	complex; input	-	1	FI
PLCG1 (FI) SRC	FI	activated by; complex; input; reaction	<-	1	FI
HRAS (FI) LAT	FI	catalyzed by	<-	1	FI
ITGB2 (FI) LTB	FI	predicted	-	0.958239	FI
IGF1R (FI) MAPK3	FI	activate	->	1	FI
EP300 (FI) IKBKB	FI	predicted	-	0.531193	FI
EP300 (FI) SRC	FI	expression regulates; predicted	->	1	FI
FOS (FI) TIMP1	FI	expression regulates	->	1	FI
MAGOH (FI) RPL7	FI	complex	-	1	FI
CTNNB1 (FI) EXOC4	FI	activate	->	1	FI
HLA-DQA2 (FI) HLA-DQB1	FI	catalyze; complex; input; predicted	->	1	FI
IL1A (FI) SHC1	FI	catalyze	->	1	FI
APOE (FI) EP300	FI	expression regulated by	<-	1	FI
CDK6 (FI) EP300	FI	expression regulated by	<-	1	FI
FYN (FI) GRB2	FI	catalyze; complex; input; predicted	->	1	FI
COL1A1 (FI) FLNA	FI	complex; input	-	1	FI
FGFR1 (FI) PRKCA	FI	catalyze	->	1	FI
SP3 (FI) STAT3	FI	predicted	-	0.531193	FI
MMP2 (FI) TFAP2A	FI	expression regulated by	<-	1	FI
IKBKG (FI) NFKBIA	FI	PPrel: activation, phosphorylation; PPrel: phosphorylation; activate; catalyze	->	1	FI
FAS (FI) NFKB1	FI	expression regulated by	<-	1	FI
FOS (FI) HDAC1	FI	GErel: repressed by; activate	|->	1	FI
GRB2 (FI) NFKB1	FI	predicted	-	0.94947	FI
FYN (FI) PIK3CG	FI	PPrel: activation; PPrel: activation, indirect effect; interaction	->	1	FI
HMOX1 (FI) NFKB1	FI	expression regulated by	<-	1	FI
LCK (FI) NFKB1	FI	activate	->	1	FI
EP300 (FI) JUN	FI	complex; input; reaction	-	1	FI
EP300 (FI) NR3C1	FI	complex; inhibited by; input; reaction	|-	1	FI
TNFRSF1A (FI) TRAF2	FI	PPrel: activation; PPrel: binding/association; activate; complex; input; reaction	->	1	FI
HSPD1 (FI) UBC	FI	predicted	-	0.966192	FI
IL20RA (FI) SHC1	FI	catalyze	->	1	FI
UBC (FI) VIM	FI	predicted	-	0.958239	FI
CCL21 (FI) CCR3	FI	PPrel: activation, binding/association	->	1	FI
FYN (FI) PIK3CD	FI	PPrel: activation; PPrel: activation, indirect effect; complex; input; interaction	->	1	FI
FTL (FI) HSPA8	FI	predicted	-	0.98807	FI
IKBKE (FI) TRAF1	FI	predicted	-	0.531193	FI
HMOX1 (FI) TFAP2A	FI	expression regulated by	<-	1	FI
HRAS (FI) IGF1	FI	activated by	<-	1	FI
CCR5 (FI) CD4	FI	complex; input	-	1	FI
CSF1R (FI) GRB2	FI	PPrel: activation, indirect effect	->	1	FI
KLRD1 (FI) TYROBP	FI	PPrel: binding/association; complex; input	-	1	FI
CTNNB1 (FI) MET	FI	PPrel: inhibited by, phosphorylated by; activated by; complex; inhibite; input	-|	1	FI
PLCG2 (FI) PRKCQ	FI	catalyze	->	1	FI
MAPK3 (FI) ROCK1	FI	PPrel: inhibition, phosphorylation	-|	1	FI
IL2RA (FI) NFKB1	FI	expression regulated by	<-	1	FI
IL5 (FI) PIK3CD	FI	complex; input	-	1	FI
NFKBIA (FI) PSMA1	FI	catalyzed by	<-	1	FI
JUN (FI) MAPK14	FI	PPrel: activated by; PPrel: activated by, phosphorylation; PPrel: activated, indirect effect; activated by; catalyzed by	<-	1	FI
FLT1 (FI) PLCG1	FI	activate	->	1	FI
NFKB1 (FI) PSMD2	FI	catalyzed by	<-	1	FI
MAPK8 (FI) PRKCH	FI	inhibited by	|-	1	FI
FOS (FI) TNFSF11	FI	reaction	-	1	FI
EP300 (FI) RAMP2	FI	expression regulates	->	1	FI
ETS2 (FI) JUN	FI	complex; expression regulated by; expression regulates; input	<->	1	FI
IL15 (FI) IL4R	FI	complex; input	-	1	FI
PRKCA (FI) STAT1	FI	catalyzed by	<-	1	FI
IL6R (FI) STAT1	FI	activate; complex; inhibit; input	-	1	FI
NCBP2 (FI) SNRPA	FI	complex; input	-	1	FI
DAND5 (FI) MYC	FI	expression regulates	->	1	FI
HLA-DRB4 (FI) SH3GL2	FI	complex; input	-	1	FI
ADRBK1 (FI) CXCR2	FI	PPrel: phosphorylation	->	1	FI
ATP6V0A4 (FI) ATP6V0D1	FI	complex	-	1	FI
CXCL5 (FI) TFAP2A	FI	expression regulated by	<-	1	FI
CD4 (FI) CREB1	FI	expression regulated by	<-	1	FI
FLT1 (FI) VEGFB	FI	PCrel: activated by; PPrel: activated by; complex; input	<-	1	FI
EGR1 (FI) TGFBR2	FI	expression regulates	->	1	FI
CTNNB1 (FI) EGF	FI	activated by; inhibite	<-|	1	FI
ATP6V0B (FI) ATP6V1G1	FI	complex	-	1	FI
ATP6V1C1 (FI) ATP6V1D	FI	complex	-	1	FI
IKBKB (FI) TRAF6	FI	PPrel: activated, indirect effect; PPrel: activated, ubiquination; activated by; catalyzed by; complex; input	<-	1	FI
IL1A (FI) IL7	FI	complex; input	-	1	FI
MCL1 (FI) STAT3	FI	expression regulated by	<-	1	FI
IGF1R (FI) VEGFB	FI	PPrel: activated by	<-	1	FI
IRAK1 (FI) NFKBIA	FI	catalyze	->	1	FI
CTSD (FI) IGHG3	FI	complex	-	1	FI
CREB1 (FI) EP300	FI	PPrel: inhibition; complex; input; interaction; reaction	-|	1	FI
CCL4 (FI) IRF5	FI	PPrel	-	1	FI
CD28 (FI) CD86	FI	PCrel: activated by; PPrel: activated binding/association; PPrel: activated by; complex; input	<-	1	FI
IL21 (FI) PIK3CA	FI	catalyze	->	1	FI
STAT3 (FI) TNIP1	FI	expression regulates	->	1	FI
HLA-C (FI) HLA-DQB1	FI	predicted	-	0.965326	FI
IKBKB (FI) TIRAP	FI	activated by	<-	1	FI
IRAK1 (FI) MYD88	FI	PPrel: activated by; activated by; complex; input	<-	1	FI
CD3E (FI) PTPN6	FI	activate; activated by; catalyzed by	<->	1	FI
ACTB (FI) GRB2	FI	complex; input	-	1	FI
NFKB1 (FI) PSMA1	FI	catalyzed by	<-	1	FI
CTNNB1 (FI) PSMD2	FI	catalyzed by	<-	1	FI
F2R (FI) MAPK3	FI	complex; input	-	1	FI
ITGB2 (FI) NFKB1	FI	activate	->	1	FI
CREB1 (FI) SLC19A1	FI	expression regulates	->	1	FI
IL20RA (FI) SOCS3	FI	PPrel: inhibited by, ubiquinated by	|-	1	FI
ETS1 (FI) VCAM1	FI	expression regulates	->	1	FI
FYN (FI) PRKCQ	FI	predicted	-	0.978316	FI
HLA-DPB1 (FI) HLA-DQA2	FI	catalyzed by; complex; input; predicted	<-	1	FI
FOS (FI) STAT3	FI	expression regulated by; predicted; reaction	<-	1	FI
ATP6V0A1 (FI) ATP6V1G3	FI	complex	-	1	FI
JAG1 (FI) NOTCH4	FI	PPrel: inhibition; complex; input	-|	1	FI
IL23R (FI) NFKB1	FI	activate; expression regulated by	<->	1	FI
MMP13 (FI) NFKB1	FI	expression regulated by	<-	1	FI
IL1B (FI) SPI1	FI	expression regulated by	<-	1	FI
MMP1 (FI) MMP2	FI	catalyze; catalyzed by	<->	1	FI
ERBB2 (FI) VAV1	FI	predicted	-	0.978316	FI
IKBKG (FI) PRKCH	FI	predicted	-	0.531193	FI
CXCL11 (FI) CXCR5	FI	PPrel: activation, binding/association	->	1	FI
ATP6V0B (FI) ATP6V0D1	FI	complex	-	1	FI
EP300 (FI) VDR	FI	activate	->	1	FI
FADD (FI) MAPK3	FI	inhibited by	|-	1	FI
JUN (FI) PENK	FI	expression regulates	->	1	FI
CXCL1 (FI) NFKB1	FI	GErel: expression by; expression regulated by	<-	1	FI
DAND5 (FI) HMOX1	FI	expression regulates	->	1	FI
B2M (FI) KIR2DL3	FI	complex; input	-	1	FI
FN1 (FI) PLAU	FI	complex; input	-	1	FI
ETS1 (FI) IL2	FI	expression regulates	->	1	FI
FN1 (FI) ITGAV	FI	PPrel: activation; complex; input; reaction	->	1	FI
COL18A1 (FI) ITGB1	FI	complex; input	-	1	FI
EGR1 (FI) IL1A	FI	expression regulates	->	1	FI
SDC3 (FI) TNXB	FI	PPrel: activated by	<-	1	FI
EP300 (FI) SMAD4	FI	PPrel: activated by; activate; complex; input	<->	1	FI
CEBPB (FI) IL6	FI	expression regulates	->	1	FI
NTN1 (FI) RAC1	FI	activate; catalyze; complex	->	1	FI
HPSE (FI) SDC3	FI	catalyze	->	1	FI
EGFR (FI) STAT3	FI	activate; complex; input	->	1	FI
MMP2 (FI) SRC	FI	activated by	<-	1	FI
PRKCA (FI) SPHK2	FI	PPrel: activation, phosphorylation	->	1	FI
IKBKG (FI) REL	FI	catalyze	->	1	FI
ATP6V0E2 (FI) ATP6V1E2	FI	complex	-	1	FI
ATP6V0A1 (FI) ATP6V1C2	FI	complex	-	1	FI
IL5 (FI) SHC1	FI	complex; input	-	1	FI
COL1A1 (FI) DAND5	FI	expression regulated by	<-	1	FI
JUN (FI) PDGFRB	FI	expression regulates	->	1	FI
CD14 (FI) TLR9	FI	predicted	-	0.96257	FI
SHC1 (FI) VEGFC	FI	activated by; reaction	<-	1	FI
IKBKG (FI) PRKCA	FI	activated by; complex; input; reaction	<-	1	FI
EP300 (FI) RORA	FI	complex; input	-	1	FI
HGF (FI) SH3GL2	FI	activated by	<-	1	FI
HLA-DMA (FI) HLA-DOB	FI	complex	-	1	FI
COL1A2 (FI) FOS	FI	expression regulated by	<-	1	FI
MCL1 (FI) UBC	FI	predicted	-	0.665313	FI
AGT (FI) DAND5	FI	expression regulated by	<-	1	FI
SRC (FI) UBC	FI	predicted	-	0.665313	FI
GNG2 (FI) PTGER2	FI	complex; input	-	1	FI
AKT1 (FI) CTNNB1	FI	activate	->	1	FI
CD14 (FI) TLR7	FI	predicted	-	0.96257	FI
MAPK3 (FI) PDGFRB	FI	reaction	-	1	FI
CREB1 (FI) TNF	FI	expression regulates	->	1	FI
CD48 (FI) FYN	FI	predicted	-	0.975761	FI
EGR1 (FI) FGF2	FI	expression regulates	->	1	FI
LILRB2 (FI) SRC	FI	predicted	-	0.531193	FI
ESR1 (FI) NFIC	FI	activate	->	1	FI
ATP6V1C2 (FI) ATP6V1G3	FI	complex	-	1	FI
IL6R (FI) MAP2K6	FI	activate	->	1	FI
HSF1 (FI) PRKDC	FI	predicted	-	0.665313	FI
AGT (FI) GNB1	FI	complex; input	-	1	FI
DAND5 (FI) KIT	FI	expression regulates	->	1	FI
ETS1 (FI) NELL1	FI	expression regulates	->	1	FI
FADD (FI) MYD88	FI	PPrel: activated by	<-	1	FI
EGR1 (FI) ETS2	FI	expression regulated by	<-	1	FI
EP300 (FI) PCK2	FI	expression regulates	->	1	FI
FGF8 (FI) PLCG1	FI	complex; input	-	1	FI
CENPE (FI) PPP2CA	FI	complex	-	1	FI
MAPK1 (FI) TNFSF10	FI	activated by; inhibit	<-|	1	FI
BMPR1A (FI) TGFB3	FI	complex; input; predicted; reaction	-	1	FI
ATP6V0A2 (FI) ATP6V1H	FI	complex	-	1	FI
CTNNB1 (FI) WNT1	FI	catalyzed by; predicted	<-	1	FI
COL1A2 (FI) FYN	FI	catalyze; complex; input	->	1	FI
HLA-DMA (FI) HLA-DQB1	FI	complex; input	-	1	FI
STAT1 (FI) TRIM21	FI	expression regulates	->	1	FI
CCL21 (FI) GNB1	FI	complex; input	-	1	FI
CTSL1 (FI) IGLV7-43	FI	complex	-	1	FI
GRB2 (FI) STAT6	FI	complex; input	-	1	FI
SRC (FI) TRAF6	FI	predicted	-	0.98807	FI
HLA-DPA1 (FI) HLA-DRB4	FI	catalyzed by; complex; input	<-	1	FI
S100A9 (FI) STAT3	FI	expression regulated by	<-	1	FI
HRAS (FI) PRKCQ	FI	activated by	<-	1	FI
BTK (FI) GRB2	FI	catalyze; catalyzed by; complex; input; reaction	<->	1	FI
PIK3CD (FI) RAC1	FI	PPrel: activated by; PPrel: activation; PPrel: compound, activation; PPrel: indirect effect	<->	1	FI
EP300 (FI) NOTCH1	FI	complex; input	-	1	FI
ATP6V0A4 (FI) ATP6V1D	FI	complex	-	1	FI
ABCB1 (FI) JUN	FI	expression regulated by	<-	1	FI
SYK (FI) UBC	FI	predicted	-	0.665313	FI
HGF (FI) PIK3CA	FI	activate	->	1	FI
CHI3L1 (FI) SPI1	FI	expression regulated by	<-	1	FI
FAS (FI) SYK	FI	complex; input	-	1	FI
ATP6V1B1 (FI) ATP6V1G3	FI	complex	-	1	FI
FGF1 (FI) SHC1	FI	complex; input	-	1	FI
BSG (FI) ITGB1	FI	complex; input	-	1	FI
CREB1 (FI) SMAD3	FI	reaction	-	1	FI
EP300 (FI) MAP3K5	FI	predicted	-	0.665313	FI
ICAM1 (FI) NFKB1	FI	expression regulated by	<-	1	FI
DAND5 (FI) IGF1R	FI	expression regulates	->	1	FI
COL1A2 (FI) FN1	FI	complex	-	1	FI
ITGAV (FI) SYK	FI	activate; reaction	->	1	FI
BAX (FI) EP300	FI	expression regulated by	<-	1	FI
PRTN3 (FI) SPI1	FI	expression regulated by	<-	1	FI
SRC (FI) SYK	FI	PPrel: activation; complex; input	->	1	FI
EGF (FI) MET	FI	PPrel: activation	->	1	FI
EP300 (FI) TNFRSF1A	FI	expression regulates; reaction	->	1	FI
EP300 (FI) TGFB1	FI	inhibited by	|-	1	FI
ATP6V0A4 (FI) ATP6V0E1	FI	complex	-	1	FI
MAPK8 (FI) TNFSF11	FI	predicted	-	0.665313	FI
CD14 (FI) SPI1	FI	GErel: expression by	<-	1	FI
NFKB1 (FI) PPP2CA	FI	PPrel: activation	->	1	FI
IKBKB (FI) TGFBR1	FI	predicted	-	0.978316	FI
NFKB1 (FI) TNF	FI	GErel: expression; PPrel: expression; activated by; expression regulates; reaction	<->	1	FI
CXCL10 (FI) DPP4	FI	predicted	-	0.665313	FI
C1R (FI) SERPING1	FI	PPrel: inhibited by	|-	1	FI
IGF1R (FI) STAT1	FI	activate	->	1	FI
EP300 (FI) TNFSF11	FI	expression regulates	->	1	FI
MAPK3 (FI) NFKB1	FI	PPrel: activation, indirect effect; activate	->	1	FI
PRKCH (FI) STAT3	FI	catalyzed by	<-	1	FI
IGHG4 (FI) STX7	FI	complex	-	1	FI
ATP6V0A1 (FI) ATP6V1F	FI	complex	-	1	FI
ABCB1 (FI) DAND5	FI	expression regulated by	<-	1	FI
DLG1 (FI) GNB1	FI	predicted	-	0.531193	FI
SFRP1 (FI) WNT1	FI	PPrel: inhibition; inhibite	-|	1	FI
DDX58 (FI) UBC	FI	predicted	-	0.665313	FI
MAPK14 (FI) PPP2CA	FI	PPrel: activation, indirect effect	->	1	FI
TGFBR1 (FI) TGFBR2	FI	PPrel: binding/association; catalyzed by; complex; inhibit; input; predicted; reaction	<-|	1	FI
ATP6V0E2 (FI) ATP6V1F	FI	complex	-	1	FI
HSPD1 (FI) STAT3	FI	expression regulated by	<-	1	FI
CYP1A1 (FI) SP3	FI	expression regulated by	<-	1	FI
ATP6V0D2 (FI) ATP6V1B1	FI	complex	-	1	FI
SYK (FI) VAV1	FI	PPrel: activation, indirect effect; PPrel: activation, phosphorylation; activate; catalyze; complex; input; reaction	->	1	FI
JUN (FI) REL	FI	expression regulated by	<-	1	FI
CXCR3 (FI) GNG2	FI	activate; complex; input	->	1	FI
CTNNB1 (FI) MMP3	FI	activated by	<-	1	FI
HLA-B (FI) MAPK1	FI	predicted	-	0.665313	FI
JAK2 (FI) NOS2	FI	activated by	<-	1	FI
CTNNB1 (FI) IGF1	FI	inhibite	-|	1	FI
B2M (FI) MAPK8	FI	reaction	-	1	FI
EP300 (FI) IL1A	FI	expression regulates	->	1	FI
[truncated: 1,184 more rows]

## Sheet: RA_PathwayinCluster
ClusterModule	GeneSet	RatioOfProteinInGeneSet	NumberOfProteinInGeneSet	ProteinFromModule	P-value	FDR	Nodes
0	Rheumatoid arthritis(K)	0.01	92	12	0	<1.00e-03	PGF,TGFB3,MMP3,MMP1,VEGFB,JUN,CTSL1,FOS,LTB,CTSK,TCIRG1,FLT1
0	HIF-1-alpha transcription factor network(N)	0.0071	66	10	0	<5.00e-04	HIF1A,JUN,ALDOA,ABCB1,FURIN,FOS,HMOX1,ENO1,TFRC,PGK1
0	Alzheimer disease-presenilin pathway(P)	0.012	111	12	0	<3.33e-04	MMP8,MMP7,MMP2,MMP1,WNT1,FURIN,NOTCH4,MMP28,MMP19,MMP14,MMP13,MMP12
0	Extracellular matrix organization(R)	0.0183	169	14	0	<2.50e-04	GDF5,MMP8,TGFB3,MMP7,MMP3,MMP2,MMP1,CTSL1,TIMP1,FURIN,MMP14,MMP13,MMP12,ACAN
0	AP-1 transcription factor network(N)	0.0075	69	9	0	<2.00e-04	MMP1,HIF1A,JUN,TIMP1,PENK,PLAU,FOS,EGR1,IL5
0	VEGF and VEGFR signaling network(N)	0.0011	10	5	0	<1.67e-04	PGF,VEGFB,VEGFC,NRP1,FLT1
0	Signaling by VEGF(R)	0.0012	11	5	0	<1.43e-04	PGF,VEGFB,VEGFC,NRP1,FLT1
0	Cytokine-cytokine receptor interaction(K)	0.0287	265	13	0	0.00025	GDF5,TGFB3,TNFSF14,VEGFB,VEGFC,TGFBR1,TGFBR2,TNFRSF11B,LTB,INHBA,IL3,IL5,FLT1
0	Bladder cancer(K)	0.0045	42	6	0	0.000333	PGF,MMP2,MMP1,VEGFB,VEGFC,THBS1
0	Presenilin action in Notch and Wnt signaling(N)	0.0049	45	6	0	0.0003	WNT1,DLL1,JUN,WIF1,FOS,DKK1
0	VEGFR1 specific signals(N)	0.0029	27	5	0	0.000273	PGF,VEGFB,HIF1A,NRP1,FLT1
0	Osteopontin-mediated events(N)	0.0031	29	5	0	0.000333	MMP2,JUN,SPP1,PLAU,FOS
0	Validated transcriptional targets of AP1 family members Fra1 and Fra2(N)	0.004	37	5	0	0.00131	MMP2,MMP1,JUN,PLAU,HMOX1
0	Beta3 integrin cell surface interactions(N)	0.0047	43	5	0.0001	0.00314	SPP1,TGFBR2,PLAU,THBS1,PECAM1
0	Renal cell carcinoma(K)	0.0076	70	6	0.0001	0.00275	PGF,TGFB3,VEGFB,VEGFC,HIF1A,JUN
0	Pancreatic cancer(K)	0.0076	70	6	0.0001	0.00275	PGF,TGFB3,VEGFB,VEGFC,TGFBR1,TGFBR2
0	Transcriptional misregulation in cancer(K)	0.0194	179	9	0.0001	0.00282	MMP3,DDIT3,PLAT,TGFBR2,PLAU,GZMB,IL3,FLT1,PBX1
0	Calcineurin-regulated NFAT-dependent transcription in lymphocytes(N)	0.005	46	5	0.0001	0.003	JUN,FOS,EGR1,IL3,IL5
0	Signaling by NOTCH(R)	0.0117	108	7	0.0002	0.00332	JAG1,DLL1,HIF1A,JUN,B4GALT1,FURIN,NOTCH4
0	Pathways in cancer(K)	0.0352	325	12	0.0002	0.00325	PGF,TGFB3,MMP2,MMP1,WNT1,VEGFB,VEGFC,HIF1A,JUN,TGFBR1,TGFBR2,FOS
0	Glucocorticoid receptor regulatory network(N)	0.0083	77	6	0.0002	0.00338	MMP1,JUN,FOS,EGR1,IL5,PBX1
0	ALK1 signaling events(N)	0.0028	26	4	0.0002	0.00327	TGFB3,TGFBR1,TGFBR2,INHBA
0	TGF-beta signaling pathway(P)	0.0087	80	6	0.0002	0.00374	GDF5,TGFB3,JUN,TGFBR1,TGFBR2,INHBA
0	Notch signaling pathway(N)	0.0056	52	5	0.0002	0.00383	JAG1,DLL1,FURIN,NOTCH4,ENO1
0	TGF-beta signaling pathway(K)	0.0091	84	6	0.0003	0.00428	GDF5,TGFB3,TGFBR1,TGFBR2,INHBA,THBS1
0	ATF-2 transcription factor network(N)	0.0063	58	5	0.0004	0.00562	MMP2,DDIT3,JUN,PLAU,FOS
0	Alpha4 beta1 integrin signaling events(N)	0.0036	33	4	0.0004	0.00604	MDK,SPP1,VCAM1,THBS1
0	HTLV-I infection(K)	0.0285	263	10	0.0005	0.00639	TGFB3,WNT1,JUN,TGFBR1,TGFBR2,ETS2,NRP1,FOS,EGR1,VCAM1
0	Colorectal cancer(K)	0.0067	62	5	0.0005	0.0071	TGFB3,JUN,TGFBR1,TGFBR2,FOS
0	Metabolism of carbohydrates(R)	0.0241	223	9	0.0006	0.00767	MDH1,ALDOA,B4GALT1,GPC4,HPSE,FMOD,ACAN,ENO1,PGK1
0	Angiogenesis(P)	0.0071	66	5	0.0007	0.00838	JAG1,WNT1,HIF1A,JUN,FOS
0	Beta1 integrin cell surface interactions(N)	0.0071	66	5	0.0007	0.00838	MDK,SPP1,PLAU,VCAM1,THBS1
0	Syndecan-1-mediated signaling events(N)	0.0018	17	3	0.0008	0.00941	MMP7,MMP1,HPSE
0	Beta5 beta6 beta7 and beta8 integrin cell surface interactions(N)	0.0018	17	3	0.0008	0.00941	TGFBR1,PLAU,VCAM1
1	Cytokine-cytokine receptor interaction(K)	0.0287	265	20	0	<1.00e-03	TGFB2,EGFR,CCR6,CCR3,CCR2,VEGFA,CCL3,CCL5,CCL4,CSF1R,KDR,BMP7,CCL3L1,PRL,CCL26,CCL20,CCL21,CCL19,CCL18,CCL13
1	Chemokine signaling pathway(K)	0.0205	189	17	0	<5.00e-04	PIK3CG,MAPK1,CCR6,CCR3,CCR2,CCL3,CCL5,CCL4,AKT1,CCL3L1,PRKCD,CCL26,CCL20,CCL21,CCL19,CCL18,CCL13
1	Toll-like receptor signaling pathway(K)	0.011	102	13	0	<3.33e-04	TLR2,TLR4,TLR7,TLR9,PIK3CG,MAPK1,CCL3,CCL5,CCL4,AKT1,IRF5,MAPK14,CD14
1	Chagas disease (American trypanosomiasis)(K)	0.0113	104	12	0	<2.50e-04	TLR2,TLR4,TGFB2,TLR9,PIK3CG,MAPK1,CCL3,CCL5,AKT1,CCL3L1,NOS2,MAPK14
1	Tuberculosis(K)	0.0195	180	14	0	<2.00e-04	TLR2,TLR4,TGFB2,TLR9,MAPK1,CD74,VDR,CLEC7A,AKT1,NOS2,CREB1,BAX,MAPK14,CD14
1	GPCR ligand binding(R)	0.0446	412	20	0	<1.67e-04	AGTR1,CCR6,CCR3,CCR2,CCL3,CCL5,CCL4,ADCYAP1,CD55,CD97,CCL3L1,CALCRL,ADRB2,CALCA,CCL20,CCL21,AGT,ANXA1,CCL19,CRH
1	NF-kappa B signaling pathway(K)	0.01	92	10	0	<1.43e-04	TLR4,BTK,CCL4,ATM,PARP1,LCK,CCL21,CCL19,CCL13,CD14
1	Pancreatic cancer(K)	0.0076	70	9	0	<1.25e-04	TGFB2,CDKN2A,EGFR,PIK3CG,MAPK1,VEGFA,AKT1,TP53,CDK6
1	Pathways in cancer(K)	0.0352	325	17	0	<1.11e-04	TGFB2,CDKN2A,EGFR,PIK3CG,MAPK1,VEGFA,ITGB1,CSF1R,CBLB,MTOR,PPARG,AKT1,NOS2,TP53,CDK6,BIRC5,BAX
1	IL12-mediated signaling events(N)	0.0065	60	8	0	0.0001	CCL3,CCL4,MTOR,NOS2,LCK,STAT6,STAT4,MAPK14
1	Glioma(K)	0.007	65	8	0	0.000182	CDKN2A,EGFR,PIK3CG,MAPK1,MTOR,AKT1,TP53,CDK6
1	Rheumatoid arthritis(K)	0.01	92	9	0	0.000167	TLR2,TLR4,TGFB2,VEGFA,CCL3,CCL5,CCL3L1,ANGPT1,CCL20
1	Toll Receptor Cascades(R)	0.013	120	10	0	0.000154	TLR2,TLR4,TLR7,BTK,TLR9,MAPK1,SIGIRR,CREB1,MAPK14,CD14
1	Chronic myeloid leukemia(K)	0.0079	73	8	0	0.000143	TGFB2,CDKN2A,PIK3CG,MAPK1,CBLB,AKT1,TP53,CDK6
1	Osteoclast differentiation(K)	0.0143	132	10	0	0.000133	TGFB2,BTK,PIK3CG,MAPK1,CSF1R,PPARG,AKT1,LCK,CREB1,MAPK14
1	Glucocorticoid receptor regulatory network(N)	0.0083	77	8	0	0.000125	MAPK1,AKT1,PRL,TP53,NR3C1,CREB1,BAX,MAPK14
1	Non-small cell lung cancer(K)	0.0058	54	7	0	0.000118	CDKN2A,EGFR,PIK3CG,MAPK1,AKT1,TP53,CDK6
1	Measles(K)	0.0146	135	10	0	0.000111	TLR2,TLR4,TLR7,TLR9,PIK3CG,CBLB,BBC3,AKT1,TP53,CDK6
1	Signaling events mediated by TCPTP(N)	0.0038	35	6	0	0.000105	EGFR,VEGFA,ITGB1,CSF1R,KDR,STAT6
1	Natural killer cell mediated cytotoxicity(K)	0.0149	138	10	0	0.0001	KLRC2,MICA,KLRD1,PIK3CG,HLA-B,MAPK1,KLRC1,KLRK1,LCK,PRF1
1	EGF receptor signaling pathway(P)	0.0089	82	8	0	9.52e-05	EGFR,PIK3CG,MAPK1,CBLB,AKT1,STAT6,STAT4,MAPK14
1	Salmonella infection(K)	0.0093	86	8	0	0.000136	TLR4,MAPK1,CCL3,CCL4,CCL3L1,NOS2,MAPK14,CD14
1	Colorectal cancer(K)	0.0067	62	7	0	0.00013	TGFB2,PIK3CG,MAPK1,AKT1,TP53,BIRC5,BAX
1	Hematopoietic cell lineage(K)	0.0096	89	8	0	0.000125	CSF1R,CD55,CD59,CD2,CD5,THPO,CD1D,CD14
1	Alpha9 beta1 integrin signaling events(N)	0.0026	24	5	0	0.000115	ADAM8,VEGFA,ITGB1,NOS2,ADAM15
1	corticosteroids and cardioprotection(B)	0.0026	24	5	0	0.000115	CCL4,AKT1,ADRB2,NR3C1,ANXA1
1	VEGFR3 signaling in lymphatic endothelium(N)	0.0027	25	5	0	0.000111	MAPK1,ITGB1,AKT1,CREB1,MAPK14
1	Melanoma(K)	0.0077	71	7	0	0.000143	CDKN2A,EGFR,PIK3CG,MAPK1,AKT1,TP53,CDK6
1	Leishmaniasis(K)	0.0079	73	7	0	0.000172	TLR2,TLR4,TGFB2,MAPK1,ITGB1,NOS2,MAPK14
1	Toxoplasmosis(K)	0.0145	134	9	0	0.000167	TLR2,TLR4,TGFB2,PIK3CG,MAPK1,ITGB1,AKT1,NOS2,MAPK14
1	Pertussis(K)	0.008	74	7	0	0.000161	TLR4,MAPK1,ITGB1,CASP7,NOS2,MAPK14,CD14
1	Angiopoietin receptor Tie2-mediated signaling(N)	0.0054	50	6	0	0.000156	AGTR1,MAPK1,ITGB1,AKT1,ANGPT1,MAPK14
1	Antigen processing and presentation(K)	0.0082	76	7	0	0.000152	KLRC2,KLRD1,HLA-B,KLRC1,CD74,TAP2,CREB1
1	toll-like receptor pathway(B)	0.0036	33	5	0	0.000206	TLR4,TLR7,TLR9,MAPK1,AKT1
1	p53 pathway(N)	0.0062	57	6	0	0.000314	CDKN2A,ATM,AKT1,TP53,PRKCD,MAPK14
1	B cell activation(P)	0.0064	59	6	0.0001	0.000472	BTK,PIK3CG,MAPK1,PRKCD,PTPRC,MAPK14
1	Prostate cancer(K)	0.0096	89	7	0.0001	0.000541	EGFR,PIK3CG,MAPK1,MTOR,AKT1,TP53,CREB1
1	Signaling events mediated by VEGFR1 and VEGFR2(N)	0.0068	63	6	0.0001	0.000658	MAPK1,VEGFA,KDR,AKT1,PRKCD,MAPK14
1	HIF-1-alpha transcription factor network(N)	0.0071	66	6	0.0001	0.00095	RORA,VEGFA,AKT1,NOS2,TF,CREB1
1	Angiogenesis(P)	0.0071	66	6	0.0001	0.00095	MAPK1,KDR,NOTCH1,AKT1,ANGPT1,BIRC5
1	Cell surface interactions at the vascular wall(R)	0.0104	96	7	0.0001	0.000951	BSG,ITGB1,GAS6,CD58,ANGPT1,LCK,CD2
1	Bladder cancer(K)	0.0045	42	5	0.0001	0.000976	CDKN2A,EGFR,MAPK1,VEGFA,TP53
1	p53 signaling pathway(K)	0.0074	68	6	0.0001	0.001	CDKN2A,ATM,BBC3,TP53,CDK6,BAX
1	Direct p53 effectors(N)	0.0145	134	8	0.0001	0.00102	BAK1,EGFR,VDR,COL18A1,BBC3,TP53,IRF5,BAX
1	p53 pathway feedback loops 2(P)	0.0026	24	4	0.0002	0.00129	ATM,AKT1,TP53,MAPK14
1	NGF signalling via TRKA from the plasma membrane(R)	0.0239	221	10	0.0002	0.00152	EGFR,PIK3CG,MAPK1,ADCYAP1,MTOR,AKT1,PRKCD,LCK,CREB1,MAPK14
1	Integrins in angiogenesis(N)	0.0051	47	5	0.0002	0.00151	MAPK1,VEGFA,CSF1R,KDR,AKT1
1	Amoebiasis(K)	0.0116	107	7	0.0002	0.00154	TLR2,TLR4,TGFB2,PIK3CG,NOS2,CD1D,CD14
1	T cell receptor signaling pathway(K)	0.0117	108	7	0.0002	0.00165	PIK3CG,MAPK1,CBLB,AKT1,LCK,PTPRC,MAPK14
1	Apoptosis signaling pathway(P)	0.0028	26	4	0.0002	0.00162	BAK1,PIK3CG,PRKCD,BAX
1	VEGF signaling pathway(K)	0.0082	76	6	0.0002	0.00161	PIK3CG,MAPK1,VEGFA,KDR,AKT1,MAPK14
1	Validated transcriptional targets of TAp63 isoforms(N)	0.0054	50	5	0.0003	0.00194	CDKN2A,VDR,BBC3,PRKCD,BAX
1	Signaling events mediated by PTP1B(N)	0.0055	51	5	0.0003	0.00193	EGFR,CSF1R,AKT1,PRL,LCK
1	Malaria(K)	0.0055	51	5	0.0003	0.00193	TLR2,TLR4,TGFB2,TLR9,KLRK1
1	SHP2 signaling(N)	0.0055	51	5	0.0003	0.00193	EGFR,VEGFA,KDR,ANGPT1,LCK
1	role of ?-arrestins in the activation and targeting of map kinases(B)	0.003	28	4	0.0003	0.00195	CCR3,CCL4,AKT1,ADRB2
1	Fc epsilon RI signaling pathway(K)	0.0087	80	6	0.0003	0.00191	BTK,PIK3CG,MAPK1,AKT1,PRKCD,MAPK14
1	Endometrial cancer(K)	0.0056	52	5	0.0003	0.00198	EGFR,PIK3CG,MAPK1,AKT1,TP53
1	mTOR signaling pathway(K)	0.0056	52	5	0.0003	0.00198	PIK3CG,MAPK1,VEGFA,MTOR,AKT1
1	T cell activation(P)	0.0088	81	6	0.0003	0.00195	PIK3CG,MAPK1,CD74,AKT1,LCK,PTPRC
1	b cell survival pathway(B)	0.0013	12	3	0.0004	0.00208	ITGB1,MTOR,AKT1
1	Platelet activation, signaling and aggregation(R)	0.0308	285	11	0.0004	0.00205	TGFB2,PIK3CG,MAPK1,VEGFA,GAS6,AKT1,PRKCD,LCK,TF,THPO,MAPK14
1	Thromboxane A2 receptor signaling(N)	0.0058	54	5	0.0004	0.00219	EGFR,AKT1,PRKCD,LCK,MAPK14
1	Small cell lung cancer(K)	0.0091	84	6	0.0004	0.00222	PIK3CG,ITGB1,AKT1,NOS2,TP53,CDK6
1	Retinoic acid receptors-mediated signaling(N)	0.0032	30	4	0.0004	0.00218	MAPK1,VDR,AKT1,MAPK14
1	Signaling by SCF-KIT(R)	0.017	157	8	0.0004	0.00226	EGFR,PIK3CG,MAPK1,MTOR,AKT1,LCK,CREB1,CMA1
1	Signaling by PDGF(R)	0.0219	202	9	0.0005	0.0024	EGFR,PIK3CG,MAPK1,MTOR,AKT1,PRKCD,LCK,STAT6,CREB1
1	Apoptosis(K)	0.0094	87	6	0.0005	0.00238	PIK3CG,ATM,AKT1,CASP7,TP53,BAX
1	ErbB signaling pathway(K)	0.0094	87	6	0.0005	0.00238	EGFR,PIK3CG,MAPK1,CBLB,MTOR,AKT1
1	Syndecan-2-mediated signaling events(N)	0.0035	32	4	0.0005	0.00249	MAPK1,ITGB1,PRKCD,BAX
1	ATF-2 transcription factor network(N)	0.0063	58	5	0.0005	0.00263	TGFB2,MAPK1,NOS2,CREB1,MAPK14
1	Trk receptor signaling mediated by the MAPK pathway(N)	0.0036	33	4	0.0005	0.00274	MAPK1,PRKCD,CREB1,MAPK14
1	apoptotic signaling in response to dna damage(B)	0.0015	14	3	0.0005	0.00277	AKT1,TP53,BAX
1	Neurotrophin signaling pathway(K)	0.0137	127	7	0.0006	0.00286	PIK3CG,MAPK1,AKT1,TP53,PRKCD,BAX,MAPK14
1	Signaling by ERBB4(R)	0.0181	167	8	0.0006	0.00284	EGFR,PIK3CG,MAPK1,MTOR,AKT1,PRL,LCK,CREB1
1	regulation of cell cycle progression by plk3(B)	0.0016	15	3	0.0007	0.00321	AKT1,TP53,BAX
1	a6b1 and a6b4 Integrin signaling(N)	0.0038	35	4	0.0007	0.0031	EGFR,ITGB1,AKT1,CASP7
1	Prion diseases(K)	0.0038	35	4	0.0007	0.0031	MAPK1,CCL5,NOTCH1,BAX
1	Signaling mediated by p38-alpha and p38-beta(N)	0.0038	35	4	0.0007	0.0031	NOS2,TP53,CREB1,MAPK14
1	CXCR3-mediated signaling events(N)	0.0038	35	4	0.0007	0.0031	MAPK1,MTOR,AKT1,MAPK14
1	HTLV-I infection(K)	0.0285	263	10	0.0007	0.00346	TGFB2,CDKN2A,PIK3CG,HLA-B,ATM,AKT1,TP53,LCK,CREB1,BAX
1	IL4-mediated signaling events(N)	0.0068	63	5	0.0007	0.00337	MTOR,AKT1,CCL26,STAT6,MAPK14
1	Regulation of retinoblastoma protein(N)	0.0068	63	5	0.0007	0.00337	TGFB2,CDKN2A,PPARG,CDK6,MAPK14
1	Signaling by FGFR(R)	0.0188	174	8	0.0008	0.00357	EGFR,PIK3CG,MAPK1,MTOR,AKT1,PRKCD,LCK,CREB1
1	Signaling by ERBB2(R)	0.0189	175	8	0.0008	0.00368	EGFR,PIK3CG,MAPK1,MTOR,AKT1,PRKCD,LCK,CREB1
1	Defensins(R)	0.0017	16	3	0.0008	0.00369	TLR2,CCR6,CCR2
1	Primary immunodeficiency(K)	0.004	37	4	0.0008	0.00374	BTK,LCK,TAP2,PTPRC
1	BCR signaling pathway(N)	0.007	65	5	0.0009	0.00376	BTK,MAPK1,AKT1,PTPRC,MAPK14
1	ErbB1 downstream signaling(N)	0.0108	100	6	0.0009	0.00431	EGFR,MAPK1,MTOR,AKT1,PRKCD,CREB1
1	Syndecan-1-mediated signaling events(N)	0.0018	17	3	0.001	0.00432	BSG,MAPK1,CCL5
1	Renin-angiotensin system(K)	0.0018	17	3	0.001	0.00432	AGTR1,AGT,CMA1
1	Regulation of Telomerase(N)	0.0074	68	5	0.001	0.00453	EGFR,MAPK1,ATM,MTOR,AKT1
1	IFN-gamma pathway(N)	0.0043	40	4	0.0011	0.00462	MAPK1,MTOR,AKT1,PRKCD
1	activation of csk by camp-dependent protein kinase inhibits signaling through the t cell receptor(B)	0.0043	40	4	0.0011	0.00462	CCR3,CCL4,ADRB2,PTPRC
1	AP-1 transcription factor network(N)	0.0075	69	5	0.0011	0.00461	CDKN2A,TP53,NR3C1,AGT,CREB1
1	VEGF signaling pathway(P)	0.0019	18	3	0.0011	0.00461	MAPK1,KDR,AKT1
1	S1P1 pathway(N)	0.0019	18	3	0.0011	0.00461	MAPK1,VEGFA,KDR
1	Renal cell carcinoma(K)	0.0076	70	5	0.0012	0.00476	TGFB2,PIK3CG,MAPK1,VEGFA,AKT1
1	Graft-versus-host disease(K)	0.0044	41	4	0.0012	0.00482	KLRD1,HLA-B,KLRC1,PRF1
1	Signaling by FGFR in disease(R)	0.0205	189	8	0.0013	0.00519	EGFR,PIK3CG,MAPK1,MTOR,AKT1,PRKCD,LCK,CREB1
1	tumor suppressor arf inhibits ribosomal biogenesis(B)	0.0021	19	3	0.0013	0.00512	CDKN2A,AKT1,TP53
1	hypoxia and p53 in the cardiovascular system(B)	0.0021	19	3	0.0013	0.00512	AKT1,TP53,BAX
1	Signaling by EGFR(R)	0.0208	192	8	0.0014	0.00541	EGFR,PIK3CG,MAPK1,MTOR,AKT1,PRKCD,LCK,CREB1
1	Signaling by EGFR in Cancer(R)	0.021	194	8	0.0015	0.00562	EGFR,PIK3CG,MAPK1,MTOR,AKT1,PRKCD,LCK,CREB1
1	p53 pathway(P)	0.0048	44	4	0.0016	0.00557	ATM,AKT1,TP53,BAX
1	ion channels and their functional role in vascular endothelium(B)	0.0048	44	4	0.0016	0.00557	CCR3,CCL4,AKT1,ADRB2
1	p73 transcription factor network(N)	0.0081	75	5	0.0016	0.00554	BAK1,BBC3,CDK6,BAX,MAPK14
1	Phagosome(K)	0.0166	153	7	0.0017	0.00581	TLR2,TLR4,HLA-B,ITGB1,CLEC7A,TAP2,CD14
1	Validated transcriptional targets of deltaNp63 isoforms(N)	0.0049	45	4	0.0017	0.00578	CDKN2A,VDR,ATM,NOTCH1
1	Apoptosis(R)	0.0169	156	7	0.0019	0.00627	BAK1,BBC3,AKT1,CASP7,TP53,PRKCD,BAX
1	cell cycle: g1/s check point(B)	0.0024	22	3	0.002	0.00659	CDKN2A,AKT1,TP53
1	Type II diabetes mellitus(K)	0.0052	48	4	0.0021	0.00686	PIK3CG,MAPK1,MTOR,PRKCD
1	Ceramide signaling pathway(N)	0.0052	48	4	0.0021	0.00686	MAPK1,AKT1,PRKCD,BAX
1	PIP3 activates AKT signaling(R)	0.0128	118	6	0.0022	0.00676	EGFR,PIK3CG,MTOR,AKT1,LCK,CREB1
1	PI3K/AKT Signaling in Cancer(R)	0.0128	118	6	0.0022	0.00676	EGFR,PIK3CG,MTOR,AKT1,LCK,CREB1
1	Signaling events mediated by PRL(N)	0.0025	23	3	0.0023	0.00701	MAPK1,ITGB1,AGT
1	Hypoxia response via HIF activation(P)	0.0026	24	3	0.0026	0.00779	PIK3CG,MTOR,AKT1
1	Dorso-ventral axis formation(K)	0.0026	24	3	0.0026	0.00779	EGFR,MAPK1,NOTCH1
1	Caspase cascade in apoptosis(N)	0.0056	52	4	0.0028	0.00876	PARP1,CASP7,PRF1,BAX
1	Endogenous TLR signaling(N)	0.0027	25	3	0.0029	0.00851	TLR2,TLR4,CD14
1	Nongenotropic Androgen signaling(N)	0.0027	25	3	0.0029	0.00851	MAPK1,AKT1,CREB1
1	ras-independent pathway in nk cell-mediated cytotoxicity(B)	0.0027	25	3	0.0029	0.00851	KLRD1,KLRC1,AKT1
1	S1P3 pathway(N)	0.0027	25	3	0.0029	0.00851	MAPK1,VEGFA,AKT1
1	TCR signaling in na&#xef;ve CD8+ T cells(N)	0.0057	53	4	0.003	0.00908	AKT1,LCK,PRF1,PTPRC
1	Amyotrophic lateral sclerosis (ALS)(K)	0.0057	53	4	0.003	0.00908	CAT,TP53,BAX,MAPK14
1	?-arrestins in gpcr desensitization(B)	0.0028	26	3	0.0032	0.00944	CCR3,CCL4,ADRB2
1	activation of camp-dependent protein kinase pka(B)	0.0028	26	3	0.0032	0.00944	CCR3,CCL4,ADRB2
2	Rheumatoid arthritis(K)	0.01	92	17	0	<5.00e-04	TNFSF13,CXCL12,TGFB1,ICAM1,CD86,CD80,ITGAL,CSF2,TNF,CCL2,CSF1,ACP5,IL23A,CD28,IL6,IL8,CTLA4
2	Cytokine-cytokine receptor interaction(K)	0.0287	265	39	0	<5.00e-04	FASLG,IL13,TNFSF13,TNFSF12,CXCL12,TGFB1,IL10,CXCL10,CXCR4,FAS,LTA,TNFRSF17,IL21,OSM,TNFRSF9,CCR5,IFNB1,CX3CR1,CSF3,TNFRSF6B,CSF2,TNF,CCL2,CCR1,CSF1,CX3CL1,TNFRSF1B,IL23A,IL10RA,EPO,IL4,IL6,IL2RA,TNFSF4,IL8,HGF,LEP,TNFSF10,IL2
2	Intestinal immune network for IgA production(K)	0.0053	49	13	0	<3.33e-04	TNFSF13,CXCL12,TGFB1,IL10,CXCR4,TNFRSF17,CD86,CD80,ICOS,CD28,IL4,IL6,IL2
2	Jak-STAT signaling pathway(K)	0.0168	155	16	0	<2.50e-04	IL13,IL10,IL21,OSM,IFNB1,CSF3,CSF2,IL23A,IL10RA,EPO,IL4,IL6,IL2RA,STAT3,LEP,IL2
2	Hematopoietic cell lineage(K)	0.0096	89	13	0	<2.00e-04	CD8A,CD44,MS4A1,CD38,CSF3,CSF2,TNF,CSF1,CD4,EPO,IL4,IL6,IL2RA
2	IL12 signaling mediated by STAT4(N)	0.0032	30	9	0	<1.67e-04	IL13,TGFB1,CD86,CD80,CD4,CD28,IL2RA,STAT3,IL2
2	Malaria(K)	0.0055	51	10	0	<1.43e-04	TGFB1,IL10,ICAM1,CSF3,ITGAL,TNF,CCL2,IL6,IL8,HGF
2	Allograft rejection(K)	0.0041	38	9	0	<1.25e-04	FASLG,IL10,FAS,CD86,CD80,TNF,CD28,IL4,IL2
2	Measles(K)	0.0146	135	13	0	<1.11e-04	FASLG,IL13,FAS,IFNB1,TNFAIP3,HSPA1A,CD28,IL4,IL6,IL2RA,STAT3,TNFSF10,IL2
2	Calcineurin-regulated NFAT-dependent transcription in lymphocytes(N)	0.005	46	9	0	<1.00e-04	PTGS2,FASLG,CSF2,TNF,IL4,IL2RA,IL8,CTLA4,IL2
2	Signaling by Interleukins(R)	0.0233	215	15	0	<9.09e-05	IL16,IL13,IL10,NOD2,IL27,CSF2,IL23A,IL10RA,CD4,IL6,IL2RA,IL1RN,HGF,STAT3,IL2
2	Autoimmune thyroid disease(K)	0.0057	53	9	0	<8.33e-05	FASLG,IL10,FAS,CD86,CD80,CD28,IL4,CTLA4,IL2
2	Chagas disease (American trypanosomiasis)(K)	0.0113	104	11	0	<7.69e-05	FASLG,TGFB1,IL10,FAS,IFNB1,TNF,CCL2,ACE,IL6,IL8,IL2
2	Graft-versus-host disease(K)	0.0044	41	8	0	<7.14e-05	FASLG,FAS,CD86,CD80,TNF,CD28,IL6,IL2
2	T cell receptor signaling pathway(K)	0.0117	108	11	0	<6.67e-05	CD8A,PDCD1,IL10,CSF2,TNF,ICOS,CD4,CD28,IL4,CTLA4,IL2
2	Type I diabetes mellitus(K)	0.0047	43	8	0	<6.25e-05	FASLG,FAS,LTA,CD86,CD80,TNF,CD28,IL2
2	Tuberculosis(K)	0.0195	180	13	0	<5.88e-05	TGFB1,IL10,NOD2,FCGR3A,CIITA,IFNB1,BID,TNF,IL23A,IL10RA,BCL2,IL6,FCGR2A
2	IL23-mediated signaling events(N)	0.0039	36	7	0	<5.56e-05	TNF,CCL2,IL23A,CD4,IL6,STAT3,IL2
2	Cell adhesion molecules (CAMs)(K)	0.0144	133	11	0	<5.26e-05	CD8A,PDCD1,ICAM1,CD86,CD80,ITGAL,ICOS,CD4,CD28,CTLA4,CD274
2	NOD-like receptor signaling pathway(K)	0.0062	57	8	0	<5.00e-05	NOD2,NLRP1,TNFAIP3,TNF,CCL2,IL6,IL8,HSP90B1
2	Influenza A(K)	0.0188	174	12	0	<4.76e-05	FASLG,CXCL10,FAS,CIITA,ICAM1,IFNB1,TNF,CCL2,HSPA1A,IL6,IL8,TNFSF10
2	IL12-mediated signaling events(N)	0.0065	60	8	0	<4.55e-05	CD8A,FASLG,CCR5,CD4,IL4,IL2RA,STAT3,IL2
2	IL27-mediated signaling events(N)	0.0028	26	6	0	<4.17e-05	TGFB1,IL27,TNF,IL6,STAT3,IL2
2	Calcium signaling in the CD4+ TCR pathway(N)	0.0028	26	6	0	<4.17e-05	PTGS2,FASLG,CSF2,IL4,IL2RA,IL2
2	IL2 signaling events mediated by STAT5(N)	0.003	28	6	0	<4.00e-05	FASLG,LTA,BCL2,IL4,IL2RA,IL2
2	AP-1 transcription factor network(N)	0.0075	69	8	0	<3.85e-05	TGFB1,IL10,CSF2,CCL2,IL4,IL6,IL8,IL2
2	Costimulation by the CD28 family(R)	0.008	74	8	0	3.7e-05	PDCD1,CD86,CD80,ICOS,CD4,CD28,CTLA4,CD274
2	Glucocorticoid receptor regulatory network(N)	0.0083	77	8	0	3.57e-05	IL13,ICAM1,CSF2,IL4,IL6,IL8,CDKN1A,IL2
2	Natural killer cell mediated cytotoxicity(K)	0.0149	138	10	0	3.45e-05	FASLG,FAS,FCGR3A,ICAM1,IFNB1,BID,ITGAL,CSF2,TNF,TNFSF10
2	Interleukin signaling pathway(P)	0.006	55	7	0	3.33e-05	IL16,IL13,IL21,IL23A,IL10RA,IL2RA,IL8
2	African trypanosomiasis(K)	0.0039	36	6	0	3.23e-05	FASLG,IL10,FAS,ICAM1,TNF,IL6
2	NF-kappa B signaling pathway(K)	0.01	92	8	0	3.13e-05	PTGS2,CXCL12,LTA,ICAM1,TNFAIP3,TNF,BCL2,IL8
2	Epstein-Barr virus infection(K)	0.0219	202	11	0	3.03e-05	IL10,CD44,ICAM1,CD38,TNFAIP3,ITGAL,HSPA1A,IL10RA,BCL2,STAT3,CDKN1A
2	Toxoplasmosis(K)	0.0145	134	9	0	2.94e-05	TGFB1,IL10,CIITA,CCR5,TNF,HSPA1A,IL10RA,BCL2,STAT3
2	Leishmaniasis(K)	0.0079	73	7	0	5.71e-05	PTGS2,TGFB1,IL10,FCGR3A,TNF,IL4,FCGR2A
2	Chemokine signaling pathway(K)	0.0205	189	10	0	0.000111	CXCL12,CXCL10,CXCR4,CCR5,CX3CR1,CCL2,CCR1,CX3CL1,IL8,STAT3
2	HIV-1 Nef: Negative effector of Fas and TNF-alpha(N)	0.0036	33	5	0	0.000108	FASLG,FAS,BID,TNF,BCL2
2	Apoptosis(K)	0.0094	87	7	0	0.000132	FASLG,FAS,NGF,BID,TNF,BCL2,TNFSF10
2	Downstream signaling in na&#xef;ve CD8+ T cells(N)	0.0068	63	6	0	0.000256	CD8A,FASLG,TNFRSF9,TNF,IL2RA,IL2
2	HIF-1-alpha transcription factor network(N)	0.0071	66	6	0	0.0003	CXCL12,CXCR4,ADM,EPO,LEP,ENG
2	Direct p53 effectors(N)	0.0145	134	8	0.0001	0.000317	FAS,SERPINB5,BID,HSPA1A,CX3CL1,BCL2,HGF,CDKN1A
2	Systemic lupus erythematosus(K)	0.0148	137	8	0.0001	0.000381	IL10,FCGR3A,ELANE,CD86,CD80,TNF,CD28,FCGR2A
2	Toll-like receptor signaling pathway(K)	0.011	102	7	0.0001	0.000465	CXCL10,CD86,CD80,IFNB1,TNF,IL6,IL8
2	Viral myocarditis(K)	0.0077	71	6	0.0001	0.0005	ICAM1,CD86,CD80,BID,ITGAL,CD28
2	Pathways in cancer(K)	0.0352	325	12	0.0001	0.000511	PTGS2,FASLG,TGFB1,FAS,BID,BCL2,IL6,IL8,HGF,STAT3,HSP90B1,CDKN1A
2	Antigen processing and presentation(K)	0.0082	76	6	0.0001	0.000717	CD8A,CIITA,CTSB,TNF,HSPA1A,CD4
2	Apoptosis(R)	0.0169	156	8	0.0001	0.000936	FASLG,FAS,BID,HMGB1,HMGB2,TNF,BCL2,TNFSF10
2	Signaling events mediated by PTP1B(N)	0.0055	51	5	0.0002	0.000938	BLK,CSF1,STAT3,LEP,FCGR2A
2	il-10 anti-inflammatory signaling pathway(B)	0.0012	11	3	0.0002	0.00135	IL10,TNF,IL6
2	Staphylococcus aureus infection(K)	0.0061	56	5	0.0002	0.00158	IL10,FCGR3A,ICAM1,ITGAL,FCGR2A
2	HTLV-I infection(K)	0.0285	263	10	0.0003	0.00171	TGFB1,LTA,ICAM1,ITGAL,CSF2,TNF,IL6,IL2RA,CDKN1A,IL2
2	amb2 Integrin signaling(N)	0.0034	31	4	0.0003	0.00166	ICAM1,HMGB1,TNF,IL6
2	Asthma(K)	0.0034	31	4	0.0003	0.00166	IL13,IL10,TNF,IL4
2	ATF-2 transcription factor network(N)	0.0063	58	5	0.0003	0.0017	SERPINB5,IL23A,BCL2,IL6,IL8
2	hiv-1 nef: negative effector of fas and tnf(B)	0.0035	32	4	0.0003	0.0018	FASLG,BID,TNF,BCL2
2	Osteoclast differentiation(K)	0.0143	132	7	0.0003	0.00193	TGFB1,FCGR3A,IFNB1,TNF,CSF1,ACP5,FCGR2A
2	stress induction of hsp regulation(B)	0.0015	14	3	0.0004	0.00218	FASLG,TNF,BCL2
2	Primary immunodeficiency(K)	0.004	37	4	0.0005	0.00269	CD8A,CIITA,ICOS,CD4
2	GMCSF-mediated signaling events(N)	0.004	37	4	0.0005	0.00269	OSM,CSF2,CCL2,STAT3
2	Amoebiasis(K)	0.0116	107	6	0.0007	0.00348	TGFB1,IL10,CSF2,TNF,IL6,IL8
2	Pertussis(K)	0.008	74	5	0.0008	0.00428	IL10,TNF,IL23A,IL6,IL8
2	the co-stimulatory signal during t-cell activation(B)	0.0021	19	3	0.0009	0.00471	ICOS,CD28,CTLA4
2	CXCR4-mediated signaling events(N)	0.0085	79	5	0.0011	0.00573	CXCL12,CXCR4,BLK,CD4,STAT3
2	induction of apoptosis through dr3 and dr4/5 death receptors(B)	0.0023	21	3	0.0012	0.00611	TNFSF12,BID,TNFSF10
2	Nucleotide-binding domain, leucine rich repeat containing receptor (NLR) signaling pathways(R)	0.0051	47	4	0.0012	0.00597	NOD2,NLRP1,TNFAIP3,BCL2
2	IL6-mediated signaling events(N)	0.0051	47	4	0.0012	0.00597	A2M,IL6,STAT3,HSP90B1
2	C-MYB transcription factor network(N)	0.0088	81	5	0.0012	0.00593	PTGS2,ELANE,BCL2,CD4,CDKN1A
2	Canonical NF-kappaB pathway(N)	0.0025	23	3	0.0015	0.00725	NOD2,TNFAIP3,TNF
2	nfkb activation by nontypeable hemophilus influenzae(B)	0.0026	24	3	0.0017	0.00803	TGFB1,TNF,IL8
2	Amyotrophic lateral sclerosis (ALS)(K)	0.0057	53	4	0.0019	0.00851	BID,TNF,TNFRSF1B,BCL2
2	TCR signaling in na&#xef;ve CD8+ T cells(N)	0.0057	53	4	0.0019	0.00851	CD8A,CD86,CD80,CD28
2	IL2-mediated signaling events(N)	0.0058	54	4	0.002	0.0089	BCL2,IL2RA,STAT3,IL2
2	Legionellosis(K)	0.006	55	4	0.0021	0.00956	TNF,HSPA1A,IL6,IL8
2	RXR and RAR heterodimerization with other nuclear receptor(N)	0.0028	26	3	0.0022	0.00942	TGFB1,TNF,BCL2
2	?-arrestins in gpcr desensitization(B)	0.0028	26	3	0.0022	0.00942	CXCR4,CCR5,F2
2	activation of camp-dependent protein kinase pka(B)	0.0028	26	3	0.0022	0.00942	CXCR4,CCR5,F2
2	Herpes simplex infection(K)	0.0199	184	7	0.0022	0.00935	FASLG,FAS,LTA,IFNB1,TNF,CCL2,IL6
2	GPCR ligand binding(R)	0.0446	412	11	0.0022	0.00928	CXCL12,CXCL10,CXCR4,ADM,CCR5,CX3CR1,F2,CCL2,CCR1,CX3CL1,IL8
3	Signaling by Interleukins(R)	0.0233	215	20	0	<1.00e-03	HRAS,IL6ST,IL19,IL15,IL11,IL4R,SYK,SOCS3,PIK3CD,IL6R,IL22,IL20,MAPK3,IL22RA1,IL32,SRC,IL23R,IL7,STAT1,VAV1
3	Fc epsilon RI signaling pathway(K)	0.0087	80	14	0	<5.00e-04	HRAS,SYK,PRKCA,PIK3CD,MAPK3,PLA2G2A,PLA2G6,MAPK8,PLA2G3,RAC1,VAV1,LAT,PLA2G4A,PLCG2
3	Signaling by SCF-KIT(R)	0.017	157	17	0	<3.33e-04	FGF8,HRAS,PTEN,FGF1,FGF2,PRKCA,PIK3CD,MAPK3,PDGFRB,FGFR1,ERBB2,KIT,SRC,RAC1,EGF,STAT1,VAV1
3	Melanoma(K)	0.0077	71	13	0	<2.50e-04	FGF8,HRAS,PTEN,FGF1,FGF2,PIK3CD,MAPK3,PDGFRB,FGFR1,IGF1R,EGF,MET,IGF1
3	VEGF signaling pathway(K)	0.0082	76	13	0	<2.00e-04	HRAS,PRKCA,PIK3CD,SH2D2A,MAPK3,PLA2G2A,PLA2G6,PLA2G3,SRC,RAC1,SPHK2,PLA2G4A,PLCG2
3	FGF signaling pathway(P)	0.01	92	13	0	<1.67e-04	FGF8,HRAS,FGF1,FGF2,PRKCA,PIK3CD,PRKCH,PRKCQ,MAPK3,MAPK8,FGFR1,RAC1,PLCG2
3	Focal adhesion(K)	0.0216	200	17	0	<1.43e-04	HRAS,PTEN,PRKCA,ROCK1,ROCK2,PIK3CD,MAPK3,PDGFRB,MAPK8,ERBB2,SRC,IGF1R,RAC1,EGF,MET,IGF1,VAV1
3	Pathways in cancer(K)	0.0352	325	20	0	<1.25e-04	FGF8,HRAS,PTEN,FGF1,FGF2,PRKCA,PIK3CD,MAPK3,PDGFRB,MAPK8,FGFR1,ERBB2,KIT,IGF1R,RAC1,EGF,MET,IGF1,STAT1,PLCG2
3	Jak-STAT signaling pathway(K)	0.0168	155	15	0	<1.11e-04	IL6ST,IL19,IL15,IL11,IL4R,IFNG,SOCS3,PIK3CD,IL6R,IL22,IL20,IL22RA1,IL23R,IL7,STAT1
3	Signaling by FGFR in disease(R)	0.0205	189	16	0	<1.00e-04	FGF8,HRAS,PTEN,FGF1,FGF2,PRKCA,PIK3CD,MAPK3,PDGFRB,FGFR1,ERBB2,KIT,SRC,EGF,STAT1,VAV1
3	Signaling by PDGF(R)	0.0219	202	16	0	<9.09e-05	FGF8,HRAS,PTEN,FGF1,FGF2,PRKCA,PIK3CD,MAPK3,PDGFRB,FGFR1,ERBB2,KIT,SRC,EGF,STAT1,VAV1
3	Signaling by FGFR(R)	0.0188	174	15	0	<8.33e-05	FGF8,HRAS,PTEN,FGF1,FGF2,PRKCA,PIK3CD,MAPK3,PDGFRB,FGFR1,ERBB2,KIT,SRC,EGF,VAV1
3	Signaling by ERBB2(R)	0.0189	175	15	0	<7.69e-05	FGF8,HRAS,PTEN,FGF1,FGF2,PRKCA,PIK3CD,MAPK3,PDGFRB,FGFR1,ERBB2,KIT,SRC,EGF,VAV1
3	Fc gamma R-mediated phagocytosis(K)	0.0104	96	12	0	<7.14e-05	SYK,PRKCA,PIK3CD,MAPK3,PLA2G6,RAC1,SPHK2,VAV1,LAT,PLA2G4A,FCGR2B,PLCG2
3	Signaling by EGFR(R)	0.0208	192	15	0	<6.67e-05	FGF8,HRAS,PTEN,FGF1,FGF2,PRKCA,PIK3CD,MAPK3,PDGFRB,FGFR1,ERBB2,KIT,SRC,EGF,VAV1
3	Osteoclast differentiation(K)	0.0143	132	13	0	<6.25e-05	LILRA3,IFNG,OSCAR,SYK,SOCS3,PIK3CD,LILRB2,MAPK3,MAPK8,RAC1,STAT1,FCGR2B,PLCG2
3	EGF receptor signaling pathway(P)	0.0089	82	11	0	<5.88e-05	HRAS,PRKCA,PIK3CD,PRKCH,PRKCQ,MAPK3,MAPK8,ERBB2,RAC1,STAT1,PLCG2
3	Signaling by EGFR in Cancer(R)	0.021	194	15	0	<5.56e-05	FGF8,HRAS,PTEN,FGF1,FGF2,PRKCA,PIK3CD,MAPK3,PDGFRB,FGFR1,ERBB2,KIT,SRC,EGF,VAV1
3	Endothelins(N)	0.0067	62	10	0	<5.26e-05	HRAS,PRKCA,PRKCH,PRKCQ,GNAQ,MAPK3,MAPK8,SRC,RAC1,PLA2G4A
3	Natural killer cell mediated cytotoxicity(K)	0.0149	138	13	0	<5.00e-05	HRAS,MICB,IFNG,SYK,PRKCA,PIK3CD,HLA-A,MAPK3,KIR2DL3,RAC1,VAV1,LAT,PLCG2
3	Glioma(K)	0.007	65	10	0	<4.76e-05	HRAS,PTEN,PRKCA,PIK3CD,MAPK3,PDGFRB,IGF1R,EGF,IGF1,PLCG2
3	Vascular smooth muscle contraction(K)	0.0126	116	12	0	<4.55e-05	PRKCA,RAMP2,ROCK1,ROCK2,PRKCH,PRKCQ,GNAQ,MAPK3,PLA2G2A,PLA2G6,PLA2G3,PLA2G4A
3	Platelet activation, signaling and aggregation(R)	0.0308	285	17	0	<4.35e-05	SYK,PRKCA,ROCK1,ROCK2,PRKCH,PRKCQ,GNAQ,MAPK3,SRC,RAC1,EGF,IGF1,VAV1,LAT,PLA2G4A,PLCG2,F2R
3	Regulation of actin cytoskeleton(K)	0.0229	212	15	0	<4.17e-05	FGF8,HRAS,FGF1,FGF2,ROCK1,ROCK2,PIK3CD,MAPK3,PDGFRB,FGFR1,SRC,RAC1,EGF,VAV1,F2R
3	Long-term depression(K)	0.0076	70	10	0	<4.00e-05	HRAS,PRKCA,GNAQ,MAPK3,PLA2G2A,PLA2G6,PLA2G3,IGF1R,IGF1,PLA2G4A
3	PDGFR-beta signaling pathway(N)	0.013	120	12	0	<3.85e-05	HRAS,PTEN,S1PR1,PRKCA,MAPK3,PDGFRB,MAPK8,SRC,PIN1,RAC1,STAT1,PLA2G4A
3	SHP2 signaling(N)	0.0055	51	9	0	<3.70e-05	HRAS,IL6ST,IFNG,IL6R,PDGFRB,IGF1R,EGF,IGF1,STAT1
3	NGF signalling via TRKA from the plasma membrane(R)	0.0239	221	15	0	<3.57e-05	FGF8,HRAS,PTEN,FGF1,FGF2,PRKCA,PIK3CD,MAPK3,PDGFRB,FGFR1,ERBB2,KIT,SRC,EGF,VAV1
3	Thromboxane A2 receptor signaling(N)	0.0058	54	9	0	<3.45e-05	SYK,PRKCA,ROCK1,PRKCH,PRKCQ,GNAQ,SRC,RAC1,EGF
3	Cytokine-cytokine receptor interaction(K)	0.0287	265	16	0	<3.33e-05	IL6ST,IL19,IL15,IL11,IL4R,IFNG,IL6R,IL22,IL20,PDGFRB,IL22RA1,KIT,EGF,IL23R,IL7,MET
3	Signaling by ERBB4(R)	0.0181	167	13	0	<3.23e-05	FGF8,HRAS,PTEN,FGF1,FGF2,PIK3CD,MAPK3,PDGFRB,FGFR1,ERBB2,KIT,EGF,VAV1
3	Fc-epsilon receptor I signaling in mast cells(N)	0.0067	62	9	0	<3.13e-05	HRAS,S1PR1,SYK,MAPK3,MAPK8,VAV1,LAT,PLA2G4A,FCGR2B
3	Prostate cancer(K)	0.0096	89	10	0	<3.03e-05	HRAS,PTEN,PIK3CD,MAPK3,PDGFRB,FGFR1,ERBB2,IGF1R,EGF,IGF1
3	PIP3 activates AKT signaling(R)	0.0128	118	11	0	<2.86e-05	FGF8,PTEN,FGF1,FGF2,PIK3CD,PDGFRB,FGFR1,ERBB2,KIT,EGF,VAV1
3	PI3K/AKT Signaling in Cancer(R)	0.0128	118	11	0	<2.86e-05	FGF8,PTEN,FGF1,FGF2,PIK3CD,PDGFRB,FGFR1,ERBB2,KIT,EGF,VAV1
3	MAPK signaling pathway(K)	0.029	268	15	0	<2.78e-05	FGF8,HRAS,FGF1,FGF2,PRKCA,MAPK3,PLA2G2A,PLA2G6,PDGFRB,MAPK8,PLA2G3,FGFR1,RAC1,EGF,PLA2G4A
3	ErbB1 downstream signaling(N)	0.0108	100	10	0	<2.70e-05	HRAS,PRKCA,ZFP36,SH2D2A,MAPK3,MAPK8,SRC,RAC1,EGF,STAT1
3	GnRH signaling pathway(K)	0.0109	101	10	0	<2.63e-05	HRAS,PRKCA,GNAQ,MAPK3,PLA2G2A,PLA2G6,MAPK8,PLA2G3,SRC,PLA2G4A
3	a6b1 and a6b4 Integrin signaling(N)	0.0038	35	7	0	<2.56e-05	HRAS,PRKCA,MST1R,ERBB2,RAC1,EGF,MET
3	Gastrin-CREB signalling pathway via PKC and MAPK(R)	0.0223	206	13	0	<2.50e-05	HRAS,F2RL1,SAA1,LTB4R,PRKCA,PRKCH,PRKCQ,GNAQ,MAPK3,TAC1,RAC1,F2R,HTR2A
3	Class I PI3K signaling events(N)	0.0041	38	7	0	<2.44e-05	HRAS,PTEN,SYK,SRC,RAC1,LAT,PLCG2
3	B cell activation(P)	0.0064	59	8	0	<2.38e-05	HRAS,SYK,PIK3CD,MAPK3,MAPK8,RAC1,VAV1,PLCG2
3	ErbB signaling pathway(K)	0.0094	87	9	0	<2.33e-05	HRAS,PRKCA,PIK3CD,MAPK3,MAPK8,ERBB2,SRC,EGF,PLCG2
3	S1P3 pathway(N)	0.0027	25	6	0	<2.27e-05	S1PR3,GNAQ,MAPK3,PDGFRB,SRC,RAC1
3	BCR signaling pathway(N)	0.007	65	8	0	<2.22e-05	HRAS,PTEN,SYK,MAPK3,MAPK8,RAC1,FCGR2B,PLCG2
3	Integrins in angiogenesis(N)	0.0051	47	7	0	<2.17e-05	FGF2,ROCK1,MAPK3,SRC,IGF1R,RAC1,IGF1
3	Signaling events mediated by Stem cell factor receptor (c-Kit)(N)	0.0056	52	7	0	<2.13e-05	HRAS,PTEN,MAPK3,MAPK8,KIT,STAT1,VAV1
3	GPCR downstream signaling(R)	0.0928	858	24	0	<2.08e-05	F2RL1,VIPR1,S1PR2,S1PR3,S1PR1,SAA1,LTB4R,PRKCA,RAMP2,PTGER2,ROCK1,ROCK2,GPER,PRKCH,PRKCQ,GNAQ,VIP,FPR1,TAC1,RAC1,VAV1,SST,F2R,HTR2A
3	B cell receptor signaling pathway(K)	0.0083	77	8	0	<2.04e-05	HRAS,SYK,PIK3CD,MAPK3,RAC1,VAV1,FCGR2B,PLCG2
3	IL2-mediated signaling events(N)	0.0058	54	7	0	<1.92e-05	HRAS,IFNG,SYK,SOCS3,MAPK3,MAPK8,STAT1
3	Non-small cell lung cancer(K)	0.0058	54	7	0	<1.92e-05	HRAS,PRKCA,PIK3CD,MAPK3,ERBB2,EGF,PLCG2
3	Endothelin signaling pathway(P)	0.0058	54	7	0	<1.92e-05	PRKCA,PIK3CD,PRKCH,PRKCQ,GNAQ,MAPK3,PLA2G4A
3	T cell activation(P)	0.0088	81	8	0	<1.89e-05	HRAS,PIK3CD,PRKCQ,MAPK3,MAPK8,RAC1,VAV1,LAT
3	Sphingosine 1-phosphate (S1P) pathway(N)	0.0021	19	5	0	<1.85e-05	S1PR2,S1PR3,S1PR1,GNAQ,SPHK2
3	GPCR ligand binding(R)	0.0446	412	16	0	<1.82e-05	F2RL1,VIPR1,S1PR2,S1PR3,S1PR1,SAA1,LTB4R,RAMP2,PTGER2,GPER,VIP,FPR1,TAC1,SST,F2R,HTR2A
3	ErbB2/ErbB3 signaling events(N)	0.004	37	6	0	1.79e-05	HRAS,MAPK3,MAPK8,ERBB2,SRC,RAC1
3	Signaling events regulated by Ret tyrosine kinase(N)	0.0042	39	6	0	1.75e-05	HRAS,PRKCA,MAPK3,MAPK8,SRC,RAC1
3	Gap junction(K)	0.0096	89	8	0	1.72e-05	HRAS,PRKCA,GNAQ,MAPK3,PDGFRB,SRC,EGF,HTR2A
3	Serotonergic synapse(K)	0.0132	122	9	0	1.69e-05	HRAS,PRKCA,GNAQ,MAPK3,PLA2G2A,PLA2G6,PLA2G3,PLA2G4A,HTR2A
3	egf signaling pathway(B)	0.0024	22	5	0	1.67e-05	PRKCA,MAPK8,IGF1R,EGF,STAT1
3	Downstream signaling in na&#xef;ve CD8+ T cells(N)	0.0068	63	7	0	1.64e-05	HRAS,IFNG,PRKCA,HLA-A,PRKCQ,MAPK3,MAPK8
3	Plasma membrane estrogen receptor signaling(N)	0.0045	42	6	0	1.61e-05	HRAS,ROCK2,GNAQ,SRC,IGF1R,IGF1
3	Angiogenesis(P)	0.0071	66	7	0	1.59e-05	FGF1,SH2D2A,PDGFRB,MAPK8,FGFR1,STAT1,PLA2G4A
3	ras-independent pathway in nk cell-mediated cytotoxicity(B)	0.0027	25	5	0	1.54e-05	HLA-A,MAPK8,RAC1,VAV1,LAT
3	Glypican 1 network(N)	0.0027	25	5	0	1.54e-05	FGF2,PLA2G2A,FGFR1,SRC,SERPINC1
3	Pancreatic cancer(K)	0.0076	70	7	0	1.52e-05	PIK3CD,MAPK3,MAPK8,ERBB2,RAC1,EGF,STAT1
3	Signaling by the B Cell Receptor (BCR)(R)	0.0382	353	14	0	1.49e-05	FGF8,HRAS,PTEN,FGF1,FGF2,SYK,PIK3CD,PDGFRB,FGFR1,ERBB2,KIT,EGF,VAV1,PLCG2
3	Toxoplasmosis(K)	0.0145	134	9	0	1.47e-05	IFNG,PIK3CD,MAPK3,PLA2G2A,PLA2G6,MAPK8,PLA2G3,STAT1,PLA2G4A
3	Inflammation mediated by chemokine and cytokine signaling pathway(P)	0.0077	71	7	0	1.45e-05	PTEN,IFNG,ROCK1,SOCS3,PIK3CD,VAV1,PLCG2
3	S1P2 pathway(N)	0.0028	26	5	0	1.43e-05	S1PR2,GNAQ,MAPK3,MAPK8,RAC1
3	IL6-mediated signaling events(N)	0.0051	47	6	0	1.41e-05	IL6ST,SOCS3,IL6R,RAC1,STAT1,VAV1
3	Adherens junction(K)	0.0079	73	7	0	1.39e-05	MAPK3,FGFR1,ERBB2,SRC,IGF1R,RAC1,MET
3	Posttranslational regulation of adherens junction stability and dissassembly(N)	0.0052	48	6	0	1.37e-05	HRAS,SRC,IGF1R,RAC1,EGF,MET
3	Osteopontin-mediated events(N)	0.0031	29	5	0	2.67e-05	SYK,ROCK2,MAPK3,MAPK8,RAC1
3	EGF receptor (ErbB1) signaling pathway(N)	0.0031	29	5	0	2.67e-05	HRAS,MAPK3,SRC,EGF,STAT1
3	Endometrial cancer(K)	0.0056	52	6	0	3.95e-05	HRAS,PTEN,PIK3CD,MAPK3,ERBB2,EGF
3	TCR signaling in na&#xef;ve CD8+ T cells(N)	0.0057	53	6	0	3.9e-05	HRAS,PRKCA,HLA-A,PRKCQ,VAV1,LAT
3	Leukocyte transendothelial migration(K)	0.0126	116	8	0	3.85e-05	PRKCA,ROCK1,ROCK2,PIK3CD,JAM3,RAC1,VAV1,PLCG2
3	EPO signaling pathway(N)	0.0036	33	5	0	3.8e-05	HRAS,SOCS3,MAPK8,STAT1,PLCG2
3	angiotensin ii mediated activation of jnk pathway via pyk2 dependent signaling(B)	0.0037	34	5	0	7.5e-05	PRKCA,GNAQ,MAPK8,ERBB2,RAC1
3	Signaling events mediated by TCPTP(N)	0.0038	35	5	0	7.41e-05	PDGFRB,SRC,EGF,MET,STAT1
3	African trypanosomiasis(K)	0.0039	36	5	0	7.23e-05	F2RL1,IFNG,PRKCA,GNAQ,IDO1
3	IL23-mediated signaling events(N)	0.0039	36	5	0	7.23e-05	IL19,IFNG,SOCS3,IL23R,STAT1
3	Shigellosis(K)	0.0066	61	6	0	8.33e-05	ROCK1,ROCK2,MAPK3,MAPK8,SRC,RAC1
3	S1P1 pathway(N)	0.0019	18	4	0	8.24e-05	S1PR1,MAPK3,PDGFRB,RAC1
3	Ras Pathway(P)	0.0068	63	6	0	9.3e-05	HRAS,PIK3CD,MAPK3,MAPK8,RAC1,STAT1
3	EPHB forward signaling(N)	0.0041	38	5	0	9.2e-05	HRAS,ROCK1,MAPK3,SRC,RAC1
3	Axon guidance(R)	0.0288	266	11	0	0.000114	HRAS,ROCK1,ROCK2,PRKCQ,MAPK3,FGFR1,ERBB2,SRC,RAC1,MET,NTN1
3	TCR signaling in na&#xef;ve CD4+ T cells(N)	0.0071	66	6	0	0.000112	HRAS,PTEN,PRKCA,PRKCQ,VAV1,LAT
3	Epithelial cell signaling in Helicobacter pylori infection(K)	0.0074	68	6	0	0.000178	MAPK8,JAM3,SRC,RAC1,MET,PLCG2
3	Pancreatic secretion(K)	0.0109	101	7	0	0.000176	PRKCA,GNAQ,PLA2G2A,PLA2G6,PLA2G3,RAC1,PLA2G4A
3	alpha-Linolenic acid metabolism(K)	0.0023	21	4	0	0.000172	PLA2G2A,PLA2G6,PLA2G3,PLA2G4A
3	pkc-catalyzed phosphorylation of inhibitory phosphoprotein of myosin phosphatase(B)	0.0023	21	4	0	0.000172	PRKCA,ROCK1,GNAQ,VAV1
3	Bladder cancer(K)	0.0045	42	5	0	0.000168	HRAS,MAPK3,ERBB2,TYMP,EGF
3	Stabilization and expansion of the E-cadherin adherens junction(N)	0.0045	42	5	0	0.000168	ROCK1,IGF1R,EGF,MET,IGF1
3	PAR1-mediated thrombin signaling events(N)	0.0047	43	5	0.0001	0.000177	PRKCA,ROCK1,ROCK2,GNAQ,F2R
3	Phospholipid metabolism(R)	0.0203	188	9	0.0001	0.000186	PTEN,PRKCA,PIK3CD,PLA2G2A,PLA2G6,PLA2G3,SPHK2,PLA2G4A,PLCG2
3	ccr3 signaling in eosinophils(B)	0.0025	23	4	0.0001	0.000182	PRKCA,ROCK2,GNAQ,MAPK8
3	Signaling events mediated by PRL(N)	0.0025	23	4	0.0001	0.000182	ROCK1,MAPK3,SRC,RAC1
3	Chemokine signaling pathway(K)	0.0205	189	9	0.0001	0.00018	HRAS,ROCK1,ROCK2,PIK3CD,MAPK3,SRC,RAC1,STAT1,VAV1
3	T cell receptor signaling pathway(K)	0.0117	108	7	0.0001	0.000178	HRAS,IFNG,PIK3CD,PRKCQ,MAPK3,VAV1,LAT
3	FGF signaling pathway(N)	0.0051	47	5	0.0001	0.000206	FGF1,MAPK3,FGFR1,SRC,STAT1
3	Ceramide signaling pathway(N)	0.0052	48	5	0.0001	0.000233	MAPK3,MAPK8,EGF,SPHK2,IGF1
3	Nongenotropic Androgen signaling(N)	0.0027	25	4	0.0001	0.000238	HRAS,MAPK3,SRC,RAC1
3	links between pyk2 and map kinases(B)	0.0027	25	4	0.0001	0.000238	PRKCA,GNAQ,MAPK8,RAC1
3	keratinocyte differentiation(B)	0.0053	49	5	0.0001	0.000252	PRKCA,PRKCH,PRKCQ,MAPK8,EGF
3	t cell receptor signaling pathway(B)	0.0053	49	5	0.0001	0.000252	PRKCA,MAPK8,RAC1,VAV1,LAT
3	Signaling events mediated by Hepatocyte Growth Factor Receptor (c-Met)(N)	0.0087	80	6	0.0001	0.000259	HRAS,MAPK3,MAPK8,SRC,RAC1,MET
3	Apoptosis signaling pathway(P)	0.0028	26	4	0.0001	0.000255	PRKCA,PIK3CD,PRKCH,PRKCQ
3	bcr signaling pathway(B)	0.0028	26	4	0.0001	0.000255	PRKCA,MAPK8,RAC1,VAV1
3	il22 soluble receptor signaling pathway(B)	0.0011	10	3	0.0001	0.000288	SOCS3,IL22,STAT1
3	Signaling events mediated by PTP1B(N)	0.0055	51	5	0.0001	0.000283	SOCS3,PDGFRB,SRC,EGF,LAT
3	Role of Calcineurin-dependent NFAT signaling in lymphocytes(N)	0.0055	51	5	0.0001	0.000283	PRKCA,PRKCH,PRKCQ,MAPK3,MAPK8
3	thrombin signaling and protease-activated receptors(B)	0.003	28	4	0.0001	0.000333	PRKCA,ROCK1,GNAQ,F2R
3	Salmonella infection(K)	0.0093	86	6	0.0002	0.000374	IFNG,ROCK1,ROCK2,MAPK3,MAPK8,RAC1
3	Linoleic acid metabolism(K)	0.0031	29	4	0.0002	0.000388	PLA2G2A,PLA2G6,PLA2G3,PLA2G4A
3	Glutamatergic synapse(K)	0.0136	126	7	0.0002	0.000444	PRKCA,GNAQ,MAPK3,PLA2G2A,PLA2G6,PLA2G3,PLA2G4A
3	Axon guidance(K)	0.014	129	7	0.0002	0.000525	HRAS,ROCK1,ROCK2,MAPK3,RAC1,MET,NTN1
3	ATF-2 transcription factor network(N)	0.0063	58	5	0.0002	0.000571	IFNG,PRKCA,SOCS3,MAPK3,MAPK8
3	Neuroactive ligand-receptor interaction(K)	0.0295	273	10	0.0002	0.000592	F2RL1,VIPR1,S1PR2,S1PR3,S1PR1,LTB4R,PTGER2,FPR1,F2R,HTR2A
3	Hepatitis C(K)	0.0142	131	7	0.0002	0.000587	HRAS,SOCS3,PIK3CD,MAPK3,MAPK8,EGF,STAT1
3	Alzheimer disease-amyloid secretase pathway(P)	0.0064	59	5	0.0002	0.000598	PRKCA,PRKCH,PRKCQ,MAPK3,MAPK8
3	Tight junction(K)	0.0143	132	7	0.0002	0.000642	HRAS,PTEN,PRKCA,PRKCH,PRKCQ,JAM3,SRC
3	Netrin-mediated signaling events(N)	0.0035	32	4	0.0002	0.000622	MAPK3,SRC,RAC1,NTN1
3	Syndecan-2-mediated signaling events(N)	0.0035	32	4	0.0002	0.000622	HRAS,MAPK3,MAPK8,SRC
3	Syndecan-4-mediated signaling events(N)	0.0035	32	4	0.0002	0.000622	FGF2,PRKCA,FGFR1,RAC1
3	phospholipids as signalling intermediaries(B)	0.0035	32	4	0.0002	0.000622	S1PR1,PRKCA,MAPK8,RAC1
3	trka receptor signaling pathway(B)	0.0014	13	3	0.0003	0.000664	PRKCA,MAPK8,IGF1R
3	N-cadherin signaling events(N)	0.0036	33	4	0.0003	0.000674	ROCK1,MAPK8,FGFR1,RAC1
3	Tuberculosis(K)	0.0195	180	8	0.0003	0.000685	IFNG,SYK,MAPK3,MAPK8,SRC,SPHK2,STAT1,FCGR2B
3	Calcium signaling pathway(K)	0.0198	183	8	0.0003	0.000748	PRKCA,GNAQ,PDGFRB,ERBB2,SPHK2,PLCG2,F2R,HTR2A
3	Ras signaling in the CD4+ TCR pathway(N)	0.0015	14	3	0.0003	0.000758	HRAS,PRKCA,MAPK3
3	Signaling events mediated by VEGFR1 and VEGFR2(N)	0.0068	63	5	0.0003	0.000752	PRKCA,ROCK1,SH2D2A,MAPK3,SRC
3	Arf6 signaling events(N)	0.0038	35	4	0.0003	0.000784	GNAQ,SRC,EGF,MET
3	Ether lipid metabolism(K)	0.0039	36	4	0.0004	0.000859	PLA2G2A,PLA2G6,PLA2G3,PLA2G4A
3	Interferon-gamma signaling pathway(P)	0.0016	15	3	0.0004	0.000905	IFNG,SOCS3,STAT1
3	PAR4-mediated thrombin signaling events(N)	0.0016	15	3	0.0004	0.000905	ROCK1,ROCK2,GNAQ
3	GMCSF-mediated signaling events(N)	0.004	37	4	0.0004	0.000971	HRAS,SYK,MAPK3,STAT1
3	aspirin blocks signaling pathway involved in platelet activation(B)	0.0017	16	3	0.0005	0.0011	PRKCA,MAPK8,F2R
3	CDC42 signaling events(N)	0.0076	70	5	0.0005	0.00119	HRAS,MAPK3,MAPK8,SRC,RAC1
3	Renal cell carcinoma(K)	0.0076	70	5	0.0005	0.00119	HRAS,PIK3CD,MAPK3,RAC1,MET
3	Signaling by Insulin receptor(R)	0.0118	109	6	0.0006	0.0013	FGF8,HRAS,FGF1,FGF2,MAPK3,FGFR1
3	role of mal in rho-mediated activation of srf(B)	0.0018	17	3	0.0006	0.00129	ROCK1,MAPK8,RAC1
3	Endocytosis(K)	0.0219	202	8	0.0006	0.00136	HRAS,HLA-A,KIT,SRC,IGF1R,EGF,MET,F2R
3	Aldosterone-regulated sodium reabsorption(K)	0.0044	41	4	0.0006	0.00136	PRKCA,PIK3CD,MAPK3,IGF1
3	map kinase inactivation of smrt corepressor(B)	0.0019	18	3	0.0007	0.00147	MAPK8,RAC1,EGF
3	Urokinase-type plasminogen activator (uPA) and uPAR-mediated signaling(N)	0.0045	42	4	0.0007	0.00146	PDGFRB,FPR1,SRC,RAC1
3	Glucocorticoid receptor regulatory network(N)	0.0083	77	5	0.0008	0.00171	VIPR1,IFNG,MAPK3,MAPK8,STAT1
3	RhoA signaling pathway(N)	0.0049	45	4	0.0009	0.00183	PTEN,ROCK1,ROCK2,MAPK8
3	Fat digestion and absorption(K)	0.005	46	4	0.0009	0.00197	PLA2G2A,PLA2G6,PLA2G3,PLA2G4A
3	ras signaling pathway(B)	0.0023	21	3	0.001	0.00219	MAPK8,RAC1,VAV1
3	Type II diabetes mellitus(K)	0.0052	48	4	0.0011	0.00228	SOCS3,PIK3CD,MAPK3,MAPK8
3	igf-1 signaling pathway(B)	0.0024	22	3	0.0012	0.00248	MAPK8,IGF1R,IGF1
3	Influenza A(K)	0.0188	174	7	0.0012	0.00256	IFNG,PRKCA,SOCS3,PIK3CD,MAPK3,MAPK8,STAT1
3	Neurotrophin signaling pathway(K)	0.0137	127	6	0.0012	0.00255	HRAS,PIK3CD,MAPK3,MAPK8,RAC1,PLCG2
3	Angiopoietin receptor Tie2-mediated signaling(N)	0.0054	50	4	0.0013	0.00263	FGF2,MAPK3,MAPK8,RAC1
3	Progesterone-mediated oocyte maturation(K)	0.0093	86	5	0.0013	0.00268	PIK3CD,MAPK3,MAPK8,IGF1R,IGF1
3	signaling pathway from g-protein families(B)	0.0025	23	3	0.0014	0.00277	PRKCA,GNAQ,MAPK8
3	Hematopoietic cell lineage(K)	0.0096	89	5	0.0015	0.00305	IL11,IL4R,IL6R,KIT,IL7
3	p53 pathway feedback loops 2(P)	0.0026	24	3	0.0015	0.00299	HRAS,PTEN,STAT1
3	transcription factor creb and its extracellular signals(B)	0.0026	24	3	0.0015	0.00299	PRKCA,MAPK3,MAPK8
3	Growth hormone receptor signaling(R)	0.0026	24	3	0.0015	0.00299	SOCS3,MAPK3,STAT1
3	Ephrin B reverse signaling(N)	0.0026	24	3	0.0015	0.00299	MAPK8,SRC,RAC1
3	Fcgamma receptor (FCGR) dependent phagocytosis(R)	0.0253	234	8	0.0016	0.00308	SYK,MAPK3,IGLV7-43,PLA2G6,SRC,RAC1,VAV1,PLCG2
3	mapkinase signaling pathway(B)	0.0058	54	4	0.0017	0.00338	MAPK3,MAPK8,RAC1,STAT1
3	fmlp induced chemokine gene expression in hmc-1 cells(B)	0.0027	25	3	0.0017	0.00336	PRKCA,MAPK8,RAC1
3	mcalpain and friends in cell motility(B)	0.0027	25	3	0.0017	0.00336	MAPK8,RAC1,EGF
3	tpo signaling pathway(B)	0.0027	25	3	0.0017	0.00336	PRKCA,MAPK8,STAT1
3	Interleukin signaling pathway(P)	0.006	55	4	0.0018	0.00353	IL6ST,IL15,IL4R,IL7
3	IL27-mediated signaling events(N)	0.0028	26	3	0.0019	0.00366	IL6ST,IFNG,STAT1
3	Acute myeloid leukemia(K)	0.0062	57	4	0.0021	0.0039	HRAS,PIK3CD,MAPK3,KIT
3	pdgf signaling pathway(B)	0.0029	27	3	0.0021	0.00409	PRKCA,MAPK8,STAT1
3	IL12-mediated signaling events(N)	0.0065	60	4	0.0025	0.00492	IFNG,HLA-A,SPHK2,STAT1
3	Melanogenesis(K)	0.0109	101	5	0.0026	0.00522	HRAS,PRKCA,GNAQ,MAPK3,KIT
3	Toll-like receptor signaling pathway(K)	0.011	102	5	0.0027	0.00537	PIK3CD,MAPK3,MAPK8,RAC1,STAT1
3	Colorectal cancer(K)	0.0067	62	4	0.0028	0.00548	PIK3CD,MAPK3,MAPK8,RAC1
3	Signaling events mediated by focal adhesion kinase(N)	0.0067	62	4	0.0028	0.00548	ROCK2,MAPK8,SRC,RAC1
3	Retinoic acid receptors-mediated signaling(N)	0.0032	30	3	0.0029	0.00552	PRKCA,MAPK3,MAPK8
3	Nectin adhesion pathway(N)	0.0032	30	3	0.0029	0.00552	PDGFRB,SRC,RAC1
3	IGF1 pathway(N)	0.0032	30	3	0.0029	0.00552	HRAS,IGF1R,IGF1
3	role of erbb2 in signal transduction and oncology(B)	0.0032	30	3	0.0029	0.00552	IL6R,MAPK8,ERBB2
3	Arachidonic acid metabolism(K)	0.0068	63	4	0.0029	0.00561	PLA2G2A,PLA2G6,PLA2G3,PLA2G4A
3	LPA receptor mediated events(N)	0.0068	63	4	0.0029	0.00561	HRAS,GNAQ,SRC,RAC1
3	Chagas disease (American trypanosomiasis)(K)	0.0113	104	5	0.003	0.00559	IFNG,PIK3CD,GNAQ,MAPK3,MAPK8
3	amb2 Integrin signaling(N)	0.0034	31	3	0.0031	0.00597	ROCK1,MST1R,JAM3
3	p38 mapk signaling pathway(B)	0.0034	31	3	0.0031	0.00597	MAPK8,RAC1,STAT1
3	role of egf receptor transactivation by gpcrs in cardiac hypertrophy(B)	0.0034	31	3	0.0031	0.00597	PRKCA,MAPK8,EGF
3	FAS (CD95) signaling pathway(N)	0.0035	32	3	0.0034	0.00648	SYK,MAPK8,SRC
3	rho cell motility signaling pathway(B)	0.0035	32	3	0.0034	0.00648	ROCK1,MAPK8,VAV1
3	Noncanonical Wnt signaling pathway(N)	0.0035	32	3	0.0034	0.00648	ROCK1,MAPK8,RAC1
3	Integrin signalling pathway(P)	0.0171	158	6	0.0037	0.00676	HRAS,PIK3CD,MAPK3,MAPK8,SRC,RAC1
3	Interferon Signaling(R)	0.0174	161	6	0.004	0.00746	IFNG,SOCS3,HLA-A,MAPK3,PIN1,STAT1
3	RAF/MAP kinase cascade(R)	0.0011	10	2	0.004	0.00744	HRAS,MAPK3
3	g-secretase mediated erbb4 signaling pathway(B)	0.0011	10	2	0.004	0.00744	PRKCA,ERBB2
3	Cholinergic synapse(K)	0.0121	112	5	0.004	0.00741	HRAS,PRKCA,PIK3CD,GNAQ,MAPK3
3	Long-term potentiation(K)	0.0076	70	4	0.0043	0.00789	HRAS,PRKCA,GNAQ,MAPK3
3	Bacterial invasion of epithelial cells(K)	0.0076	70	4	0.0043	0.00789	PIK3CD,SRC,RAC1,MET
3	Internalization of ErbB1(N)	0.0038	35	3	0.0044	0.00807	HRAS,SRC,EGF
3	CXCR3-mediated signaling events(N)	0.0038	35	3	0.0044	0.00807	HRAS,MAPK3,SRC
3	effects of calcineurin in keratinocyte differentiation(B)	0.0012	11	2	0.0048	0.00874	PRKCA,GNAQ
3	activation of pkc through g-protein coupled receptors(B)	0.0012	11	2	0.0048	0.00874	PRKCA,GNAQ
3	rac1 cell motility signaling pathway(B)	0.004	37	3	0.0051	0.00931	MAPK8,RAC1,VAV1
4	Toll-like receptor signaling pathway(K)	0.011	102	15	0	<1.00e-03	TIRAP,TLR3,TLR8,MYD88,MAP3K8,IL1B,MAP2K7,MAP2K6,IRAK1,FADD,MAPK9,NFKBIA,TRAF6,IKBKE,IKBKB
4	NF-kappa B signaling pathway(K)	0.01	92	14	0	<5.00e-04	TIRAP,MYD88,TNFRSF11A,IL1B,IRAK1,TNFSF13B,TRAF1,NFKBIA,TNFRSF1A,TRAF6,TRAF5,DDX58,TNFSF11,IKBKB
4	Toll Receptor Cascades(R)	0.013	120	14	0	<3.33e-04	TIRAP,TLR3,TLR8,NOD1,MYD88,MAP2K7,MAP2K6,IRAK1,MAPK9,NFKBIA,TRAF6,IKBKE,DUSP1,IKBKB
4	Influenza A(K)	0.0188	174	15	0	<2.50e-04	TLR3,MYD88,IL1B,MAP2K7,IL1A,MAP2K6,NLRP3,TNFRSF10B,TNFRSF10D,MAPK9,NFKBIA,TNFRSF1A,DDX58,IKBKE,IKBKB
4	Herpes simplex infection(K)	0.0199	184	14	0	<2.00e-04	TLR3,MYD88,IL1B,FADD,TNFRSF14,MAPK9,TRAF1,NFKBIA,TNFRSF1A,TRAF6,TRAF5,DDX58,IKBKE,IKBKB
4	Apoptosis(K)	0.0094	87	10	0	<1.67e-04	MYD88,IL1B,IL1A,IRAK1,FADD,TNFRSF10B,TNFRSF10D,NFKBIA,TNFRSF1A,IKBKB
4	Endogenous TLR signaling(N)	0.0027	25	7	0	<1.43e-04	S100A9,TIRAP,TLR3,MYD88,IRAK1,HSPD1,IKBKB
4	Osteoclast differentiation(K)	0.0143	132	11	0	<1.25e-04	TNFRSF11A,IL1B,MAP2K7,IL1A,MAP2K6,MAPK9,NFKBIA,TNFRSF1A,TRAF6,TNFSF11,IKBKB
4	Nucleotide-binding domain, leucine rich repeat containing receptor (NLR) signaling pathways(R)	0.0051	47	8	0	<1.11e-04	NOD1,MAP2K6,IRAK1,NLRP3,TXN,MEFV,TRAF6,IKBKB
4	Pertussis(K)	0.008	74	9	0	<1.00e-04	TIRAP,NOD1,MYD88,IL1B,IL1A,IRAK1,NLRP3,MAPK9,TRAF6
4	IL1-mediated signaling events(N)	0.0037	34	7	0	<9.09e-05	MYD88,IL1B,IL1A,MAP2K6,IRAK1,TRAF6,IKBKB
4	NOD-like receptor signaling pathway(K)	0.0062	57	8	0	<8.33e-05	NOD1,IL1B,NLRP3,MAPK9,NFKBIA,MEFV,TRAF6,IKBKB
4	Epstein-Barr virus infection(K)	0.0219	202	12	0	<7.69e-05	MAP2K7,MAP2K6,IRAK1,MAPK9,TRAF1,VIM,NFKBIA,TRAF6,TRAF5,DDX58,HDAC1,IKBKB
4	nf-kb signaling pathway(B)	0.0023	21	6	0	<7.14e-05	IL1A,IRAK1,FADD,TNFRSF1A,TRAF6,IKBKB
4	Measles(K)	0.0146	135	10	0	<6.67e-05	MYD88,IL1B,IL1A,IRAK1,TNFRSF10B,TNFRSF10D,NFKBIA,TRAF6,DDX58,IKBKE
4	TNF receptor signaling pathway(N)	0.005	46	7	0	<6.25e-05	MAP3K5,MAP2K7,FADD,TXN,TRAF1,TNFRSF1A,IKBKB
4	Chagas disease (American trypanosomiasis)(K)	0.0113	104	9	0	<5.88e-05	MYD88,IL1B,IRAK1,FADD,MAPK9,NFKBIA,TNFRSF1A,TRAF6,IKBKB
4	HIV-1 Nef: Negative effector of Fas and TNF-alpha(N)	0.0036	33	6	0	<5.56e-05	MAP3K5,MAP2K7,FADD,TRAF1,NFKBIA,TNFRSF1A
4	Cytokine-cytokine receptor interaction(K)	0.0287	265	12	0	<5.26e-05	TNFSF15,TNFRSF11A,IL1B,IL1A,TNFRSF14,TNFRSF10B,TNFSF13B,TNFRSF10D,TNFRSF25,TNFRSF4,TNFRSF1A,TNFSF11
4	Signaling by Interleukins(R)	0.0233	215	11	0	<5.00e-05	NOD1,MYD88,MAP3K8,IL1B,IL1A,MAP2K6,IRAK1,NFKBIA,TRAF6,IL1RL1,IKBKB
4	Tuberculosis(K)	0.0195	180	10	0	<4.76e-05	TIRAP,MYD88,IL1B,IL1A,IRAK1,FADD,MAPK9,TNFRSF1A,TRAF6,HSPD1
4	RIG-I-like receptor signaling pathway(K)	0.0077	71	7	0	<4.55e-05	FADD,MAPK9,NFKBIA,TRAF6,DDX58,IKBKE,IKBKB
4	MAPK signaling pathway(K)	0.029	268	11	0	<4.35e-05	MAP3K5,MAP3K8,IL1B,MAP2K7,IL1A,MAP2K6,MAPK9,TNFRSF1A,TRAF6,DUSP1,IKBKB
4	Hepatitis C(K)	0.0142	131	8	0	<4.17e-05	TLR3,MAPK9,NFKBIA,TNFRSF1A,TRAF6,DDX58,IKBKE,IKBKB
4	FAS (CD95) signaling pathway(N)	0.0035	32	5	0	<4.00e-05	MAP2K7,MAP2K6,FADD,MAPK9,IKBKB
4	Toxoplasmosis(K)	0.0145	134	8	0	<3.85e-05	MYD88,MAP2K6,IRAK1,MAPK9,NFKBIA,TNFRSF1A,TRAF6,IKBKB
4	toll-like receptor pathway(B)	0.0036	33	5	0	3.7e-05	TIRAP,TLR3,IRAK1,TRAF6,IKBKB
4	signal transduction through il1r(B)	0.0038	35	5	0	3.57e-05	IL1B,IL1A,IRAK1,TRAF6,IKBKB
4	bone remodeling(B)	0.0017	16	4	0	3.45e-05	TNFRSF11A,TRAF6,TNFSF11,IKBKB
4	Leishmaniasis(K)	0.0079	73	6	0	3.33e-05	MYD88,IL1B,IL1A,IRAK1,NFKBIA,TRAF6
4	RIG-I/MDA5 mediated induction of IFN-alpha/beta pathways(R)	0.0082	76	6	0	9.68e-05	FADD,NFKBIA,TRAF6,DDX58,IKBKE,IKBKB
4	TRAIL signaling pathway(N)	0.0024	22	4	0	9.38e-05	FADD,TNFRSF10B,TNFRSF10D,IKBKB
4	Canonical NF-kappaB pathway(N)	0.0025	23	4	0	0.000121	NFKBIA,TNFRSF1A,TRAF6,IKBKB
4	Neurotrophin signaling pathway(K)	0.0137	127	7	0	0.000176	MAP3K5,MAP2K7,IRAK1,MAPK9,NFKBIA,TRAF6,IKBKB
4	p75 NTR receptor-mediated signalling(R)	0.0093	86	6	0	0.000171	MYD88,IRAK1,NFKBIA,TRAF6,HDAC1,IKBKB
4	Legionellosis(K)	0.006	55	5	0	0.000333	MYD88,HSF1,IL1B,NFKBIA,HSPD1
4	p38 MAPK signaling pathway(N)	0.0029	27	4	0	0.000324	MAP3K5,MAP2K6,TXN,TRAF6
4	Signaling events mediated by HDAC Class I(N)	0.0061	56	5	0	0.000342	NFKBIA,NR2C1,TNFRSF1A,SUMO1,HDAC1
4	CD40/CD40L signaling(N)	0.0031	29	4	0	0.000359	MAPK9,TRAF1,NFKBIA,TRAF6
4	Cytosolic DNA-sensing pathway(K)	0.0067	62	5	0.0001	0.00045	IL1B,NFKBIA,DDX58,IKBKE,IKBKB
4	hiv-1 nef: negative effector of fas and tnf(B)	0.0035	32	4	0.0001	0.000439	MAP3K5,FADD,TRAF1,TNFRSF1A
4	p75(NTR)-mediated signaling(N)	0.0075	69	5	0.0001	0.000643	MYD88,IRAK1,MAPK9,TRAF6,IKBKB
4	Atypical NF-kappaB pathway(N)	0.0015	14	3	0.0001	0.000814	NFKBIA,REL,IKBKB
4	Small cell lung cancer(K)	0.0091	84	5	0.0002	0.00152	TRAF1,NFKBIA,TRAF6,TRAF5,IKBKB
4	Cellular roles of Anthrax toxin(N)	0.0021	19	3	0.0003	0.00189	IL1B,MAP2K7,MAP2K6
4	Regulation of Androgen receptor activity(N)	0.0053	49	4	0.0003	0.00202	MAP2K6,NR2C1,REL,HDAC1
4	keratinocyte differentiation(B)	0.0053	49	4	0.0003	0.00202	MAP3K5,TRAF1,TNFRSF1A,IKBKB
4	Rheumatoid arthritis(K)	0.01	92	5	0.0003	0.00215	TNFRSF11A,IL1B,IL1A,TNFSF13B,TNFSF11
4	B cell activation(P)	0.0064	59	4	0.0006	0.00418	MAPK9,NFKBIA,NFKBIL1,IKBKB
4	T cell receptor signaling pathway(K)	0.0117	108	5	0.0006	0.00458	MAP3K8,MAP2K7,MAPK9,NFKBIA,IKBKB
4	Shigellosis(K)	0.0066	61	4	0.0006	0.00449	NOD1,MAPK9,NFKBIA,IKBKB
4	Epithelial cell signaling in Helicobacter pylori infection(K)	0.0074	68	4	0.001	0.00621	NOD1,MAPK9,NFKBIA,IKBKB
4	Adipocytokine signaling pathway(K)	0.0075	69	4	0.001	0.00623	MAPK9,NFKBIA,TNFRSF1A,IKBKB
4	Pathways in cancer(K)	0.0352	325	8	0.001	0.00617	FADD,MAPK9,TRAF1,NFKBIA,TRAF6,TRAF5,HDAC1,IKBKB
4	Regulation of p38-alpha and p38-beta(N)	0.0034	31	3	0.0011	0.00611	MAP2K6,TRAF6,DUSP1
4	ceramide signaling pathway(B)	0.0035	32	3	0.0012	0.00682	FADD,TNFRSF1A,IKBKB
4	Prion diseases(K)	0.0038	35	3	0.0015	0.00889	IL1B,IL1A,HSPA5
4	inactivation of gsk3 by akt causes accumulation of b-catenin in alveolar macrophages(B)	0.0039	36	3	0.0016	0.00934	TIRAP,IRAK1,IKBKB
5	Beta1 integrin cell surface interactions(N)	0.0071	66	12	0	<1.00e-03	TGFBI,COL11A1,COL1A1,COL2A1,FGA,FGB,ITGAV,THBS2,FN1,ITGA1,COL5A2,LAMA5
5	ECM-receptor interaction(K)	0.0092	85	12	0	<5.00e-04	SDC3,COL11A1,CD36,COL1A1,COL2A1,ITGAV,THBS2,FN1,TNXB,ITGA1,COL5A2,LAMA5
5	Focal adhesion(K)	0.0216	200	14	0	<3.33e-04	ACTG1,COL11A1,FLNA,COL1A1,COL2A1,ITGAV,THBS2,FN1,ACTB,TNXB,FLT4,ITGA1,COL5A2,LAMA5
5	Integrin signalling pathway(P)	0.0171	158	12	0	<2.50e-04	ACTG1,COL11A1,FLNA,COL1A1,COL2A1,ITGB2,ITGAV,FN1,ACTB,ITGA1,COL5A2,COL14A1
5	Beta2 integrin cell surface interactions(N)	0.0031	29	7	0	<2.00e-04	TGFBI,CYR61,KNG1,PROC,ITGB2,FGA,FGB
5	Complement and coagulation cascades(K)	0.0075	69	8	0	<1.67e-04	KNG1,SERPING1,PROC,SERPINF2,C6,C1S,FGA,FGB
5	Beta3 integrin cell surface interactions(N)	0.0047	43	7	0	<1.43e-04	TGFBI,CYR61,COL1A1,FGA,FGB,ITGAV,FN1
5	Extracellular matrix organization(R)	0.0183	169	10	0	<1.25e-04	PLOD1,COL11A1,COL1A1,COL2A1,SERPINH1,ITGAV,FN1,COL5A2,COL14A1,LAMA5
5	Integrin cell surface interactions(R)	0.0096	89	8	0	<1.11e-04	COL1A1,COL2A1,ITGB2,FGA,FGB,ITGAV,FN1,ITGA1
5	Platelet activation, signaling and aggregation(R)	0.0308	285	12	0	<1.00e-04	ACTG1,KNG1,SERPING1,FLNA,CD36,SERPINF2,COL1A1,PFN1,FGA,FGB,FN1,ACTB
5	Cell surface interactions at the vascular wall(R)	0.0104	96	8	0	<9.09e-05	CD48,PROC,COL1A1,CD244,ITGB2,ITGAV,TEK,FN1
5	Formation of Fibrin Clot (Clotting Cascade)(R)	0.0035	32	5	0	<8.33e-05	KNG1,SERPING1,PROC,FGA,FGB
5	Phagosome(K)	0.0166	153	8	0	<7.69e-05	ACTG1,HLA-E,CD36,STX7,ITGB2,ITGAV,THBS2,ACTB
5	Amoebiasis(K)	0.0116	107	7	0	<7.14e-05	COL11A1,COL1A1,COL2A1,ITGB2,FN1,COL5A2,LAMA5
5	Urokinase-type plasminogen activator (uPA) and uPAR-mediated signaling(N)	0.0045	42	5	0	<6.67e-05	ITGB2,FGA,FGB,ITGAV,FN1
5	intrinsic prothrombin activation pathway(B)	0.0024	22	4	0	0.000125	KNG1,SERPING1,FGA,FGB
5	Malaria(K)	0.0055	51	5	0	0.000118	SDC3,CD36,ITGB2,HBB,THBS2
5	VEGFR3 signaling in lymphatic endothelium(N)	0.0027	25	4	0	0.000167	COL1A1,FN1,FLT4,ITGA1
5	Regulation of actin cytoskeleton(K)	0.0229	212	8	0	0.000316	ACTG1,GSN,ITGB2,PFN1,ITGAV,FN1,ACTB,ITGA1
5	Protein digestion and absorption(K)	0.0088	81	5	0.0001	0.0008	COL11A1,COL1A1,COL2A1,COL5A2,COL14A1
5	Beta5 beta6 beta7 and beta8 integrin cell surface interactions(N)	0.0018	17	3	0.0001	0.00114	CYR61,ITGAV,FN1
5	Viral myocarditis(K)	0.0077	71	4	0.0006	0.00764	ACTG1,HLA-E,ITGB2,ACTB
5	Arrhythmogenic right ventricular cardiomyopathy (ARVC)(K)	0.008	74	4	0.0007	0.00848	ACTG1,ITGAV,ACTB,ITGA1
7	Phagosome(K)	0.0166	153	23	0	<9.09e-05	ATP6V0E1,ATP6AP1,ATP6V1H,ATP6V1G2,ATP6V1B2,ATP6V1G1,ATP6V1B1,ATP6V1D,ATP6V0B,ATP6V1F,ATP6V0C,ATP6V1C1,ATP6V1C2,ATP6V1A,ATP6V0E2,ATP6V1E1,ATP6V1E2,ATP6V0A1,ATP6V1G3,ATP6V0A4,ATP6V0D1,ATP6V0D2,ATP6V0A2
7	Rheumatoid arthritis(K)	0.01	92	23	0	<9.09e-05	ATP6V0E1,ATP6AP1,ATP6V1H,ATP6V1G2,ATP6V1B2,ATP6V1G1,ATP6V1B1,ATP6V1D,ATP6V0B,ATP6V1F,ATP6V0C,ATP6V1C1,ATP6V1C2,ATP6V1A,ATP6V0E2,ATP6V1E1,ATP6V1E2,ATP6V0A1,ATP6V1G3,ATP6V0A4,ATP6V0D1,ATP6V0D2,ATP6V0A2
7	Iron uptake and transport(R)	0.0039	36	22	0	<9.09e-05	ATP6V0E1,ATP6V1H,ATP6V1G2,ATP6V1B2,ATP6V1G1,ATP6V1B1,ATP6V1D,ATP6V0B,ATP6V1F,ATP6V0C,ATP6V1C1,ATP6V1C2,ATP6V1A,ATP6V0E2,ATP6V1E1,ATP6V1E2,ATP6V0A1,ATP6V1G3,ATP6V0A4,ATP6V0D1,ATP6V0D2,ATP6V0A2
7	Latent infection of Homo sapiens with Mycobacterium tuberculosis(R)	0.0037	34	22	0	<9.09e-05	ATP6V0E1,ATP6V1H,ATP6V1G2,ATP6V1B2,ATP6V1G1,ATP6V1B1,ATP6V1D,ATP6V0B,ATP6V1F,ATP6V0C,ATP6V1C1,ATP6V1C2,ATP6V1A,ATP6V0E2,ATP6V1E1,ATP6V1E2,ATP6V0A1,ATP6V1G3,ATP6V0A4,ATP6V0D1,ATP6V0D2,ATP6V0A2
7	Metabolic pathways(K)	0.126	1164	23	0	<9.09e-05	ATP6V0E1,ATP6AP1,ATP6V1H,ATP6V1G2,ATP6V1B2,ATP6V1G1,ATP6V1B1,ATP6V1D,ATP6V0B,ATP6V1F,ATP6V0C,ATP6V1C1,ATP6V1C2,ATP6V1A,ATP6V0E2,ATP6V1E1,ATP6V1E2,ATP6V0A1,ATP6V1G3,ATP6V0A4,ATP6V0D1,ATP6V0D2,ATP6V0A2
7	Synaptic vesicle cycle(K)	0.0069	64	22	0	<9.09e-05	ATP6V0E1,ATP6V1H,ATP6V1G2,ATP6V1B2,ATP6V1G1,ATP6V1B1,ATP6V1D,ATP6V0B,ATP6V1F,ATP6V0C,ATP6V1C1,ATP6V1C2,ATP6V1A,ATP6V0E2,ATP6V1E1,ATP6V1E2,ATP6V0A1,ATP6V1G3,ATP6V0A4,ATP6V0D1,ATP6V0D2,ATP6V0A2
7	Oxidative phosphorylation(K)	0.0144	133	23	0	<9.09e-05	ATP6V0E1,ATP6AP1,ATP6V1H,ATP6V1G2,ATP6V1B2,ATP6V1G1,ATP6V1B1,ATP6V1D,ATP6V0B,ATP6V1F,ATP6V0C,ATP6V1C1,ATP6V1C2,ATP6V1A,ATP6V0E2,ATP6V1E1,ATP6V1E2,ATP6V0A1,ATP6V1G3,ATP6V0A4,ATP6V0D1,ATP6V0D2,ATP6V0A2
7	Epithelial cell signaling in Helicobacter pylori infection(K)	0.0074	68	23	0	<9.09e-05	ATP6V0E1,ATP6AP1,ATP6V1H,ATP6V1G2,ATP6V1B2,ATP6V1G1,ATP6V1B1,ATP6V1D,ATP6V0B,ATP6V1F,ATP6V0C,ATP6V1C1,ATP6V1C2,ATP6V1A,ATP6V0E2,ATP6V1E1,ATP6V1E2,ATP6V0A1,ATP6V1G3,ATP6V0A4,ATP6V0D1,ATP6V0D2,ATP6V0A2
7	Vibrio cholerae infection(K)	0.0058	54	23	0	<9.09e-05	ATP6V0E1,ATP6AP1,ATP6V1H,ATP6V1G2,ATP6V1B2,ATP6V1G1,ATP6V1B1,ATP6V1D,ATP6V0B,ATP6V1F,ATP6V0C,ATP6V1C1,ATP6V1C2,ATP6V1A,ATP6V0E2,ATP6V1E1,ATP6V1E2,ATP6V0A1,ATP6V1G3,ATP6V0A4,ATP6V0D1,ATP6V0D2,ATP6V0A2
7	Signaling by Insulin receptor(R)	0.0118	109	22	0	<9.09e-05	ATP6V0E1,ATP6V1H,ATP6V1G2,ATP6V1B2,ATP6V1G1,ATP6V1B1,ATP6V1D,ATP6V0B,ATP6V1F,ATP6V0C,ATP6V1C1,ATP6V1C2,ATP6V1A,ATP6V0E2,ATP6V1E1,ATP6V1E2,ATP6V0A1,ATP6V1G3,ATP6V0A4,ATP6V0D1,ATP6V0D2,ATP6V0A2
7	Collecting duct acid secretion(K)	0.0029	27	20	0	<9.09e-05	ATP6V0E1,ATP6V1G2,ATP6V1B2,ATP6V1G1,ATP6V1B1,ATP6V1D,ATP6V1F,ATP6V0C,ATP6V1C1,ATP6V1C2,ATP6V1A,ATP6V0E2,ATP6V1E1,ATP6V1E2,ATP6V0A1,ATP6V1G3,ATP6V0A4,ATP6V0D1,ATP6V0D2,ATP6V0A2
7	Lysosome(K)	0.0131	121	9	0	<8.33e-05	ATP6AP1,ATP6V1H,ATP6V0B,ATP6V0C,ATP6V0A1,ATP6V0A4,ATP6V0D1,ATP6V0D2,ATP6V0A2
7	Tuberculosis(K)	0.0195	180	9	0	<7.69e-05	ATP6AP1,ATP6V1H,ATP6V0B,ATP6V0C,ATP6V0A1,ATP6V0A4,ATP6V0D1,ATP6V0D2,ATP6V0A2
8	Autoimmune thyroid disease(K)	0.0057	53	14	0	<5.00e-05	HLA-DQB1,HLA-DRB1,HLA-DRB3,HLA-C,HLA-DMB,HLA-DMA,HLA-DQA2,HLA-DQA1,HLA-DRB4,HLA-DPA1,HLA-DPB1,HLA-DOA,HLA-DOB,HLA-DRA
8	Type I diabetes mellitus(K)	0.0047	43	14	0	<5.00e-05	HLA-DQB1,HLA-DRB1,HLA-DRB3,HLA-C,HLA-DMB,HLA-DMA,HLA-DQA2,HLA-DQA1,HLA-DRB4,HLA-DPA1,HLA-DPB1,HLA-DOA,HLA-DOB,HLA-DRA
8	Tuberculosis(K)	0.0195	180	14	0	<5.00e-05	HLA-DQB1,HLA-DRB1,HLA-DRB3,HLA-DMB,HLA-DMA,HLA-DQA2,HLA-DQA1,HLA-DRB4,HLA-DPA1,HLA-DPB1,HLA-DOA,FCGR3B,HLA-DOB,HLA-DRA
8	Toxoplasmosis(K)	0.0145	134	13	0	<5.00e-05	HLA-DQB1,HLA-DRB1,HLA-DRB3,HLA-DMB,HLA-DMA,HLA-DQA2,HLA-DQA1,HLA-DRB4,HLA-DPA1,HLA-DPB1,HLA-DOA,HLA-DOB,HLA-DRA
8	HTLV-I infection(K)	0.0285	263	14	0	<5.00e-05	HLA-DQB1,HLA-DRB1,HLA-DRB3,HLA-C,HLA-DMB,HLA-DMA,HLA-DQA2,HLA-DQA1,HLA-DRB4,HLA-DPA1,HLA-DPB1,HLA-DOA,HLA-DOB,HLA-DRA
8	Viral myocarditis(K)	0.0077	71	14	0	<5.00e-05	HLA-DQB1,HLA-DRB1,HLA-DRB3,HLA-C,HLA-DMB,HLA-DMA,HLA-DQA2,HLA-DQA1,HLA-DRB4,HLA-DPA1,HLA-DPB1,HLA-DOA,HLA-DOB,HLA-DRA
8	Allograft rejection(K)	0.0041	38	14	0	<5.00e-05	HLA-DQB1,HLA-DRB1,HLA-DRB3,HLA-C,HLA-DMB,HLA-DMA,HLA-DQA2,HLA-DQA1,HLA-DRB4,HLA-DPA1,HLA-DPB1,HLA-DOA,HLA-DOB,HLA-DRA
8	Intestinal immune network for IgA production(K)	0.0053	49	13	0	<5.00e-05	HLA-DQB1,HLA-DRB1,HLA-DRB3,HLA-DMB,HLA-DMA,HLA-DQA2,HLA-DQA1,HLA-DRB4,HLA-DPA1,HLA-DPB1,HLA-DOA,HLA-DOB,HLA-DRA
8	Systemic lupus erythematosus(K)	0.0148	137	14	0	<5.00e-05	HLA-DQB1,HLA-DRB1,HLA-DRB3,HLA-DMB,HLA-DMA,HLA-DQA2,HLA-DQA1,HLA-DRB4,HLA-DPA1,HLA-DPB1,HLA-DOA,FCGR3B,HLA-DOB,HLA-DRA
8	Asthma(K)	0.0034	31	13	0	<5.00e-05	HLA-DQB1,HLA-DRB1,HLA-DRB3,HLA-DMB,HLA-DMA,HLA-DQA2,HLA-DQA1,HLA-DRB4,HLA-DPA1,HLA-DPB1,HLA-DOA,HLA-DOB,HLA-DRA
8	MHC class II antigen presentation(R)	0.0111	103	13	0	<5.00e-05	HLA-DQB1,HLA-DRB1,HLA-DRB3,HLA-DMB,HLA-DMA,HLA-DQA2,HLA-DQA1,HLA-DRB4,HLA-DPA1,HLA-DPB1,HLA-DOA,HLA-DOB,HLA-DRA
8	Phagosome(K)	0.0166	153	15	0	<5.00e-05	HLA-DQB1,HLA-DRB1,HLA-DRB3,HLA-C,HLA-DMB,HLA-DMA,HLA-DQA2,HLA-DQA1,HLA-DRB4,HLA-DPA1,HLA-DPB1,HLA-DOA,FCGR3B,HLA-DOB,HLA-DRA
8	Rheumatoid arthritis(K)	0.01	92	13	0	<5.00e-05	HLA-DQB1,HLA-DRB1,HLA-DRB3,HLA-DMB,HLA-DMA,HLA-DQA2,HLA-DQA1,HLA-DRB4,HLA-DPA1,HLA-DPB1,HLA-DOA,HLA-DOB,HLA-DRA
8	Graft-versus-host disease(K)	0.0044	41	14	0	<5.00e-05	HLA-DQB1,HLA-DRB1,HLA-DRB3,HLA-C,HLA-DMB,HLA-DMA,HLA-DQA2,HLA-DQA1,HLA-DRB4,HLA-DPA1,HLA-DPB1,HLA-DOA,HLA-DOB,HLA-DRA
8	Leishmaniasis(K)	0.0079	73	14	0	<5.00e-05	HLA-DQB1,HLA-DRB1,HLA-DRB3,HLA-DMB,HLA-DMA,HLA-DQA2,HLA-DQA1,HLA-DRB4,HLA-DPA1,HLA-DPB1,HLA-DOA,FCGR3B,HLA-DOB,HLA-DRA
8	Cell adhesion molecules (CAMs)(K)	0.0144	133	14	0	<5.00e-05	HLA-DQB1,HLA-DRB1,HLA-DRB3,HLA-C,HLA-DMB,HLA-DMA,HLA-DQA2,HLA-DQA1,HLA-DRB4,HLA-DPA1,HLA-DPB1,HLA-DOA,HLA-DOB,HLA-DRA
8	Herpes simplex infection(K)	0.0199	184	14	0	<5.00e-05	HLA-DQB1,HLA-DRB1,HLA-DRB3,HLA-C,HLA-DMB,HLA-DMA,HLA-DQA2,HLA-DQA1,HLA-DRB4,HLA-DPA1,HLA-DPB1,HLA-DOA,HLA-DOB,HLA-DRA
8	Antigen processing and presentation(K)	0.0082	76	14	0	<5.00e-05	HLA-DQB1,HLA-DRB1,HLA-DRB3,HLA-C,HLA-DMB,HLA-DMA,HLA-DQA2,HLA-DQA1,HLA-DRB4,HLA-DPA1,HLA-DPB1,HLA-DOA,HLA-DOB,HLA-DRA
8	Influenza A(K)	0.0188	174	13	0	<5.00e-05	HLA-DQB1,HLA-DRB1,HLA-DRB3,HLA-DMB,HLA-DMA,HLA-DQA2,HLA-DQA1,HLA-DRB4,HLA-DPA1,HLA-DPB1,HLA-DOA,HLA-DOB,HLA-DRA
8	Staphylococcus aureus infection(K)	0.0061	56	14	0	<5.00e-05	HLA-DQB1,HLA-DRB1,HLA-DRB3,HLA-DMB,HLA-DMA,HLA-DQA2,HLA-DQA1,HLA-DRB4,HLA-DPA1,HLA-DPB1,HLA-DOA,FCGR3B,HLA-DOB,HLA-DRA
8	TCR signaling(R)	0.007	65	9	0	<4.76e-05	HLA-DQB1,HLA-DRB1,HLA-DRB3,HLA-DQA2,HLA-DQA1,HLA-DRB4,HLA-DPA1,HLA-DPB1,HLA-DRA
8	Costimulation by the CD28 family(R)	0.008	74	9	0	<4.55e-05	HLA-DQB1,HLA-DRB1,HLA-DRB3,HLA-DQA2,HLA-DQA1,HLA-DRB4,HLA-DPA1,HLA-DPB1,HLA-DRA
8	Interferon Signaling(R)	0.0174	161	10	0	<4.35e-05	HLA-DQB1,HLA-DRB1,HLA-DRB3,HLA-C,HLA-DQA2,HLA-DQA1,HLA-DRB4,HLA-DPA1,HLA-DPB1,HLA-DRA
8	Epstein-Barr virus infection(K)	0.0219	202	10	0	<4.17e-05	HLA-DQB1,HLA-DRB1,HLA-DRB3,HLA-C,HLA-DQA2,HLA-DQA1,HLA-DRB4,HLA-DPA1,HLA-DPB1,HLA-DRA
8	T cell activation(P)	0.0088	81	7	0	<4.00e-05	HLA-DMB,HLA-DMA,HLA-DQA2,HLA-DQA1,HLA-DPA1,HLA-DOA,HLA-DRA
8	Hematopoietic cell lineage(K)	0.0096	89	4	0	<3.85e-05	HLA-DRB1,HLA-DRB3,HLA-DRB4,HLA-DRA
9	Cytokine-cytokine receptor interaction(K)	0.0287	265	11	0	<5.00e-04	CXCL1,CXCR5,CXCL5,CXCL16,CXCR6,CXCL9,CXCR1,CXCR2,CXCR3,CXCL6,CXCL11
9	Chemokine signaling pathway(K)	0.0205	189	11	0	<5.00e-04	CXCL1,CXCR5,CXCL5,CXCL16,CXCR6,CXCL9,CXCR1,CXCR2,CXCR3,CXCL6,CXCL11
9	GPCR ligand binding(R)	0.0446	412	11	0	<3.33e-04	CXCL1,CXCR5,CXCL5,CXCL16,CXCR6,CXCL9,CXCR1,CXCR2,CXCR3,CXCL6,CXCL11
9	GPCR downstream signaling(R)	0.0928	858	11	0	<2.50e-04	CXCL1,CXCR5,CXCL5,CXCL16,CXCR6,CXCL9,CXCR1,CXCR2,CXCR3,CXCL6,CXCL11
9	CXCR3-mediated signaling events(N)	0.0038	35	3	0	<2.00e-04	CXCL9,CXCR3,CXCL11
9	Epithelial cell signaling in Helicobacter pylori infection(K)	0.0074	68	3	0.0001	0.000833	CXCL1,CXCR1,CXCR2
9	Rheumatoid arthritis(K)	0.01	92	3	0.0002	0.00329	CXCL1,CXCL5,CXCL6
11	Staphylococcus aureus infection(K)	0.0061	56	5	0	<1.00e-03	C5AR1,C3,C5,CFH,PLG
11	Complement and coagulation cascades(K)	0.0075	69	5	0	<5.00e-04	C5AR1,C3,C5,CFH,PLG
11	Complement cascade(R)	0.0203	188	4	0	0.000667	C3,CRP,C5,CFH
11	alternative complement pathway(B)	0.0011	10	2	0	0.001	C3,C5
11	lectin induced complement pathway(B)	0.0012	11	2	0	0.0012	C3,C5
11	classical complement pathway(B)	0.0014	13	2	0	0.00183	C3,C5
11	amb2 Integrin signaling(N)	0.0034	31	2	0.0002	0.00843	MMP9,PLG
11	Syndecan-4-mediated signaling events(N)	0.0035	32	2	0.0002	0.00775	MMP9,PLG
12	Signaling by Interleukins(R)	0.0233	215	5	0	<1.00e-03	IL17A,IL17B,IL17F,IL17RC,IL17RA

## Sheet: GO_CCinCluster
Module	GeneSet	RatioOfProteinInGeneSet	NumberOfProteinInGeneSet	ProteinFromModule	P-value	FDR	Nodes
0	extracellular region	0.0845	890	44	0	<5.000e-04	PGF,NELL1,MMP8,TGFB3,MMP7,FSTL1,MMP3,MMP2,MMP1,TTR,DLL1,VEGFB,VEGFC,TFPI,ALDOA,PPT1,MDK,CTSL1,IL37,TIMP1,AHSG,SFTPD,SPP1,B4GALT1,PLAT,LGALS9,PENK,NOTCH4,WIF1,PLAU,NRP1,TNFRSF11B,HPSE,LTF,SERPINA1,MMP13,CD163,SIGLEC1,INHBA,THBS1,IL3,IL5,ADIPOQ,TFRC
0	extracellular space	0.062	653	43	0	<5.000e-04	GDF5,MMP8,TGFB3,MMP7,TNFSF14,FSTL1,MMP3,MMP2,WNT1,TTR,HTRA1,TCN2,VEGFB,VEGFC,TFPI,ADAMTS4,PPT1,ADA,IL37,AHSG,SFTPD,SPP1,PLAT,CHI3L1,CHI3L2,FURIN,SFRP1,PLAU,GPC4,TNFRSF11B,HMOX1,SERPINA1,LTB,MMP13,CTSK,FMOD,THBS1,IL3,IL5,FLT1,ADIPOQ,DKK1,PECAM1
0	proteinaceous extracellular matrix	0.0128	135	16	0	<3.333e-04	MMP8,MMP7,MMP3,MMP2,MMP1,WNT1,ADAMTS4,CHI3L1,SFRP1,MMP28,GPC4,TNFRSF11B,SERPINA1,MMP19,MMP12,FMOD
0	platelet alpha granule lumen	0.0036	38	7	0	<2.500e-04	TGFB3,VEGFB,VEGFC,ALDOA,TIMP1,SERPINA1,THBS1
0	extracellular matrix	0.0119	125	10	0	<2.000e-04	TGFB3,HTRA1,TIMP3,AHSG,PLAT,SFRP1,MMP14,FMOD,THBS1,ANXA2
0	cell surface	0.0236	248	12	0	0.0003333	TGFB3,WNT1,ROBO2,ADA,PLAT,ABCB1,FURIN,SFRP1,NOTCH4,PLAU,NRP1,TFRC
1	extracellular space	0.062	653	25	0	<1.000e-03	MICA,TGFB2,CTGF,VEGFA,CCL3,CCL5,CCL4,COL18A1,GAS6,BMP7,CD97,CCL3L1,ANGPT1,CCL26,CALCA,CCL20,CCL21,AGT,THPO,ANXA1,CCL19,CCL18,CCL13,CRH,CD14
1	extracellular region	0.0845	890	29	0	<5.000e-04	TGFB2,TLR9,CTGF,VEGFA,CCL3,CCL5,CCL4,ADCYAP1,CFB,GAS6,KDR,CD55,CD59,CCL3L1,ANGPT1,PRL,CHGA,TF,PRF1,CALCA,CCL20,CCL21,AGT,CD2,ANXA1,CCL19,CRH,CMA1,CD14
1	integral to plasma membrane	0.0726	764	26	0	<3.333e-04	KLRC2,MICA,TLR2,TLR4,AGTR1,ADAM8,BST2,CCR6,CCR3,CCR2,RYR1,KLRC1,KLRK1,CSF1R,KDR,BTLA,CD55,CD58,CD97,CALCRL,ADRB2,CD2,CD6,CD5,PTPRC,CD1D
1	external side of plasma membrane	0.0127	134	11	0	<2.500e-04	TLR2,TLR4,KLRK1,ITGB1,CD74,KDR,BTLA,CLEC7A,CD2,CD5,PTPRC
1	membrane raft	0.0109	115	10	0	<2.000e-04	TLR4,BTK,BSG,ITGB1,CBLB,CD55,ANGPT1,LCK,PTPRC,CD14
1	cell surface	0.0236	248	13	0	<1.667e-04	MICA,TLR2,ADAM8,VEGFA,ITGB1,CD74,CSF1R,NOTCH1,CD55,CD59,CD6,CD1D,CD14
1	lysosome	0.0111	117	7	0.0002	0.005857	TLR7,TLR9,CD74,MTOR,CAT,CALCRL,ADRB2
2	external side of plasma membrane	0.0127	134	28	0	<5.000e-04	CD8A,FASLG,IL13,PDCD1,CXCL10,MS4A1,FAS,FCGR3A,ICAM1,TNFRSF9,CD86,CD80,CCR5,CTSB,ITGAL,TNF,CCR1,ACE,CD69,ICOS,CD4,CD28,IL4,IL6,IL2RA,CTLA4,CD274,ENG
2	extracellular space	0.062	653	45	0	<5.000e-04	A2M,S100A8,IL16,FASLG,IL13,TNFSF13,TNFSF12,CXCL12,TGFB1,IL10,CXCL10,LTA,ICAM1,IL27,IL21,OSM,ADM,SERPINB5,IFNB1,F3,F2,CTSB,NGF,CSF3,CSF2,HMGB1,HMGB2,TNF,CCL2,CSF1,CX3CL1,ACE,REN,EPO,IL4,IL6,TNFSF4,IL8,IL1RN,HGF,LEP,LCN2,TNFSF10,ENG,IL2
2	extracellular region	0.0845	890	29	0	<3.333e-04	A2M,CD8A,FASLG,IL13,CXCL12,TGFB1,CXCL10,FAS,FCGR3A,DPP4,ELANE,ADM,IFNB1,F2,NGF,TNFRSF6B,CSF2,HMGB1,CCL2,CX3CL1,TNFRSF1B,ICOS,IL6,IL8,HGF,LEP,LCN2,TNFSF10,IL2
2	cell surface	0.0236	248	13	0	<2.500e-04	TGFB1,NOD2,CD44,CXCR4,DPP4,ELANE,CD38,CCR5,HMGB1,TNF,CX3CL1,TNFSF4,ENG
2	plasma membrane	0.2439	2568	40	0.0001	0.0016	CD8A,S100A8,IL16,CXCL12,PDCD1,NOD2,CD44,CXCR4,MS4A1,FAS,FCGR3A,DPP4,ICAM1,TNFRSF17,CD38,CD86,CD80,CCR5,F3,CX3CR1,F2,ITGAL,TNF,BLK,CCR1,CSF1,CX3CL1,SLC11A1,TNFRSF1B,ACE,IL10RA,ICOS,CD4,CD28,IL2RA,IL1RN,CTLA4,STAT3,CD274,FCGR2A
3	extracellular space	0.062	653	25	0	<1.000e-03	FGF8,IL6ST,IL19,IL15,IL11,IL4R,IFNG,FGF1,FGF2,IL6R,IL22,IL20,LILRB2,PLA2G2A,PLA2G3,JAM3,TAC1,IL32,KIT,SERPINC1,EGF,IL7,LGALS1,IGF1,SST
3	extracellular region	0.0845	890	25	0	<5.000e-04	FGF8,IL6ST,IL19,IL15,IL11,LILRA3,IFNG,OSCAR,FGF1,FGF2,IL6R,IL22,IL20,DDR1,PLA2G2A,VIP,FGFR1,TAC1,SERPINC1,EGF,IL7,MET,NTN1,SST,F2R
3	plasma membrane	0.2439	2568	42	0	<3.333e-04	HRAS,MICB,IL6ST,F2RL1,VIPR1,PTEN,S1PR2,S1PR3,S1PR1,LILRA3,LTB4R,OSCAR,SYK,PRKCA,RAMP2,PTGER2,ROCK2,GPER,PIK3CD,PRKCH,IL6R,PRKCQ,LILRB2,PDGFRB,KIR2DL3,PLA2G3,JAM3,FGFR1,ERBB2,FPR1,TAC1,KIT,SRC,RAC1,SERPINC1,EGF,MET,KIR2DS2,VAV1,FCGR2B,PLCG2,F2R
3	integral to plasma membrane	0.0726	764	18	0	0.001	MICB,F2RL1,IL15,VIPR1,S1PR3,LTB4R,IL4R,RAMP2,PTGER2,GPER,DDR1,LILRB2,PDGFRB,MST1R,KIR2DL3,FGFR1,MET,F2R
4	cytosol	0.1792	1887	25	0	0.002	NOD1,MYD88,MAP3K8,IL1B,MAP2K7,IL1A,MAP2K6,IRAK1,FADD,NLRP3,TXN,MAPK9,TNFRSF25,VIM,NFKBIA,MTHFR,REL,MEFV,TRAF6,DDX58,GPI,HDAC1,PPIA,HSPD1,IKBKB
4	CD40 receptor complex	0.001	11	3	0	0.0015	TRAF6,TRAF5,IKBKB
5	extracellular region	0.0845	890	23	0	<1.000e-03	IGHG1,IGHG3,IGHG4,GSN,TGFBI,CYR61,KNG1,SERPING1,FLNA,PROC,SERPINF2,CTSD,COL1A1,C6,COL2A1,C1S,POMC,TEK,THBS2,FN1,FLT4,COL5A2,LAMA5
5	extracellular matrix	0.0119	125	8	0	<5.000e-04	ASPN,TGFBI,CTSD,COL1A1,TNXB,COL5A2,COL14A1,LAMA5
5	extracellular space	0.062	653	15	0	<3.333e-04	GSN,TGFBI,KNG1,CECR1,SERPING1,PROC,SERPINF2,CTSD,COL1A1,C6,COL2A1,POMC,TNXB,COL14A1,LAMA5
5	fibrinogen complex	0.0007	7	3	0	0.0005	SERPINF2,FGA,FGB
5	external side of plasma membrane	0.0127	134	6	0.0001	0.0018	CD48,CD36,CD244,ITGAV,ITGA1,ANXA5
5	basement membrane	0.0049	52	4	0.0002	0.002667	TGFBI,COL2A1,THBS2,LAMA5
5	membrane raft	0.0109	115	5	0.0003	0.007286	CD48,STOM,CD36,TEK,ITGA1
5	integrin complex	0.0026	27	3	0.0004	0.00725	ITGB2,ITGAV,ITGA1
6	ribonucleoprotein complex	0.0079	83	4	0	0.002	HNRNPA2B1,SSB,RPL7,HSPA8
7	vacuolar proton-transporting V-type ATPase complex	0.0008	8	8	0	<1.000e-03	ATP6V1G2,ATP6V1G1,ATP6V1D,ATP6V1F,ATP6V1G3,ATP6V0A4,ATP6V0D1,ATP6V0D2
7	proton-transporting V-type ATPase, V1 domain	0.0006	6	6	0	<3.333e-04	ATP6AP1,ATP6V1B1,ATP6V1F,ATP6V1C1,ATP6V1C2,ATP6V1A
7	proton-transporting V-type ATPase, V0 domain	0.0006	6	6	0	<3.333e-04	ATP6V0E1,ATP6V0B,ATP6V0C,ATP6V0E2,ATP6V0D1,ATP6V0D2
7	proton-transporting two-sector ATPase complex	0.0005	5	5	0	<2.500e-04	ATP6AP1,ATP6V1F,ATP6V1C1,ATP6V1A,ATP6V1E1
7	endosome membrane	0.0104	109	9	0	<2.000e-04	ATP6V0E1,ATP6V0B,ATP6V0C,ATP6V0E2,ATP6V0A1,ATP6V0A4,ATP6V0D1,ATP6V0D2,ATP6V0A2
7	proton-transporting two-sector ATPase complex, catalytic domain	0.0004	4	4	0	<1.667e-04	ATP6V1B2,ATP6V1D,ATP6V1E1,ATP6V1E2
7	proton-transporting two-sector ATPase complex, proton-transporting domain	0.0004	4	3	0	<1.429e-04	ATP6V0A1,ATP6V0A4,ATP6V0A2
7	microvillus	0.0026	27	4	0	<1.250e-04	ATP6V1B2,ATP6V1B1,ATP6V1A,ATP6V1E1
7	vacuolar membrane	0.0008	8	3	0	<1.111e-04	ATP6AP1,ATP6V0B,ATP6V0C
7	apical plasma membrane	0.0145	153	6	0	<1.000e-04	ATP6V1B1,ATP6V1A,ATP6V1E1,ATP6V0A4,ATP6V0D1,ATP6V0D2
7	cytosol	0.1792	1887	13	0	0.0003636	ATP6V1H,ATP6V1G2,ATP6V1B2,ATP6V1G1,ATP6V1B1,ATP6V1D,ATP6V1F,ATP6V1C1,ATP6V1C2,ATP6V1A,ATP6V1E1,ATP6V1E2,ATP6V1G3
7	vacuole	0.0008	8	2	0.0001	0.002083	ATP6V0E1,ATP6V0E2
8	MHC class II protein complex	0.0015	16	13	0	<1.000e-03	HLA-DQB1,HLA-DRB1,HLA-DRB3,HLA-DMB,HLA-DMA,HLA-DQA2,HLA-DQA1,HLA-DRB4,HLA-DPA1,HLA-DPB1,HLA-DOA,HLA-DOB,HLA-DRA
8	lysosomal membrane	0.0066	70	9	0	<5.000e-04	HLA-DRB1,HLA-DRB3,HLA-DQA2,HLA-DRB4,HLA-DPA1,HLA-DPB1,HLA-DOA,HLA-DOB,HLA-DRA
8	endosome membrane	0.0104	109	5	0	<3.333e-04	HLA-DQA2,HLA-DPA1,HLA-DPB1,HLA-DOA,HLA-DOB
8	late endosome membrane	0.0044	46	4	0	<2.500e-04	HLA-DRB1,HLA-DRB3,HLA-DRB4,HLA-DRA
8	endoplasmic reticulum membrane	0.0359	378	7	0	<2.000e-04	HLA-DRB1,HLA-DRB3,HLA-DQA2,HLA-DRB4,HLA-DPA1,HLA-DPB1,HLA-DRA
8	Golgi apparatus	0.0413	435	7	0	<1.667e-04	HLA-DRB1,HLA-DRB3,HLA-DQA2,HLA-DRB4,HLA-DPA1,HLA-DPB1,HLA-DRA
9	extracellular space	0.062	653	6	0	0.001	CXCL1,CXCL5,CXCL16,CXCL9,CXCL6,CXCL11
9	extracellular region	0.0845	890	6	0.0001	0.004	CXCL1,CXCL5,CXCL16,CXCL9,CXCL6,CXCL11
10	extracellular space	0.062	653	5	0	0.003	MBL2,ALB,CD40LG,APOE,CALR
10	external side of plasma membrane	0.0127	134	3	0.0001	0.0045	CD40LG,CD40,CALR
11	extracellular space	0.062	653	5	0	0.004	C3,MMP9,CRP,C5,CFH
11	extracellular region	0.0845	890	5	0.0001	0.004	C3,MMP9,CRP,C5,CFH
13	extracellular matrix	0.0119	125	2	0.0001	0.003	VTN,MFAP4

## Sheet: GO_BPinCluster
Module	GeneSet	RatioOfProteinInGeneSet	NumberOfProteinInGeneSet	ProteinFromModule	P-value	FDR	Nodes
0	extracellular matrix disassembly	0.0027	27	9	0	<1.000e-03	MMP8,MMP7,MMP3,MMP2,MMP1,TIMP1,FURIN,MMP14,MMP13
0	proteolysis	0.0289	294	20	0	<5.000e-04	MMP8,MMP7,MMP3,MMP2,MMP1,HTRA1,ADAMTS4,CTSL1,PLAT,FURIN,PLAU,MMP28,LTF,MMP19,GZMB,MMP14,MMP13,MMP12,CTSK,TFRC
0	extracellular matrix organization	0.0074	75	11	0	<3.333e-04	MMP8,MMP7,MMP3,MMP2,MMP1,TIMP1,B4GALT1,FURIN,TNFRSF11B,MMP14,MMP13
0	response to hypoxia	0.0158	160	14	0	<2.500e-04	TGFB3,MMP3,MMP2,HSD11B2,ADA,TGFBR1,PLAU,SERPINA1,MMP14,MMP13,THBS1,FLT1,ADIPOQ,TFRC
0	collagen catabolic process	0.0021	21	7	0	<2.000e-04	MMP8,MMP7,MMP3,MMP2,MMP1,MMP19,MMP13
0	response to mechanical stimulus	0.0041	42	8	0	<1.667e-04	JUN,TIMP3,CHI3L1,FOS,PTGER4,MMP14,MMP13,ACAN
0	aging	0.0094	95	10	0	<1.429e-04	PTGS1,TGFB3,JUN,TIMP3,ADA,TIMP1,TGFBR1,FURIN,FOS,TFRC
0	response to organic cyclic compound	0.0084	85	9	0	<1.250e-04	JUN,TIMP3,TGFBR1,CYP17A1,SFRP1,FOS,SERPINA1,MMP14,ACAN
0	platelet degranulation	0.007	71	8	0	<1.111e-04	TGFB3,VEGFB,VEGFC,ALDOA,TIMP1,SERPINA1,THBS1,PECAM1
0	response to estrogen stimulus	0.0057	58	7	0	<1.000e-04	TGFB3,TIMP3,TGFBR1,TNFRSF11B,HMOX1,MMP14,MMP13
0	vascular endothelial growth factor receptor signaling pathway	0.0024	24	5	0	0.0004545	PGF,VEGFB,VEGFC,NRP1,FLT1
0	transforming growth factor beta receptor signaling pathway	0.0063	64	7	0	0.0004167	GDF5,TGFB3,JUN,TGFBR1,TGFBR2,FURIN,FOS
0	response to cytokine stimulus	0.0045	46	6	0	0.0006923	JUN,TIMP1,CYP17A1,FOS,SERPINA1,SP100
0	response to drug	0.0255	259	12	0	0.001429	MMP7,VEGFC,JUN,HSD11B2,TGFBR2,ABCB1,CYP17A1,SFRP1,FOS,TNFRSF11B,ACAN,THBS1
0	angiogenesis	0.0155	157	9	0.0001	0.002533	PGF,MMP2,VEGFC,JUN,PLAU,HMOX1,MMP19,MMP14,ANXA2
0	positive regulation of cell division	0.0041	42	5	0.0001	0.004938	PGF,TGFB3,VEGFB,VEGFC,MDK
0	skeletal system development	0.01	102	7	0.0002	0.006294	ADAMTS4,AHSG,TGFBR1,ETS2,TNFRSF11B,ANXA2,CDH11
0	embryo implantation	0.0024	24	4	0.0002	0.006056	MMP2,SPP1,TGFBR1,PLAU
0	positive regulation of protein kinase B signaling cascade	0.0045	46	5	0.0002	0.007211	VEGFB,TGFBR1,CHI3L1,HPSE,THBS1
1	inflammatory response	0.0235	239	24	0	<1.000e-03	TLR2,TLR7,TLR9,ADAM8,PIK3CG,CCR3,CCR2,CCL3,CCL5,CCL4,CSF1R,CLEC7A,CD97,AKT1,CCL3L1,CCL26,CCL20,CCL21,ANXA1,CCL19,CCL18,CCL13,CRH,CD14
1	chemotaxis	0.0098	100	13	0	<5.000e-04	MAPK1,CCR6,CCR3,CCR2,CCL3,CCL5,CCL4,CCL3L1,CCL26,CCL20,CCL18,CCL13,MAPK14
1	cell surface receptor signaling pathway	0.0138	140	13	0	<3.333e-04	KLRD1,BSG,KLRC1,CBLB,CD59,CD97,PRL,ADRB2,CD2,PTPRC,ANXA1,MAPK14,CD14
1	positive regulation of ERK1 and ERK2 cascade	0.0073	74	10	0	<2.500e-04	TLR4,CTGF,CCL3,CD74,CSF1R,GAS6,KDR,ANGPT1,CCL21,CCL19
1	positive regulation of inflammatory response	0.0037	38	8	0	<2.000e-04	TLR2,TLR4,TLR7,TLR9,AGTR1,CCR2,CCL3,AGT
1	dendritic cell chemotaxis	0.0014	14	6	0	<1.667e-04	PIK3CG,CCR6,CCR2,CCL5,CCL21,CCL19
1	innate immune response	0.0406	412	20	0	<1.429e-04	TLR2,TLR4,TLR7,BTK,TLR9,PIK3CG,BST2,MAPK1,CCR6,CCR2,CSF1R,CFB,CD55,CLEC7A,PPARG,SIGIRR,CREB1,CD1D,MAPK14,CD14
1	positive regulation of tumor necrosis factor production	0.003	30	7	0	<1.250e-04	TLR2,TLR4,TLR9,CCL3,CLEC7A,CCL19,CD14
1	blood coagulation	0.0403	409	19	0	<1.111e-04	TGFB2,PIK3CG,BSG,MAPK1,VEGFA,ITGB1,GAS6,CD59,CD58,ANGPT1,NOS2,TP53,PRKCD,LCK,TF,CD2,THPO,CENPE,MAPK14
1	cell-cell signaling	0.0209	212	14	0	<1.000e-04	TGFB2,BST2,CCL3,CCL5,CCL4,ADCYAP1,CD97,CCL26,CALCA,CCL20,CCL21,AGT,CCL18,CCL13
1	positive regulation of apoptotic process	0.0159	161	12	0	<9.091e-05	TLR4,TGFB2,BAK1,ITGB1,ATM,NOTCH1,BMP7,TP53,ADRB2,AGT,ANXA1,BAX
1	positive regulation of peptidyl-tyrosine phosphorylation	0.0058	59	8	0	<8.333e-05	TLR4,VEGFA,ITGB1,CD74,MTOR,ANGPT1,TP53,AGT
1	positive regulation of protein kinase B signaling cascade	0.0045	46	7	0	<7.692e-05	ADAM8,CCL3,GAS6,MTOR,ANGPT1,CCL21,CCL19
1	cell maturation	0.0031	31	6	0	<7.143e-05	BTK,VEGFA,KDR,PPARG,CCL21,CCL19
1	positive regulation of NF-kappaB import into nucleus	0.0017	17	5	0	<6.667e-05	TLR2,TLR4,TLR7,TLR9,CCL19
1	cellular calcium ion homeostasis	0.0051	52	7	0	<6.250e-05	CCR2,CCL3,CCL5,ITGB1,VDR,CCL19,CCL13
1	positive regulation of interleukin-8 production	0.0018	18	5	0	<5.882e-05	TLR2,TLR4,TLR7,TLR9,CALCA
1	positive regulation of nitric-oxide synthase biosynthetic process	0.0009	9	4	0	5.556e-05	TLR2,TLR4,TLR9,KDR
1	release of sequestered calcium ion into cytosol	0.0021	21	5	0	5.263e-05	RYR1,LCK,CCL21,PTPRC,CCL19
1	positive regulation of neuron apoptotic process	0.0037	38	6	0	5e-05	TGFB2,CCL3,ATM,TP53,NR3C1,BAX
1	positive regulation of cell migration	0.0088	89	8	0	4.762e-05	MAPK1,VEGFA,CCL3,CCL5,ITGB1,CSF1R,KDR,CCL26
1	signal transduction	0.0882	896	25	0	4.545e-05	KLRC2,TLR2,RORA,BST2,MAPK1,CCR6,VEGFA,KLRK1,CCL4,CD74,CSF1R,ATM,GAS6,CBLB,MTOR,PPARG,PRKCD,CCL26,CCL20,CREB1,ANXA1,CCL18,CCL13,MAPK14,CRH
1	I-kappaB phosphorylation	0.0011	11	4	0	4.348e-05	TLR2,TLR4,TLR7,TLR9
1	lipopolysaccharide-mediated signaling pathway	0.0026	26	5	0	4.167e-05	TLR2,TLR4,MAPK1,CCL3,CCL5
1	T cell costimulation	0.0069	70	7	0	4e-05	KLRK1,BTLA,MTOR,LCK,CCL21,CD5,CCL19
1	response to toxin	0.0047	48	6	0	3.846e-05	TLR4,MAPK1,CCL3,CCL5,CCL4,BAX
1	protein phosphorylation	0.0337	342	14	0	3.704e-05	TGFB2,BTK,PIK3CG,CCL3,CCL5,GAS6,MTOR,CDK6,PRKCD,LCK,CALCA,STAT4,CREB1,BIRC5
1	positive regulation of chemokine production	0.0014	14	4	0	3.571e-05	TLR2,TLR4,TLR7,TLR9
1	cellular defense response	0.0049	50	6	0	3.333e-05	KLRC2,CCR6,CCR3,CCR2,ITGB1,PRF1
1	peptidyl-serine phosphorylation	0.0049	50	6	0	3.333e-05	MAPK1,ATM,GAS6,MTOR,AKT1,MAPK14
1	interspecies interaction between organisms	0.0256	260	12	0	0.000129	MICA,HLA-B,MAPK1,CCR3,CCR2,ITGB1,KDR,TP53,LCK,CREB1,CD1D,BAX
1	positive regulation of natural killer cell chemotaxis	0.0005	5	3	0	0.0001562	CCL3,CCL5,CCL4
1	platelet activation	0.0178	181	10	0	0.0001515	TGFB2,PIK3CG,MAPK1,VEGFA,GAS6,PRKCD,LCK,TF,THPO,MAPK14
1	immune response	0.0405	411	15	0	0.0002059	TLR2,TLR4,CCR6,CCR2,CCL4,NOTCH1,CBLB,CD97,CCL3L1,CCL26,CCL20,CCL21,CCL19,CCL18,CCL13
1	positive regulation of phosphatidylinositol 3-kinase cascade	0.0032	33	5	0	0.0002286	TGFB2,CCL5,KDR,CAT,AGT
1	cell proliferation	0.0272	276	12	0	0.0003333	TGFB2,BAK1,BST2,VEGFA,CD74,CSF1R,GAS6,PRL,TP53,STAT4,CD5,THPO
1	positive regulation of macrophage cytokine production	0.0006	6	3	0	0.0003421	TLR2,TLR4,CD74
1	lymphocyte chemotaxis	0.0006	6	3	0	0.0003421	ADAM8,CCL3,CCL5
1	cellular response to hypoxia	0.0035	36	5	0	0.0004103	ADAM8,VEGFA,MTOR,BMP7,TP53
1	positive regulation of protein kinase activity	0.0036	37	5	0.0001	0.00065	GAS6,CCL21,PTPRC,CCL19,CENPE
1	positive regulation of reactive oxygen species metabolic process	0.0019	19	4	0.0001	0.0007317	AGTR1,TP53,AGT,MAPK14
1	positive regulation of dendritic cell antigen processing and presentation	0.0007	7	3	0.0001	0.0006957	CD74,CCL21,CCL19
1	cellular response to lipoteichoic acid	0.0007	7	3	0.0001	0.0006957	TLR2,TLR4,CD14
1	eosinophil chemotaxis	0.0007	7	3	0.0001	0.0006957	CCL3,CCL5,CCL13
1	negative regulation of endothelial cell apoptotic process	0.0007	7	3	0.0001	0.0006957	GAS6,KDR,ANGPT1
1	positive regulation of interferon-beta biosynthetic process	0.0007	7	3	0.0001	0.0006957	TLR4,TLR7,TLR9
1	positive regulation of interleukin-12 production	0.002	20	4	0.0001	0.000766	TLR2,TLR4,TLR9,CCL19
1	positive regulation of NF-kappaB transcription factor activity	0.0093	94	7	0.0001	0.0007708	TLR2,TLR4,BTK,TLR9,ADAM8,CAT,AGT
1	positive chemotaxis	0.0021	21	4	0.0001	0.0008367	VEGFA,CCL3,CCL5,ANGPT1
1	positive regulation of cell motility	0.0008	8	3	0.0001	0.0008654	CSF1R,CCL21,CCL19
1	positive regulation of calcium ion transport via voltage-gated calcium channel activity	0.0008	8	3	0.0001	0.0008654	VDR,ADRB2,AGT
1	replicative senescence	0.0008	8	3	0.0001	0.0008654	CDKN2A,ATM,TP53
1	leukocyte migration	0.01	102	7	0.0001	0.001132	BSG,ITGB1,GAS6,CD58,ANGPT1,LCK,CD2
1	chemokine-mediated signaling pathway	0.0023	23	4	0.0001	0.001111	CCR6,CCR3,CCR2,CCL5
1	positive regulation of JNK cascade	0.0044	45	5	0.0001	0.001273	TLR4,TLR9,CTGF,CCL21,CCL19
1	positive regulation of tumor necrosis factor biosynthetic process	0.0009	9	3	0.0001	0.001304	TLR2,TLR4,CCR2
1	positive regulation of endothelial cell migration	0.0024	24	4	0.0001	0.00131	VEGFA,KDR,ANGPT1,AGT
1	B cell receptor signaling pathway	0.0024	24	4	0.0001	0.00131	BTK,MAPK1,LCK,PTPRC
1	negative regulation of NF-kappaB transcription factor activity	0.0046	47	5	0.0002	0.001576	TLR9,CDKN2A,BMP7,CAT,TRIM21
1	Toll signaling pathway	0.0074	75	6	0.0002	0.001583	TLR2,TLR4,MAPK1,CREB1,MAPK14,CD14
1	immunoglobulin mediated immune response	0.001	10	3	0.0002	0.002016	TLR4,CD74,PRKCD
1	blood vessel remodeling	0.0026	26	4	0.0002	0.00229	BAK1,CCR2,VEGFA,AGT
1	cellular response to mechanical stimulus	0.0048	49	5	0.0002	0.002667	TLR4,TLR7,BAK1,ITGB1,AGT
1	stimulatory C-type lectin receptor signaling pathway	0.0002	2	2	0.0002	0.00362	MICA,KLRK1
1	positive regulation of NAD(P)H oxidase activity	0.0002	2	2	0.0002	0.00362	AGTR1,AGT
1	positive regulation of interleukin-18 production	0.0002	2	2	0.0002	0.00362	TLR2,TLR9
1	cellular response to vitamin K	0.0002	2	2	0.0002	0.00362	CCL5,GAS6
1	positive regulation of hematopoietic stem cell migration	0.0002	2	2	0.0002	0.00362	CCR2,PTPRC
1	establishment or maintenance of transmembrane electrochemical gradient	0.0002	2	2	0.0002	0.00362	BAK1,BAX
1	cell surface pattern recognition receptor signaling pathway	0.0002	2	2	0.0002	0.00362	TLR2,CLEC7A
1	immune response to tumor cell	0.0002	2	2	0.0002	0.00362	MICA,PRF1
1	response to activity	0.0028	28	4	0.0002	0.003764	TLR4,CCL5,ITGB1,NR3C1
1	positive regulation of MAPK cascade	0.0051	52	5	0.0002	0.003662	CCR2,ITGB1,KDR,ADRB2,AGT
1	defense response to virus	0.0051	52	5	0.0002	0.003662	MICA,TLR7,BST2,PRF1,PTPRC
1	defense response to bacterium	0.0053	54	5	0.0003	0.00392	MICA,TLR4,TLR9,NOS2,CCL20
1	ruffle organization	0.0012	12	3	0.0003	0.003785	CSF1R,MTOR,CCL21
1	negative regulation by host of viral transcription	0.0012	12	3	0.0003	0.003785	CCL3,CCL5,CCL4
1	positive regulation of endocytosis	0.0012	12	3	0.0003	0.003785	ITGB1,CCL19,CD14
1	positive regulation of JAK-STAT cascade	0.0012	12	3	0.0003	0.003785	CCL5,NOTCH1,PRL
1	response to hypoxia	0.0158	160	8	0.0003	0.003888	TLR4,TGFB2,CCR2,VEGFA,RYR1,ATM,CAT,NOS2
1	regulation of cell proliferation	0.0085	86	6	0.0003	0.003901	AGTR1,NOS2,NR3C1,STAT6,AGT,ANXA1
1	positive regulation of interleukin-6 production	0.0031	31	4	0.0003	0.003916	TLR2,TLR4,TLR7,TLR9
1	lactation	0.0031	31	4	0.0003	0.003916	VEGFA,VDR,PRL,CREB1
1	cellular response to interferon-gamma	0.0013	13	3	0.0004	0.004298	CCL3,CCL5,NOS2
1	induction of apoptosis	0.0163	166	8	0.0004	0.004694	TLR2,CDKN2A,MAPK1,PPARG,LCK,AGT,CD2,BAX
1	transmembrane receptor protein tyrosine kinase signaling pathway	0.0057	58	5	0.0004	0.004674	EGFR,ADCYAP1,CSF1R,KDR,CD3EAP
1	positive regulation of protein phosphorylation	0.0058	59	5	0.0004	0.006287	CTGF,VEGFA,CSF1R,GAS6,MTOR
1	negative regulation of osteoclast differentiation	0.0014	14	3	0.0005	0.006878	TLR4,CCL3,CALCA
1	cell migration involved in sprouting angiogenesis	0.0014	14	3	0.0005	0.006878	VEGFA,ITGB1,KDR
1	positive regulation of protein tyrosine kinase activity	0.0014	14	3	0.0005	0.006878	CSF1R,GAS6,AGT
1	T cell selection	0.0003	3	2	0.0005	0.006364	CD74,CD1D
1	regulation of renal sodium excretion	0.0003	3	2	0.0005	0.006364	AGTR1,AGT
1	gliogenesis	0.0003	3	2	0.0005	0.006364	CDK6,ANXA1
1	T cell chemotaxis	0.0003	3	2	0.0005	0.006364	PIK3CG,CCL3
1	renin-angiotensin regulation of aldosterone production	0.0003	3	2	0.0005	0.006364	AGTR1,AGT
1	negative regulation of alpha-beta T cell proliferation	0.0003	3	2	0.0005	0.006364	BTLA,CBLB
1	regulation of blood vessel size by renin-angiotensin	0.0003	3	2	0.0005	0.006364	AGTR1,AGT
1	immunological synapse formation	0.0003	3	2	0.0005	0.006364	CCL21,CCL19
1	B cell apoptotic process	0.0003	3	2	0.0005	0.006364	BAK1,BAX
1	aging	0.0094	95	6	0.0005	0.00651	BAK1,CCL5,VDR,LCK,NR3C1,AGT
1	monocyte differentiation	0.0015	15	3	0.0006	0.006505	VEGFA,CSF1R,PPARG
1	protein tetramerization	0.0015	15	3	0.0006	0.006505	CCL5,CAT,TP53
1	positive regulation of neutrophil chemotaxis	0.0015	15	3	0.0006	0.006505	CD74,CCL21,CCL19
1	positive regulation of cell proliferation	0.0315	320	11	0.0006	0.00649	TGFB2,CTGF,MAPK1,VEGFA,ITGB1,CSF1R,KDR,NOTCH1,ADRB2,THPO,BIRC5
1	positive regulation of gene expression	0.0097	99	6	0.0007	0.007029	CTGF,VEGFA,CCL3,CCL5,GAS6,LCK
1	positive regulation of fibroblast proliferation	0.0036	37	4	0.0007	0.006963	CD74,GAS6,CDK6,AGT
1	T cell activation	0.0036	37	4	0.0007	0.006963	PIK3CG,CBLB,CLEC7A,CD2
1	positive regulation of release of cytochrome c from mitochondria	0.0016	16	3	0.0007	0.007119	BAK1,TP53,BAX
1	negative regulation of interleukin-6 production	0.0016	16	3	0.0007	0.007119	TLR4,TLR9,GAS6
1	toll-like receptor 1 signaling pathway	0.0065	66	5	0.0007	0.007818	TLR2,TLR4,MAPK1,CREB1,MAPK14
1	humoral immune response	0.0037	38	4	0.0007	0.00875	BST2,CCR6,CCR2,NOTCH1
1	positive regulation of T cell proliferation	0.0037	38	4	0.0007	0.00875	CCL5,PTPRC,CCL19,CD1D
1	toll-like receptor 2 signaling pathway	0.0066	67	5	0.0008	0.009168	TLR2,TLR4,MAPK1,CREB1,MAPK14
1	calcium ion transport	0.0067	68	5	0.0008	0.009833	RYR1,CCL3,CCL5,VDR,CALCRL
1	regulation of sensory perception of pain	0.0017	17	3	0.0008	0.009698	TLR4,CCL3,ADRB2
1	cellular response to ionizing radiation	0.0017	17	3	0.0008	0.009698	ITGB1,TP53,MAPK14
1	pathogen-associated molecular pattern dependent induction by symbiont of host innate immune response	0.0004	4	2	0.0009	0.009185	TLR4,TLR7
1	response to molecule of fungal origin	0.0004	4	2	0.0009	0.009185	TLR2,CLEC7A
1	positive regulation of glycoprotein biosynthetic process	0.0004	4	2	0.0009	0.009185	CCL21,CCL19
1	positive regulation of interferon-alpha biosynthetic process	0.0004	4	2	0.0009	0.009185	TLR7,TLR9
1	negative regulation of leukocyte apoptotic process	0.0004	4	2	0.0009	0.009185	CCL21,CCL19
1	positive regulation of toll-like receptor signaling pathway	0.0004	4	2	0.0009	0.009185	TLR2,TLR9
1	positive regulation of endoplasmic reticulum unfolded protein response	0.0004	4	2	0.0009	0.009185	BAK1,BAX
1	pattern recognition receptor signaling pathway	0.0004	4	2	0.0009	0.009185	TLR2,CLEC7A
1	toll-like receptor signaling pathway	0.0069	70	5	0.0009	0.009304	TLR2,TLR4,MAPK1,CREB1,MAPK14
1	positive regulation of interferon-beta production	0.0018	18	3	0.001	0.009172	TLR2,TLR4,TLR9
1	release of cytochrome c from mitochondria	0.0018	18	3	0.001	0.009172	BAK1,TP53,BAX
1	positive regulation of calcium ion transport	0.0018	18	3	0.001	0.009172	CCL3,CCL5,CCL4
1	MyD88-dependent toll-like receptor signaling pathway	0.0071	72	5	0.001	0.009646	TLR2,TLR4,MAPK1,CREB1,MAPK14
1	toll-like receptor 4 signaling pathway	0.0071	72	5	0.001	0.009646	TLR2,TLR4,MAPK1,CREB1,MAPK14
2	response to lipopolysaccharide	0.0115	117	19	0	<5.000e-04	S100A8,PTGS2,FASLG,IL13,CXCL10,NOD2,FAS,LTA,CYP1A1,ELANE,ADM,F3,NGF,HMGB1,ACP5,SLC11A1,ACE,EPO,IL6
2	immune response	0.0405	411	29	0	<5.000e-04	CD8A,IL16,FASLG,IL13,TNFSF13,TNFSF12,CXCL12,CXCL10,MS4A1,FCGR3A,CIITA,IL21,OSM,CD86,CCR5,CSF3,CSF2,CCR1,CX3CL1,ICOS,CD4,IL4,IL2RA,IL8,IL1RN,CTLA4,TNFSF10,CD274,IL2
2	inflammatory response	0.0235	239	21	0	<3.333e-04	S100A8,PTGS2,IL13,TGFB1,IL10,CXCL10,CXCR4,TNIP1,IL27,CCR5,NGF,ITGAL,TNF,CCL2,CCR1,CSF1,SLC11A1,TNFRSF1B,IL23A,IL6,IL8
2	response to hypoxia	0.0158	160	18	0	<2.500e-04	CXCL12,TGFB1,CXCR4,FAS,LTA,DPP4,CYP1A1,CD38,ADM,TNF,CCL2,CX3CL1,ACE,BCL2,EPO,LEP,HSP90B1,ENG
2	response to drug	0.0255	259	19	0	<2.000e-04	PTGS2,TGFB1,IL10,FAS,LTA,ICAM1,CYP1A1,CD38,NGF,HMGB1,TNF,CCL2,BCL2,REN,IL4,IL6,STAT3,LCN2,CDKN1A
2	positive regulation of cell proliferation	0.0315	320	19	0	<1.667e-04	NAMPT,FASLG,TNFSF13,TGFB1,CXCL10,DPP4,OSM,CD86,ADM,F2,NGF,CSF3,CSF2,CSF1,EPO,IL6,TNFSF4,LEP,IL2
2	cellular response to lipopolysaccharide	0.0047	48	9	0	<1.429e-04	IL10,ICAM1,CCR5,CX3CR1,HMGB2,CCL2,TNFSF4,IL8,LCN2
2	humoral immune response	0.0037	38	8	0	<1.250e-04	PDCD1,LTA,IFNB1,TNF,CCL2,BCL2,CD28,IL6
2	anti-apoptosis	0.0178	181	13	0	<1.111e-04	IL10,FAS,F3,NGF,TNFRSF6B,TNF,CCL2,HSPA1A,BCL2,EPO,HGF,HSP90B1,IL2
2	T cell costimulation	0.0069	70	9	0	<1.000e-04	PDCD1,DPP4,CD86,CD80,ICOS,CD4,CD28,CTLA4,CD274
2	response to glucocorticoid stimulus	0.0075	76	9	0	<9.091e-05	PTGS2,IL10,FAS,ADM,NGF,TNF,CCL2,IL6,IL1RN
2	positive regulation of interleukin-17 production	0.0011	11	5	0	<8.333e-05	TGFB1,NOD2,IL21,IL23A,IL2
2	positive regulation of inflammatory response	0.0037	38	7	0	<7.692e-05	TNIP1,IL21,CX3CL1,ACE,IL23A,TNFSF4,IL2
2	cell-cell signaling	0.0209	212	13	0	<7.143e-05	NAMPT,FASLG,IL13,IL10,CXCL10,LTA,CD86,CD80,ADM,CCR5,CCR1,TNFSF10,IL2
2	response to mechanical stimulus	0.0041	42	7	0	<6.667e-05	CXCL12,F3,CTSB,NGF,TNF,CCL2,IL6
2	negative regulation of apoptotic process	0.0238	242	13	0	<6.250e-05	CXCL12,CD44,CD38,CX3CR1,CSF2,TNF,CX3CL1,BCL2,EPO,IL4,IL6,LEP,CDKN1A
2	negative regulation of growth of symbiont in host	0.0015	15	5	0	<5.882e-05	IL10,NOD2,LTA,ELANE,TNF
2	response to wounding	0.0048	49	7	0	<5.556e-05	TGFB1,CYP1A1,ADM,CX3CR1,F2,CTSB,CCR1
2	positive regulation of interferon-gamma production	0.003	30	6	0	<5.263e-05	LTA,TNF,SLC11A1,IL23A,TNFSF4,IL2
2	positive regulation of activated T cell proliferation	0.0016	16	5	0	<4.545e-05	IL23A,IL4,IL2RA,TNFSF4,IL2
2	positive regulation of interleukin-10 production	0.0016	16	5	0	<4.545e-05	NOD2,IL21,IL23A,IL4,TNFSF4
2	positive regulation of tyrosine phosphorylation of Stat5 protein	0.0016	16	5	0	<4.545e-05	CSF2,IL23A,EPO,IL4,IL2
2	response to ethanol	0.0073	74	8	0	<4.348e-05	S100A8,IL13,ICAM1,CTSB,CCL2,BCL2,IL4,STAT3
2	cell surface receptor signaling pathway	0.0138	140	10	0	<4.167e-05	CXCL10,CCR5,IFNB1,F2,CCL2,CCR1,CD4,CD28,IL2RA,CD274
2	positive regulation of B cell proliferation	0.0033	34	6	0	<4.000e-05	IL13,CD38,BCL2,IL4,CDKN1A,IL2
2	positive regulation of smooth muscle cell proliferation	0.0034	35	6	0	<3.846e-05	PTGS2,IL13,ELANE,TNF,CX3CL1,IL6
2	positive regulation of peptidyl-tyrosine phosphorylation	0.0058	59	7	0	<3.704e-05	NOD2,CD44,OSM,CD80,CD4,IL6,HGF
2	positive regulation of T cell proliferation	0.0037	38	6	0	<3.571e-05	IL21,ITGAL,IL23A,CD28,IL4,IL6
2	response to heat	0.0038	39	6	0	<3.448e-05	CXCL12,OSM,HMGB1,CCL2,BCL2,IL6
2	positive regulation of apoptotic process	0.0159	161	10	0	<3.333e-05	PTGS2,FASLG,FAS,BID,HMGB1,TNF,ACE,IL2RA,CTLA4,TNFSF10
2	chemokine-mediated signaling pathway	0.0023	23	5	0	3.226e-05	CXCL12,CCR5,CX3CR1,CCL2,CCR1
2	aging	0.0094	95	8	0	3.125e-05	TGFB1,FAS,ADM,CCR5,F3,CCL2,EPO,IL6
2	negative regulation of inflammatory response	0.0042	43	6	0	3.03e-05	ELANE,TNFAIP3,ACP5,TNFRSF1B,IL2RA,IL2
2	signal transduction	0.0882	896	23	0	5.882e-05	NAMPT,FASLG,IL13,TNFSF13,CXCL12,PDCD1,CXCL10,FAS,LTA,TNFRSF17,IL21,CD38,ADM,ITGAL,CCL2,IL10RA,CD4,EPO,TNFSF4,IL8,STAT3,TNFSF10,CD274
2	chemotaxis	0.0098	100	8	0	5.714e-05	S100A8,CXCL12,CXCL10,CCR5,CX3CR1,CCL2,CCR1,IL4
2	activation of cysteine-type endopeptidase activity involved in apoptotic process	0.007	71	7	0	5.556e-05	FASLG,FAS,NLRP1,IFNB1,F3,TNF,TNFSF10
2	regulation of inflammatory response	0.0027	27	5	0	5.405e-05	PTGS2,NOD2,NLRP1,HMGB1,TNFSF4
2	cellular response to interleukin-1	0.0028	28	5	0	7.692e-05	ICAM1,HMGB1,CCL2,IL8,LCN2
2	activation of pro-apoptotic gene products	0.0028	28	5	0	7.692e-05	FASLG,FAS,BID,BCL2,TNFSF10
2	defense response to Gram-negative bacterium	0.0013	13	4	0	9.756e-05	SLC11A1,IL23A,CD4,IL6
2	positive regulation of interleukin-2 biosynthetic process	0.0013	13	4	0	9.756e-05	CD86,CD80,CD4,CD28
2	response to insulin stimulus	0.0049	50	6	0	9.302e-05	IL10,ADM,HMGB1,BCL2,IL6,LEP
2	organ regeneration	0.0049	50	6	0	9.302e-05	CXCL12,TGFB1,ADM,CCL2,HGF,CDKN1A
2	positive regulation of B cell activation	0.0004	4	3	0	8.889e-05	NOD2,IL6,TNFSF4
2	entry into host cell	0.0004	4	3	0	8.889e-05	CXCR4,CCR5,CD4
2	defense response to Gram-positive bacterium	0.0029	29	5	0	8.696e-05	NOD2,LTA,TNF,ACP5,IL6
2	cellular calcium ion homeostasis	0.0051	52	6	0	0.0001042	CXCL12,TGFB1,ELANE,CCL2,CCR1,BCL2
2	defense response to virus	0.0051	52	6	0	0.0001042	CD8A,CXCL10,CD86,IFNB1,BCL2,IL6
2	dendritic cell chemotaxis	0.0014	14	4	0	9.804e-05	CXCR4,CCR5,HMGB1,CCR1
2	positive regulation of osteoclast differentiation	0.0014	14	4	0	9.804e-05	TNF,CCR1,CSF1,IL23A
2	induction of apoptosis via death domain receptors	0.0014	14	4	0	9.804e-05	FASLG,FAS,BID,TNF
2	positive regulation of interleukin-6 production	0.0031	31	5	0	0.0001132	NOD2,CCR5,TNF,IL6,TNFSF4
2	positive regulation of peptidyl-serine phosphorylation	0.0031	31	5	0	0.0001132	TGFB1,CD44,OSM,TNF,IL6
2	defense response to bacterium	0.0053	54	6	0	0.0001111	IL10,NOD2,NLRP1,CCR5,IFNB1,SLC11A1
2	response to organic cyclic compound	0.0084	85	7	0	0.0001636	PTGS2,ICAM1,CYP1A1,CTSB,IL4,STAT3,CDKN1A
2	negative regulation of vasoconstriction	0.0005	5	3	0	0.0001579	ADM,CX3CL1,LEP
2	positive regulation of T-helper 2 cell differentiation	0.0005	5	3	0	0.0001579	CD86,IL6,TNFSF4
2	cytokine-mediated signaling pathway	0.0199	202	10	0	0.0001552	CD44,CIITA,ICAM1,IFNB1,CSF3,CCL2,CCR1,CX3CL1,IL6,STAT3
2	female pregnancy	0.0059	60	6	0	0.0002203	TGFB1,CD38,ADM,BCL2,IL4,LEP
2	apoptotic process	0.058	589	17	0	0.00025	FASLG,PDCD1,CXCR4,FAS,OSM,NGF,BID,TNFRSF6B,HMGB1,HMGB2,TNF,TNFRSF1B,BCL2,EPO,IL2RA,LCN2,TNFSF10
2	induction of apoptosis	0.0163	166	9	0	0.0002459	FASLG,TGFB1,FAS,LTA,NLRP1,TNFRSF9,IFNB1,TNF,TNFSF10
2	T cell activation	0.0036	37	5	0	0.0002581	CD8A,DPP4,CD86,CD80,IL6
2	positive regulation of tissue remodeling	0.0006	6	3	0	0.0002615	IL21,IL23A,IL2
2	positive regulation of isotype switching to IgG isotypes	0.0006	6	3	0	0.0002615	CD28,IL4,IL2
2	positive regulation of humoral immune response mediated by circulating immunoglobulin	0.0006	6	3	0	0.0002615	NOD2,LTA,TNF
2	induction of apoptosis by extracellular signals	0.0096	97	7	0	0.0003182	FASLG,FAS,CD38,NGF,TNF,CD28,TNFSF10
2	positive regulation of gene expression	0.0097	99	7	0	0.0003582	TGFB1,CCR5,NGF,CSF2,CSF1,SLC11A1,LCN2
2	negative regulation of T cell proliferation	0.002	20	4	0	0.0003529	TGFB1,IL10,IL2RA,CD274
2	positive regulation of fever generation	0.0007	7	3	0	0.0003333	PTGS2,CCR5,TNF
2	response to muramyl dipeptide	0.0007	7	3	0	0.0003333	NOD2,NLRP1,TNFAIP3
2	positive regulation of immunoglobulin secretion	0.0007	7	3	0	0.0003333	IL6,TNFSF4,IL2
2	positive regulation of MHC class II biosynthetic process	0.0007	7	3	0	0.0003333	IL10,CIITA,IL4
2	response to virus	0.0137	139	8	0	0.0003288	CXCL12,CXCR4,CYP1A1,IFNB1,TNF,IL23A,TNFSF4,LCN2
2	negative regulation of nitric oxide biosynthetic process	0.0008	8	3	0.0001	0.0004459	IL10,ACP5,IL4
2	neuron apoptotic process	0.0023	23	4	0.0001	0.0004533	FAS,NLRP1,BID,BCL2
2	cellular component movement	0.0075	76	6	0.0001	0.0005263	PTGS2,IL13,SERPINB5,ITGAL,IL8,STAT3
2	response to antibiotic	0.0024	24	4	0.0001	0.0005256	CIITA,CYP1A1,CCL2,IL6
2	B cell receptor signaling pathway	0.0024	24	4	0.0001	0.0005256	CD38,BLK,BCL2,CTLA4
2	macrophage chemotaxis	0.0009	9	3	0.0001	0.0005309	CX3CR1,CCL2,CX3CL1
2	leukocyte chemotaxis	0.0009	9	3	0.0001	0.0005309	IL16,IL10,CX3CL1
2	positive regulation of nitric-oxide synthase biosynthetic process	0.0009	9	3	0.0001	0.0005309	NAMPT,NOD2,CCL2
2	response to estradiol stimulus	0.0079	80	6	0.0001	0.0006341	PTGS2,TGFB1,CD38,F3,BID,STAT3
2	negative regulation of tumor necrosis factor production	0.0026	26	4	0.0001	0.0006667	IL10,NOD2,TNFAIP3,ACP5
2	positive regulation of nitric oxide biosynthetic process	0.0026	26	4	0.0001	0.0006667	PTGS2,ICAM1,TNF,IL6
2	negative regulation of cell proliferation	0.0301	306	11	0.0001	0.0006706	PTGS2,TGFB1,OSM,TNFRSF9,ADM,IFNB1,TNF,HSPA1A,IL6,IL8,CDKN1A
2	inflammatory response to antigenic stimulus	0.001	10	3	0.0001	0.0007273	CCR5,HMGB1,IL2RA
2	negative regulation of interleukin-12 production	0.001	10	3	0.0001	0.0007273	IL10,NOD2,ACP5
2	positive regulation of alpha-beta T cell proliferation	0.001	10	3	0.0001	0.0007273	CD80,CD28,TNFSF4
2	positive regulation of transcription from RNA polymerase II promoter	0.0537	545	15	0.0001	0.0007191	TGFB1,TNIP1,CIITA,OSM,IFNB1,HMGB1,HMGB2,TNF,SLC11A1,CD28,IL4,IL6,STAT3,ENG,IL2
2	response to radiation	0.0027	27	4	0.0001	0.0007333	CXCL12,TGFB1,NGF,BCL2
2	induction of positive chemotaxis	0.0011	11	3	0.0001	0.001989	IL16,HMGB1,IL8
2	negative regulation of cytokine secretion	0.0011	11	3	0.0001	0.001989	CX3CL1,IL6,TNFSF4
2	positive regulation of smooth muscle cell migration	0.0011	11	3	0.0001	0.001989	F3,HMGB1,BCL2
2	elevation of cytosolic calcium ion concentration	0.0086	87	6	0.0002	0.002	CXCR4,CD38,ADM,CCR5,CCR1,IL2
2	acute-phase response	0.0029	29	4	0.0002	0.001979	F2,IL6,IL1RN,STAT3
2	mononuclear cell proliferation	0.0002	2	2	0.0002	0.001914	TGFB1,ACE
2	glial cell apoptotic process	0.0002	2	2	0.0002	0.001914	BID,BCL2
2	inflammatory cell apoptotic process	0.0002	2	2	0.0002	0.001914	FASLG,FAS
2	T cell activation via T cell receptor contact with antigen bound to MHC molecule on antigen presenting cell	0.0002	2	2	0.0002	0.001914	ICAM1,ITGAL
2	regulation of isotype switching	0.0002	2	2	0.0002	0.001914	IL10,IL4
2	positive regulation of isotype switching to IgA isotypes	0.0002	2	2	0.0002	0.001914	TNFSF13,TGFB1
2	positive regulation of chronic inflammatory response to antigenic stimulus	0.0002	2	2	0.0002	0.001914	LTA,TNF
2	regulation of T cell homeostatic proliferation	0.0002	2	2	0.0002	0.001914	IL2RA,IL2
2	base-excision repair, DNA ligation	0.0002	2	2	0.0002	0.001914	HMGB1,HMGB2
2	regulatory T cell differentiation	0.0002	2	2	0.0002	0.001914	TGFB1,CD28
2	positive regulation of cytokine production	0.0012	12	3	0.0002	0.002009	TNF,SLC11A1,LEP
2	B cell proliferation	0.0012	12	3	0.0002	0.002009	IL10,IFNB1,BCL2
2	initiation of viral infection	0.0012	12	3	0.0002	0.002009	CXCR4,CCR5,CD4
2	response to bacterium	0.0013	13	3	0.0002	0.002211	IL27,CCL2,SLC11A1
2	cellular response to tumor necrosis factor	0.0032	33	4	0.0002	0.002207	ICAM1,CCL2,IL8,LCN2
2	calcium-mediated signaling	0.0032	33	4	0.0002	0.002207	CXCR4,CCR5,TNF,IL8
2	cellular response to fibroblast growth factor stimulus	0.0014	14	3	0.0003	0.002821	CD44,CCL2,IL8
2	cell adhesion	0.0341	346	11	0.0003	0.002823	CXCL12,DPP4,ICAM1,CX3CR1,ITGAL,CCL2,CCR1,CX3CL1,CD4,ENG,IL2
2	positive regulation of sequence-specific DNA binding transcription factor activity	0.0063	64	5	0.0003	0.003026	IL10,NGF,TNF,IL4,IL6
2	innate immune response	0.0406	412	12	0.0004	0.003922	NOD2,IL27,NLRP1,IFNB1,CTSB,HMGB1,CSF1,IL23A,BCL2,CD4,LCN2,HSP90B1
2	positive regulation of podosome assembly	0.0003	3	2	0.0004	0.003691	CSF2,TNF
2	positive regulation of STAT protein import into nucleus	0.0003	3	2	0.0004	0.003691	IL6,LEP
2	induction of necroptosis by extracellular signals	0.0003	3	2	0.0004	0.003691	FASLG,TNF
2	negative regulation of chemokine biosynthetic process	0.0003	3	2	0.0004	0.003691	ELANE,IL6
2	renal system process	0.0003	3	2	0.0004	0.003691	FAS,BCL2
2	positive regulation of necrotic cell death	0.0003	3	2	0.0004	0.003691	FAS,TNF
2	negative regulation of regulatory T cell differentiation	0.0003	3	2	0.0004	0.003691	TNFSF4,CTLA4
2	receptor biosynthetic process	0.0003	3	2	0.0004	0.003691	IL10,TNF
2	negative regulation of interferon-gamma production	0.0015	15	3	0.0004	0.003677	IL10,NOD2,TNFSF4
2	positive regulation of anti-apoptosis	0.0036	37	4	0.0004	0.003696	ADM,CD28,IL6,CDKN1A
2	negative regulation of interleukin-6 production	0.0016	16	3	0.0004	0.003827	IL10,TNFAIP3,TNF
2	positive regulation of interleukin-1 beta secretion	0.0016	16	3	0.0004	0.003827	NOD2,NLRP1,CCR5
2	negative regulation of viral genome replication	0.0017	17	3	0.0005	0.004382	TNIP1,IFNB1,TNF
2	response to interferon-gamma	0.0017	17	3	0.0005	0.004382	CIITA,HMGB1,SLC11A1
2	protein import into nucleus, translocation	0.0017	17	3	0.0005	0.004382	TGFB1,TNF,SLC11A1
2	response to vitamin D	0.0017	17	3	0.0005	0.004382	PTGS2,TGFB1,CXCL10
2	positive regulation of transcription, DNA-dependent	0.043	437	12	0.0006	0.005955	TGFB1,IL10,CIITA,CD38,CD86,CD80,HMGB2,TNF,EPO,IL4,IL6,STAT3
2	positive regulation of ERK1 and ERK2 cascade	0.0073	74	5	0.0006	0.005977	NOD2,CD44,TNF,CCR1,IL6
2	cell chemotaxis	0.0018	18	3	0.0006	0.006022	HMGB2,HGF,ENG
2	negative regulation of B cell activation	0.0004	4	2	0.0006	0.00551	FAS,TNFAIP3
2	regulation of vascular endothelial growth factor production	0.0004	4	2	0.0006	0.00551	CCL2,IL6
2	negative regulation of macrophage apoptotic process	0.0004	4	2	0.0006	0.00551	NOD2,CCR5
2	myoblast proliferation	0.0004	4	2	0.0006	0.00551	HMGB1,HGF
2	activation-induced cell death of T cells	0.0004	4	2	0.0006	0.00551	FAS,IL2RA
2	regulation of proton transport	0.0004	4	2	0.0006	0.00551	IL13,IL4
2	type 2 immune response	0.0004	4	2	0.0006	0.00551	IL10,IL4
2	positive regulation of heterotypic cell-cell adhesion	0.0004	4	2	0.0006	0.00551	CD44,TNF
2	positive regulation of type 2 immune response	0.0004	4	2	0.0006	0.00551	NOD2,TNFSF4
2	negative regulation of collagen biosynthetic process	0.0004	4	2	0.0006	0.00551	CIITA,IL6
2	innate immune response in mucosa	0.0004	4	2	0.0006	0.00551	NOD2,IL4
2	positive regulation of interleukin-13 production	0.0004	4	2	0.0006	0.00551	IL4,TNFSF4
2	necrotic cell death	0.0004	4	2	0.0006	0.00551	FASLG,TNF
2	response to electrical stimulus	0.0019	19	3	0.0007	0.005682	NGF,EPO,IL6
2	blood circulation	0.0043	44	4	0.0007	0.005644	CXCL12,CXCL10,ADM,EPO
2	negative regulation of angiogenesis	0.0044	45	4	0.0008	0.005914	FASLG,CXCL10,CX3CR1,CCL2
2	positive regulation of endothelial cell proliferation	0.0044	45	4	0.0008	0.005914	CXCL12,F3,HMGB2,CCL2
2	response to cold	0.002	20	3	0.0008	0.00616	CXCL10,ADM,IL6
2	eating behavior	0.002	20	3	0.0008	0.00616	ACE,STAT3,LEP
2	positive regulation of vasoconstriction	0.002	20	3	0.0008	0.00616	PTGS2,ICAM1,CD38
2	positive regulation of interleukin-12 production	0.002	20	3	0.0008	0.00616	NOD2,IL23A,TNFSF4
2	response to hyperoxia	0.002	20	3	0.0008	0.00616	CYP1A1,EPO,CDKN1A
2	positive regulation of protein kinase B signaling cascade	0.0045	46	4	0.0009	0.006437	TGFB1,F3,TNF,IL6
2	response to cytokine stimulus	0.0045	46	4	0.0009	0.006437	PTGS2,ACP5,BCL2,IL4
2	response to nicotine	0.0021	21	3	0.001	0.007346	IL13,NGF,BCL2
2	cellular response to hydrogen peroxide	0.0021	21	3	0.001	0.007346	F3,IL6,LCN2
2	leukocyte cell-cell adhesion	0.0021	21	3	0.001	0.007346	TNIP1,ICAM1,ITGAL
2	positive regulation of calcium-mediated signaling	0.0021	21	3	0.001	0.007346	CD8A,ITGAL,CD4
2	negative regulation of lipid storage	0.0005	5	2	0.001	0.007107	TNF,IL6
2	positive regulation of memory T cell differentiation	0.0005	5	2	0.001	0.007107	IL23A,TNFSF4
2	negative regulation of cytokine secretion involved in immune response	0.0005	5	2	0.001	0.007107	IL10,TNF
2	transformed cell apoptotic process	0.0005	5	2	0.001	0.007107	FAS,TNF
2	maternal process involved in parturition	0.0005	5	2	0.001	0.007107	CYP1A1,CCL2
2	hyaluronan catabolic process	0.0005	5	2	0.001	0.007107	TGFB1,CD44
2	regulation of blood pressure	0.0049	50	4	0.0012	0.007788	PTGS2,ACE,REN,LEP
2	response to peptide hormone stimulus	0.0049	50	4	0.0012	0.007788	CXCL12,FAS,CTSB,NGF
2	positive regulation of neuron differentiation	0.005	51	4	0.0013	0.008684	CXCL12,CCR5,EPO,IL6
2	protein kinase B signaling cascade	0.0023	23	3	0.0013	0.008645	TGFB1,TNF,CCL2
2	positive regulation of cell growth	0.0051	52	4	0.0013	0.009202	CD38,F2,BCL2,IL2
2	interleukin-6-mediated signaling pathway	0.0006	6	2	0.0014	0.009225	IL6,STAT3
2	DNA ligation involved in DNA repair	0.0006	6	2	0.0014	0.009225	HMGB1,HMGB2
2	positive regulation of macrophage chemotaxis	0.0006	6	2	0.0014	0.009225	CCL2,CX3CL1
2	epithelial cell proliferation involved in salivary gland morphogenesis	0.0006	6	2	0.0014	0.009225	TNF,IL6
2	lymphocyte chemotaxis	0.0006	6	2	0.0014	0.009225	CCL2,CX3CL1
2	positive regulation of tyrosine phosphorylation of Stat3 protein	0.0024	24	3	0.0014	0.009044	IL23A,IL6,LEP
2	response to amino acid stimulus	0.0024	24	3	0.0014	0.009044	ICAM1,CCL2,IL6
2	tumor necrosis factor-mediated signaling pathway	0.0024	24	3	0.0014	0.009044	TNFRSF17,TNF,TNFRSF1B
2	response to progesterone stimulus	0.0024	24	3	0.0014	0.009044	TGFB1,CD38,CCL2
2	response to gamma radiation	0.0025	25	3	0.0016	0.009667	CXCL10,CCL2,BCL2
3	positive regulation of cell proliferation	0.0315	320	24	0	<1.000e-03	FGF8,HRAS,IL6ST,IL15,VIPR1,PTEN,IL11,S1PR2,S1PR3,FGF1,FGF2,IL6R,PDGFRB,MST1R,VIP,FGFR1,EGF,SPHK2,IL7,IGF1,NTN1,PLA2G4A,F2R,HTR2A
3	platelet activation	0.0178	181	13	0	<5.000e-04	IL11,SYK,PRKCA,PRKCH,PRKCQ,SRC,RAC1,EGF,IGF1,VAV1,PLA2G4A,PLCG2,F2R
3	signal transduction	0.0882	896	26	0	<3.333e-04	MOK,HRAS,IL19,IL15,LILRA3,IL4R,FGF1,FGF2,PRKCA,ROCK1,PIK3CD,PRKCH,SH2D2A,LILRB2,PDGFRB,MST1R,ERBB2,FPR1,KIT,SRC,EGF,LGALS1,MET,IGF1,LAT,FCGR2B
3	positive regulation of phosphatidylinositol 3-kinase cascade	0.0032	33	7	0	<2.500e-04	F2RL1,PDGFRB,FGFR1,ERBB2,KIT,IGF1,F2R
3	positive regulation of MAPK cascade	0.0051	52	8	0	<2.000e-04	HRAS,IL11,IL6R,FGFR1,ERBB2,KIT,IGF1,F2R
3	positive regulation of tyrosine phosphorylation of Stat3 protein	0.0024	24	6	0	<1.667e-04	IL6ST,IL15,IL6R,IL20,KIT,IL23R
3	G-protein coupled receptor signaling pathway	0.0242	246	13	0	0.0001429	F2RL1,VIPR1,S1PR2,S1PR3,S1PR1,LTB4R,RAMP2,PTGER2,GPER,VIP,FPR1,SST,F2R
3	positive regulation of MAP kinase activity	0.0029	29	6	0	0.000125	PDGFRB,MST1R,FGFR1,ERBB2,EGF,HTR2A
3	blood coagulation	0.0403	409	16	0	0.0001111	HRAS,F2RL1,SYK,PRKCA,PRKCH,PRKCQ,JAM3,SRC,RAC1,SERPINC1,EGF,IGF1,VAV1,PLA2G4A,PLCG2,F2R
3	positive regulation of phospholipase C activity	0.0006	6	4	0	0.0001	FGF2,PDGFRB,FGFR1,KIT
3	angiogenesis	0.0155	157	10	0	0.0001818	PTEN,S1PR1,FGF1,SYK,PRKCA,RAMP2,SH2D2A,JAM3,TYMP,EGF
3	positive regulation of T cell proliferation	0.0037	38	6	0	0.0001667	IL6ST,IL15,IFNG,PRKCQ,LILRB2,IL23R
3	positive regulation of cell adhesion	0.0025	25	5	0	0.0003846	IFNG,FGF1,PRKCA,ERBB2,VAV1
3	positive regulation of cerebellar granule cell precursor proliferation	0.0003	3	3	0	0.0003571	FGF2,EGF,IGF1
3	positive regulation of ERK1 and ERK2 cascade	0.0073	74	7	0	0.0003333	HRAS,F2RL1,FGF2,PRKCA,GPER,PDGFRB,F2R
3	peptidyl-tyrosine phosphorylation	0.0047	48	6	0	0.0003125	SYK,PDGFRB,FGFR1,KIT,SRC,EGF
3	fibroblast growth factor receptor signaling pathway	0.0109	111	8	0	0.0003529	FGF8,HRAS,PTEN,FGF1,FGF2,PRKCA,FGFR1,SRC
3	inflammatory response	0.0235	239	11	0	0.0003333	F2RL1,IL15,S1PR3,LTB4R,PIK3CD,IL22,PRKCQ,TAC1,RAC1,IL23R,F2R
3	regulation of platelet aggregation	0.0004	4	3	0	0.0003684	SYK,PRKCA,PRKCQ
3	response to lipopolysaccharide	0.0115	117	8	0	0.00035	PTGER2,SOCS3,IL6R,TAC1,IL23R,PLA2G4A,PLCG2,F2R
3	adaptive immune response	0.0016	16	4	0	0.0005238	IFNG,SYK,PIK3CD,JAM3
3	positive regulation of smooth muscle cell proliferation	0.0034	35	5	0	0.0005909	S1PR1,IL6R,PDGFRB,IGF1,STAT1
3	response to heat	0.0038	39	5	0	0.0008696	MICB,SOCS3,PRKCQ,PLA2G4A,SST
3	positive regulation of tyrosine phosphorylation of Stat1 protein	0.0007	7	3	0	0.00104	IL6ST,IFNG,KIT
3	positive regulation of Rho protein signal transduction	0.0007	7	3	0	0.00104	F2RL1,RAC1,F2R
3	immune response	0.0405	411	13	0	0.001	MICB,IL19,IL15,VIPR1,LTB4R,IL4R,HLA-A,LILRB2,KIR2DL3,IL32,KIR2DS2,VAV1,FCGR2B
3	release of sequestered calcium ion into cytosol	0.0021	21	4	0	0.000963	FGF2,PLCG2,F2R,HTR2A
3	cellular component movement	0.0075	76	6	0	0.001214	LTB4R,IFNG,MST1R,FPR1,RAC1,IGF1
3	positive regulation of cardiac muscle hypertrophy	0.0009	9	3	0.0001	0.001448	IL6ST,PRKCA,IGF1
3	protein phosphorylation	0.0337	342	11	0.0001	0.0024	MOK,SYK,PRKCA,ROCK1,ROCK2,PIK3CD,PRKCH,PRKCQ,FGFR1,ERBB2,SRC
3	positive regulation of interleukin-17 production	0.0011	11	3	0.0001	0.00225	IL15,PRKCQ,IL23R
3	positive regulation of smooth muscle cell migration	0.0011	11	3	0.0001	0.00225	IL6ST,PDGFRB,IGF1
3	negative regulation of mesenchymal to epithelial transition involved in metanephros morphogenesis	0.0002	2	2	0.0001	0.004629	IFNG,STAT1
3	negative regulation of metanephric nephron tubule epithelial cell differentiation	0.0002	2	2	0.0001	0.004629	IFNG,STAT1
3	mast cell differentiation	0.0002	2	2	0.0001	0.004629	PIK3CD,KIT
3	protein autophosphorylation	0.0134	136	7	0.0001	0.004556	SYK,DDR1,PDGFRB,FGFR1,ERBB2,KIT,IGF1R
3	axon guidance	0.0287	291	10	0.0001	0.004514	HRAS,ROCK1,ROCK2,PRKCQ,FGFR1,ERBB2,SRC,RAC1,MET,NTN1
3	glial cell differentiation	0.0012	12	3	0.0001	0.0045	FGF2,ERBB2,IGF1
3	phosphatidylinositol-mediated signaling	0.0064	65	5	0.0002	0.005026	PTEN,PDGFRB,FGFR1,ERBB2,IGF1
3	phosphatidylinositol biosynthetic process	0.0014	14	3	0.0002	0.00515	FGF2,PLCG2,HTR2A
3	regulation of interferon-gamma-mediated signaling pathway	0.0015	15	3	0.0003	0.007357	IFNG,SOCS3,STAT1
3	phosphatidylinositol 3-kinase cascade	0.0015	15	3	0.0003	0.007357	PIK3CD,ERBB2,HTR2A
3	regulation of interleukin-1 beta production	0.0003	3	2	0.0003	0.008844	S1PR3,F2R
3	myeloid progenitor cell differentiation	0.0003	3	2	0.0003	0.008844	JAM3,KIT
3	mast cell chemotaxis	0.0003	3	2	0.0003	0.008844	PIK3CD,KIT
3	activation of MAPKK activity	0.0038	39	4	0.0003	0.008891	HRAS,FGF2,EGF,F2R
3	positive regulation of tyrosine phosphorylation of Stat5 protein	0.0016	16	3	0.0003	0.008766	KIT,IL23R,IGF1
3	organ morphogenesis	0.0076	77	5	0.0004	0.009854	HRAS,FGF2,SYK,MAPK3,IL7
3	epidermal growth factor receptor signaling pathway	0.0117	119	6	0.0005	0.009714	HRAS,PTEN,PRKCA,ERBB2,SRC,EGF
3	positive regulation of osteoblast differentiation	0.0042	43	4	0.0005	0.00954	IL6ST,FGF2,IL6R,IGF1
4	positive regulation of I-kappaB kinase/NF-kappaB cascade	0.0124	126	17	0	<1.000e-03	TIRAP,TLR3,NOD1,MYD88,TNFRSF11A,IL1B,IL1A,IRAK1,FADD,TNFRSF10B,TRAF1,REL,TRAF6,TRAF5,IKBKE,TNFSF11,IKBKB
4	positive regulation of NF-kappaB transcription factor activity	0.0093	94	13	0	<5.000e-04	TIRAP,TLR3,NOD1,MYD88,TNFRSF11A,IL1B,IRAK1,TRAF1,NFKBIA,TRAF6,TRAF5,TNFSF11,IKBKB
4	innate immune response	0.0406	412	20	0	<3.333e-04	TIRAP,TLR3,TLR8,NOD1,MAP2K7,MAP2K6,IRAK1,FADD,NLRP3,TXN,MAPK9,NFKBIA,MIF,MEFV,TRAF6,LGALS3,IL1RL1,DDX58,IKBKE,IKBKB
4	MyD88-independent toll-like receptor signaling pathway	0.0063	64	11	0	<2.500e-04	TLR3,NOD1,MAP2K7,MAP2K6,TNIP3,IRAK1,MAPK9,NFKBIA,TRAF6,IKBKE,IKBKB
4	toll-like receptor 4 signaling pathway	0.0071	72	11	0	<1.667e-04	TIRAP,NOD1,MAP2K7,MAP2K6,TNIP3,IRAK1,MAPK9,NFKBIA,TRAF6,IKBKE,IKBKB
4	MyD88-dependent toll-like receptor signaling pathway	0.0071	72	11	0	<1.667e-04	TIRAP,NOD1,MYD88,MAP2K7,MAP2K6,IRAK1,MAPK9,NFKBIA,TRAF6,HSPD1,IKBKB
4	Toll signaling pathway	0.0074	75	11	0	<1.429e-04	TIRAP,NOD1,MYD88,MAP2K7,MAP2K6,IRAK1,MAPK9,NFKBIA,TRAF6,IKBKE,IKBKB
4	TRIF-dependent toll-like receptor signaling pathway	0.0059	60	10	0	<1.250e-04	TLR3,NOD1,MAP2K7,MAP2K6,IRAK1,MAPK9,NFKBIA,TRAF6,IKBKE,IKBKB
4	toll-like receptor 3 signaling pathway	0.0061	62	10	0	<1.111e-04	TLR3,NOD1,MAP2K7,MAP2K6,IRAK1,MAPK9,NFKBIA,TRAF6,IKBKE,IKBKB
4	inflammatory response	0.0235	239	14	0	<1.000e-04	S100A9,TIRAP,TLR3,TLR8,NOD1,IL1B,IL1A,TNIP3,NLRP3,TNFRSF4,MIF,TNFRSF1A,MEFV,IKBKB
4	nucleotide-binding domain, leucine rich repeat containing receptor signaling pathway	0.0039	40	8	0	<9.091e-05	NOD1,MAP2K6,IRAK1,NLRP3,TXN,MEFV,TRAF6,IKBKB
4	toll-like receptor 1 signaling pathway	0.0065	66	9	0	<8.333e-05	TIRAP,NOD1,MAP2K7,MAP2K6,IRAK1,MAPK9,NFKBIA,TRAF6,IKBKB
4	toll-like receptor 2 signaling pathway	0.0066	67	9	0	<7.692e-05	TIRAP,NOD1,MAP2K7,MAP2K6,IRAK1,MAPK9,NFKBIA,TRAF6,IKBKB
4	toll-like receptor signaling pathway	0.0069	70	9	0	<7.143e-05	TIRAP,NOD1,MAP2K7,MAP2K6,IRAK1,MAPK9,NFKBIA,TRAF6,IKBKB
4	anti-apoptosis	0.0178	181	11	0	<6.667e-05	IL1B,IL1A,IRAK1,TNFRSF10D,SYVN1,MCL1,NFKBIA,HSPA5,TRAF6,HDAC1,IKBKB
4	activation of NF-kappaB-inducing kinase activity	0.0014	14	5	0	<6.250e-05	TNFSF15,TLR3,IRAK1,TNFRSF10B,TRAF6
4	positive regulation of interleukin-6 production	0.0031	31	6	0	<5.882e-05	TLR3,NOD1,MYD88,IL1B,IL1A,HSPD1
4	positive regulation of sequence-specific DNA binding transcription factor activity	0.0063	64	7	0	<5.556e-05	TNFRSF11A,IL1B,ESR1,TRAF6,TRAF5,DDX58,TNFSF11
4	apoptotic process	0.058	589	16	0	<5.263e-05	NOD1,IL1B,MAP2K7,IL1A,MAP2K6,FADD,TNFRSF10B,TNFRSF10D,TRAF1,MCL1,TNFRSF25,VIM,PRKDC,NFKBIA,TRAF6,TRAF5
4	positive regulation of JNK cascade	0.0044	45	6	0	<5.000e-05	TIRAP,TLR3,NOD1,MYD88,IL1B,IL1A
4	nucleotide-binding oligomerization domain containing signaling pathway	0.0024	24	5	0	<4.545e-05	NOD1,MAP2K6,IRAK1,TRAF6,IKBKB
4	tumor necrosis factor-mediated signaling pathway	0.0024	24	5	0	<4.545e-05	TNFRSF11A,TNFRSF14,TNFRSF25,TNFRSF4,TNFSF11
4	JNK cascade	0.0049	50	6	0	<4.167e-05	NOD1,MYD88,MAP2K7,IRAK1,MAPK9,TRAF6
4	stress-activated MAPK cascade	0.0049	50	6	0	<4.167e-05	NOD1,MAP2K7,MAP2K6,IRAK1,MAPK9,TRAF6
4	signal transduction	0.0882	896	19	0	<4.000e-05	S100A9,TNFSF15,TLR3,NOD1,TNFRSF11A,IL1B,MAP2K7,MAP2K6,IRAK1,ESR1,NLRP3,TNFSF13B,TNFRSF10D,TXN,TRAF1,TNFRSF25,NEDD9,TRAF5,IL1RL1
4	activation of MAPK activity	0.0086	87	7	0	3.846e-05	MAP3K5,NOD1,IL1B,MAP2K7,MAP2K6,IRAK1,TRAF6
4	positive regulation of tumor necrosis factor production	0.003	30	5	0	3.704e-05	TIRAP,TLR3,NOD1,MYD88,FADD
4	activation of cysteine-type endopeptidase activity involved in apoptotic process	0.007	71	6	0	7.143e-05	TNFSF15,NOD1,FADD,NLRP3,TNFRSF10B,HSPD1
4	positive regulation of interleukin-8 production	0.0018	18	4	0	6.897e-05	TIRAP,TLR3,IL1B,FADD
4	positive regulation of apoptotic process	0.0159	161	8	0	0.0001	TLR3,MAP3K5,IL1B,MAP2K6,FADD,PRKDC,DUSP1,HSPD1
4	positive regulation of ERK1 and ERK2 cascade	0.0073	74	6	0	0.000129	TIRAP,NOD1,IL1B,IL1A,ESR1,MIF
4	cellular response to mechanical stimulus	0.0048	49	5	0	0.0003125	TLR3,TLR8,IL1B,FADD,TNFRSF10B
4	positive regulation of JUN kinase activity	0.0024	24	4	0	0.0003333	TNFRSF11A,IL1B,IRAK1,TRAF6
4	lipopolysaccharide-mediated signaling pathway	0.0026	26	4	0	0.0004118	MYD88,IL1B,IRAK1,NFKBIA
4	positive regulation of chemokine biosynthetic process	0.0009	9	3	0	0.0004857	TLR3,MYD88,IL1B
4	positive regulation of B cell proliferation	0.0033	34	4	0.0001	0.0009722	TIRAP,TNFSF13B,TNFRSF4,MIF
4	TNFSF11-mediated signaling pathway	0.0002	2	2	0.0001	0.002	TNFRSF11A,TNFSF11
4	positive regulation of ERK1 and ERK2 cascade via TNFSF11-mediated signaling	0.0002	2	2	0.0001	0.002	TNFRSF11A,TNFSF11
4	positive regulation of fever generation by positive regulation of prostaglandin secretion	0.0002	2	2	0.0001	0.002	TNFRSF11A,TNFSF11
4	response to lipopolysaccharide	0.0115	117	6	0.0001	0.00205	S100A9,TIRAP,TNFRSF11A,HSF1,IL1A,IRAK1
4	mammary gland alveolus development	0.0014	14	3	0.0001	0.002071	TNFRSF11A,ESR1,TNFSF11
4	positive regulation of T cell activation	0.0014	14	3	0.0001	0.002071	TRAF6,TNFSF11,HSPD1
4	detection of biotic stimulus	0.0003	3	2	0.0002	0.004045	NOD1,NLRP3
4	detection of virus	0.0003	3	2	0.0002	0.004045	TLR3,DDX58
4	positive regulation of cytokine secretion	0.0018	18	3	0.0002	0.004267	TNFSF15,IL1A,MIF
4	negative regulation of I-kappaB kinase/NF-kappaB cascade	0.0019	19	3	0.0002	0.00437	TNIP3,ESR1,IL1RL1
4	positive regulation of interleukin-12 production	0.002	20	3	0.0003	0.005532	TIRAP,TLR3,HSPD1
4	positive regulation of retinoic acid receptor signaling pathway	0.0004	4	2	0.0003	0.006784	ESR1,NR2C1
4	fever generation	0.0004	4	2	0.0003	0.006784	IL1B,IL1A
4	positive regulation of interferon-alpha biosynthetic process	0.0004	4	2	0.0003	0.006784	TLR3,TLR8
4	response to ozone	0.0004	4	2	0.0003	0.006784	IL1B,IL1A
4	defense response to virus	0.0051	52	4	0.0003	0.006692	TLR3,TLR8,FADD,NLRP3
4	regulation of apoptotic process	0.015	152	6	0.0003	0.006755	TNFRSF10B,TRAF1,TNFRSF25,TNFRSF4,TRAF5,DUSP1
4	positive regulation of transcription from RNA polymerase II promoter	0.0537	545	11	0.0004	0.007167	TLR3,MYD88,IL1B,ESR1,FADD,PRKDC,NFKBIA,TRAF6,DDX58,TNFSF11,HDAC1
4	response to peptidoglycan	0.0005	5	2	0.0004	0.009291	MYD88,IRAK1
4	response to gamma radiation	0.0025	25	3	0.0005	0.009643	IL1B,IL1A,PRKDC
5	blood coagulation	0.0403	409	18	0	<1.000e-03	ACTG1,CD48,KNG1,SERPING1,FLNA,PROC,CD36,SERPINF2,COL1A1,CD244,ITGB2,PFN1,ITGAV,TEK,HBB,FN1,ACTB,ANXA5
5	collagen fibril organization	0.0033	34	6	0	<5.000e-04	COL11A1,SERPINF2,COL1A1,COL2A1,COL5A2,COL14A1
5	platelet activation	0.0178	181	10	0	<3.333e-04	KNG1,SERPING1,FLNA,CD36,SERPINF2,COL1A1,PFN1,FGA,FGB,FN1
5	leukocyte migration	0.01	102	8	0	<2.500e-04	CD48,PROC,COL1A1,CD244,ITGB2,ITGAV,TEK,FN1
5	platelet degranulation	0.007	71	7	0	<2.000e-04	KNG1,SERPING1,FLNA,CD36,SERPINF2,PFN1,FN1
7	cellular iron ion homeostasis	0.0054	55	20	0	<1.667e-04	ATP6V0E1,ATP6V1H,ATP6V1G2,ATP6V1G1,ATP6V1D,ATP6V0B,ATP6V1F,ATP6V0C,ATP6V1C1,ATP6V1C2,ATP6V1A,ATP6V0E2,ATP6V1E1,ATP6V1E2,ATP6V0A1,ATP6V1G3,ATP6V0A4,ATP6V0D1,ATP6V0D2,ATP6V0A2
7	transferrin transport	0.0027	27	20	0	<1.667e-04	ATP6V0E1,ATP6V1H,ATP6V1G2,ATP6V1G1,ATP6V1D,ATP6V0B,ATP6V1F,ATP6V0C,ATP6V1C1,ATP6V1C2,ATP6V1A,ATP6V0E2,ATP6V1E1,ATP6V1E2,ATP6V0A1,ATP6V1G3,ATP6V0A4,ATP6V0D1,ATP6V0D2,ATP6V0A2
7	ATP hydrolysis coupled proton transport	0.003	30	20	0	<1.667e-04	ATP6V0E1,ATP6AP1,ATP6V1H,ATP6V1B2,ATP6V1B1,ATP6V1D,ATP6V0B,ATP6V1F,ATP6V0C,ATP6V1C1,ATP6V1C2,ATP6V1A,ATP6V0E2,ATP6V1E1,ATP6V1E2,ATP6V0A1,ATP6V0A4,ATP6V0D1,ATP6V0D2,ATP6V0A2
7	transmembrane transport	0.024	244	20	0	<1.667e-04	ATP6V0E1,ATP6V1H,ATP6V1G2,ATP6V1G1,ATP6V1D,ATP6V0B,ATP6V1F,ATP6V0C,ATP6V1C1,ATP6V1C2,ATP6V1A,ATP6V0E2,ATP6V1E1,ATP6V1E2,ATP6V0A1,ATP6V1G3,ATP6V0A4,ATP6V0D1,ATP6V0D2,ATP6V0A2
7	proton transport	0.0019	19	10	0	<1.667e-04	ATP6V0E1,ATP6AP1,ATP6V1G2,ATP6V0B,ATP6V1F,ATP6V0C,ATP6V1C1,ATP6V1E1,ATP6V0A4,ATP6V0D1
7	insulin receptor signaling pathway	0.0131	133	20	0	<1.667e-04	ATP6V0E1,ATP6V1H,ATP6V1G2,ATP6V1G1,ATP6V1D,ATP6V0B,ATP6V1F,ATP6V0C,ATP6V1C1,ATP6V1C2,ATP6V1A,ATP6V0E2,ATP6V1E1,ATP6V1E2,ATP6V0A1,ATP6V1G3,ATP6V0A4,ATP6V0D1,ATP6V0D2,ATP6V0A2
7	vacuolar acidification	0.0004	4	3	0	<1.429e-04	ATP6V0E1,ATP6V1H,ATP6V0E2
8	antigen processing and presentation of peptide or polysaccharide antigen via MHC class II	0.0013	13	11	0	<5.000e-04	HLA-DQB1,HLA-DRB1,HLA-DRB3,HLA-DMB,HLA-DQA2,HLA-DQA1,HLA-DRB4,HLA-DPA1,HLA-DPB1,HLA-DOB,HLA-DRA
8	interferon-gamma-mediated signaling pathway	0.0057	58	9	0	<5.000e-04	HLA-DRB1,HLA-DRB3,HLA-DQA2,HLA-DRB4,HLA-DPA1,HLA-DPB1,HLA-DOA,HLA-DOB,HLA-DRA
8	T cell costimulation	0.0069	70	9	0	<3.333e-04	HLA-DRB1,HLA-DRB3,HLA-DQA2,HLA-DRB4,HLA-DPA1,HLA-DPB1,HLA-DOA,HLA-DOB,HLA-DRA
8	T cell receptor signaling pathway	0.0082	83	9	0	<2.500e-04	HLA-DRB1,HLA-DRB3,HLA-DQA2,HLA-DRB4,HLA-DPA1,HLA-DPB1,HLA-DOA,HLA-DOB,HLA-DRA
8	cytokine-mediated signaling pathway	0.0199	202	9	0	<2.000e-04	HLA-DRB1,HLA-DRB3,HLA-DQA2,HLA-DRB4,HLA-DPA1,HLA-DPB1,HLA-DOA,HLA-DOB,HLA-DRA
8	immune response	0.0405	411	9	0	<1.667e-04	HLA-DQB1,HLA-C,HLA-DMB,HLA-DMA,HLA-DQA2,HLA-DQA1,HLA-DPA1,FCGR3B,HLA-DRA
9	chemotaxis	0.0098	100	9	0	<1.000e-03	CXCL1,CXCL5,CXCL16,CXCL9,CXCR1,CXCR2,CXCR3,CXCL6,CXCL11
9	inflammatory response	0.0235	239	6	0	<5.000e-04	CXCL1,CXCL9,CXCR1,CXCR2,CXCL6,CXCL11
9	interleukin-8-mediated signaling pathway	0.0002	2	2	0	0.0006667	CXCR1,CXCR2
9	G-protein coupled receptor signaling pathway	0.0242	246	5	0	0.0005	CXCL1,CXCR5,CXCR6,CXCL9,CXCR1
9	immune response	0.0405	411	5	0	0.006	CXCL1,CXCL5,CXCL9,CXCL6,CXCL11
9	cell-cell signaling	0.0209	212	4	0.0001	0.007	CXCL5,CXCL9,CXCL6,CXCL11
9	dendritic cell chemotaxis	0.0014	14	2	0.0001	0.009571	CXCR1,CXCR2
9	signal transduction	0.0882	896	6	0.0001	0.009875	CXCL1,CXCL5,CXCL9,CXCR2,CXCL6,CXCL11
10	regulation of immunoglobulin secretion	0.0003	3	2	0	0.002	CD40LG,CD40
10	positive regulation of endothelial cell apoptotic process	0.0004	4	2	0	0.002	CD40LG,CD40
10	cellular calcium ion homeostasis	0.0051	52	3	0	0.002	APOE,CD40,CALR
10	phospholipid efflux	0.001	10	2	0	0.00325	ABCA7,APOE
10	B cell proliferation	0.0012	12	2	0	0.003	CD40LG,CD40
10	positive regulation of phagocytosis	0.0017	17	2	0.0001	0.004833	MBL2,CALR
10	positive regulation of interleukin-12 production	0.002	20	2	0.0001	0.005571	CD40LG,CD40
10	platelet activation	0.0178	181	3	0.0002	0.01	ALB,CD40LG,CD40
10	lipoprotein metabolic process	0.0032	33	2	0.0002	0.01	ALB,APOE
10	positive regulation of B cell proliferation	0.0033	34	2	0.0002	0.0092	CD40LG,CD40
11	complement activation, alternative pathway	0.0012	12	3	0	<1.000e-03	C3,C5,CFH
11	positive regulation of angiogenesis	0.0058	59	3	0	0.0035	C3,MMP9,C5
11	regulation of complement activation	0.0013	13	2	0	0.004333	C3,CFH
11	positive regulation vascular endothelial growth factor production	0.0015	15	2	0	0.00425	C3,C5
11	complement activation	0.0151	153	3	0.0001	0.0076	C3,C5,CFH
11	complement activation, classical pathway	0.0155	157	3	0.0001	0.006667	C3,CRP,C5
12	fibroblast activation	0.0003	3	2	0	<1.000e-03	IL17A,IL17RA
12	positive regulation of interleukin-23 production	0.0005	5	2	0	<5.000e-04	IL17A,IL17RA
12	inflammatory response	0.0235	239	3	0.0001	0.007667	IL17A,IL17B,IL17F
15	T-helper 1 type immune response	0.0008	8	2	0	0.003	IL18BP,IL18
15	cellular response to hydrogen peroxide	0.0021	21	2	0	0.002	IL18BP,IL18
15	cellular response to tumor necrosis factor	0.0032	33	2	0	0.002	IL18BP,IL18

## Sheet: GO_MFinCluster
Module	GeneSet	RatioOfProteinInGeneSet	NumberOfProteinInGeneSet	ProteinFromModule	P-value	FDR	Nodes
0	metalloendopeptidase activity	0.0066	67	11	0	<1.000e-03	MMP8,MMP7,MMP3,MMP2,MMP1,ADAMTS4,MMP28,MMP19,MMP14,MMP13,MMP12
0	cytokine activity	0.0141	143	11	0	<5.000e-04	GDF5,TNFSF14,WNT1,IL37,SPP1,TNFRSF11B,LTB,INHBA,IL3,IL5,ADIPOQ
0	calcium ion binding	0.044	446	18	0	0.0003333	NELL1,MMP8,FSTL1,JAG1,MMP3,MMP1,DLL1,S100A10,NOTCH4,MMP28,MMP19,MMP14,MMP13,MMP12,ACAN,THBS1,ANXA2,CDH11
0	growth factor activity	0.0144	146	10	0	0.001	PGF,GDF5,TGFB3,VEGFB,VEGFC,MDK,INHBA,IL3,IL5,DKK1
0	serine-type endopeptidase activity	0.0085	86	8	0	0.0008	MMP8,MMP2,HTRA1,PLAT,FURIN,PLAU,LTF,GZMB
0	transforming growth factor beta binding	0.0012	12	4	0	0.0006667	TGFB3,TGFBR1,TGFBR2,THBS1
0	heparin binding	0.0103	104	8	0	0.0008571	PGF,FSTL1,VEGFB,MDK,SFRP1,NRP1,LTF,THBS1
1	chemokine activity	0.0045	46	10	0	<1.000e-03	CCL3,CCL5,CCL4,CCL3L1,CCL26,CCL20,CCL21,CCL19,CCL18,CCL13
1	protein homodimerization activity	0.0427	433	17	0	0.0005	TGFB2,BAK1,BST2,CCR2,VEGFA,KLRK1,CCL5,CSF1R,CAT,NOS2,ADRB2,NR3C1,ATIC,CD2,ANXA1,BIRC5,BAX
1	transmembrane signaling receptor activity	0.0084	85	8	0	0.0003333	KLRC2,TLR2,TLR4,KLRD1,KLRC1,CD97,SIGIRR,CD5
1	receptor activity	0.0301	305	14	0	0.0005	TLR2,TLR4,TLR7,TLR9,CCR6,RYR1,KLRK1,ITGB1,BTLA,NOTCH1,CD55,CD2,CD5,CD1D
1	CCR5 chemokine receptor binding	0.0005	5	3	0	0.0012	CCL3,CCL5,CCL4
1	CCR1 chemokine receptor binding	0.0006	6	3	0	0.001833	CCL3,CCL5,CCL4
1	receptor binding	0.0228	231	10	0.0002	0.003429	TGFB2,HLA-B,ADCYAP1,GAS6,CAT,NOS2,CALCA,ANXA1,CCL13,CRH
1	acetyltransferase activator activity	0.0002	2	2	0.0002	0.009222	AGTR1,AGT
1	CCR7 chemokine receptor binding	0.0002	2	2	0.0002	0.009222	CCL21,CCL19
1	C-C chemokine receptor activity	0.0012	12	3	0.0003	0.0096	CCR6,CCR3,CCR2
1	protein heterodimerization activity	0.0248	251	10	0.0003	0.009	TLR2,TGFB2,AGTR1,BAK1,VEGFA,ITGB1,TP53,NR3C1,BIRC5,BAX
2	cytokine activity	0.0141	143	23	0	<1.000e-03	NAMPT,IL16,FASLG,IL13,TNFSF13,TNFSF12,IL10,LTA,IL27,IL21,OSM,IFNB1,CSF3,CSF2,HMGB1,TNF,CSF1,IL23A,IL4,IL6,TNFSF4,TNFSF10,IL2
2	growth factor activity	0.0144	146	14	0	<5.000e-04	CXCL12,TGFB1,IL10,OSM,F2,NGF,CSF3,CSF2,CSF1,IL4,IL6,HGF,LEP,IL2
2	coreceptor activity	0.0021	21	7	0	<3.333e-04	CD8A,CXCR4,CD86,CD80,CCR5,CD4,CD28
2	tumor necrosis factor receptor binding	0.0024	24	7	0	<2.500e-04	FASLG,TNFSF13,TNFSF12,LTA,TNF,TNFSF4,TNFSF10
2	receptor binding	0.0228	231	14	0	<2.000e-04	FASLG,TNFSF13,CXCL12,CXCL10,LTA,DPP4,IL27,ADM,F2,CCL2,CX3CL1,REN,TNFSF4,TNFSF10
2	receptor activity	0.0301	305	15	0	<1.667e-04	FAS,FCGR3A,DPP4,ICAM1,TNFRSF17,TNFRSF9,CD38,CD86,TNFRSF6B,ITGAL,HSPA1A,IL10RA,CD4,CD274,FCGR2A
2	protease binding	0.004	41	7	0	<1.429e-04	DPP4,ELANE,F3,TNF,BCL2,CD28,LCN2
2	chemokine activity	0.0045	46	5	0.0001	0.000875	CXCL12,CXCL10,CCL2,CX3CL1,IL8
2	protein binding	0.3704	3754	52	0.0001	0.001	A2M,CD8A,S100A8,FASLG,IL13,PDCD1,TGFB1,NOD2,CD44,CXCR4,FAS,TNIP1,DPP4,CIITA,ICAM1,ELANE,NLRP1,CD86,CD80,ADM,CCR5,SERPINB5,F3,CX3CR1,F2,CTSB,BID,TNFRSF6B,CSF2,HMGB1,HMGB2,TNF,CCR1,HSPA1A,CX3CL1,TNFRSF1B,ACE,IL10RA,BCL2,CD4,EPO,CD28,IL4,IL8,CTLA4,HGF,STAT3,HSP90B1,CDKN1A,TNFSF10,CD274,ENG
2	chemokine (C-C motif) ligand 5 binding	0.0002	2	2	0.0002	0.0051	CCR5,CCR1
2	peptide binding	0.003	30	4	0.0002	0.004818	DPP4,CTSB,HMGB1,ACE
2	tumor necrosis factor-activated receptor activity	0.0012	12	3	0.0002	0.004583	FAS,TNFRSF17,TNFRSF1B
2	enzyme binding	0.0182	184	8	0.0003	0.005231	A2M,PTGS2,TGFB1,NOD2,CYP1A1,NLRP1,CSF3,CD4
2	interleukin-2 receptor binding	0.0003	3	2	0.0004	0.0095	IL21,IL2
3	cytokine activity	0.0141	143	9	0	0.002	IL19,IL15,IL11,IFNG,FGF2,IL22,IL20,IL32,IL7
3	sphingosine-1-phosphate receptor activity	0.0005	5	3	0	0.003	S1PR2,S1PR3,S1PR1
3	protein tyrosine kinase activity	0.007	71	6	0	0.002333	PDGFRB,FGFR1,ERBB2,KIT,SRC,MET
3	growth factor activity	0.0144	146	8	0	0.00175	FGF8,IL11,FGF1,FGF2,TYMP,EGF,IL7,IGF1
3	calcium-dependent phospholipase A2 activity	0.0008	8	3	0	0.0018	PLA2G2A,PLA2G3,PLA2G4A
3	receptor signaling protein tyrosine kinase activity	0.0009	9	3	0.0001	0.001833	SYK,ERBB2,KIT
3	interleukin-6 receptor activity	0.0002	2	2	0.0001	0.007875	IL6ST,IL6R
3	interleukin-6 binding	0.0002	2	2	0.0001	0.007875	IL6ST,IL6R
3	transmembrane receptor protein tyrosine kinase activity	0.0031	31	4	0.0001	0.007111	DDR1,ERBB2,KIT,IGF1R
3	protein kinase C activity	0.0013	13	3	0.0002	0.007	PRKCA,PRKCH,PRKCQ
3	phospholipase A2 activity	0.0014	14	3	0.0002	0.007273	PLA2G2A,PLA2G6,PLA2G4A
4	tumor necrosis factor-activated receptor activity	0.0012	12	5	0	<1.000e-03	TNFRSF11A,TNFRSF14,TNFRSF25,TNFRSF4,TNFRSF1A
4	ubiquitin protein ligase binding	0.0121	123	7	0	0.002	TNFRSF14,TRAF1,NFKBIA,SUMO1,HSPA5,TRAF6,TRAF5
4	tumor necrosis factor receptor binding	0.0024	24	4	0	0.002333	TNFSF15,FADD,TNFSF13B,TNFSF11
4	cytokine activity	0.0141	143	7	0	0.002	TNFSF15,IL1B,IL1A,TNFSF13B,MIF,GPI,TNFSF11
4	interleukin-1 receptor binding	0.0009	9	3	0	0.0016	IL1B,IL1A,IRAK1
4	protein binding	0.3704	3754	38	0	0.0015	S100A9,TIRAP,NOD1,TNFRSF11A,HSF1,MAP3K8,MAP2K7,IL1A,IRAK1,ESR1,FADD,TNFRSF14,NLRP3,TNFRSF10B,TNFSF13B,TXN,MAPK9,TRAF1,SYVN1,MCL1,VIM,PRKDC,NFKBIA,NEDD9,NR2C1,MIF,SUMO1,REL,HSPA5,TRAF6,TRAF5,DNMT3B,LGALS3,IL1RL1,DDX58,DUSP1,PPIA,HSPD1
4	thioesterase binding	0.0011	11	3	0	0.001429	TRAF1,TRAF6,TRAF5
5	extracellular matrix structural constituent	0.0055	56	5	0	0.004	COL11A1,COL1A1,FN1,COL5A2,COL14A1
5	heparin binding	0.0103	104	6	0	0.003	CYR61,KNG1,CECR1,THBS2,FN1,TNXB
5	integrin binding	0.0064	65	5	0	0.002667	TGFBI,CYR61,TNXB,ITGA1,LAMA5
5	extracellular matrix binding	0.0011	11	3	0	0.002	TGFBI,COL11A1,CYR61
5	collagen binding	0.0037	38	4	0	0.0042	SERPINH1,FN1,ITGA1,COL14A1
5	protein binding, bridging	0.0043	44	4	0.0001	0.004667	COL11A1,FGA,FGB,COL14A1
5	eukaryotic cell surface binding	0.002	20	3	0.0002	0.007429	CD48,SERPINF2,ANXA5
7	hydrogen-exporting ATPase activity, phosphorylative mechanism	0.0008	8	7	0	<5.000e-04	ATP6V1G1,ATP6V1C1,ATP6V1C2,ATP6V1E1,ATP6V1E2,ATP6V1G3,ATP6V0D1
7	proton-transporting ATPase activity, rotational mechanism	0.0017	17	11	0	<5.000e-04	ATP6V0E1,ATP6AP1,ATP6V1H,ATP6V1B1,ATP6V1D,ATP6V1F,ATP6V0C,ATP6V1C1,ATP6V1A,ATP6V1E1,ATP6V1E2
7	hydrogen ion transmembrane transporter activity	0.0018	18	7	0	<3.333e-04	ATP6V0B,ATP6V1F,ATP6V0E2,ATP6V0A1,ATP6V0A4,ATP6V0D2,ATP6V0A2
7	hydrogen ion transporting ATP synthase activity, rotational mechanism	0.0012	12	5	0	<2.500e-04	ATP6AP1,ATP6V1B1,ATP6V1F,ATP6V0C,ATP6V1A
7	ATPase binding	0.002	20	4	0	<2.000e-04	ATP6V1G1,ATP6V0A1,ATP6V1G3,ATP6V0A4
7	ATPase activity, coupled to transmembrane movement of ions	0.0002	2	2	0	0.0007143	ATP6V0E1,ATP6V0E2
7	hydrolase activity, acting on acid anhydrides, catalyzing transmembrane movement of substances	0.0002	2	2	0	0.0007143	ATP6V1G2,ATP6V1B2
7	transporter activity	0.0086	87	4	0	0.00175	ATP6V0E1,ATP6AP1,ATP6V0B,ATP6V1C1
8	MHC class II receptor activity	0.0011	11	9	0	<1.000e-03	HLA-DQB1,HLA-DRB1,HLA-DRB3,HLA-DQA2,HLA-DQA1,HLA-DPA1,HLA-DOA,HLA-DOB,HLA-DRA
9	chemokine activity	0.0045	46	6	0	<1.000e-03	CXCL1,CXCL5,CXCL16,CXCL9,CXCL6,CXCL11
9	C-X-C chemokine receptor activity	0.0007	7	4	0	<5.000e-04	CXCR5,CXCR6,CXCR2,CXCR3
9	interleukin-8 receptor activity	0.0002	2	2	0	0.0003333	CXCR1,CXCR2
9	interleukin-8 binding	0.0003	3	2	0	0.00025	CXCR1,CXCR2
9	chemokine receptor activity	0.0017	17	2	0.0002	0.0044	CXCR1,CXCR3
10	antioxidant activity	0.0012	12	2	0	0.006	ALB,APOE
12	interleukin-17 receptor activity	0.0002	2	2	0	<1.000e-03	IL17RC,IL17RA
12	cytokine activity	0.0141	143	3	0	0.001	IL17A,IL17B,IL17F
