# Supplementary material for: In silico analysis of autoimmune diseases and genetic relationships to vaccination against infectious diseases
Source: BMC Immunol. 2014 Dec 9;15:61. doi: 10.1186/s12865-014-0061-0 (PMC4266212; doi:10.1186/s12865-014-0061-0)
Supplement: Additional file 6: Table S6. — GBS_Network. Excel file with data from GBS functional interaction network. Includes Network Image, Gene Clusters and Pathway and Gene Ontology analysis. [file 12865_2014_61_MOESM6_ESM.xlsx]

## Sheet: SLE_GeneNodes
GeneName	UniProt Accession	RA	SLE	ITP	GBS	ProteinName	Module	IsLinker
FLJ00340	Q6ZMK3		yes			FLJ00340 protein (Fragment)	0	FALSE
NFE2L2	Q16236		yes			Nuclear factor erythroid 2-related factor 2 (NF-E2-related factor 2) (NFE2-related factor 2) (HEBP1) (Nuclear factor, erythroid derived 2, like 2)	0	FALSE
CFLAR	O15519		yes			CASP8 and FADD-like apoptosis regulator (Caspase homolog) (CASH) (Caspase-eight-related protein) (Casper) (Caspase-like apoptosis regulatory protein) (CLARP) (Cellular FLICE-like inhibitory protein) (c-FLIP) (FADD-like antiapoptotic molecule 1) (FLAME-1)	0	FALSE
EDN1	P05305		yes			Endothelin-1 (Preproendothelin-1) (PPET1) "Cleaved into: Endothelin-1 (ET-1); Big endothelin-1"	0	FALSE
OASL	Q15646		yes			59 kDa 2'-5'-oligoadenylate synthase-like protein (Thyroid receptor-interacting protein 14) (TR-interacting protein 14) (TRIP-14) (p59 OASL) (p59OASL)	0	FALSE
FCGR1A	P12314		yes			High affinity immunoglobulin gamma Fc receptor I (IgG Fc receptor I) (Fc-gamma RI) (FcRI) (Fc-gamma RIA) (FcgammaRIa) (CD antigen CD64)	0	FALSE
IGHE	P01854		yes			Ig epsilon chain C region	0	FALSE
IFIT3	O14879		yes			Interferon-induced protein with tetratricopeptide repeats 3 (IFIT-3) (CIG49) (ISG-60) (Interferon-induced 60 kDa protein) (IFI-60K) (Interferon-induced protein with tetratricopeptide repeats 4) (IFIT-4) (Retinoic acid-induced gene G protein) (RIG-G)	0	FALSE
IL6	P05231	yes	yes	yes		Interleukin-6 (IL-6) (B-cell stimulatory factor 2) (BSF-2) (CTL differentiation factor) (CDF) (Hybridoma growth factor) (Interferon beta-2) (IFN-beta-2)	0	FALSE
ENO1	P06733	yes	yes			Alpha-enolase (EC 4.2.1.11) (2-phospho-D-glycerate hydro-lyase) (C-myc promoter-binding protein) (Enolase 1) (MBP-1) (MPB-1) (Non-neural enolase) (NNE) (Phosphopyruvate hydratase) (Plasminogen-binding protein)	0	FALSE
ELANE	P08246	yes	yes			Neutrophil elastase (EC 3.4.21.37) (Bone marrow serine protease) (Elastase-2) (Human leukocyte elastase) (HLE) (Medullasin) (PMN elastase)	0	FALSE
IL15RA	Q13261		yes			Interleukin-15 receptor subunit alpha (IL-15 receptor subunit alpha) (IL-15R-alpha) (IL-15RA) (CD antigen CD215) "Cleaved into: Soluble interleukin-15 receptor subunit alpha (sIL-15 receptor subunit alpha) (sIL-15R-alpha) (sIL-15RA)"	0	FALSE
LY9	Q9HBG7		yes			T-lymphocyte surface antigen Ly-9 (Cell surface molecule Ly-9) (Lymphocyte antigen 9) (CD antigen CD229)	0	FALSE
ATRIP	Q8WXE1		yes			ATR-interacting protein	0	FALSE
NR3C1	P04150	yes	yes			Glucocorticoid receptor (GR) (Nuclear receptor subfamily 3 group C member 1)	0	FALSE
PPARG	P37231	yes	yes			Peroxisome proliferator-activated receptor gamma (PPAR-gamma) (Nuclear receptor subfamily 1 group C member 3)	0	FALSE
XBP1	P17861		yes			X-box-binding protein 1 (XBP-1) (Tax-responsive element-binding protein 5)	0	FALSE
RPL7	P18124	yes	yes			60S ribosomal protein L7	0	FALSE
HIC2	Q96JB3		yes			Hypermethylated in cancer 2 protein (Hic-2) (HIC1-related gene on chromosome 22 protein) (Hic-3) (Zinc finger and BTB domain-containing protein 30)	0	FALSE
RPLP1	P05386		yes			60S acidic ribosomal protein P1	0	FALSE
ICAM1	P05362	yes	yes			Intercellular adhesion molecule 1 (ICAM-1) (Major group rhinovirus receptor) (CD antigen CD54)	0	FALSE
STAT1	P42224	yes	yes		yes	Signal transducer and activator of transcription 1-alpha/beta (Transcription factor ISGF-3 components p91/p84)	0	FALSE
MNDA	P41218	yes	yes			Myeloid cell nuclear differentiation antigen	0	FALSE
OAS1	P00973		yes			2'-5'-oligoadenylate synthase 1 ((2-5')oligo(A) synthase 1) (2-5A synthase 1) (EC 2.7.7.-) (E18/E16) (p46/p42 OAS)	0	FALSE
AIM2	O14862		yes			Interferon-inducible protein AIM2 (Absent in melanoma 2)	0	FALSE
CASP8	Q14790		yes			Caspase-8 (CASP-8) (EC 3.4.22.61) (Apoptotic cysteine protease) (Apoptotic protease Mch-5) (CAP4) (FADD-homologous ICE/ced-3-like protease) (FADD-like ICE) (FLICE) (ICE-like apoptotic protease 5) (MORT1-associated ced-3 homolog) (MACH) "Cleaved into: Caspase-8 subunit p18; Caspase-8 subunit p10"	0	FALSE
RPLP0	P05388		yes			60S acidic ribosomal protein P0 (60S ribosomal protein L10E)	0	FALSE
MMP3	P08254	yes	yes			Stromelysin-1 (SL-1) (EC 3.4.24.17) (Matrix metalloproteinase-3) (MMP-3) (Transin-1)	0	FALSE
UBE2L3	P68036		yes			Ubiquitin-conjugating enzyme E2 L3 (EC 6.3.2.19) (L-UBC) (UbcH7) (Ubiquitin carrier protein L3) (Ubiquitin-conjugating enzyme E2-F1) (Ubiquitin-protein ligase L3)	0	FALSE
CD28	P10747	yes	yes			T-cell-specific surface glycoprotein CD28 (TP44) (CD antigen CD28)	0	FALSE
PIK3CG	P48736	yes	yes			Phosphatidylinositol 4,5-bisphosphate 3-kinase catalytic subunit gamma isoform (PI3-kinase subunit gamma) (PI3K-gamma) (PI3Kgamma) (PtdIns-3-kinase subunit gamma) (EC 2.7.1.153) (Phosphatidylinositol 4,5-bisphosphate 3-kinase 110 kDa catalytic subunit gam	0	FALSE
POU2AF1	Q16633		yes			POU domain class 2-associating factor 1 (B-cell-specific coactivator OBF-1) (BOB-1) (OCA-B) (OCT-binding factor 1)	0	FALSE
VDR	P11473	yes	yes			Vitamin D3 receptor (VDR) (1,25-dihydroxyvitamin D3 receptor) (Nuclear receptor subfamily 1 group I member 1)	0	FALSE
IL33	O95760		yes			Interleukin-33 (IL-33) (Interleukin-1 family member 11) (IL-1F11) (Nuclear factor from high endothelial venules) (NF-HEV)	0	FALSE
HTR4	C4WYH4		yes			5-hydroxytryptamine (Serotonin) receptor 4 (5-hydroxytryptamine receptor 4)	0	FALSE
PRDM1	O75626		yes			PR domain zinc finger protein 1 (BLIMP-1) (Beta-interferon gene positive regulatory domain I-binding factor) (PR domain-containing protein 1) (Positive regulatory domain I-binding factor 1) (PRDI-BF1) (PRDI-binding factor 1)	0	FALSE
RPLP2	P05387		yes			60S acidic ribosomal protein P2 (Renal carcinoma antigen NY-REN-44)	0	FALSE
CSF1	P09603	yes	yes			Macrophage colony-stimulating factor 1 (CSF-1) (M-CSF) (MCSF) (Lanimostim) "Cleaved into: Processed macrophage colony-stimulating factor 1"	0	FALSE
TNFRSF12A	Q9NP84		yes			Tumor necrosis factor receptor superfamily member 12A (Fibroblast growth factor-inducible immediate-early response protein 14) (FGF-inducible 14) (Tweak-receptor) (TweakR) (CD antigen CD266)	0	FALSE
MS4A2	Q01362		yes			High affinity immunoglobulin epsilon receptor subunit beta (FcERI) (Fc epsilon receptor I beta-chain) (IgE Fc receptor subunit beta) (Membrane-spanning 4-domains subfamily A member 2)	0	FALSE
SNRPA	P09012	yes	yes			U1 small nuclear ribonucleoprotein A (U1 snRNP A) (U1-A) (U1A)	0	FALSE
IRF3	Q14653		yes			Interferon regulatory factor 3 (IRF-3)	0	FALSE
NOTCH1	P46531	yes	yes			Neurogenic locus notch homolog protein 1 (Notch 1) (hN1) (Translocation-associated notch protein TAN-1) "Cleaved into: Notch 1 extracellular truncation; Notch 1 intracellular domain (NICD)"	0	FALSE
PRL	P01236	yes	yes			Prolactin (PRL)	0	FALSE
IL5RA	Q01344		yes			Interleukin-5 receptor subunit alpha (IL-5 receptor subunit alpha) (IL-5R subunit alpha) (IL-5R-alpha) (IL-5RA) (CDw125) (CD antigen CD125)	0	FALSE
TNFSF10	P50591	yes	yes			Tumor necrosis factor ligand superfamily member 10 (Apo-2 ligand) (Apo-2L) (TNF-related apoptosis-inducing ligand) (Protein TRAIL) (CD antigen CD253)	0	FALSE
LY6E	Q16553		yes			Lymphocyte antigen 6E (Ly-6E) (Retinoic acid-induced gene E protein) (RIG-E) (Stem cell antigen 2) (SCA-2) (Thymic shared antigen 1) (TSA-1)	0	FALSE
TLR9	Q9NR96	yes	yes		yes	Toll-like receptor 9 (CD antigen CD289)	0	FALSE
TRIM21	P19474	yes	yes			E3 ubiquitin-protein ligase TRIM21 (EC 6.3.2.-) (52 kDa Ro protein) (52 kDa ribonucleoprotein autoantigen Ro/SS-A) (RING finger protein 81) (Ro(SS-A)) (Sjoegren syndrome type A antigen) (SS-A) (Tripartite motif-containing protein 21)	0	FALSE
LTA	P01374	yes	yes	yes		Lymphotoxin-alpha (LT-alpha) (TNF-beta) (Tumor necrosis factor ligand superfamily member 1)	0	FALSE
MMP9	P14780	yes	yes		yes	Matrix metalloproteinase-9 (MMP-9) (EC 3.4.24.35) (92 kDa gelatinase) (92 kDa type IV collagenase) (Gelatinase B) (GELB) "Cleaved into: 67 kDa matrix metalloproteinase-9; 82 kDa matrix metalloproteinase-9"	0	FALSE
PARP1	P09874	yes	yes			Poly "ADP-ribose" polymerase 1 (PARP-1) (EC 2.4.2.30) (NAD(+) ADP-ribosyltransferase 1) (ADPRT 1) (Poly"ADP-ribose" synthase 1)	0	FALSE
HIST1H1E	P10412		yes			Histone H1.4	0	FALSE
IRF5	Q13568	yes	yes			Interferon regulatory factor 5 (IRF-5)	0	FALSE
CORO1A	P31146		yes			Coronin-1A (Coronin-like protein A) (Clipin-A) (Coronin-like protein p57) (Tryptophan aspartate-containing coat protein) (TACO)	0	FALSE
SELE	P16581		yes			E-selectin (CD62 antigen-like family member E) (Endothelial leukocyte adhesion molecule 1) (ELAM-1) (Leukocyte-endothelial cell adhesion molecule 2) (LECAM2) (CD antigen CD62E)	0	FALSE
PTAFR	P25105		yes			Platelet-activating factor receptor (PAF-R) (PAFr)	0	FALSE
IFIT1	P09914		yes			Interferon-induced protein with tetratricopeptide repeats 1 (IFIT-1) (Interferon-induced 56 kDa protein) (IFI-56K)	0	FALSE
IFIT2	P09913		yes			Interferon-induced protein with tetratricopeptide repeats 2 (IFIT-2) (ISG-54 K) (Interferon-induced 54 kDa protein) (IFI-54K)	0	FALSE
CD19	P15391	yes	yes			B-lymphocyte antigen CD19 (B-lymphocyte surface antigen B4) (Differentiation antigen CD19) (T-cell surface antigen Leu-12) (CD antigen CD19)	0	FALSE
SNRPF	P62306		yes			Small nuclear ribonucleoprotein F (snRNP-F) (Sm protein F) (Sm-F) (SmF)	0	FALSE
XRCC4	Q13426		yes			DNA repair protein XRCC4 (X-ray repair cross-complementing protein 4)	0	FALSE
TNIP1	Q15025	yes	yes			TNFAIP3-interacting protein 1 (HIV-1 Nef-interacting protein) (Nef-associated factor 1) (Naf1) (Nip40-1) (Virion-associated nuclear shuttling protein) (VAN) (hVAN)	0	FALSE
GPI	P06744	yes	yes			Glucose-6-phosphate isomerase (GPI) (EC 5.3.1.9) (Autocrine motility factor) (AMF) (Neuroleukin) (NLK) (Phosphoglucose isomerase) (PGI) (Phosphohexose isomerase) (PHI) (Sperm antigen 36) (SA-36)	0	FALSE
TGFB2	P61812	yes	yes			Transforming growth factor beta-2 (TGF-beta-2) (BSC-1 cell growth inhibitor) (Cetermin) (Glioblastoma-derived T-cell suppressor factor) (G-TSF) (Polyergin)	0	FALSE
PRTN3	P24158		yes			Myeloblastin (EC 3.4.21.76) (AGP7) (C-ANCA antigen) (Leukocyte proteinase 3) (PR-3) (PR3) (Neutrophil proteinase 4) (NP-4) (P29) (Wegener autoantigen)	0	FALSE
CD40	P25942	yes	yes			Tumor necrosis factor receptor superfamily member 5 (B-cell surface antigen CD40) (Bp50) (CD40L receptor) (CDw40) (CD antigen CD40)	0	FALSE
CD70	P32970		yes			CD70 antigen (CD27 ligand) (CD27-L) (Tumor necrosis factor ligand superfamily member 7) (CD antigen CD70)	0	FALSE
HSP90AB1	P08238		yes			Heat shock protein HSP 90-beta (HSP 90) (Heat shock 84 kDa) (HSP 84) (HSP84)	0	FALSE
HAMP	P81172		yes			Hepcidin (Liver-expressed antimicrobial peptide 1) (LEAP-1) (Putative liver tumor regressor) (PLTR) "Cleaved into: Hepcidin-25 (Hepc25); Hepcidin-20 (Hepc20)"	0	FALSE
TNFAIP3	P21580	yes	yes			Tumor necrosis factor alpha-induced protein 3 (TNF alpha-induced protein 3) (EC 3.4.19.12) (EC 6.3.2.-) (OTU domain-containing protein 7C) (Putative DNA-binding protein A20) (Zinc finger protein A20)	0	FALSE
SNRPC	P09234		yes			U1 small nuclear ribonucleoprotein C (U1 snRNP C) (U1-C) (U1C)	0	FALSE
IFNB1	P01574	yes	yes		yes	Interferon beta (IFN-beta) (Fibroblast interferon)	0	FALSE
HSPD1	P10809	yes	yes			60 kDa heat shock protein, mitochondrial (60 kDa chaperonin) (Chaperonin 60) (CPN60) (Heat shock protein 60) (HSP-60) (Hsp60) (HuCHA60) (Mitochondrial matrix protein P1) (P60 lymphocyte protein)	0	FALSE
TGFB1	P01137	yes	yes	yes	yes	Transforming growth factor beta-1 (TGF-beta-1) "Cleaved into: Latency-associated peptide (LAP)"	0	FALSE
ICOS	Q9Y6W8	yes	yes		yes	Inducible T-cell costimulator (Activation-inducible lymphocyte immunomediatory molecule) (CD antigen CD278)	0	FALSE
IFNGR1	P15260		yes			Interferon gamma receptor 1 (IFN-gamma receptor 1) (IFN-gamma-R1) (CDw119) (CD antigen CD119)	0	FALSE
ADAR	P55265		yes			Double-stranded RNA-specific adenosine deaminase (DRADA) (EC 3.5.4.-) (136 kDa double-stranded RNA-binding protein) (p136) (Interferon-inducible protein 4) (IFI-4) (K88DSRBP)	0	FALSE
JAZF1	Q86VZ6		yes			Juxtaposed with another zinc finger protein 1	0	FALSE
LGALS3	P17931	yes	yes			Galectin-3 (Gal-3) (35 kDa lectin) (Carbohydrate-binding protein 35) (CBP 35) (Galactose-specific lectin 3) (Galactoside-binding protein) (GALBP) (IgE-binding protein) (L-31) (Laminin-binding protein) (Lectin L-29) (Mac-2 antigen)	0	FALSE
MFGE8	Q08431		yes			Lactadherin (Breast epithelial antigen BA46) (HMFG) (MFGM) (Milk fat globule-EGF factor 8) (MFG-E8) (SED1) "Cleaved into: Lactadherin short form; Medin"	0	FALSE
TNF	P01375	yes	yes		yes	Tumor necrosis factor (Cachectin) (TNF-alpha) (Tumor necrosis factor ligand superfamily member 2) (TNF-a) "Cleaved into: Tumor necrosis factor, membrane form (N-terminal fragment) (NTF); Intracellular domain 1 (ICD1); Intracellular domain 2 (ICD2); C-doma	0	FALSE
CLU	P10909		yes			Clusterin (Aging-associated gene 4 protein) (Apolipoprotein J) (Apo-J) (Complement cytolysis inhibitor) (CLI) (Complement-associated protein SP-40,40) (Ku70-binding protein 1) (NA1/NA2) (Testosterone-repressed prostate message 2) (TRPM-2) "Cleaved into: C	0	FALSE
TNFSF4	P23510	yes	yes			Tumor necrosis factor ligand superfamily member 4 (Glycoprotein Gp34) (OX40 ligand) (OX40L) (TAX transcriptionally-activated glycoprotein 1) (CD antigen CD252)	0	FALSE
BCL2L1	Q07817		yes			Bcl-2-like protein 1 (Bcl2-L-1) (Apoptosis regulator Bcl-X)	0	FALSE
CRP	P02741	yes	yes	yes		C-reactive protein "Cleaved into: C-reactive protein(1-205)"	0	FALSE
ATG5	Q9H1Y0		yes			Autophagy protein 5 (APG5-like) (Apoptosis-specific protein)	0	FALSE
TNFRSF6B	O95407	yes	yes			Tumor necrosis factor receptor superfamily member 6B (Decoy receptor 3) (DcR3) (Decoy receptor for Fas ligand) (M68)	0	FALSE
MS4A1	P11836	yes	yes	yes		B-lymphocyte antigen CD20 (B-lymphocyte surface antigen B1) (Bp35) (Leukocyte surface antigen Leu-16) (Membrane-spanning 4-domains subfamily A member 1) (CD antigen CD20)	0	FALSE
IRF1	P10914		yes			Interferon regulatory factor 1 (IRF-1)	0	FALSE
STAT6	P42226	yes	yes			Signal transducer and activator of transcription 6 (IL-4 Stat)	0	FALSE
PSME3	P61289		yes			Proteasome activator complex subunit 3 (11S regulator complex subunit gamma) (REG-gamma) (Activator of multicatalytic protease subunit 3) (Ki nuclear autoantigen) (Proteasome activator 28 subunit gamma) (PA28g) (PA28gamma)	0	FALSE
TNFRSF9	Q07011	yes	yes	yes		Tumor necrosis factor receptor superfamily member 9 (4-1BB ligand receptor) (CDw137) (T-cell antigen 4-1BB homolog) (T-cell antigen ILA) (CD antigen CD137)	0	FALSE
CD27	P26842		yes			CD27 antigen (CD27L receptor) (T-cell activation antigen CD27) (T14) (Tumor necrosis factor receptor superfamily member 7) (CD antigen CD27)	0	FALSE
TLR2	O60603	yes	yes		yes	Toll-like receptor 2 (Toll/interleukin-1 receptor-like protein 4) (CD antigen CD282)	0	FALSE
TNRC6A	Q8NDV7		yes			Trinucleotide repeat-containing gene 6A protein (CAG repeat protein 26) (EMSY interactor protein) (GW182 autoantigen) (Protein GW1) (Glycine-tryptophan protein of 182 kDa)	0	FALSE
ST6GAL1	B2R513		yes			Beta-galactoside alpha-2,6-sialyltransferase 1 (ST6 beta-galactosamide alpha-2,6-sialyltranferase 1, isoform CRA_c) (cDNA, FLJ92299, Homo sapiens sialyltransferase 1 (beta-galactosidealpha-2,6-sialyltransferase) (SIAT1), transcript variant 3, mRNA)	0	FALSE
TNFRSF1A	P19438	yes	yes			Tumor necrosis factor receptor superfamily member 1A (Tumor necrosis factor receptor 1) (TNF-R1) (Tumor necrosis factor receptor type I) (TNF-RI) (TNFR-I) (p55) (p60) (CD antigen CD120a) "Cleaved into: Tumor necrosis factor receptor superfamily member 1A,	0	FALSE
MTOR	P42345	yes	yes			Serine/threonine-protein kinase mTOR (EC 2.7.11.1) (FK506-binding protein 12-rapamycin complex-associated protein 1) (FKBP12-rapamycin complex-associated protein) (Mammalian target of rapamycin) (mTOR) (Mechanistic target of rapamycin) (Rapamycin and FKBP	0	FALSE
ACE	P12821	yes	yes			Angiotensin-converting enzyme (ACE) (EC 3.2.1.-) (EC 3.4.15.1) (Dipeptidyl carboxypeptidase I) (Kininase II) (CD antigen CD143) "Cleaved into: Angiotensin-converting enzyme, soluble form"	0	FALSE
NGF	P01138	yes	yes			Beta-nerve growth factor (Beta-NGF)	0	FALSE
H1F0	P07305	yes	yes			Histone H1.0 (Histone H1') (Histone H1(0))	0	FALSE
IGJ	P01591		yes			Immunoglobulin J chain	0	FALSE
CREM	Q03060		yes			cAMP-responsive element modulator (Inducible cAMP early repressor) (ICER)	0	FALSE
GNRH1	P01148		yes			Progonadoliberin-1 (Progonadoliberin I) "Cleaved into: Gonadoliberin-1 (Gonadoliberin I) (Gonadorelin) (Gonadotropin-releasing hormone I) (GnRH-I) (Luliberin I) (Luteinizing hormone-releasing hormone I) (LH-RH I); GnRH-associated peptide 1 (GnRH-associate	0	FALSE
TNFRSF13B	O14836		yes			Tumor necrosis factor receptor superfamily member 13B (Transmembrane activator and CAML interactor) (CD antigen CD267)	0	FALSE
TLR5	O60602		yes			Toll-like receptor 5 (Toll/interleukin-1 receptor-like protein 3)	0	FALSE
IL1RN	P18510	yes	yes	yes		Interleukin-1 receptor antagonist protein (IL-1RN) (IL-1ra) (IRAP) (ICIL-1RA) (IL1 inhibitor) (Anakinra)	0	FALSE
TNFSF13	O75888	yes	yes			Tumor necrosis factor ligand superfamily member 13 (A proliferation-inducing ligand) (APRIL) (TNF- and APOL-related leukocyte expressed ligand 2) (TALL-2) (TNF-related death ligand 1) (TRDL-1) (CD antigen CD256)	0	FALSE
TNFAIP1	Q13829		yes			BTB/POZ domain-containing adapter for CUL3-mediated RhoA degradation protein 2 (hBACURD2) (BTB/POZ domain-containing protein TNFAIP1) (Protein B12) (Tumor necrosis factor, alpha-induced protein 1, endothelial)	0	FALSE
SIGIRR	Q6IA17	yes	yes			Single Ig IL-1-related receptor (Single Ig IL-1R-related molecule) (Single immunoglobulin domain-containing IL1R-related protein) (Toll/interleukin-1 receptor 8) (TIR8)	0	FALSE
PROCR	Q9UNN8		yes			Endothelial protein C receptor (Activated protein C receptor) (APC receptor) (Endothelial cell protein C receptor) (CD antigen CD201)	0	FALSE
MBL2	P11226	yes	yes		yes	Mannose-binding protein C (MBP-C) (Collectin-1) (MBP1) (Mannan-binding protein) (Mannose-binding lectin)	0	FALSE
EIF2AK2	P19525		yes			Interferon-induced, double-stranded RNA-activated protein kinase (EC 2.7.11.1) (Eukaryotic translation initiation factor 2-alpha kinase 2) (eIF-2A protein kinase 2) (Interferon-inducible RNA-dependent protein kinase) (P1/eIF-2A protein kinase) (Protein ki	0	FALSE
CD247	P20963		yes			T-cell surface glycoprotein CD3 zeta chain (T-cell receptor T3 zeta chain) (CD antigen CD247)	0	FALSE
BCL6	P41182		yes			B-cell lymphoma 6 protein (BCL-6) (B-cell lymphoma 5 protein) (BCL-5) (Protein LAZ-3) (Zinc finger and BTB domain-containing protein 27) (Zinc finger protein 51)	0	FALSE
TH1L	Q8IXH7		yes	yes		Negative elongation factor C/D (NELF-C/D) (TH1-like protein)	0	FALSE
NOS2	P35228	yes	yes		yes	Nitric oxide synthase, inducible (EC 1.14.13.39) (Hepatocyte NOS) (HEP-NOS) (Inducible NO synthase) (Inducible NOS) (iNOS) (NOS type II) (Peptidyl-cysteine S-nitrosylase NOS2)	0	FALSE
CD40LG	P29965	yes	yes	yes		CD40 ligand (CD40-L) (T-cell antigen Gp39) (TNF-related activation protein) (TRAP) (Tumor necrosis factor ligand superfamily member 5) (CD antigen CD154) "Cleaved into: CD40 ligand, membrane form; CD40 ligand, soluble form"	0	FALSE
ITPR3	Q14573		yes			Inositol 1,4,5-trisphosphate receptor type 3 (IP3 receptor isoform 3) (IP3R 3) (InsP3R3) (Type 3 inositol 1,4,5-trisphosphate receptor) (Type 3 InsP3 receptor)	0	FALSE
FASLG	P48023	yes	yes			Tumor necrosis factor ligand superfamily member 6 (Apoptosis antigen ligand) (APTL) (CD95 ligand) (CD95-L) (Fas antigen ligand) (Fas ligand) (FasL) (CD antigen CD178) "Cleaved into: Tumor necrosis factor ligand superfamily member 6, membrane form; Tumor n	0	FALSE
ADM	P35318	yes	yes			ADM "Cleaved into: Adrenomedullin (AM); Proadrenomedullin N-20 terminal peptide (ProAM N-terminal 20 peptide) (PAMP) (ProAM-N20)"	0	FALSE
CIITA	P33076	yes	yes			MHC class II transactivator (CIITA)	0	FALSE
MITF	O75030		yes			Microphthalmia-associated transcription factor (Class E basic helix-loop-helix protein 32) (bHLHe32)	0	FALSE
NOD2	Q9HC29	yes	yes			Nucleotide-binding oligomerization domain-containing protein 2 (Caspase recruitment domain-containing protein 15) (Inflammatory bowel disease protein 1)	0	FALSE
TNFRSF13C	Q96RJ3		yes			Tumor necrosis factor receptor superfamily member 13C (B-cell-activating factor receptor) (BAFF receptor) (BAFF-R) (BLyS receptor 3) (CD antigen CD268)	0	FALSE
TNFRSF1B	P20333	yes	yes		yes	Tumor necrosis factor receptor superfamily member 1B (Tumor necrosis factor receptor 2) (TNF-R2) (Tumor necrosis factor receptor type II) (TNF-RII) (TNFR-II) (p75) (p80 TNF-alpha receptor) (CD antigen CD120b) (Etanercept) "Cleaved into: Tumor necrosis fac	0	FALSE
IL10	P22301	yes	yes		yes	Interleukin-10 (IL-10) (Cytokine synthesis inhibitory factor) (CSIF)	0	FALSE
F3	P13726	yes	yes			Tissue factor (TF) (Coagulation factor III) (Thromboplastin) (CD antigen CD142)	0	FALSE
TNFSF12	O43508	yes	yes			Tumor necrosis factor ligand superfamily member 12 (APO3 ligand) (TNF-related weak inducer of apoptosis) (TWEAK) "Cleaved into: Tumor necrosis factor ligand superfamily member 12, membrane form; Tumor necrosis factor ligand superfamily member 12, secreted	0	FALSE
TLR4	O00206	yes	yes		yes	Toll-like receptor 4 (hToll) (CD antigen CD284)	0	FALSE
TLR7	Q9NYK1	yes	yes			Toll-like receptor 7	0	FALSE
IL4	P05112	yes	yes	yes		Interleukin-4 (IL-4) (B-cell stimulatory factor 1) (BSF-1) (Binetrakin) (Lymphocyte stimulatory factor 1) (Pitrakinra)	0	FALSE
MX1	P20591		yes			Interferon-induced GTP-binding protein Mx1 (Interferon-induced protein p78) (IFI-78K) (Interferon-regulated resistance GTP-binding protein MxA) (Myxoma resistance protein 1) (Myxovirus resistance protein 1) "Cleaved into: Interferon-induced GTP-binding pr	0	FALSE
CCR5	P51681	yes	yes			C-C chemokine receptor type 5 (C-C CKR-5) (CC-CKR-5) (CCR-5) (CCR5) (CHEMR13) (HIV-1 fusion coreceptor) (CD antigen CD195)	1	FALSE
HLA-DMA	P28067	yes	yes			HLA class II histocompatibility antigen, DM alpha chain (MHC class II antigen DMA) (Really interesting new gene 6 protein)	1	FALSE
BCL2	P10415	yes	yes			Apoptosis regulator Bcl-2	1	FALSE
HLA-DQA2	P01906	yes	yes			HLA class II histocompatibility antigen, DQ alpha 2 chain (DX alpha chain) (HLA class II histocompatibility antigen, DQ(6) alpha chain) (HLA-DQA1) (MHC class II DQA2)	1	FALSE
IL2RA	P01589	yes	yes			Interleukin-2 receptor subunit alpha (IL-2 receptor subunit alpha) (IL-2-RA) (IL-2R subunit alpha) (IL2-RA) (TAC antigen) (p55) (CD antigen CD25)	1	FALSE
CD24	P25063		yes	yes		Signal transducer CD24 (Small cell lung carcinoma cluster 4 antigen) (CD antigen CD24)	1	FALSE
CTLA4	P16410	yes	yes	yes		Cytotoxic T-lymphocyte protein 4 (Cytotoxic T-lymphocyte-associated antigen 4) (CTLA-4) (CD antigen CD152)	1	FALSE
HLA-DRB1	P01912	yes	yes	yes	yes	HLA class II histocompatibility antigen, DRB1-3 chain (Clone P2-beta-3) (MHC class II antigen DRB1*3)	1	FALSE
GZMB	P10144	yes	yes			Granzyme B (EC 3.4.21.79) (C11) (CTLA-1) (Cathepsin G-like 1) (CTSGL1) (Cytotoxic T-lymphocyte proteinase 2) (Lymphocyte protease) (Fragmentin-2) (Granzyme-2) (Human lymphocyte protein) (HLP) (SECT) (T-cell serine protease 1-3E)	1	FALSE
CD8A	P01732	yes	yes			T-cell surface glycoprotein CD8 alpha chain (T-lymphocyte differentiation antigen T8/Leu-2) (CD antigen CD8a)	1	FALSE
CD72	P21854		yes	yes		B-cell differentiation antigen CD72 (Lyb-2) (CD antigen CD72)	1	FALSE
CCR4	P51679		yes			C-C chemokine receptor type 4 (C-C CKR-4) (CC-CKR-4) (CCR-4) (CCR4) (K5-5) (CD antigen CD194)	1	FALSE
FCGR3A	P08637	yes	yes	yes	yes	Low affinity immunoglobulin gamma Fc region receptor III-A (CD16a antigen) (Fc-gamma RIII-alpha) (Fc-gamma RIII) (Fc-gamma RIIIa) (FcRIII) (FcRIIIa) (FcR-10) (IgG Fc receptor III-2) (CD antigen CD16a)	1	FALSE
SYK	P43405	yes	yes	yes		Tyrosine-protein kinase SYK (EC 2.7.10.2) (Spleen tyrosine kinase) (p72-Syk)	1	FALSE
CD86	P42081	yes	yes	yes		T-lymphocyte activation antigen CD86 (Activation B7-2 antigen) (B70) (BU63) (CTLA-4 counter-receptor B7.2) (FUN-1) (CD antigen CD86)	1	FALSE
KLRC2	P26717	yes	yes			NKG2-C type II integral membrane protein (CD159 antigen-like family member C) (NK cell receptor C) (NKG2-C-activating NK receptor) (CD antigen CD159c)	1	FALSE
IL8	P10145	yes	yes			Interleukin-8 (IL-8) (C-X-C motif chemokine 8) (Emoctakin) (Granulocyte chemotactic protein 1) (GCP-1) (Monocyte-derived neutrophil chemotactic factor) (MDNCF) (Monocyte-derived neutrophil-activating peptide) (MONAP) (Neutrophil-activating protein 1) (NAP	1	FALSE
SLAMF1	Q13291		yes			Signaling lymphocytic activation molecule (CDw150) (IPO-3) (CD antigen CD150)	1	FALSE
CCL2	P13500	yes	yes		yes	C-C motif chemokine 2 (HC11) (Monocyte chemoattractant protein 1) (Monocyte chemotactic and activating factor) (MCAF) (Monocyte chemotactic protein 1) (MCP-1) (Monocyte secretory protein JE) (Small-inducible cytokine A2)	1	FALSE
ALB	P02768	yes	yes		yes	Serum albumin	1	FALSE
EGFR	P00533	yes	yes			Epidermal growth factor receptor (EC 2.7.10.1) (Proto-oncogene c-ErbB-1) (Receptor tyrosine-protein kinase erbB-1)	1	FALSE
CSF3	P09919	yes	yes			Granulocyte colony-stimulating factor (G-CSF) (Pluripoietin) (Filgrastim) (Lenograstim)	1	FALSE
CCL17	Q92583		yes			C-C motif chemokine 17 (CC chemokine TARC) (Small-inducible cytokine A17) (Thymus and activation-regulated chemokine)	1	FALSE
LTF	P02788	yes	yes		yes	Lactotransferrin (Lactoferrin) (EC 3.4.21.-) (Talalactoferrin) "Cleaved into: Kaliocin-1; Lactoferroxin-A; Lactoferroxin-B; Lactoferroxin-C"	1	FALSE
PTPN22	Q9Y2R2	yes	yes			Tyrosine-protein phosphatase non-receptor type 22 (EC 3.1.3.48) (Hematopoietic cell protein-tyrosine phosphatase 70Z-PEP) (Lymphoid phosphatase) (LyP) (PEST-domain phosphatase) (PEP)	1	FALSE
FCGR2B	P31994	yes	yes	yes		Low affinity immunoglobulin gamma Fc region receptor II-b (IgG Fc receptor II-b) (CDw32) (Fc-gamma RII-b) (Fc-gamma-RIIb) (FcRII-b) (CD antigen CD32)	1	FALSE
KDR	P35968	yes	yes			Vascular endothelial growth factor receptor 2 (VEGFR-2) (EC 2.7.10.1) (Fetal liver kinase 1) (FLK-1) (Kinase insert domain receptor) (KDR) (Protein-tyrosine kinase receptor flk-1) (CD antigen CD309)	1	FALSE
IFNG	P01579	yes	yes	yes	yes	Interferon gamma (IFN-gamma) (Immune interferon)	1	FALSE
KLRK1	P26718	yes	yes			NKG2-D type II integral membrane protein (Killer cell lectin-like receptor subfamily K member 1) (NK cell receptor D) (NKG2-D-activating NK receptor) (CD antigen CD314)	1	FALSE
CSF2	P04141	yes	yes			Granulocyte-macrophage colony-stimulating factor (GM-CSF) (Colony-stimulating factor) (CSF) (Molgramostin) (Sargramostim)	1	FALSE
IL12B	P29460		yes		yes	Interleukin-12 subunit beta (IL-12B) (Cytotoxic lymphocyte maturation factor 40 kDa subunit) (CLMF p40) (IL-12 subunit p40) (NK cell stimulatory factor chain 2) (NKSF2)	1	FALSE
TP53	P04637	yes	yes			Cellular tumor antigen p53 (Antigen NY-CO-13) (Phosphoprotein p53) (Tumor suppressor p53)	1	FALSE
MBP	P02686		yes		yes	Myelin basic protein (MBP) (Myelin A1 protein) (Myelin membrane encephalitogenic protein)	1	FALSE
CCR1	P32246	yes	yes			C-C chemokine receptor type 1 (C-C CKR-1) (CC-CKR-1) (CCR-1) (CCR1) (HM145) (LD78 receptor) (Macrophage inflammatory protein 1-alpha receptor) (MIP-1alpha-R) (RANTES-R) (CD antigen CD191)	1	FALSE
HLA-DRB5	Q30154		yes			HLA class II histocompatibility antigen, DR beta 5 chain (DR beta-5) (DR2-beta-2) (Dw2) (MHC class II antigen DRB5)	1	FALSE
EPO	P01588	yes	yes			Erythropoietin (Epoetin)	1	FALSE
GAS6	Q14393	yes	yes			Growth arrest-specific protein 6 (GAS-6) (AXL receptor tyrosine kinase ligand)	1	FALSE
HMGB1	P09429	yes	yes			High mobility group protein B1 (High mobility group protein 1) (HMG-1)	1	FALSE
HLA-DRA	P01903	yes	yes			HLA class II histocompatibility antigen, DR alpha chain (MHC class II antigen DRA)	1	FALSE
PRKCD	Q05655	yes	yes			Protein kinase C delta type (EC 2.7.11.13) (Tyrosine-protein kinase PRKCD) (EC 2.7.10.2) (nPKC-delta)	1	FALSE
CD80	P33681	yes	yes	yes		T-lymphocyte activation antigen CD80 (Activation B7-1 antigen) (BB1) (CTLA-4 counter-receptor B7.1) (B7) (CD antigen CD80)	1	FALSE
KLRD1	Q13241	yes	yes			Natural killer cells antigen CD94 (KP43) (Killer cell lectin-like receptor subfamily D member 1) (NK cell receptor) (CD antigen CD94)	1	FALSE
FAS	P25445	yes	yes		yes	Tumor necrosis factor receptor superfamily member 6 (Apo-1 antigen) (Apoptosis-mediating surface antigen FAS) (FASLG receptor) (CD antigen CD95)	1	FALSE
IL16	Q14005	yes	yes			Pro-interleukin-16 "Cleaved into: Interleukin-16 (IL-16) (Lymphocyte chemoattractant factor) (LCF)"	1	FALSE
FCGR3B	O75015	yes	yes		yes	Low affinity immunoglobulin gamma Fc region receptor III-B (Fc-gamma RIII-beta) (Fc-gamma RIII) (Fc-gamma RIIIb) (FcRIII) (FcRIIIb) (FcR-10) (IgG Fc receptor III-1) (CD antigen CD16b)	1	FALSE
P2RX7	Q99572	yes	yes			P2X purinoceptor 7 (P2X7) (ATP receptor) (P2Z receptor) (Purinergic receptor)	1	FALSE
MAPK14	Q16539	yes	yes			Mitogen-activated protein kinase 14 (MAP kinase 14) (MAPK 14) (EC 2.7.11.24) (Cytokine suppressive anti-inflammatory drug-binding protein) (CSAID-binding protein) (CSBP) (MAP kinase MXI2) (MAX-interacting protein 2) (Mitogen-activated protein kinase p38 a	1	FALSE
IL2	P60568	yes	yes			Interleukin-2 (IL-2) (T-cell growth factor) (TCGF) (Aldesleukin)	1	FALSE
IL21	Q9HBE4	yes	yes			Interleukin-21 (IL-21) (Za11)	1	FALSE
HLA-DMB	P28068	yes	yes			HLA class II histocompatibility antigen, DM beta chain (MHC class II antigen DMB) (Really interesting new gene 7 protein)	1	FALSE
HLA-DPA1	P20036	yes	yes			HLA class II histocompatibility antigen, DP alpha 1 chain (DP(W3)) (DP(W4)) (HLA-SB alpha chain) (MHC class II DP3-alpha) (MHC class II DPA1)	1	FALSE
FCER1G	P30273		yes	yes		High affinity immunoglobulin epsilon receptor subunit gamma (Fc receptor gamma-chain) (FcRgamma) (Fc-epsilon RI-gamma) (IgE Fc receptor subunit gamma) (FceRI gamma)	1	FALSE
KLRC3	Q07444	yes	yes			NKG2-E type II integral membrane protein (NK cell receptor E) (NKG2-E-activating NK receptor)	1	FALSE
IL10RA	Q13651	yes	yes			Interleukin-10 receptor subunit alpha (IL-10 receptor subunit alpha) (IL-10R subunit alpha) (IL-10RA) (CDw210a) (Interleukin-10 receptor subunit 1) (IL-10R subunit 1) (IL-10R1) (CD antigen CD210)	1	FALSE
IL13	P35225	yes	yes			Interleukin-13 (IL-13)	1	FALSE
CDKN1A	P38936	yes	yes			Cyclin-dependent kinase inhibitor 1 (CDK-interacting protein 1) (Melanoma differentiation-associated protein 6) (MDA-6) (p21)	1	FALSE
LCN2	P80188	yes	yes			Neutrophil gelatinase-associated lipocalin (NGAL) (25 kDa alpha-2-microglobulin-related subunit of MMP-9) (Lipocalin-2) (Oncogene 24p3) (Siderocalin LCN2) (p25)	1	FALSE
IL18	Q14116	yes	yes	yes		Interleukin-18 (IL-18) (Iboctadekin) (Interferon gamma-inducing factor) (IFN-gamma-inducing factor) (Interleukin-1 gamma) (IL-1 gamma)	1	FALSE
HLA-DQA1	P01909	yes	yes			HLA class II histocompatibility antigen, DQ alpha 1 chain (DC-1 alpha chain) (DC-alpha) (HLA-DCA) (MHC class II DQA1)	1	FALSE
HLA-DRB3	P79483	yes	yes			HLA class II histocompatibility antigen, DR beta 3 chain (MHC class II antigen DRB3)	1	FALSE
IL17A	Q16552	yes	yes			Interleukin-17A (IL-17) (IL-17A) (Cytotoxic T-lymphocyte-associated antigen 8) (CTLA-8)	1	FALSE
LCK	P06239	yes	yes			Tyrosine-protein kinase Lck (EC 2.7.10.2) (Leukocyte C-terminal Src kinase) (LSK) (Lymphocyte cell-specific protein-tyrosine kinase) (Protein YT16) (Proto-oncogene Lck) (T cell-specific protein-tyrosine kinase) (p56-LCK)	1	FALSE
HGF	P14210	yes	yes			Hepatocyte growth factor (Hepatopoietin-A) (Scatter factor) (SF) "Cleaved into: Hepatocyte growth factor alpha chain; Hepatocyte growth factor beta chain"	1	FALSE
TNFRSF17	Q02223	yes	yes			Tumor necrosis factor receptor superfamily member 17 (B-cell maturation protein) (CD antigen CD269)	1	FALSE
CD1A	P06126		yes			T-cell surface glycoprotein CD1a (T-cell surface antigen T6/Leu-6) (hTa1 thymocyte antigen) (CD antigen CD1a)	1	FALSE
HSPA1A	P08107	yes	yes			Heat shock 70 kDa protein 1A/1B (Heat shock 70 kDa protein 1/2) (HSP70-1/HSP70-2) (HSP70.1/HSP70.2)	1	FALSE
CD44	P16070	yes	yes			CD44 antigen (CDw44) (Epican) (Extracellular matrix receptor III) (ECMR-III) (GP90 lymphocyte homing/adhesion receptor) (HUTCH-I) (Heparan sulfate proteoglycan) (Hermes antigen) (Hyaluronate receptor) (Phagocytic glycoprotein 1) (PGP-1) (Phagocytic glycop	1	FALSE
HLA-C	P10321	yes	yes			HLA class I histocompatibility antigen, Cw-7 alpha chain (MHC class I antigen Cw*7)	1	FALSE
PRF1	P14222	yes	yes			Perforin-1 (P1) (Cytolysin) (Lymphocyte pore-forming protein) (PFP)	1	FALSE
SPP1	P10451	yes	yes			Osteopontin (Bone sialoprotein 1) (Nephropontin) (Secreted phosphoprotein 1) (SPP-1) (Urinary stone protein) (Uropontin)	1	FALSE
IL27	Q8NEV9	yes	yes			Interleukin-27 subunit alpha (IL-27 subunit alpha) (IL-27-A) (IL27-A) (p28)	1	FALSE
HLA-DOB	P13765	yes	yes			HLA class II histocompatibility antigen, DO beta chain (MHC class II antigen DOB)	1	FALSE
IL23A	Q9NPF7	yes	yes		yes	Interleukin-23 subunit alpha (IL-23 subunit alpha) (IL-23-A) (Interleukin-23 subunit p19) (IL-23p19)	1	FALSE
HLA-DQB1	P01920	yes	yes			HLA class II histocompatibility antigen, DQ beta 1 chain (MHC class II antigen DQB1)	1	FALSE
KLRC1	P26715	yes	yes			NKG2-A/NKG2-B type II integral membrane protein (CD159 antigen-like family member A) (NK cell receptor A) (NKG2-A/B-activating NK receptor) (CD antigen CD159a)	1	FALSE
NLRP1	Q9C000	yes	yes			NACHT, LRR and PYD domains-containing protein 1 (Caspase recruitment domain-containing protein 7) (Death effector filament-forming ced-4-like apoptosis protein) (Nucleotide-binding domain and caspase recruitment domain)	1	FALSE
HLA-DPB1	P04440	yes	yes			HLA class II histocompatibility antigen, DP beta 1 chain (HLA class II histocompatibility antigen, DP(W4) beta chain) (MHC class II antigen DPB1)	1	FALSE
CD274	Q9NZQ7	yes	yes			Programmed cell death 1 ligand 1 (PD-L1) (PDCD1 ligand 1) (Programmed death ligand 1) (B7 homolog 1) (B7-H1) (CD antigen CD274)	1	FALSE
CD1D	P15813	yes	yes			Antigen-presenting glycoprotein CD1d (R3G1) (CD antigen CD1d)	1	FALSE
CD38	P28907	yes	yes			ADP-ribosyl cyclase 1 (EC 3.2.2.5) (Cyclic ADP-ribose hydrolase 1) (cADPr hydrolase 1) (T10) (CD antigen CD38)	1	FALSE
ITGB1	P05556	yes	yes			Integrin beta-1 (Fibronectin receptor subunit beta) (VLA-4 subunit beta) (CD antigen CD29)	1	FALSE
TAP2	Q03519	yes	yes			Antigen peptide transporter 2 (APT2) (ATP-binding cassette sub-family B member 3) (Peptide supply factor 2) (Peptide transporter PSF2) (PSF-2) (Peptide transporter TAP2) (Peptide transporter involved in antigen processing 2) (Really interesting new gene 1	1	FALSE
MAPK1	P28482	yes	yes			Mitogen-activated protein kinase 1 (MAP kinase 1) (MAPK 1) (EC 2.7.11.24) (ERT1) (Extracellular signal-regulated kinase 2) (ERK-2) (MAP kinase isoform p42) (p42-MAPK) (Mitogen-activated protein kinase 2) (MAP kinase 2) (MAPK 2)	1	FALSE
PDCD1	Q15116	yes	yes		yes	Programmed cell death protein 1 (Protein PD-1) (hPD-1) (CD antigen CD279)	1	FALSE
CX3CL1	P78423	yes	yes			Fractalkine (C-X3-C motif chemokine 1) (CX3C membrane-anchored chemokine) (Neurotactin) (Small-inducible cytokine D1) "Cleaved into: Processed fractalkine"	1	FALSE
MICA	Q29983	yes	yes			MHC class I polypeptide-related sequence A (MIC-A)	1	FALSE
CALR	P27797	yes	yes			Calreticulin (CRP55) (Calregulin) (Endoplasmic reticulum resident protein 60) (ERp60) (HACBP) (grp60)	1	FALSE
PTPRC	P08575	yes	yes			Receptor-type tyrosine-protein phosphatase C (EC 3.1.3.48) (Leukocyte common antigen) (L-CA) (T200) (CD antigen CD45)	1	FALSE
BLK	P51451	yes	yes			Tyrosine-protein kinase Blk (EC 2.7.10.2) (B lymphocyte kinase) (p55-Blk)	1	FALSE
TNFSF13B	Q9Y275	yes	yes	yes		Tumor necrosis factor ligand superfamily member 13B (B lymphocyte stimulator) (BLyS) (B-cell-activating factor) (BAFF) (Dendritic cell-derived TNF-like molecule) (TNF- and APOL-related leukocyte expressed ligand 1) (TALL-1) (CD antigen CD257) "Cleaved int	1	FALSE
FCGR2A	P12318	yes	yes	yes	yes	Low affinity immunoglobulin gamma Fc region receptor II-a (IgG Fc receptor II-a) (CDw32) (Fc-gamma RII-a) (Fc-gamma-RIIa) (FcRII-a) (CD antigen CD32)	1	FALSE
VEGFA	P15692	yes	yes			Vascular endothelial growth factor A (VEGF-A) (Vascular permeability factor) (VPF)	1	FALSE
MYO9B	Q13459	yes	yes			Unconventional myosin-IXb (Unconventional myosin-9b)	1	FALSE
STAT4	Q14765	yes	yes			Signal transducer and activator of transcription 4	1	FALSE
CD4	P01730	yes	yes	yes	yes	T-cell surface glycoprotein CD4 (T-cell surface antigen T4/Leu-3) (CD antigen CD4)	1	FALSE
HLA-DOA	P06340	yes	yes			HLA class II histocompatibility antigen, DO alpha chain (MHC DN-alpha) (MHC DZ alpha) (MHC class II antigen DOA)	1	FALSE
CXCL12	P48061	yes	yes			Stromal cell-derived factor 1 (SDF-1) (hSDF-1) (C-X-C motif chemokine 12) (Intercrine reduced in hepatomas) (IRH) (hIRH) (Pre-B cell growth-stimulating factor) (PBSF) "Cleaved into: SDF-1-beta(3-72); SDF-1-alpha(3-67)"	1	FALSE
ESR1	P03372	yes	yes			Estrogen receptor (ER) (ER-alpha) (Estradiol receptor) (Nuclear receptor subfamily 3 group A member 1)	1	FALSE
CX3CR1	P49238	yes	yes			CX3C chemokine receptor 1 (C-X3-C CKR-1) (CX3CR1) (Beta chemokine receptor-like 1) (CMK-BRL-1) (CMK-BRL1) (Fractalkine receptor) (G-protein coupled receptor 13) (V28)	1	FALSE
ABCA7	Q8IZY2	yes	yes			ATP-binding cassette sub-family A member 7 (ABCA-SSN) (Autoantigen SS-N) (Macrophage ABC transporter)	1	FALSE
HSP90B1	P14625	yes	yes			Endoplasmin (94 kDa glucose-regulated protein) (GRP-94) (Heat shock protein 90 kDa beta member 1) (Tumor rejection antigen 1) (gp96 homolog)	1	FALSE
DPP4	P27487	yes	yes			Dipeptidyl peptidase 4 (EC 3.4.14.5) (ADABP) (Adenosine deaminase complexing protein 2) (ADCP-2) (Dipeptidyl peptidase IV) (DPP IV) (T-cell activation antigen CD26) (TP103) (CD antigen CD26) "Cleaved into: Dipeptidyl peptidase 4 membrane form (Dipeptidyl	1	FALSE
PTGS2	P35354	yes	yes		yes	Prostaglandin G/H synthase 2 (EC 1.14.99.1) (Cyclooxygenase-2) (COX-2) (PHS II) (Prostaglandin H2 synthase 2) (PGH synthase 2) (PGHS-2) (Prostaglandin-endoperoxide synthase 2)	1	FALSE
GIMAP5	Q96F15		yes			GTPase IMAP family member 5 (Immunity-associated nucleotide 4-like 1 protein) (Immunity-associated nucleotide 5 protein) (IAN-5) (hIAN5) (Immunity-associated protein 3)	1	FALSE
HLA-DRB4	P13762	yes	yes			HLA class II histocompatibility antigen, DR beta 4 chain (MHC class II antigen DRB4)	1	FALSE
CXCR4	P61073	yes	yes			C-X-C chemokine receptor type 4 (CXC-R4) (CXCR-4) (FB22) (Fusin) (HM89) (LCR1) (Leukocyte-derived seven transmembrane domain receptor) (LESTR) (NPYRL) (Stromal cell-derived factor 1 receptor) (SDF-1 receptor) (CD antigen CD184)	1	FALSE
INS	P01308		yes			Insulin "Cleaved into: Insulin B chain; Insulin A chain"	1	FALSE
MIF	P14174	yes	yes		yes	Macrophage migration inhibitory factor (MIF) (EC 5.3.2.1) (Glycosylation-inhibiting factor) (GIF) (L-dopachrome isomerase) (L-dopachrome tautomerase) (EC 5.3.3.12) (Phenylpyruvate tautomerase)	1	FALSE
CXCL10	P02778	yes	yes		yes	C-X-C motif chemokine 10 (10 kDa interferon gamma-induced protein) (Gamma-IP10) (IP-10) (Small-inducible cytokine B10) "Cleaved into: CXCL10(1-73)"	1	FALSE
SH2D1A	O60880		yes			SH2 domain-containing protein 1A (Duncan disease SH2-protein) (Signaling lymphocytic activation molecule-associated protein) (SLAM-associated protein) (T-cell signal transduction molecule SAP)	2	FALSE
SOCS1	O15524		yes			Suppressor of cytokine signaling 1 (SOCS-1) (JAK-binding protein) (JAB) (STAT-induced STAT inhibitor 1) (SSI-1) (Tec-interacting protein 3) (TIP-3)	2	FALSE
LTK	P29376		yes			Leukocyte tyrosine kinase receptor (EC 2.7.10.1) (Protein tyrosine kinase 1)	2	FALSE
RHOA	P61586		yes			Transforming protein RhoA (Rho cDNA clone 12) (h12)	2	FALSE
ACTN1	P12814		yes			Alpha-actinin-1 (Alpha-actinin cytoskeletal isoform) (F-actin cross-linking protein) (Non-muscle alpha-actinin-1)	2	FALSE
GRIN2B	Q13224		yes			Glutamate "NMDA" receptor subunit epsilon-2 (N-methyl D-aspartate receptor subtype 2B) (NMDAR2B) (NR2B) (N-methyl-D-aspartate receptor subunit 3) (NR3) (hNR3)	2	FALSE
F11	P03951		yes			Coagulation factor XI (FXI) (EC 3.4.21.27) (Plasma thromboplastin antecedent) (PTA) "Cleaved into: Coagulation factor XIa heavy chain; Coagulation factor XIa light chain"	2	FALSE
F2	P00734	yes	yes			Prothrombin (EC 3.4.21.5) (Coagulation factor II) "Cleaved into: Activation peptide fragment 1; Activation peptide fragment 2; Thrombin light chain; Thrombin heavy chain"	2	FALSE
MERTK	Q12866		yes			Tyrosine-protein kinase Mer (EC 2.7.10.1) (Proto-oncogene c-Mer) (Receptor tyrosine kinase MerTK)	2	FALSE
COL2A1	P02458	yes	yes			Collagen alpha-1(II) chain (Alpha-1 type II collagen) "Cleaved into: Collagen alpha-1(II) chain; Chondrocalcin"	2	FALSE
HSPA8	P11142	yes	yes			Heat shock cognate 71 kDa protein (Heat shock 70 kDa protein 8)	2	FALSE
COL7A1	Q02388		yes			Collagen alpha-1(VII) chain (Long-chain collagen) (LC collagen)	2	FALSE
ENPP1	P22413		yes			Ectonucleotide pyrophosphatase/phosphodiesterase family member 1 (E-NPP 1) (Membrane component chromosome 6 surface marker 1) (Phosphodiesterase I/nucleotide pyrophosphatase 1) (Plasma-cell membrane glycoprotein PC-1) "Includes: Alkaline phosphodiesterase	2	FALSE
HSP90AA1	P07900		yes			Heat shock protein HSP 90-alpha (Heat shock 86 kDa) (HSP 86) (HSP86) (Renal carcinoma antigen NY-REN-38)	2	FALSE
SH2B2	O14492		yes			SH2B adapter protein 2 (Adapter protein with pleckstrin homology and Src homology 2 domains) (SH2 and PH domain-containing adapter protein APS)	2	FALSE
TRBV12-3	P01733	yes	yes			T-cell receptor beta chain V region YT35	2	FALSE
DNASE2	O00115	yes	yes			Deoxyribonuclease-2-alpha (EC 3.1.22.1) (Acid DNase) (Deoxyribonuclease II alpha) (DNase II alpha) (Lysosomal DNase II) (R31240_2)	2	FALSE
ALOX5	P09917		yes			Arachidonate 5-lipoxygenase (5-LO) (5-lipoxygenase) (EC 1.13.11.34)	2	FALSE
PLA2G7	Q13093		yes			Platelet-activating factor acetylhydrolase (PAF acetylhydrolase) (EC 3.1.1.47) (1-alkyl-2-acetylglycerophosphocholine esterase) (2-acetyl-1-alkylglycerophosphocholine esterase) (Group-VIIA phospholipase A2) (gVIIA-PLA2) (LDL-associated phospholipase A2) (	2	FALSE
ITGAM	P11215		yes			Integrin alpha-M (CD11 antigen-like family member B) (CR-3 alpha chain) (Cell surface glycoprotein MAC-1 subunit alpha) (Leukocyte adhesion receptor MO1) (Neutrophil adherence receptor) (CD antigen CD11b)	2	FALSE
SOCS6	O14544		yes			Suppressor of cytokine signaling 6 (SOCS-6) (Cytokine-inducible SH2 protein 4) (CIS-4) (Suppressor of cytokine signaling 4) (SOCS-4)	2	FALSE
HMHA1	Q92619	yes	yes			Minor histocompatibility protein HA-1 "Cleaved into: Minor histocompatibility antigen HA-1 (mHag HA-1)"	2	FALSE
IFNAR1	P17181		yes			Interferon alpha/beta receptor 1 (IFN-R-1) (IFN-alpha/beta receptor 1) (Cytokine receptor class-II member 1) (Cytokine receptor family 2 member 1) (CRF2-1) (Type I interferon receptor 1)	2	FALSE
ITGB3	P05106		yes	yes		Integrin beta-3 (Platelet membrane glycoprotein IIIa) (GPIIIa) (CD antigen CD61)	2	FALSE
APOH	P02749		yes			Beta-2-glycoprotein 1 (APC inhibitor) (Activated protein C-binding protein) (Anticardiolipin cofactor) (Apolipoprotein H) (Apo-H) (Beta-2-glycoprotein I) (B2GPI) (Beta(2)GPI)	2	FALSE
TYK2	P29597		yes			Non-receptor tyrosine-protein kinase TYK2 (EC 2.7.10.2)	2	FALSE
CYP1A1	P04798	yes	yes			Cytochrome P450 1A1 (EC 1.14.14.1) (CYPIA1) (Cytochrome P450 form 6) (Cytochrome P450-C) (Cytochrome P450-P1)	2	FALSE
IFNA1	P01562		yes			Interferon alpha-1/13 (IFN-alpha-1/13) (Interferon alpha-D) (LeIF D)	2	FALSE
PROS1	P07225		yes			Vitamin K-dependent protein S	2	FALSE
SP100	P23497	yes	yes			Nuclear autoantigen Sp-100 (Lysp100b) (Nuclear dot-associated Sp100 protein) (Speckled 100 kDa)	2	FALSE
APOB	P04114		yes			Apolipoprotein B-100 (Apo B-100) "Cleaved into: Apolipoprotein B-48 (Apo B-48)"	2	FALSE
ADIPOQ	Q15848	yes	yes			Adiponectin (30 kDa adipocyte complement-related protein) (Adipocyte complement-related 30 kDa protein) (ACRP30) (Adipocyte, C1q and collagen domain-containing protein) (Adipose most abundant gene transcript 1 protein) (apM-1) (Gelatin-binding protein)	2	FALSE
ACTN2	P35609		yes			Alpha-actinin-2 (Alpha-actinin skeletal muscle isoform 2) (F-actin cross-linking protein)	2	FALSE
ITGAX	P20702		yes			Integrin alpha-X (CD11 antigen-like family member C) (Leu M5) (Leukocyte adhesion glycoprotein p150,95 alpha chain) (Leukocyte adhesion receptor p150,95) (CD antigen CD11c)	2	FALSE
ERBB3	P21860		yes			Receptor tyrosine-protein kinase erbB-3 (EC 2.7.10.1) (Proto-oncogene-like protein c-ErbB-3) (Tyrosine kinase-type cell surface receptor HER3)	2	FALSE
TGM2	P21980		yes			Protein-glutamine gamma-glutamyltransferase 2 (EC 2.3.2.13) (Tissue transglutaminase) (Transglutaminase C) (TG(C)) (TGC) (TGase C) (Transglutaminase H) (TGase H) (Transglutaminase-2) (TGase-2)	2	FALSE
RAB5A	P20339		yes			Ras-related protein Rab-5A	2	FALSE
FOXJ1	Q92949		yes			Forkhead box protein J1 (Forkhead-related protein FKHL13) (Hepatocyte nuclear factor 3 forkhead homolog 4) (HFH-4)	2	FALSE
KCNA3	P22001		yes			Potassium voltage-gated channel subfamily A member 3 (HGK5) (HLK3) (HPCN3) (Voltage-gated K(+) channel HuKIII) (Voltage-gated potassium channel subunit Kv1.3)	2	FALSE
PPP2CB	P62714		yes			Serine/threonine-protein phosphatase 2A catalytic subunit beta isoform (PP2A-beta) (EC 3.1.3.16)	2	FALSE
ACTN3	Q08043		yes			Alpha-actinin-3 (Alpha-actinin skeletal muscle isoform 3) (F-actin cross-linking protein)	2	FALSE
CD22	P20273		yes			B-cell receptor CD22 (B-lymphocyte cell adhesion molecule) (BL-CAM) (Sialic acid-binding Ig-like lectin 2) (Siglec-2) (T-cell surface antigen Leu-14) (CD antigen CD22)	2	FALSE
ACTN4	O43707		yes			Alpha-actinin-4 (F-actin cross-linking protein) (Non-muscle alpha-actinin 4)	2	FALSE
GHR	P10912		yes			Growth hormone receptor (GH receptor) (Somatotropin receptor) "Cleaved into: Growth hormone-binding protein (GH-binding protein) (GHBP) (Serum-binding protein)"	2	FALSE
SLC4A1	P02730		yes			Band 3 anion transport protein (Anion exchange protein 1) (AE 1) (Anion exchanger 1) (Solute carrier family 4 member 1) (CD antigen CD233)	2	FALSE
RASGRP3	Q8IV61		yes			Ras guanyl-releasing protein 3 (Calcium and DAG-regulated guanine nucleotide exchange factor III) (Guanine nucleotide exchange factor for Rap1)	2	FALSE
ETS1	P14921		yes			Protein C-ets-1 (p54)	2	FALSE
ANXA5	P08758	yes	yes			Annexin A5 (Anchorin CII) (Annexin V) (Annexin-5) (Calphobindin I) (CBP-I) (Endonexin II) (Lipocortin V) (Placental anticoagulant protein 4) (PP4) (Placental anticoagulant protein I) (PAP-I) (Thromboplastin inhibitor) (Vascular anticoagulant-alpha) (VAC-a	2	FALSE
B2M	P61769		yes			Beta-2-microglobulin "Cleaved into: Beta-2-microglobulin form pI 5.3"	2	FALSE
AGRN	O00468		yes			Agrin	2	FALSE
NCAM1	P13591		yes			Neural cell adhesion molecule 1 (N-CAM-1) (NCAM-1) (CD antigen CD56)	2	FALSE
RAB4A	P20338		yes			Ras-related protein Rab-4A	2	FALSE
F5	P12259		yes			Coagulation factor V (Activated protein C cofactor) (Proaccelerin, labile factor) "Cleaved into: Coagulation factor V heavy chain; Coagulation factor V light chain"	2	FALSE
ERBB2	P04626	yes	yes			Receptor tyrosine-protein kinase erbB-2 (EC 2.7.10.1) (Metastatic lymph node gene 19 protein) (MLN 19) (Proto-oncogene Neu) (Proto-oncogene c-ErbB-2) (Tyrosine kinase-type cell surface receptor HER2) (p185erbB2) (CD antigen CD340)	2	FALSE
GRIN2A	Q12879		yes			Glutamate "NMDA" receptor subunit epsilon-1 (N-methyl D-aspartate receptor subtype 2A) (NMDAR2A) (NR2A) (hNR2A)	2	FALSE
APOA4	P06727		yes		yes	Apolipoprotein A-IV (Apo-AIV) (ApoA-IV) (Apolipoprotein A4)	2	FALSE
NOS3	P29474		yes			Nitric oxide synthase, endothelial (EC 1.14.13.39) (Constitutive NOS) (cNOS) (EC-NOS) (Endothelial NOS) (eNOS) (NOS type III) (NOSIII)	2	FALSE
RASGRP1	O95267		yes			RAS guanyl-releasing protein 1 (Calcium and DAG-regulated guanine nucleotide exchange factor II) (CalDAG-GEFII) (Ras guanyl-releasing protein)	3	FALSE
HIST1H2BA	Q96A08		yes			Histone H2B type 1-A (Histone H2B, testis) (Testis-specific histone H2B)	3	FALSE
HIST1H4G	Q99525		yes			Histone H4-like protein type G	3	FALSE
HIST1H3A	P68431		yes			Histone H3.1 (Histone H3/a) (Histone H3/b) (Histone H3/c) (Histone H3/d) (Histone H3/f) (Histone H3/h) (Histone H3/i) (Histone H3/j) (Histone H3/k) (Histone H3/l)	3	FALSE
H2AFB2	P0C5Z0		yes			Histone H2A-Bbd type 2/3 (H2A Barr body-deficient) (H2A.Bbd)	3	FALSE
HIST3H2A	Q7L7L0		yes			Histone H2A type 3	3	FALSE
H2AFZ	P0C0S5		yes			Histone H2A.Z (H2A/z)	3	FALSE
XRCC3	O43542		yes			DNA repair protein XRCC3 (X-ray repair cross-complementing protein 3)	3	FALSE
HIST1H2BK	O60814		yes			Histone H2B type 1-K (H2B K) (HIRA-interacting protein 1)	3	FALSE
HIST3H3	Q16695		yes			Histone H3.1t (H3/t) (H3t) (H3/g)	3	FALSE
H3F3A	P84243		yes			Histone H3.3	3	FALSE
APCS	P02743		yes			Serum amyloid P-component (SAP) (9.5S alpha-1-glycoprotein) "Cleaved into: Serum amyloid P-component(1-203)"	3	FALSE
HIST1H2BB	P33778		yes			Histone H2B type 1-B (Histone H2B.1) (Histone H2B.f) (H2B/f)	3	FALSE
HIST2H3A	Q71DI3		yes			Histone H3.2 (Histone H3/m) (Histone H3/o)	3	FALSE
H2AFY	O75367		yes			Core histone macro-H2A.1 (Histone macroH2A1) (mH2A1) (Histone H2A.y) (H2A/y) (Medulloblastoma antigen MU-MB-50.205)	3	FALSE
HIST1H2AB	P04908		yes			Histone H2A type 1-B/E (Histone H2A.2) (Histone H2A/a) (Histone H2A/m)	3	FALSE
HIST1H2BJ	P06899		yes			Histone H2B type 1-J (Histone H2B.1) (Histone H2B.r) (H2B/r)	3	FALSE
HIST2H2BF	Q5QNW6		yes			Histone H2B type 2-F	3	FALSE
HIST1H2AC	Q93077		yes			Histone H2A type 1-C (Histone H2A/l)	3	FALSE
HIST1H2AJ	Q99878		yes			Histone H2A type 1-J (Histone H2A/e)	3	FALSE
HIST1H2BD	P58876		yes			Histone H2B type 1-D (HIRA-interacting protein 2) (Histone H2B.1 B) (Histone H2B.b) (H2B/b)	3	FALSE
HIST3H2BB	Q8N257		yes			Histone H2B type 3-B (H2B type 12)	3	FALSE
H2BFWT	Q7Z2G1		yes			Histone H2B type W-T (H2B histone family member W testis-specific)	3	FALSE
HIST1H2BH	Q93079		yes			Histone H2B type 1-H (Histone H2B.j) (H2B/j)	3	FALSE
HIST2H2AB	Q8IUE6		yes			Histone H2A type 2-B	3	FALSE
XRCC1	P18887		yes			DNA repair protein XRCC1 (X-ray repair cross-complementing protein 1)	3	FALSE
HIST1H2AD	P20671		yes			Histone H2A type 1-D (Histone H2A.3) (Histone H2A/g)	3	FALSE
H2AFY2	Q9P0M6		yes			Core histone macro-H2A.2 (Histone macroH2A2) (mH2A2)	3	FALSE
HIST1H4A	P62805		yes			Histone H4	3	FALSE
HIST1H2BC	P62807		yes			Histone H2B type 1-C/E/F/G/I (Histone H2B.1 A) (Histone H2B.a) (H2B/a) (Histone H2B.g) (H2B/g) (Histone H2B.h) (H2B/h) (Histone H2B.k) (H2B/k) (Histone H2B.l) (H2B/l)	3	FALSE
DNMT1	P26358		yes			DNA (cytosine-5)-methyltransferase 1 (Dnmt1) (EC 2.1.1.37) (CXXC-type zinc finger protein 9) (DNA methyltransferase HsaI) (DNA MTase HsaI) (M.HsaI) (MCMT)	3	FALSE
HIST1H2BN	Q99877		yes			Histone H2B type 1-N (Histone H2B.d) (H2B/d)	3	FALSE
H2AFV	Q71UI9		yes			Histone H2A.V (H2A.F/Z)	3	FALSE
SSB	P05455	yes	yes			Lupus La protein (La autoantigen) (La ribonucleoprotein) (Sjoegren syndrome type B antigen) (SS-B)	3	FALSE
HIST1H2BM	Q99879		yes			Histone H2B type 1-M (Histone H2B.e) (H2B/e)	3	FALSE
H2AFJ	Q9BTM1		yes			Histone H2A.J (H2a/j)	3	FALSE
TREX1	Q9NSU2		yes			Three prime repair exonuclease 1 (EC 3.1.11.2) (3'-5' exonuclease TREX1) (DNase III)	3	FALSE
HIST1H2BL	Q99880		yes			Histone H2B type 1-L (Histone H2B.c) (H2B/c)	3	FALSE
HIST2H2AA3	Q6FI13		yes			Histone H2A type 2-A (Histone H2A.2) (Histone H2A/o)	3	FALSE
H2AFX	P16104		yes			Histone H2A.x (H2a/x)	3	FALSE
HIST1H2BO	P23527		yes			Histone H2B type 1-O (Histone H2B.2) (Histone H2B.n) (H2B/n)	3	FALSE
GADD45A	P24522		yes			Growth arrest and DNA damage-inducible protein GADD45 alpha (DNA damage-inducible transcript 1 protein) (DDIT-1)	3	FALSE
HIST1H2AA	Q96QV6		yes			Histone H2A type 1-A (Histone H2A/r)	3	FALSE
HIST2H2BE	Q16778		yes			Histone H2B type 2-E (Histone H2B-GL105) (Histone H2B.q) (H2B/q)	3	FALSE
SSRP1	Q08945		yes			FACT complex subunit SSRP1 (Chromatin-specific transcription elongation factor 80 kDa subunit) (Facilitates chromatin transcription complex 80 kDa subunit) (FACT 80 kDa subunit) (FACTp80) (Facilitates chromatin transcription complex subunit SSRP1) (Recomb	3	FALSE
HIST1H2AG	P0C0S8		yes			Histone H2A type 1 (H2A.1) (Histone H2A/p)	3	FALSE
PCNA	P12004		yes			Proliferating cell nuclear antigen (PCNA) (Cyclin)	3	FALSE
NKX2-5	P52952		yes			Homeobox protein Nkx-2.5 (Cardiac-specific homeobox) (Homeobox protein CSX) (Homeobox protein NK-2 homolog E)	3	FALSE
H3F3C	Q6NXT2		yes			Histone H3.3C	3	FALSE
HIST2H2AC	Q16777		yes			Histone H2A type 2-C (Histone H2A-GL101) (Histone H2A/q)	3	FALSE
HIST1H2AH	Q96KK5		yes			Histone H2A type 1-H (Histone H2A/s)	3	FALSE
H2AFB1	P0C5Y9		yes			Histone H2A-Bbd type 1 (H2A Barr body-deficient) (H2A.Bbd)	3	FALSE
RAB11FIP5	Q9BXF6		yes			Rab11 family-interacting protein 5 (Rab11-FIP5) (Gamma-SNAP-associated factor 1) (Gaf-1) (Phosphoprotein pp75) (Rab11-interacting protein Rip11)	4	FALSE
CR1	P17927		yes			Complement receptor type 1 (C3b/C4b receptor) (CD antigen CD35)	4	FALSE
C5	P01031	yes	yes			Complement C5 (C3 and PZP-like alpha-2-macroglobulin domain-containing protein 4) "Cleaved into: Complement C5 beta chain; Complement C5 alpha chain; C5a anaphylatoxin; Complement C5 alpha' chain"	4	FALSE
C8B	P07358		yes			Complement component C8 beta chain (Complement component 8 subunit beta)	4	FALSE
C8A	P07357		yes			Complement component C8 alpha chain (Complement component 8 subunit alpha)	4	FALSE
C6	P13671	yes	yes			Complement component C6	4	FALSE
C7	P10643		yes			Complement component C7	4	FALSE
C1QC	P02747		yes			Complement C1q subcomponent subunit C	4	FALSE
C1QB	P02746		yes			Complement C1q subcomponent subunit B	4	FALSE
C4BPA	P04003		yes			C4b-binding protein alpha chain (C4bp) (Proline-rich protein) (PRP)	4	FALSE
IGLV8-61	P04211		yes			Ig lambda chain V region 4A	4	FALSE
CR2	P20023		yes			Complement receptor type 2 (Cr2) (Complement C3d receptor) (Epstein-Barr virus receptor) (EBV receptor) (CD antigen CD21)	4	FALSE
C2	P06681		yes			Complement C2 (EC 3.4.21.43) (C3/C5 convertase) "Cleaved into: Complement C2b fragment; Complement C2a fragment"	4	FALSE
C4B	P0C0L5		yes			Complement C4-B (Basic complement C4) (C3 and PZP-like alpha-2-macroglobulin domain-containing protein 3) "Cleaved into: Complement C4 beta chain; Complement C4-B alpha chain; C4a anaphylatoxin; C4b-B; C4d-B; Complement C4 gamma chain"	4	FALSE
C4A	P0C0L4		yes			Complement C4-A (Acidic complement C4) (C3 and PZP-like alpha-2-macroglobulin domain-containing protein 2) "Cleaved into: Complement C4 beta chain; Complement C4-A alpha chain; C4a anaphylatoxin; C4b-A; C4d-A; Complement C4 gamma chain"	4	FALSE
C9	P02748		yes			Complement component C9 "Cleaved into: Complement component C9a; Complement component C9b"	4	FALSE
C1R	P00736		yes			Complement C1r subcomponent (EC 3.4.21.41) (Complement component 1 subcomponent r) "Cleaved into: Complement C1r subcomponent heavy chain; Complement C1r subcomponent light chain"	4	FALSE
CTSG	P08311		yes			Cathepsin G (CG) (EC 3.4.21.20)	4	FALSE
C8G	P07360		yes			Complement component C8 gamma chain	4	FALSE
C3	P01024	yes	yes			Complement C3 (C3 and PZP-like alpha-2-macroglobulin domain-containing protein 1) "Cleaved into: Complement C3 beta chain; Complement C3 alpha chain; C3a anaphylatoxin; Complement C3b alpha' chain; Complement C3c alpha' chain fragment 1; Complement C3dg f	4	FALSE
C5AR1	P21730	yes	yes			C5a anaphylatoxin chemotactic receptor (C5a-R) (C5aR) (CD antigen CD88)	4	FALSE
C1QA	P02745		yes			Complement C1q subcomponent subunit A	4	FALSE
C1S	P09871	yes	yes			Complement C1s subcomponent (EC 3.4.21.42) (C1 esterase) (Complement component 1 subcomponent s) "Cleaved into: Complement C1s subcomponent heavy chain; Complement C1s subcomponent light chain"	4	FALSE
SNRPD2	P62316		yes			Small nuclear ribonucleoprotein Sm D2 (Sm-D2) (snRNP core protein D2)	5	FALSE
SNRPE	P62304		yes			Small nuclear ribonucleoprotein E (snRNP-E) (Sm protein E) (Sm-E) (SmE)	5	FALSE
SNRPB2	P08579		yes			U2 small nuclear ribonucleoprotein B'' (U2 snRNP B'')	5	FALSE
SNRPD1	P62314	yes	yes			Small nuclear ribonucleoprotein Sm D1 (Sm-D1) (Sm-D autoantigen) (snRNP core protein D1)	5	FALSE
ALYREF	Q86V81		yes			THO complex subunit 4 (Tho4) (Ally of AML-1 and LEF-1) (Aly/REF export factor) (Transcriptional coactivator Aly/REF) (bZIP-enhancing factor BEF)	5	FALSE
SNRPN	P63162		yes			Small nuclear ribonucleoprotein-associated protein N (snRNP-N) (Sm protein D) (Sm-D) (Sm protein N) (Sm-N) (SmN) (Tissue-specific-splicing protein)	5	FALSE
SNRPD3	P62318		yes			Small nuclear ribonucleoprotein Sm D3 (Sm-D3) (snRNP core protein D3)	5	FALSE
SNRPB	P14678		yes			Small nuclear ribonucleoprotein-associated proteins B and B' (snRNP-B) (Sm protein B/B') (Sm-B/B') (SmB/B')	5	FALSE
EIF4E	P06730		yes			Eukaryotic translation initiation factor 4E (eIF-4E) (eIF4E) (eIF-4F 25 kDa subunit) (mRNA cap-binding protein)	5	FALSE
SNRNP70	P08621		yes			U1 small nuclear ribonucleoprotein 70 kDa (U1 snRNP 70 kDa) (U1-70K) (snRNP70)	5	FALSE
HNRNPA2B1	P22626	yes	yes			Heterogeneous nuclear ribonucleoproteins A2/B1 (hnRNP A2/B1)	5	FALSE
RC3H1	Q5TC82		yes			Roquin (RING finger and C3H zinc finger protein 1) (RING finger protein 198)	5	FALSE
IKZF1	Q13422		yes			DNA-binding protein Ikaros (Ikaros family zinc finger protein 1) (Lymphoid transcription factor LyF-1)	6	FALSE
IKZF4	Q9H2S9		yes			Zinc finger protein Eos (Ikaros family zinc finger protein 4)	6	FALSE
IKZF3	Q9UKT9		yes			Zinc finger protein Aiolos (Ikaros family zinc finger protein 3)	6	FALSE
XRCC6	P12956		yes			X-ray repair cross-complementing protein 6 (EC 3.6.4.-) (EC 4.2.99.-) (5'-deoxyribose-5-phosphate lyase Ku70) (5'-dRP lyase Ku70) (70 kDa subunit of Ku antigen) (ATP-dependent DNA helicase 2 subunit 1) (ATP-dependent DNA helicase II 70 kDa subunit) (CTC b	7	FALSE
XRCC5	P13010		yes			X-ray repair cross-complementing protein 5 (EC 3.6.4.-) (86 kDa subunit of Ku antigen) (ATP-dependent DNA helicase 2 subunit 2) (ATP-dependent DNA helicase II 80 kDa subunit) (CTC box-binding factor 85 kDa subunit) (CTC85) (CTCBF) (DNA repair protein XRCC	7	FALSE
DNTT	P04053		yes			DNA nucleotidylexotransferase (EC 2.7.7.31) (Terminal addition enzyme) (Terminal deoxynucleotidyltransferase) (Terminal transferase)	7	FALSE
CLEC4C	Q8WTT0		yes			C-type lectin domain family 4 member C (Blood dendritic cell antigen 2) (BDCA-2) (C-type lectin superfamily member 7) (Dendritic lectin) (CD antigen CD303)
SLEB1	-		yes			Cytogenetic locations:†1q41
SLEB14	-		yes			Cytogenetic location:†1q21-q23
SLEB9	-		yes			Cytogenetic location:†1q32.2
HSPA1B	P08107	yes	yes			Heat shock 70 kDa protein 1A/1B (Heat shock 70 kDa protein 1/2) (HSP70-1/HSP70-2) (HSP70.1/HSP70.2)		FALSE
MAGEB2	O15479		yes			Melanoma-associated antigen B2 (Cancer/testis antigen 3.2) (CT3.2) (DSS-AHC critical interval MAGE superfamily 6) (DAM6) (MAGE XP-2 antigen) (MAGE-B2 antigen)
NAGA	P17050		yes			Alpha-N-acetylgalactosaminidase (EC 3.2.1.49) (Alpha-galactosidase B)
NEGR1	Q7Z3B1		yes			Neuronal growth regulator 1 (IgLON family member 4)
CD1C	P29017		yes			T-cell surface glycoprotein CD1c (CD antigen CD1c)
NAF1	Q96HR8		yes			H/ACA ribonucleoprotein complex non-core subunit NAF1 (hNAF1)
UHRF1BP1	Q6BDS2		yes			UHRF1-binding protein 1
SLEB4	-		yes			SLE susceptibility locus at 12q24
NTNG2	Q96CW9		yes			Netrin-G2 (Laminet-2)
SLEB13	-		yes			Cytogenetic location:†6q23
SLAMF6	Q96DU3		yes			SLAM family member 6 (Activating NK receptor) (NK-T-B-antigen) (NTB-A) (CD antigen CD352)
SLEB6	-		yes			SLE susceptibility locus at 16q13
SLEB3	-		yes			Cytogenetic location:†4p16-p15.2
SLEB12	-		yes			Cytogenetic location: 8p23.1
SLC5A11	Q8WWX8		yes			Sodium/myo-inositol cotransporter 2 (Na(+)/myo-inositol cotransporter 2) (Sodium-dependent glucose cotransporter) (Sodium/glucose cotransporter KST1) (Sodium/myo-inositol transporter 2) (SMIT2) (Solute carrier family 5 member 11)
CR1L	Q2VPA4		yes			Complement component receptor 1-like protein (Complement C4b-binding protein CR-1-like protein)
SLEB16	-		yes			Cytogenetic location:†3p14.3
RETN	Q9HD89	yes	yes			Resistin (Adipose tissue-specific secretory factor) (ADSF) (C/EBP-epsilon-regulated myeloid-specific secreted cysteine-rich protein) (Cysteine-rich secreted protein A12-alpha-like 2) (Cysteine-rich secreted protein FIZZ3)
ANP32B	Q92688		yes			Acidic leucine-rich nuclear phosphoprotein 32 family member B (Acidic protein rich in leucines) (Putative HLA-DR-associated protein I-2) (PHAPI2) (Silver-stainable protein SSP29)
TRIM68	Q6AZZ1		yes			E3 ubiquitin-protein ligase TRIM68 (EC 6.3.2.-) (RING finger protein 137) (SSA protein SS-56) (SS-56) (Tripartite motif-containing protein 68)
SIAE	Q9HAT2	yes	yes			Sialate O-acetylesterase (EC 3.1.1.53) (H-Lse) (Sialic acid-specific 9-O-acetylesterase)
SLEB11	-		yes			Cytogenetic location:†2q32.2-q32.3
FAM167A	Q96KS9		yes			Protein FAM167A
HIST1H4L	P62805		yes			Histone H4
HLA-DR3	Q29905		yes			HLA-DR3 protein (Fragment)
SLEB2	-		yes			Cytogenetic location:†2q37.3
TROVE2	P10155		yes			60 kDa SS-A/Ro ribonucleoprotein (60 kDa Ro protein) (60 kDa ribonucleoprotein Ro) (RoRNP) (Ro 60 kDa autoantigen) (Sjoegren syndrome antigen A2) (Sjoegren syndrome type A antigen) (SS-A) (TROVE domain family member 2)
IL4I1	Q96RQ9		yes			L-amino-acid oxidase (LAAO) (LAO) (EC 1.4.3.2) (Interleukin-4-induced protein 1) (IL4-induced protein 1) (Protein Fig-1) (hFIG1)
SLEB8	-		yes			SLE susceptibility locus at 20q13.1
SLEB15	-		yes			Cytogenetic location:†Xq28
DNASE1	P24855		yes			Deoxyribonuclease-1 (EC 3.1.21.1) (Deoxyribonuclease I) (DNase I) (Dornase alfa)
FCGR2C	P31995		yes	yes		Low affinity immunoglobulin gamma Fc region receptor II-c
HAVCR2	Q8TDQ0	yes	yes			Hepatitis A virus cellular receptor 2 (HAVcr-2) (T-cell immunoglobulin and mucin domain-containing protein 3) (TIMD-3) (T-cell membrane protein 3) (TIM-3)
BANK1	Q8NDB2	yes	yes			B-cell scaffold protein with ankyrin repeats
PHRF1	Q9P1Y6		yes			PHD and RING finger domain-containing protein 1
LRRC18	Q8N456		yes			Leucine-rich repeat-containing protein 18
SLEB5	-		yes			Cytogenetic location:†13q32
ICA1	Q05084		yes			Islet cell autoantigen 1 (69 kDa islet cell autoantigen) (ICA69) (Islet cell autoantigen p69) (ICAp69) (p69)
SLC15A4	Q8N697		yes			Solute carrier family 15 member 4 (Peptide transporter 4) (Peptide/histidine transporter 1) (hPHT1)
TIMD4	Q96H15		yes			T-cell immunoglobulin and mucin domain-containing protein 4 (TIMD-4) (T-cell membrane protein 4) (TIM-4)
XKR6	Q5GH73		yes			XK-related protein 6
WDFY4	Q6ZS81		yes			WD repeat- and FYVE domain-containing protein 4
SLAMF7	Q9NQ25		yes			SLAM family member 7 (CD2 subset 1) (CD2-like receptor-activating cytotoxic cells) (CRACC) (Membrane protein FOAP-12) (Novel Ly9) (Protein 19A) (CD antigen CD319)
PXK	Q7Z7A4		yes			PX domain-containing protein kinase-like protein (Modulator of Na,K-ATPase) (MONaKA)
AQP4	P55087		yes			Aquaporin-4 (AQP-4) (Mercurial-insensitive water channel) (MIWC) (WCH4)
EPSTI1	Q96J88		yes			Epithelial-stromal interaction protein 1
SLEB7	-		yes			SLE susceptibility locus at 20p12
SLEB10	-		yes			Cytogenetic location:†7q32.1
HRES1	P13985	yes	yes			Putative HTLV-1-related endogenous sequence (p25)
HIST1H2BI	P62807		yes			Histone H2B type 1-C/E/F/G/I
TNPO3	Q9Y5L0		yes			Transportin-3 (Importin-12) (Imp12) (Transportin-SR) (TRN-SR)
TRAF3	Q13114					TNF receptor-associated factor 3 (CAP-1) (CD40 receptor-associated factor 1) (CRAF1) (CD40-binding protein) (CD40BP) (LMP1-associated protein 1) (LAP1)	0	TRUE
TRAF2	Q12933					TNF receptor-associated factor 2 (EC 6.3.2.-) (E3 ubiquitin-protein ligase TRAF2) (Tumor necrosis factor type 2 receptor-associated protein 3)	0	TRUE
IGKC	P01834				yes	Ig kappa chain C region	0	TRUE
MEF2C	Q06413					Myocyte-specific enhancer factor 2C	0	TRUE
JUN	P05412	yes			yes	Transcription factor AP-1 (Activator protein 1) (AP1) (Proto-oncogene c-Jun) (V-jun avian sarcoma virus 17 oncogene homolog) (p39)	0	TRUE
BIRC2	Q13490					Baculoviral IAP repeat-containing protein 2 (EC 6.3.2.-) (C-IAP1) (IAP homolog B) (Inhibitor of apoptosis protein 2) (IAP-2) (hIAP-2) (hIAP2) (RING finger protein 48) (TNFR2-TRAF-signaling complex protein 2)	0	TRUE
TRIM25	Q14258					E3 ubiquitin/ISG15 ligase TRIM25 (EC 6.3.2.19) (EC 6.3.2.n3) (Estrogen-responsive finger protein) (RING finger protein 147) (Tripartite motif-containing protein 25) (Ubiquitin/ISG15-conjugating enzyme TRIM25) (Zinc finger protein 147)	0	TRUE
ISG15	P05161					Ubiquitin-like protein ISG15 (Interferon-induced 15 kDa protein) (Interferon-induced 17 kDa protein) (IP17) (Ubiquitin cross-reactive protein) (hUCRP)	0	TRUE
ARIH1	Q9Y4X5					E3 ubiquitin-protein ligase ARIH1 (EC 6.3.2.-) (H7-AP2) (HHARI) (Monocyte protein 6) (MOP-6) (Protein ariadne-1 homolog) (ARI-1) (UbcH7-binding protein) (UbcM4-interacting protein) (Ubiquitin-conjugating enzyme E2-binding protein 1)	0	TRUE
RB1	P06400					Retinoblastoma-associated protein (p105-Rb) (pRb) (Rb) (pp110)	0	TRUE
GATA2	P23769					Endothelial transcription factor GATA-2 (GATA-binding protein 2)	0	TRUE
RELA	Q04206					Transcription factor p65	0	TRUE
PIK3CA	P42336					Phosphatidylinositol 4,5-bisphosphate 3-kinase catalytic subunit alpha isoform (PI3-kinase subunit alpha) (PI3K-alpha) (PI3Kalpha) (PtdIns-3-kinase subunit alpha) (EC 2.7.1.153) (Phosphatidylinositol 4,5-bisphosphate 3-kinase 110 kDa catalytic subunit alpha) (PtdIns-3-kinase subunit p110-alpha) (p110alpha) (Phosphoinositide-3-kinase catalytic alpha polypeptide) (Serine/threonine protein kinase PI…	0	TRUE
DFFB	O76075					DNA fragmentation factor subunit beta	0	TRUE
EP300	Q09472					Histone acetyltransferase p300 (p300 HAT) (EC 2.3.1.48) (E1A-associated protein p300)	0	TRUE
FOXA1	P55317					Hepatocyte nuclear factor 3-alpha (HNF-3-alpha) (HNF-3A) (Forkhead box protein A1) (Transcription factor 3A) (TCF-3A)	0	TRUE
JAK2	O60674					Tyrosine-protein kinase JAK2 (EC 2.7.10.2) (Janus kinase 2) (JAK-2)	0	TRUE
POLR2C	P19387					DNA-directed RNA polymerase II subunit RPB3	0	TRUE
NFKB1	P19838					Nuclear factor NF-kappa-B p105 subunit (DNA-binding factor KBF1) (EBP-1) (Nuclear factor of kappa light polypeptide gene enhancer in B-cells 1) "Cleaved into: Nuclear factor NF-kappa-B p50 subunit"	0	TRUE
LEF1	Q9UJU2					Lymphoid enhancer-binding factor 1 (LEF-1) (T cell-specific transcription factor 1-alpha) (TCF1-alpha)	0	TRUE
GAPDH	O14556					Glyceraldehyde-3-phosphate dehydrogenase, testis-specific (EC 1.2.1.12) (Spermatogenic cell-specific glyceraldehyde 3-phosphate dehydrogenase 2) (GAPDH-2) (Spermatogenic glyceraldehyde-3-phosphate dehydrogenase)	0	TRUE
FOS	P01100	yes			yes	Proto-oncogene c-Fos (Cellular oncogene fos) (G0/G1 switch regulatory protein 7)	0	TRUE
CEBPB	P17676					CCAAT/enhancer-binding protein beta (C/EBP beta) (Liver activator protein) (Nuclear factor NF-IL6) (Transcription factor 5) (TCF-5)	0	TRUE
MYC	P01106					Myc proto-oncogene protein (Class E basic helix-loop-helix protein 39) (bHLHe39) (Proto-oncogene c-Myc) (Transcription factor p64)	0	TRUE
POU2F1	P14859					POU domain, class 2, transcription factor 1 (NF-A1) (Octamer-binding protein 1) (Oct-1) (Octamer-binding transcription factor 1) (OTF-1)	0	TRUE
MAPK8	P45983	yes				Mitogen-activated protein kinase 8 (MAP kinase 8) (MAPK 8) (EC 2.7.11.24) (JNK-46) (Stress-activated protein kinase 1c) (SAPK1c) (Stress-activated protein kinase JNK1) (c-Jun N-terminal kinase 1)	0	TRUE
TRAF6	Q9Y4K3	yes				TNF receptor-associated factor 6 (EC 6.3.2.-) (E3 ubiquitin-protein ligase TRAF6) (Interleukin-1 signal transducer) (RING finger protein 85)	0	TRUE
SPI1	P17947					Transcription factor PU.1 (31 kDa-transforming protein)	0	TRUE
MAP3K7	O43318					Mitogen-activated protein kinase kinase kinase 7 (EC 2.7.11.25) (Transforming growth factor-beta-activated kinase 1) (TGF-beta-activated kinase 1)	0	TRUE
PLCG1	P19174					1-phosphatidylinositol 4,5-bisphosphate phosphodiesterase gamma-1 (EC 3.1.4.11) (PLC-148) (Phosphoinositide phospholipase C-gamma-1) (Phospholipase C-II) (PLC-II) (Phospholipase C-gamma-1) (PLC-gamma-1)	0	TRUE
NBN	O60934					Nibrin (Cell cycle regulatory protein p95) (Nijmegen breakage syndrome protein 1)	0	TRUE
CLTC	Q00610					Clathrin heavy chain 1	0	TRUE
UBC	P0CG48					Polyubiquitin-C "Cleaved into: Ubiquitin"	0	TRUE
SRGN	P10124					Serglycin (Hematopoietic proteoglycan core protein) (Platelet proteoglycan core protein) (P.PG) (Secretory granule proteoglycan core protein)	1	TRUE
APOA1	P02647					Apolipoprotein A-I (Apo-AI) (ApoA-I) (Apolipoprotein A1) "Cleaved into: Truncated apolipoprotein A-I (Apolipoprotein A-I(1-242))"	1	TRUE
PANX1	Q96RD7					Pannexin-1	1	TRUE
TYROBP	O43914					TYRO protein tyrosine kinase-binding protein (DNAX-activation protein 12) (Killer-activating receptor-associated protein) (KAR-associated protein)	1	TRUE
DLG1	Q12959					Disks large homolog 1 (Synapse-associated protein 97) (SAP-97) (SAP97) (hDlg)	1	TRUE
CD74	P04233	yes				HLA class II histocompatibility antigen gamma chain (HLA-DR antigens-associated invariant chain) (Ia antigen-associated invariant chain) (Ii) (p33) (CD antigen CD74)	1	TRUE
PTPN11	Q06124					Tyrosine-protein phosphatase non-receptor type 11 (EC 3.1.3.48) (Protein-tyrosine phosphatase 1D) (PTP-1D) (Protein-tyrosine phosphatase 2C) (PTP-2C) (SH-PTP2) (SHP-2) (Shp2) (SH-PTP3)	1	TRUE
STAT3	P40763	yes				Signal transducer and activator of transcription 3 (Acute-phase response factor)	1	TRUE
IL17F	Q96PD4	yes				Interleukin-17F (IL-17F) (Cytokine ML-1) (Interleukin-24) (IL-24)	1	TRUE
LYN	P07948					Tyrosine-protein kinase Lyn (EC 2.7.10.2) (Lck/Yes-related novel protein tyrosine kinase) (V-yes-1 Yamaguchi sarcoma viral related oncogene homolog) (p53Lyn) (p56Lyn)	1	TRUE
KCNAB1	Q14722					Voltage-gated potassium channel subunit beta-1 (K(+) channel subunit beta-1) (Kv-beta-1)	1	TRUE
DLG4	P78352					Disks large homolog 4 (Postsynaptic density protein 95) (PSD-95) (Synapse-associated protein 90) (SAP-90) (SAP90)	2	TRUE
ACTG1	P63261	yes				Actin, cytoplasmic 2 (Gamma-actin) "Cleaved into: Actin, cytoplasmic 2, N-terminally processed"	2	TRUE
SRC	P12931	yes				Proto-oncogene tyrosine-protein kinase Src (EC 2.7.10.2) (Proto-oncogene c-Src) (pp60c-src) (p60-Src)	2	TRUE
DAND5	Q8N907					DAN domain family member 5 (Cerberus-like protein 2) (Cerl-2) (Cysteine knot superfamily 1, BMP antagonist 3) (Gremlin-3)	2	TRUE
SPTAN1	Q13813					Spectrin alpha chain, non-erythrocytic 1	2	TRUE
SREBF1	P36956					Sterol regulatory element-binding protein 1 (SREBP-1) (Class D basic helix-loop-helix protein 1) (bHLHd1) (Sterol regulatory element-binding transcription factor 1) "Cleaved into: Processed sterol regulatory element-binding protein 1"	2	TRUE
USF1	P22415					Upstream stimulatory factor 1 (Class B basic helix-loop-helix protein 11) (bHLHb11) (Major late transcription factor 1)	2	TRUE
INSR	P06213					Insulin receptor (IR) (EC 2.7.10.1) (CD antigen CD220) "Cleaved into: Insulin receptor subunit alpha; Insulin receptor subunit beta"	2	TRUE
PAFAH1B1	P43034					Platelet-activating factor acetylhydrolase IB subunit alpha (Lissencephaly-1 protein) (LIS-1) (PAF acetylhydrolase 45 kDa subunit) (PAF-AH 45 kDa subunit) (PAF-AH alpha) (PAFAH alpha)	2	TRUE
PIK3R1	P27986					Phosphatidylinositol 3-kinase regulatory subunit alpha (PI3-kinase regulatory subunit alpha) (PI3K regulatory subunit alpha) (PtdIns-3-kinase regulatory subunit alpha) (Phosphatidylinositol 3-kinase 85 kDa regulatory subunit alpha) (PI3-kinase subunit p85-alpha) (PtdIns-3-kinase regulatory subunit p85-alpha)	2	TRUE
HRAS	P01112	yes				GTPase HRas (H-Ras-1) (Ha-Ras) (Transforming protein p21) (c-H-ras) (p21ras) "Cleaved into: GTPase HRas, N-terminally processed"	2	TRUE
JAK1	P23458					Tyrosine-protein kinase JAK1 (EC 2.7.10.2) (Janus kinase 1) (JAK-1)	2	TRUE
FYN	P06241					Tyrosine-protein kinase Fyn (EC 2.7.10.2) (Proto-oncogene Syn) (Proto-oncogene c-Fyn) (Src-like kinase) (SLK) (p59-Fyn)	2	TRUE
ACTB	P60709	yes				Actin, cytoplasmic 1 (Beta-actin) "Cleaved into: Actin, cytoplasmic 1, N-terminally processed"	2	TRUE
HDAC2	Q92769					Histone deacetylase 2 (HD2) (EC 3.5.1.98)	3	TRUE
HDAC5	Q9UQL6					Histone deacetylase 5 (HD5) (EC 3.5.1.98) (Antigen NY-CO-9)	3	TRUE
RAD21	O60216					Double-strand-break repair protein rad21 homolog (hHR21) (Nuclear matrix protein 1) (NXP-1) (SCC1 homolog)	3	TRUE
BRCA2	P51587					Breast cancer type 2 susceptibility protein (Fanconi anemia group D1 protein)	3	TRUE
HDAC1	Q13547	yes				Histone deacetylase 1 (HD1) (EC 3.5.1.98)	3	TRUE
CDK1	P06493					Cyclin-dependent kinase 1 (CDK1) (EC 2.7.11.22) (EC 2.7.11.23) (Cell division control protein 2 homolog) (Cell division protein kinase 1) (p34 protein kinase)	3	TRUE
POLR1C	O15160					DNA-directed RNA polymerases I and III subunit RPAC1 (DNA-directed RNA polymerase I subunit C) (RNA polymerases I and III subunit AC1) (AC40) (DNA-directed RNA polymerases I and III 40 kDa polypeptide) (RPA40) (RPA39) (RPC40)	3	TRUE
SMC3	Q9UQE7					Structural maintenance of chromosomes protein 3 (SMC protein 3) (SMC-3) (Basement membrane-associated chondroitin proteoglycan) (Bamacan) (Chondroitin sulfate proteoglycan 6) (Chromosome-associated polypeptide) (hCAP)	3	TRUE
POLR2K	P53803					DNA-directed RNA polymerases I, II, and III subunit RPABC4 (RNA polymerases I, II, and III subunit ABC4) (ABC10-alpha) (DNA-directed RNA polymerase II subunit K) (RNA polymerase II 7.0 kDa subunit) (RPB7.0) (RPB10alpha)	3	TRUE
RAB11A	P62491					Ras-related protein Rab-11A (Rab-11) (YL8)	4	TRUE
DDX6	P26196					Probable ATP-dependent RNA helicase DDX6 (EC 3.6.4.13) (ATP-dependent RNA helicase p54) (DEAD box protein 6) (Oncogene RCK)	5	TRUE

## Sheet: SLE_Edge_interactions
ID	EDGE_TYPE	FI Annotation	FI Direction	FI Score	canonicalName	interaction
C4A (FI) USF1	FI	expression regulated by	<-	1	C4A (FI) USF1	FI
HIST1H2BH (FI) HIST2H2BE	FI	catalyzed by	<-	1	HIST1H2BH (FI) HIST2H2BE	FI
BLK (FI) CXCL12	FI	reaction	-	1	BLK (FI) CXCL12	FI
IL2 (FI) STAT4	FI	reaction	-	1	IL2 (FI) STAT4	FI
HIST1H2BH (FI) PCNA	FI	catalyzed by	<-	1	HIST1H2BH (FI) PCNA	FI
H2AFV (FI) HIST1H2BH	FI	complex	-	1	H2AFV (FI) HIST1H2BH	FI
HDAC2 (FI) HIST1H2AH	FI	PPrel: binding/association	-	1	HDAC2 (FI) HIST1H2AH	FI
EP300 (FI) ITGB1	FI	expression regulates	->	1	EP300 (FI) ITGB1	FI
HIST2H2BE (FI) HIST2H3A	FI	catalyzed by; complex	<-	1	HIST2H2BE (FI) HIST2H3A	FI
ALYREF (FI) SNRPD2	FI	complex; input	-	1	ALYREF (FI) SNRPD2	FI
PRF1 (FI) SRGN	FI	predicted	-	0.665313	PRF1 (FI) SRGN	FI
HIST1H2AA (FI) HIST1H2BN	FI	complex	-	1	HIST1H2AA (FI) HIST1H2BN	FI
HLA-DPB1 (FI) PTPN11	FI	catalyzed by	<-	1	HLA-DPB1 (FI) PTPN11	FI
HIST3H2BB (FI) SMC3	FI	catalyze; complex; input	->	1	HIST3H2BB (FI) SMC3	FI
CD80 (FI) CD8A	FI	activate; activated by; reaction	<->	1	CD80 (FI) CD8A	FI
IFNAR1 (FI) JAK1	FI	PPrel: binding/association; PPrel: phosphorylation; complex; input	->	1	IFNAR1 (FI) JAK1	FI
HIST1H2AB (FI) HIST1H2BA	FI	complex; input	-	1	HIST1H2AB (FI) HIST1H2BA	FI
HIST1H2BJ (FI) PCNA	FI	catalyzed by	<-	1	HIST1H2BJ (FI) PCNA	FI
TGFB1 (FI) TGFB2	FI	predicted	-	0.978316	TGFB1 (FI) TGFB2	FI
HLA-DMB (FI) HLA-DPB1	FI	complex; input	-	1	HLA-DMB (FI) HLA-DPB1	FI
EPO (FI) MAPK14	FI	activate	->	1	EPO (FI) MAPK14	FI
HLA-DOA (FI) HLA-DOB	FI	complex; predicted	-	1	HLA-DOA (FI) HLA-DOB	FI
HIST1H2AD (FI) HIST2H2BF	FI	complex	-	1	HIST1H2AD (FI) HIST2H2BF	FI
CREM (FI) EP300	FI	complex; expression regulated by; input	<-	1	CREM (FI) EP300	FI
IRF3 (FI) NFKB1	FI	predicted	-	0.531193	IRF3 (FI) NFKB1	FI
CD40 (FI) CD40LG	FI	PPrel: activated binding/association; PPrel: activated by; PPrel: binding/association; complex; input; reaction	<-	1	CD40 (FI) CD40LG	FI
IL15RA (FI) TRAF2	FI	predicted	-	0.98807	IL15RA (FI) TRAF2	FI
POLR2K (FI) SSRP1	FI	complex; input	-	1	POLR2K (FI) SSRP1	FI
IL21 (FI) IL2RA	FI	complex; input	-	1	IL21 (FI) IL2RA	FI
FCGR3A (FI) SYK	FI	PPrel: binding/association; catalyze; complex; input	->	1	FCGR3A (FI) SYK	FI
CD74 (FI) HLA-DQA2	FI	complex; input	-	1	CD74 (FI) HLA-DQA2	FI
CLU (FI) FOS	FI	expression regulated by; predicted	<-	1	CLU (FI) FOS	FI
HIST1H2AB (FI) HIST2H2BF	FI	complex	-	1	HIST1H2AB (FI) HIST2H2BF	FI
DAND5 (FI) HRAS	FI	expression regulates	->	1	DAND5 (FI) HRAS	FI
FYN (FI) PIK3R1	FI	PPrel: activation; PPrel: activation, indirect effect; activate; complex; input; interaction; predicted	->	1	FYN (FI) PIK3R1	FI
H2AFB1 (FI) HDAC5	FI	PPrel: binding/association	-	1	H2AFB1 (FI) HDAC5	FI
CX3CL1 (FI) EP300	FI	expression regulated by	<-	1	CX3CL1 (FI) EP300	FI
GHR (FI) PIK3R1	FI	predicted	-	0.665313	GHR (FI) PIK3R1	FI
FCGR1A (FI) STAT3	FI	expression regulated by	<-	1	FCGR1A (FI) STAT3	FI
CD4 (FI) SYK	FI	predicted	-	0.665313	CD4 (FI) SYK	FI
HIST1H2AB (FI) HIST1H2AC	FI	predicted	-	0.925924	HIST1H2AB (FI) HIST1H2AC	FI
ITPR3 (FI) PLCG1	FI	ECrel: compound; PPrel: compound	-	1	ITPR3 (FI) PLCG1	FI
IL2 (FI) SYK	FI	complex; input	-	1	IL2 (FI) SYK	FI
APCS (FI) HIST1H2BK	FI	complex; input	-	1	APCS (FI) HIST1H2BK	FI
HRAS (FI) RASGRP3	FI	PPrel: activated by; catalyzed by	<-	1	HRAS (FI) RASGRP3	FI
HLA-DPB1 (FI) NFKB1	FI	expression regulated by	<-	1	HLA-DPB1 (FI) NFKB1	FI
HDAC1 (FI) HIST2H2AB	FI	PPrel: binding/association	-	1	HDAC1 (FI) HIST2H2AB	FI
HRAS (FI) INSR	FI	activated by	<-	1	HRAS (FI) INSR	FI
ACTN2 (FI) ITGAX	FI	complex; input	-	1	ACTN2 (FI) ITGAX	FI
JUN (FI) NFE2L2	FI	complex; input; predicted	-	1	JUN (FI) NFE2L2	FI
HDAC2 (FI) MYC	FI	activated by	<-	1	HDAC2 (FI) MYC	FI
MS4A2 (FI) PIK3CA	FI	activate	->	1	MS4A2 (FI) PIK3CA	FI
BCL2L1 (FI) EP300	FI	expression regulated by	<-	1	BCL2L1 (FI) EP300	FI
DNMT1 (FI) HIST1H2BD	FI	catalyze	->	1	DNMT1 (FI) HIST1H2BD	FI
IFNG (FI) NFKB1	FI	expression regulated by	<-	1	IFNG (FI) NFKB1	FI
HDAC1 (FI) HIST1H2BD	FI	PPrel: binding/association; catalyze	->	1	HDAC1 (FI) HIST1H2BD	FI
HIST1H2BC (FI) HIST1H3A	FI	catalyzed by; complex	<-	1	HIST1H2BC (FI) HIST1H3A	FI
HIST1H2BJ (FI) HIST2H2AA3	FI	complex; input	-	1	HIST1H2BJ (FI) HIST2H2AA3	FI
FAS (FI) TNF	FI	reaction	-	1	FAS (FI) TNF	FI
HIST1H2AA (FI) HIST1H2BC	FI	complex	-	1	HIST1H2AA (FI) HIST1H2BC	FI
IKZF1 (FI) IKZF4	FI	predicted	-	0.665313	IKZF1 (FI) IKZF4	FI
TNFSF4 (FI) TRAF2	FI	predicted	-	0.665313	TNFSF4 (FI) TRAF2	FI
BRCA2 (FI) HIST1H2BB	FI	complex; input	-	1	BRCA2 (FI) HIST1H2BB	FI
IL2 (FI) IL23A	FI	reaction	-	1	IL2 (FI) IL23A	FI
HSP90AA1 (FI) HSPA8	FI	predicted	-	0.999161	HSP90AA1 (FI) HSPA8	FI
ACTG1 (FI) ACTN3	FI	PPrel: binding/association; complex; input	-	1	ACTG1 (FI) ACTN3	FI
CD24 (FI) LYN	FI	predicted	-	0.665313	CD24 (FI) LYN	FI
C1R (FI) JUN	FI	expression regulated by	<-	1	C1R (FI) JUN	FI
CD8A (FI) PTPRC	FI	predicted	-	0.975761	CD8A (FI) PTPRC	FI
ACTN2 (FI) NOS3	FI	predicted	-	0.98807	ACTN2 (FI) NOS3	FI
H2AFB2 (FI) HIST2H2BF	FI	complex	-	1	H2AFB2 (FI) HIST2H2BF	FI
H2AFJ (FI) HIST2H2BE	FI	complex	-	1	H2AFJ (FI) HIST2H2BE	FI
HRAS (FI) RASGRP1	FI	PPrel: activated by; activated by; catalyzed by	<-	1	HRAS (FI) RASGRP1	FI
HIST1H2AD (FI) HIST1H2BL	FI	complex; input	-	1	HIST1H2AD (FI) HIST1H2BL	FI
NFKB1 (FI) STAT1	FI	expression regulates	->	1	NFKB1 (FI) STAT1	FI
IL2 (FI) LCK	FI	catalyzed by; complex; inhibited by; input	-	1	IL2 (FI) LCK	FI
HLA-DRA (FI) PDCD1	FI	catalyzed by	<-	1	HLA-DRA (FI) PDCD1	FI
IL12B (FI) STAT3	FI	activate	->	1	IL12B (FI) STAT3	FI
LCK (FI) TRAF2	FI	PPrel: binding/association	-	1	LCK (FI) TRAF2	FI
H2AFY (FI) HIST1H2BJ	FI	complex	-	1	H2AFY (FI) HIST1H2BJ	FI
JAK1 (FI) SRC	FI	predicted	-	0.96257	JAK1 (FI) SRC	FI
STAT3 (FI) STAT6	FI	predicted	-	0.978316	STAT3 (FI) STAT6	FI
JUN (FI) TNFRSF1A	FI	expression regulates	->	1	JUN (FI) TNFRSF1A	FI
B2M (FI) TYK2	FI	inhibited by	|-	1	B2M (FI) TYK2	FI
HIST1H2BM (FI) HIST3H2A	FI	complex	-	1	HIST1H2BM (FI) HIST3H2A	FI
MTOR (FI) TRAF2	FI	PPrel: activated, indirect effect	<-	1	MTOR (FI) TRAF2	FI
CDK1 (FI) HIST1H4A	FI	catalyze	->	1	CDK1 (FI) HIST1H4A	FI
HIST1H2BK (FI) HIST1H2BM	FI	catalyze	->	1	HIST1H2BK (FI) HIST1H2BM	FI
HIST1H2BN (FI) HIST2H3A	FI	catalyzed by; complex	<-	1	HIST1H2BN (FI) HIST2H3A	FI
HIST1H2AC (FI) HIST1H2BJ	FI	complex; input	-	1	HIST1H2AC (FI) HIST1H2BJ	FI
HIST1H2AB (FI) HIST2H2BE	FI	complex; input	-	1	HIST1H2AB (FI) HIST2H2BE	FI
HIST1H2AA (FI) HIST2H2BF	FI	complex	-	1	HIST1H2AA (FI) HIST2H2BF	FI
FASLG (FI) LCK	FI	predicted	-	0.665313	FASLG (FI) LCK	FI
POLR1C (FI) UBC	FI	predicted	-	0.665313	POLR1C (FI) UBC	FI
MS4A2 (FI) PLCG1	FI	activate	->	1	MS4A2 (FI) PLCG1	FI
STAT1 (FI) TRIM25	FI	catalyzed by	<-	1	STAT1 (FI) TRIM25	FI
HIST1H2BB (FI) HIST1H3A	FI	catalyzed by; complex	<-	1	HIST1H2BB (FI) HIST1H3A	FI
NBN (FI) XRCC4	FI	activate	->	1	NBN (FI) XRCC4	FI
GAS6 (FI) PTPN11	FI	complex; input	-	1	GAS6 (FI) PTPN11	FI
ACTN4 (FI) RHOA	FI	activate; activated by	<->	1	ACTN4 (FI) RHOA	FI
CD86 (FI) LYN	FI	catalyzed by; complex	<-	1	CD86 (FI) LYN	FI
HLA-DOB (FI) HLA-DRB3	FI	complex; input	-	1	HLA-DOB (FI) HLA-DRB3	FI
HIST2H2AA3 (FI) PCNA	FI	catalyzed by	<-	1	HIST2H2AA3 (FI) PCNA	FI
ADIPOQ (FI) DAND5	FI	null	null	null	ADIPOQ (FI) DAND5	FI
ERBB3 (FI) HRAS	FI	activate; catalyze	->	1	ERBB3 (FI) HRAS	FI
HIST1H2BD (FI) HIST2H2BE	FI	catalyze	->	1	HIST1H2BD (FI) HIST2H2BE	FI
IL10RA (FI) IL21	FI	complex; input	-	1	IL10RA (FI) IL21	FI
CD86 (FI) SPI1	FI	expression regulated by	<-	1	CD86 (FI) SPI1	FI
HIST1H2BO (FI) HIST2H2AB	FI	complex	-	1	HIST1H2BO (FI) HIST2H2AB	FI
IGJ (FI) SPI1	FI	expression regulated by	<-	1	IGJ (FI) SPI1	FI
PSME3 (FI) UBC	FI	catalyze	->	1	PSME3 (FI) UBC	FI
RAB4A (FI) RAB5A	FI	predicted	-	0.925924	RAB4A (FI) RAB5A	FI
EP300 (FI) IL6	FI	expression regulates	->	1	EP300 (FI) IL6	FI
HIST2H2AB (FI) HIST2H2BE	FI	complex	-	1	HIST2H2AB (FI) HIST2H2BE	FI
HDAC1 (FI) HIST2H2AC	FI	PPrel: binding/association; catalyze	->	1	HDAC1 (FI) HIST2H2AC	FI
HIST1H2BL (FI) POLR2K	FI	activate	->	1	HIST1H2BL (FI) POLR2K	FI
BIRC2 (FI) UBE2L3	FI	predicted	-	0.665313	BIRC2 (FI) UBE2L3	FI
PCNA (FI) RAD21	FI	expression regulated by	<-	1	PCNA (FI) RAD21	FI
EDN1 (FI) NFKB1	FI	expression regulated by	<-	1	EDN1 (FI) NFKB1	FI
STAT3 (FI) TNFRSF17	FI	expression regulates	->	1	STAT3 (FI) TNFRSF17	FI
IL2 (FI) STAT1	FI	activate	->	1	IL2 (FI) STAT1	FI
HIST1H2AD (FI) HIST3H2BB	FI	complex; input	-	1	HIST1H2AD (FI) HIST3H2BB	FI
H3F3A (FI) HIST1H2BK	FI	catalyze; complex	->	1	H3F3A (FI) HIST1H2BK	FI
PIK3CA (FI) TRAF3	FI	PPrel: activated, indirect effect	<-	1	PIK3CA (FI) TRAF3	FI
C7 (FI) CLU	FI	predicted	-	0.665313	C7 (FI) CLU	FI
IGLV8-61 (FI) RAB5A	FI	complex; input	-	1	IGLV8-61 (FI) RAB5A	FI
GZMB (FI) PRF1	FI	activated by	<-	1	GZMB (FI) PRF1	FI
IL2RA (FI) IL8	FI	complex; input	-	1	IL2RA (FI) IL8	FI
PTPN11 (FI) STAT4	FI	predicted	-	0.96257	PTPN11 (FI) STAT4	FI
HLA-C (FI) HLA-DQB1	FI	predicted	-	0.965326	HLA-C (FI) HLA-DQB1	FI
LYN (FI) NFKB1	FI	activate	->	1	LYN (FI) NFKB1	FI
CDK1 (FI) HIST2H2BE	FI	catalyze	->	1	CDK1 (FI) HIST2H2BE	FI
HIST1H2AB (FI) HIST1H3A	FI	catalyzed by; complex	<-	1	HIST1H2AB (FI) HIST1H3A	FI
HIST1H2BM (FI) HIST1H2BN	FI	catalyzed by	<-	1	HIST1H2BM (FI) HIST1H2BN	FI
H2AFY2 (FI) HDAC1	FI	PPrel: binding/association	-	1	H2AFY2 (FI) HDAC1	FI
LYN (FI) SLAMF1	FI	predicted	-	0.531193	LYN (FI) SLAMF1	FI
KLRC2 (FI) TYROBP	FI	PPrel: binding/association; complex; input	-	1	KLRC2 (FI) TYROBP	FI
CCR5 (FI) CD4	FI	complex; input	-	1	CCR5 (FI) CD4	FI
HIST1H2BM (FI) HIST2H2AB	FI	complex	-	1	HIST1H2BM (FI) HIST2H2AB	FI
HSP90AA1 (FI) UBC	FI	complex; inhibit; input	-|	1	HSP90AA1 (FI) UBC	FI
MAPK8 (FI) NGF	FI	activated by; catalyzed by	<-	1	MAPK8 (FI) NGF	FI
SNRNP70 (FI) SNRPB	FI	complex; input	-	1	SNRNP70 (FI) SNRPB	FI
HIST1H2AB (FI) HIST2H3A	FI	catalyzed by; complex	<-	1	HIST1H2AB (FI) HIST2H3A	FI
H2AFZ (FI) HDAC2	FI	PPrel: binding/association; catalyzed by	<-	1	H2AFZ (FI) HDAC2	FI
GATA2 (FI) HDAC1	FI	predicted	-	0.98807	GATA2 (FI) HDAC1	FI
ERBB3 (FI) HSP90AA1	FI	input	-	1	ERBB3 (FI) HSP90AA1	FI
HDAC1 (FI) HIST3H2A	FI	PPrel: binding/association	-	1	HDAC1 (FI) HIST3H2A	FI
PAFAH1B1 (FI) RHOA	FI	activate	->	1	PAFAH1B1 (FI) RHOA	FI
HLA-DRB4 (FI) LYN	FI	catalyzed by	<-	1	HLA-DRB4 (FI) LYN	FI
CEBPB (FI) IL1RN	FI	expression regulates	->	1	CEBPB (FI) IL1RN	FI
CTLA4 (FI) HLA-DRA	FI	catalyze	->	1	CTLA4 (FI) HLA-DRA	FI
EP300 (FI) LYN	FI	predicted	-	0.531193	EP300 (FI) LYN	FI
HIST1H2BO (FI) HIST3H2A	FI	complex	-	1	HIST1H2BO (FI) HIST3H2A	FI
IFNAR1 (FI) UBC	FI	predicted	-	0.665313	IFNAR1 (FI) UBC	FI
H3F3A (FI) HIST3H2A	FI	predicted	-	0.96257	H3F3A (FI) HIST3H2A	FI
HLA-DMB (FI) HLA-DQA2	FI	complex; input	-	1	HLA-DMB (FI) HLA-DQA2	FI
APCS (FI) HIST1H2AB	FI	complex; input	-	1	APCS (FI) HIST1H2AB	FI
SIGIRR (FI) TLR4	FI	inhibite	-|	1	SIGIRR (FI) TLR4	FI
CCR5 (FI) CXCL10	FI	PPrel: activated binding/association	<-	1	CCR5 (FI) CXCL10	FI
HLA-C (FI) HLA-DRB1	FI	predicted	-	0.968946	HLA-C (FI) HLA-DRB1	FI
HLA-DRB3 (FI) PTPRC	FI	catalyzed by	<-	1	HLA-DRB3 (FI) PTPRC	FI
H3F3A (FI) HIST1H2AA	FI	predicted	-	0.96257	H3F3A (FI) HIST1H2AA	FI
HIST1H2BK (FI) SMC3	FI	catalyze; complex; input	->	1	HIST1H2BK (FI) SMC3	FI
HIST1H2BJ (FI) POLR1C	FI	activate	->	1	HIST1H2BJ (FI) POLR1C	FI
HLA-DPB1 (FI) HLA-DRB4	FI	catalyze; input	->	1	HLA-DPB1 (FI) HLA-DRB4	FI
HIST3H2BB (FI) POLR2K	FI	activate	->	1	HIST3H2BB (FI) POLR2K	FI
HIST1H2BB (FI) HIST2H2BE	FI	catalyze	->	1	HIST1H2BB (FI) HIST2H2BE	FI
PCNA (FI) XRCC5	FI	predicted	-	0.975761	PCNA (FI) XRCC5	FI
EP300 (FI) ERBB3	FI	expression regulates	->	1	EP300 (FI) ERBB3	FI
MAPK1 (FI) SPI1	FI	expression regulated by	<-	1	MAPK1 (FI) SPI1	FI
HDAC5 (FI) UBC	FI	predicted	-	0.531193	HDAC5 (FI) UBC	FI
PTPRC (FI) SYK	FI	predicted	-	0.925924	PTPRC (FI) SYK	FI
PTGS2 (FI) TP53	FI	null	null	null	PTGS2 (FI) TP53	FI
EP300 (FI) MBL2	FI	expression regulates	->	1	EP300 (FI) MBL2	FI
CD4 (FI) UBC	FI	catalyze; complex	->	1	CD4 (FI) UBC	FI
SNRPD2 (FI) SNRPE	FI	complex; input	-	1	SNRPD2 (FI) SNRPE	FI
COL2A1 (FI) FYN	FI	catalyze	->	1	COL2A1 (FI) FYN	FI
HIST1H2AA (FI) HIST3H2BB	FI	complex	-	1	HIST1H2AA (FI) HIST3H2BB	FI
HIST1H2BD (FI) HIST3H3	FI	catalyze; complex	->	1	HIST1H2BD (FI) HIST3H3	FI
JAK1 (FI) TRIM25	FI	catalyzed by	<-	1	JAK1 (FI) TRIM25	FI
HIST1H2BO (FI) HIST2H2BE	FI	catalyze	->	1	HIST1H2BO (FI) HIST2H2BE	FI
HIST3H2BB (FI) POLR1C	FI	activate	->	1	HIST3H2BB (FI) POLR1C	FI
H2AFX (FI) HIST1H2BA	FI	catalyze; complex; input	->	1	H2AFX (FI) HIST1H2BA	FI
LCK (FI) MAPK8	FI	activate	->	1	LCK (FI) MAPK8	FI
IGHE (FI) LYN	FI	complex; input	-	1	IGHE (FI) LYN	FI
HLA-DOA (FI) HLA-DPB1	FI	complex; input; predicted	-	1	HLA-DOA (FI) HLA-DPB1	FI
HLA-DPA1 (FI) HLA-DQA1	FI	catalyzed by; input	<-	1	HLA-DPA1 (FI) HLA-DQA1	FI
KDR (FI) PTPN11	FI	activate	->	1	KDR (FI) PTPN11	FI
H3F3A (FI) HDAC2	FI	catalyzed by	<-	1	H3F3A (FI) HDAC2	FI
CD80 (FI) LYN	FI	catalyzed by; complex	<-	1	CD80 (FI) LYN	FI
H2AFV (FI) HIST1H2BN	FI	complex	-	1	H2AFV (FI) HIST1H2BN	FI
C1QB (FI) IGLV8-61	FI	activate; complex	->	1	C1QB (FI) IGLV8-61	FI
HLA-DQB1 (FI) HLA-DRB4	FI	catalyze; input	->	1	HLA-DQB1 (FI) HLA-DRB4	FI
H2AFY (FI) HDAC1	FI	PPrel: binding/association	-	1	H2AFY (FI) HDAC1	FI
HIST1H2BM (FI) HIST2H2BE	FI	catalyzed by	<-	1	HIST1H2BM (FI) HIST2H2BE	FI
APOB (FI) EP300	FI	expression regulated by	<-	1	APOB (FI) EP300	FI
FYN (FI) TRAF6	FI	PPrel: binding/association	-	1	FYN (FI) TRAF6	FI
HDAC2 (FI) HIST1H2BL	FI	PPrel: binding/association; catalyze	->	1	HDAC2 (FI) HIST1H2BL	FI
EP300 (FI) XRCC6	FI	predicted	-	0.665313	EP300 (FI) XRCC6	FI
TLR7 (FI) TLR9	FI	input	-	1	TLR7 (FI) TLR9	FI
STAT1 (FI) TNFRSF1A	FI	complex; expression regulates; input; reaction	->	1	STAT1 (FI) TNFRSF1A	FI
HDAC1 (FI) HIST1H2BB	FI	PPrel: binding/association; catalyze	->	1	HDAC1 (FI) HIST1H2BB	FI
IL5RA (FI) LYN	FI	complex; input	-	1	IL5RA (FI) LYN	FI
SNRNP70 (FI) SNRPE	FI	complex; input	-	1	SNRNP70 (FI) SNRPE	FI
IL6 (FI) NFKB1	FI	GErel: expression by; PPrel: expressed by; expression regulated by	<-	1	IL6 (FI) NFKB1	FI
HIST1H3A (FI) POLR2K	FI	activate	->	1	HIST1H3A (FI) POLR2K	FI
IL4 (FI) NFKB1	FI	expression regulated by	<-	1	IL4 (FI) NFKB1	FI
H2AFX (FI) HIST2H2BF	FI	complex	-	1	H2AFX (FI) HIST2H2BF	FI
HIST1H3A (FI) HIST1H4A	FI	catalyze; complex	->	1	HIST1H3A (FI) HIST1H4A	FI
ISG15 (FI) TRIM25	FI	complex; input	-	1	ISG15 (FI) TRIM25	FI
HSP90AA1 (FI) PIK3R1	FI	complex; input	-	1	HSP90AA1 (FI) PIK3R1	FI
APCS (FI) HIST2H2BE	FI	complex; input	-	1	APCS (FI) HIST2H2BE	FI
H2AFZ (FI) HIST1H2BO	FI	complex; input	-	1	H2AFZ (FI) HIST1H2BO	FI
KLRK1 (FI) TYROBP	FI	complex; input	-	1	KLRK1 (FI) TYROBP	FI
HIST1H2AB (FI) PCNA	FI	catalyzed by	<-	1	HIST1H2AB (FI) PCNA	FI
JAK1 (FI) SOCS1	FI	PPrel: binding/association; PPrel: inhibited by, ubiquinated by; PPrel: inhibited, binding/association; activate; complex; inhibited by; input; reaction	|->	1	JAK1 (FI) SOCS1	FI
MMP9 (FI) PPARG	FI	expression regulated by	<-	1	MMP9 (FI) PPARG	FI
CCR1 (FI) CCR5	FI	predicted	-	0.531193	CCR1 (FI) CCR5	FI
HIST1H2AG (FI) HIST1H2BH	FI	complex	-	1	HIST1H2AG (FI) HIST1H2BH	FI
HSP90AB1 (FI) SPTAN1	FI	predicted	-	0.665313	HSP90AB1 (FI) SPTAN1	FI
ITGAM (FI) SRC	FI	PPrel: activation	->	1	ITGAM (FI) SRC	FI
FAS (FI) STAT3	FI	expression regulated by	<-	1	FAS (FI) STAT3	FI
LYN (FI) MAPK1	FI	catalyze	->	1	LYN (FI) MAPK1	FI
ACTN2 (FI) GRIN2B	FI	complex	-	1	ACTN2 (FI) GRIN2B	FI
H3F3C (FI) HIST1H2BO	FI	predicted	-	0.96257	H3F3C (FI) HIST1H2BO	FI
HIST1H2BC (FI) HIST3H2BB	FI	catalyze	->	1	HIST1H2BC (FI) HIST3H2BB	FI
CCR1 (FI) CD4	FI	predicted	-	0.925924	CCR1 (FI) CD4	FI
JUN (FI) STAT1	FI	expression regulated by	<-	1	JUN (FI) STAT1	FI
H2AFY2 (FI) HIST1H2BK	FI	complex	-	1	H2AFY2 (FI) HIST1H2BK	FI
JUN (FI) SPI1	FI	expression regulates	->	1	JUN (FI) SPI1	FI
PIK3CA (FI) PIK3CG	FI	predicted	-	0.96257	PIK3CA (FI) PIK3CG	FI
HSPA8 (FI) TP53	FI	predicted	-	0.98807	HSPA8 (FI) TP53	FI
CD74 (FI) HLA-C	FI	predicted	-	0.965326	CD74 (FI) HLA-C	FI
HIST1H2AD (FI) HIST1H4A	FI	complex; input	-	1	HIST1H2AD (FI) HIST1H4A	FI
HIST1H2AH (FI) HIST1H2BN	FI	complex	-	1	HIST1H2AH (FI) HIST1H2BN	FI
JAK2 (FI) PIK3CA	FI	PPrel: activation; PPrel: phosphorylation; activate; complex; input; reaction	->	1	JAK2 (FI) PIK3CA	FI
H3F3A (FI) HIST2H2AB	FI	predicted	-	0.96257	H3F3A (FI) HIST2H2AB	FI
MAPK1 (FI) NR3C1	FI	activate	->	1	MAPK1 (FI) NR3C1	FI
MTOR (FI) NFKB1	FI	activate	->	1	MTOR (FI) NFKB1	FI
CD19 (FI) PLCG1	FI	input	-	1	CD19 (FI) PLCG1	FI
CD80 (FI) HLA-DQA2	FI	catalyze	->	1	CD80 (FI) HLA-DQA2	FI
CDK1 (FI) HIST3H3	FI	catalyze	->	1	CDK1 (FI) HIST3H3	FI
LCK (FI) LYN	FI	catalyzed by	<-	1	LCK (FI) LYN	FI
CDK1 (FI) HIST1H2BM	FI	catalyze	->	1	CDK1 (FI) HIST1H2BM	FI
CD19 (FI) LYN	FI	PPrel: activated by, phosphorylation; PPrel: phosphorylated by; activated by; complex; input; reaction	<-	1	CD19 (FI) LYN	FI
H2AFX (FI) RAD21	FI	catalyzed by; complex; input	<-	1	H2AFX (FI) RAD21	FI
CD80 (FI) HLA-DRB1	FI	activate; activated by; catalyze; reaction	<->	1	CD80 (FI) HLA-DRB1	FI
HIST1H2BM (FI) HIST2H3A	FI	catalyzed by; complex	<-	1	HIST1H2BM (FI) HIST2H3A	FI
HLA-DQB1 (FI) HLA-DRB3	FI	catalyze; input	->	1	HLA-DQB1 (FI) HLA-DRB3	FI
COL2A1 (FI) ITGB3	FI	PPrel: activation; complex; input	->	1	COL2A1 (FI) ITGB3	FI
HIST1H2AJ (FI) HIST1H2BN	FI	complex; input	-	1	HIST1H2AJ (FI) HIST1H2BN	FI
STAT3 (FI) TP53	FI	expression regulated by	<-	1	STAT3 (FI) TP53	FI
IL6 (FI) STAT3	FI	activate; complex; expression regulated by; inhibit; input	<-	1	IL6 (FI) STAT3	FI
H2AFJ (FI) HIST2H3A	FI	predicted	-	0.96257	H2AFJ (FI) HIST2H3A	FI
IFNG (FI) IL23A	FI	inhibit	-|	1	IFNG (FI) IL23A	FI
TNRC6A (FI) UBC	FI	predicted	-	0.665313	TNRC6A (FI) UBC	FI
H2AFB1 (FI) HIST3H3	FI	complex	-	1	H2AFB1 (FI) HIST3H3	FI
FCGR3A (FI) STAT1	FI	expression regulated by	<-	1	FCGR3A (FI) STAT1	FI
HIST1H2AG (FI) HIST1H2BJ	FI	complex	-	1	HIST1H2AG (FI) HIST1H2BJ	FI
H2AFY2 (FI) HIST1H2BH	FI	complex	-	1	H2AFY2 (FI) HIST1H2BH	FI
JUN (FI) TNFAIP3	FI	expression regulates	->	1	JUN (FI) TNFAIP3	FI
HLA-DPB1 (FI) PTPRC	FI	catalyzed by	<-	1	HLA-DPB1 (FI) PTPRC	FI
IL10RA (FI) STAT3	FI	predicted	-	0.98807	IL10RA (FI) STAT3	FI
HIST1H2BB (FI) HIST3H2BB	FI	catalyze	->	1	HIST1H2BB (FI) HIST3H2BB	FI
H2AFX (FI) H2BFWT	FI	complex	-	1	H2AFX (FI) H2BFWT	FI
MAPK1 (FI) NOTCH1	FI	activate	->	1	MAPK1 (FI) NOTCH1	FI
HIST1H2BB (FI) SMC3	FI	catalyze; complex; input	->	1	HIST1H2BB (FI) SMC3	FI
LCK (FI) PTPN11	FI	activate; catalyzed by; complex; input	<->	1	LCK (FI) PTPN11	FI
EP300 (FI) IL16	FI	expression regulates	->	1	EP300 (FI) IL16	FI
H2AFX (FI) XRCC5	FI	predicted	-	0.665313	H2AFX (FI) XRCC5	FI
H2AFX (FI) HIST3H2BB	FI	catalyze; complex; input	->	1	H2AFX (FI) HIST3H2BB	FI
HIST1H2BN (FI) RAD21	FI	catalyzed by; complex; input	<-	1	HIST1H2BN (FI) RAD21	FI
LYN (FI) PTPN11	FI	activated by; complex; input	<-	1	LYN (FI) PTPN11	FI
H2AFB2 (FI) HIST1H2BJ	FI	complex	-	1	H2AFB2 (FI) HIST1H2BJ	FI
H2AFX (FI) POLR2K	FI	activate	->	1	H2AFX (FI) POLR2K	FI
CIITA (FI) EP300	FI	expression regulated by	<-	1	CIITA (FI) EP300	FI
NFKB1 (FI) PTGS2	FI	null	null	null	NFKB1 (FI) PTGS2	FI
HLA-DRB4 (FI) PTPRC	FI	catalyzed by	<-	1	HLA-DRB4 (FI) PTPRC	FI
H2AFJ (FI) HDAC2	FI	PPrel: binding/association	-	1	H2AFJ (FI) HDAC2	FI
STAT3 (FI) TNIP1	FI	expression regulates	->	1	STAT3 (FI) TNIP1	FI
HIST1H4A (FI) SMC3	FI	catalyze; complex; input	->	1	HIST1H4A (FI) SMC3	FI
HIST1H2AJ (FI) HIST1H2BL	FI	complex; input	-	1	HIST1H2AJ (FI) HIST1H2BL	FI
HIST1H2BK (FI) HIST3H2BB	FI	catalyze	->	1	HIST1H2BK (FI) HIST3H2BB	FI
H3F3A (FI) HIST2H2BE	FI	catalyze; complex	->	1	H3F3A (FI) HIST2H2BE	FI
H2AFB1 (FI) POLR2K	FI	activate	->	1	H2AFB1 (FI) POLR2K	FI
IL8 (FI) LYN	FI	complex; input	-	1	IL8 (FI) LYN	FI
IL18 (FI) NFKB1	FI	GErel: expression by; activate; activated by	<->	1	IL18 (FI) NFKB1	FI
LYN (FI) PLCG1	FI	PPrel: activation, phosphorylation, indirect effect; activate; complex; input	->	1	LYN (FI) PLCG1	FI
HSPD1 (FI) MYC	FI	expression regulated by	<-	1	HSPD1 (FI) MYC	FI
PTPN11 (FI) UBC	FI	catalyze; complex	->	1	PTPN11 (FI) UBC	FI
NFKB1 (FI) TGFB1	FI	reaction	-	1	NFKB1 (FI) TGFB1	FI
HLA-DMA (FI) HLA-DRA	FI	complex; input; predicted	-	1	HLA-DMA (FI) HLA-DRA	FI
APCS (FI) HIST1H2BD	FI	complex; input	-	1	APCS (FI) HIST1H2BD	FI
HIST1H2AJ (FI) PCNA	FI	catalyzed by	<-	1	HIST1H2AJ (FI) PCNA	FI
CSF3 (FI) STAT3	FI	expression regulated by	<-	1	CSF3 (FI) STAT3	FI
HIST1H2BD (FI) HIST2H3A	FI	catalyzed by; complex	<-	1	HIST1H2BD (FI) HIST2H3A	FI
HIST1H2AB (FI) HIST1H2BO	FI	complex; input	-	1	HIST1H2AB (FI) HIST1H2BO	FI
ACTB (FI) RELA	FI	complex; input	-	1	ACTB (FI) RELA	FI
ETS1 (FI) ITGAX	FI	expression regulates	->	1	ETS1 (FI) ITGAX	FI
HDAC5 (FI) HIST1H2AJ	FI	PPrel: binding/association	-	1	HDAC5 (FI) HIST1H2AJ	FI
HIST1H2AD (FI) POLR1C	FI	activate	->	1	HIST1H2AD (FI) POLR1C	FI
HIST1H2BA (FI) POLR2K	FI	activate	->	1	HIST1H2BA (FI) POLR2K	FI
EP300 (FI) PARP1	FI	predicted	-	0.665313	EP300 (FI) PARP1	FI
H2AFJ (FI) HIST3H3	FI	predicted	-	0.96257	H2AFJ (FI) HIST3H3	FI
APCS (FI) HIST2H3A	FI	complex; input	-	1	APCS (FI) HIST2H3A	FI
LYN (FI) PIK3CA	FI	PPrel: activation, phosphorylation; activate; complex; input; reaction	->	1	LYN (FI) PIK3CA	FI
HIST1H2AH (FI) HIST3H2BB	FI	complex	-	1	HIST1H2AH (FI) HIST3H2BB	FI
H2AFB1 (FI) H2BFWT	FI	complex	-	1	H2AFB1 (FI) H2BFWT	FI
ERBB3 (FI) JUN	FI	expression regulated by	<-	1	ERBB3 (FI) JUN	FI
HLA-DPA1 (FI) STAT3	FI	expression regulated by	<-	1	HLA-DPA1 (FI) STAT3	FI
HLA-C (FI) HLA-DMA	FI	predicted	-	0.968946	HLA-C (FI) HLA-DMA	FI
CCL2 (FI) CCR1	FI	PPrel: activation, binding/association	->	1	CCL2 (FI) CCR1	FI
ERBB2 (FI) UBC	FI	catalyze; complex; input	->	1	ERBB2 (FI) UBC	FI
HNRNPA2B1 (FI) SNRPE	FI	complex; input	-	1	HNRNPA2B1 (FI) SNRPE	FI
HIST1H2BN (FI) HIST2H2AC	FI	complex; input	-	1	HIST1H2BN (FI) HIST2H2AC	FI
TNFRSF13B (FI) TRAF6	FI	complex	-	1	TNFRSF13B (FI) TRAF6	FI
TRAF2 (FI) TRAF6	FI	complex; input	-	1	TRAF2 (FI) TRAF6	FI
HIST1H2BJ (FI) HIST2H2AC	FI	complex; input	-	1	HIST1H2BJ (FI) HIST2H2AC	FI
DNMT1 (FI) H2AFX	FI	catalyze	->	1	DNMT1 (FI) H2AFX	FI
CLTC (FI) RELA	FI	predicted	-	0.665313	CLTC (FI) RELA	FI
NFKB1 (FI) NOS2	FI	GErel: expression; expression regulates	->	1	NFKB1 (FI) NOS2	FI
H2AFX (FI) HDAC1	FI	PPrel: binding/association; catalyzed by	<-	1	H2AFX (FI) HDAC1	FI
H2AFB1 (FI) SMC3	FI	complex; input	-	1	H2AFB1 (FI) SMC3	FI
POLR2K (FI) SNRPD1	FI	complex; input	-	1	POLR2K (FI) SNRPD1	FI
CEBPB (FI) CXCR4	FI	expression regulates	->	1	CEBPB (FI) CXCR4	FI
CEBPB (FI) STAT4	FI	predicted	-	0.531193	CEBPB (FI) STAT4	FI
HIST1H2BN (FI) POLR2K	FI	activate	->	1	HIST1H2BN (FI) POLR2K	FI
CD74 (FI) CXCR4	FI	predicted	-	0.665313	CD74 (FI) CXCR4	FI
HIST1H2AH (FI) HIST2H3A	FI	predicted	-	0.96257	HIST1H2AH (FI) HIST2H3A	FI
CEBPB (FI) IL8	FI	expression regulates	->	1	CEBPB (FI) IL8	FI
HLA-DMA (FI) HLA-DOB	FI	complex	-	1	HLA-DMA (FI) HLA-DOB	FI
HIST1H2BA (FI) HIST2H2AA3	FI	complex; input	-	1	HIST1H2BA (FI) HIST2H2AA3	FI
HIST1H4A (FI) PCNA	FI	catalyzed by	<-	1	HIST1H4A (FI) PCNA	FI
BCL6 (FI) STAT3	FI	expression regulated by	<-	1	BCL6 (FI) STAT3	FI
JAK2 (FI) NFKB1	FI	activate	->	1	JAK2 (FI) NFKB1	FI
HIST1H2AC (FI) HIST2H2AA3	FI	predicted	-	0.925924	HIST1H2AC (FI) HIST2H2AA3	FI
HLA-DMA (FI) HLA-DQB1	FI	complex; input	-	1	HLA-DMA (FI) HLA-DQB1	FI
IL12B (FI) IL27	FI	reaction	-	1	IL12B (FI) IL27	FI
CXCR4 (FI) LCK	FI	activate; reaction	->	1	CXCR4 (FI) LCK	FI
HIST1H2BH (FI) HIST3H3	FI	catalyzed by; complex	<-	1	HIST1H2BH (FI) HIST3H3	FI
ARIH1 (FI) IFIT1	FI	catalyze	->	1	ARIH1 (FI) IFIT1	FI
HLA-DQA2 (FI) PDCD1	FI	catalyzed by	<-	1	HLA-DQA2 (FI) PDCD1	FI
ITGB1 (FI) LCK	FI	predicted	-	0.531193	ITGB1 (FI) LCK	FI
HLA-DMB (FI) HLA-DRB1	FI	complex; input	-	1	HLA-DMB (FI) HLA-DRB1	FI
FYN (FI) PPP2CB	FI	catalyze	->	1	FYN (FI) PPP2CB	FI
LCK (FI) PTPRC	FI	PPrel: dephosphorylated; activated by; catalyzed by	<-	1	LCK (FI) PTPRC	FI
CD8A (FI) IL12B	FI	activate	->	1	CD8A (FI) IL12B	FI
HIST1H2BB (FI) PCNA	FI	catalyzed by	<-	1	HIST1H2BB (FI) PCNA	FI
HIST1H2AD (FI) HIST1H2BM	FI	complex; input	-	1	HIST1H2AD (FI) HIST1H2BM	FI
IL5RA (FI) PIK3CA	FI	activate; complex; input	->	1	IL5RA (FI) PIK3CA	FI
HIST1H2BH (FI) HIST1H4A	FI	catalyzed by; complex; input	<-	1	HIST1H2BH (FI) HIST1H4A	FI
LTA (FI) TNF	FI	predicted	-	0.978316	LTA (FI) TNF	FI
HIST1H2BC (FI) HIST1H2BO	FI	catalyzed by	<-	1	HIST1H2BC (FI) HIST1H2BO	FI
HIST1H2BL (FI) SMC3	FI	catalyze; complex; input	->	1	HIST1H2BL (FI) SMC3	FI
H3F3A (FI) HIST1H2BD	FI	catalyze; complex	->	1	H3F3A (FI) HIST1H2BD	FI
KDR (FI) STAT3	FI	predicted	-	0.978316	KDR (FI) STAT3	FI
CDK1 (FI) HIST2H2AC	FI	catalyze	->	1	CDK1 (FI) HIST2H2AC	FI
HLA-DQB1 (FI) STAT3	FI	expression regulated by	<-	1	HLA-DQB1 (FI) STAT3	FI
CD74 (FI) HLA-DPB1	FI	complex; input	-	1	CD74 (FI) HLA-DPB1	FI
FYN (FI) ITGAX	FI	catalyzed by	<-	1	FYN (FI) ITGAX	FI
POLR1C (FI) POLR2K	FI	complex; input	-	1	POLR1C (FI) POLR2K	FI
GRIN2A (FI) HRAS	FI	catalyze	->	1	GRIN2A (FI) HRAS	FI
ACTN1 (FI) NOS3	FI	predicted	-	0.531193	ACTN1 (FI) NOS3	FI
DNMT1 (FI) HIST1H2BM	FI	catalyze	->	1	DNMT1 (FI) HIST1H2BM	FI
HIST1H2BK (FI) HIST1H4A	FI	catalyze; complex; input	->	1	HIST1H2BK (FI) HIST1H4A	FI
SPI1 (FI) TLR4	FI	expression regulates	->	1	SPI1 (FI) TLR4	FI
HIST1H2BJ (FI) HIST1H2BL	FI	catalyze	->	1	HIST1H2BJ (FI) HIST1H2BL	FI
ITGB1 (FI) SPP1	FI	PPrel: activated by; complex; input; interaction	<-	1	ITGB1 (FI) SPP1	FI
CD86 (FI) CXCL10	FI	predicted	-	0.925924	CD86 (FI) CXCL10	FI
HLA-DQA2 (FI) HLA-DRA	FI	catalyzed by; input	<-	1	HLA-DQA2 (FI) HLA-DRA	FI
FASLG (FI) TNFRSF1A	FI	reaction	-	1	FASLG (FI) TNFRSF1A	FI
NFKB1 (FI) STAT6	FI	predicted	-	0.665313	NFKB1 (FI) STAT6	FI
DNMT1 (FI) HIST3H2BB	FI	catalyze	->	1	DNMT1 (FI) HIST3H2BB	FI
HIST1H4A (FI) HIST3H2BB	FI	catalyze; complex; input	->	1	HIST1H4A (FI) HIST3H2BB	FI
FOS (FI) IFNA1	FI	reaction	-	1	FOS (FI) IFNA1	FI
LCK (FI) UBC	FI	predicted	-	0.665313	LCK (FI) UBC	FI
HIST1H2AJ (FI) HIST1H2BA	FI	complex; input	-	1	HIST1H2AJ (FI) HIST1H2BA	FI
MAPK14 (FI) STAT3	FI	activate	->	1	MAPK14 (FI) STAT3	FI
APCS (FI) HIST1H2BM	FI	complex; input	-	1	APCS (FI) HIST1H2BM	FI
HIST1H2BA (FI) HIST1H2BC	FI	catalyzed by	<-	1	HIST1H2BA (FI) HIST1H2BC	FI
CDKN1A (FI) ESR1	FI	null	null	null	CDKN1A (FI) ESR1	FI
DNMT1 (FI) HIST1H2BN	FI	catalyze	->	1	DNMT1 (FI) HIST1H2BN	FI
IL2RA (FI) PTPN11	FI	complex; inhibited by; input	|-	1	IL2RA (FI) PTPN11	FI
HIST1H2BD (FI) HIST3H2A	FI	complex	-	1	HIST1H2BD (FI) HIST3H2A	FI
CDK1 (FI) DAND5	FI	expression regulated by	<-	1	CDK1 (FI) DAND5	FI
APOA1 (FI) ESR1	FI	expression regulated by	<-	1	APOA1 (FI) ESR1	FI
LYN (FI) STAT1	FI	activate; complex; input	->	1	LYN (FI) STAT1	FI
ITGAM (FI) RHOA	FI	activate	->	1	ITGAM (FI) RHOA	FI
H2AFX (FI) HIST1H2BJ	FI	catalyzed by; complex; input	<-	1	H2AFX (FI) HIST1H2BJ	FI
HIST1H2AJ (FI) HIST1H2BJ	FI	complex; input	-	1	HIST1H2AJ (FI) HIST1H2BJ	FI
HIST1H2AC (FI) HIST2H2AC	FI	predicted	-	0.925924	HIST1H2AC (FI) HIST2H2AC	FI
APCS (FI) HIST1H2BA	FI	complex; input	-	1	APCS (FI) HIST1H2BA	FI
CCL2 (FI) STAT3	FI	expression regulated by	<-	1	CCL2 (FI) STAT3	FI
HLA-DQA1 (FI) HLA-DQA2	FI	catalyzed by; input	<-	1	HLA-DQA1 (FI) HLA-DQA2	FI
CD28 (FI) PIK3CG	FI	PPrel: activation; PPrel: activation, indirect effect; catalyze	->	1	CD28 (FI) PIK3CG	FI
AIM2 (FI) STAT1	FI	expression regulated by	<-	1	AIM2 (FI) STAT1	FI
HIST1H2AA (FI) HIST1H2BM	FI	complex	-	1	HIST1H2AA (FI) HIST1H2BM	FI
H2AFZ (FI) H3F3A	FI	catalyzed by; complex	<-	1	H2AFZ (FI) H3F3A	FI
MAPK1 (FI) MAPK14	FI	predicted	-	0.998461	MAPK1 (FI) MAPK14	FI
DNASE2 (FI) HSPA8	FI	null	null	null	DNASE2 (FI) HSPA8	FI
HIST1H2BM (FI) POLR1C	FI	activate	->	1	HIST1H2BM (FI) POLR1C	FI
ACTB (FI) COL2A1	FI	complex; input	-	1	ACTB (FI) COL2A1	FI
HMGB1 (FI) MAPK1	FI	null	null	null	HMGB1 (FI) MAPK1	FI
DAND5 (FI) EGFR	FI	null	null	null	DAND5 (FI) EGFR	FI
RAB11A (FI) RAB5A	FI	complex; predicted	-	1	RAB11A (FI) RAB5A	FI
CD80 (FI) HLA-DQB1	FI	catalyze	->	1	CD80 (FI) HLA-DQB1	FI
FOS (FI) IKZF3	FI	expression regulates	->	1	FOS (FI) IKZF3	FI
HIST1H2AB (FI) HIST3H3	FI	complex	-	1	HIST1H2AB (FI) HIST3H3	FI
CDK1 (FI) HIST3H2BB	FI	catalyze	->	1	CDK1 (FI) HIST3H2BB	FI
HIST1H2BA (FI) HIST3H3	FI	catalyzed by; complex	<-	1	HIST1H2BA (FI) HIST3H3	FI
EP300 (FI) NFE2L2	FI	expression regulates	->	1	EP300 (FI) NFE2L2	FI
ICAM1 (FI) TNF	FI	GErel: expression by	<-	1	ICAM1 (FI) TNF	FI
HDAC2 (FI) HIST1H4A	FI	catalyze	->	1	HDAC2 (FI) HIST1H4A	FI
CRP (FI) IL6	FI	predicted	-	0.665313	CRP (FI) IL6	FI
IL2 (FI) STAT3	FI	activate	->	1	IL2 (FI) STAT3	FI
PPP2CB (FI) RAD21	FI	complex; input	-	1	PPP2CB (FI) RAD21	FI
HLA-DQB1 (FI) LCK	FI	catalyze; catalyzed by; complex	<->	1	HLA-DQB1 (FI) LCK	FI
H3F3A (FI) HIST1H2BL	FI	catalyze; complex	->	1	H3F3A (FI) HIST1H2BL	FI
HIST1H2BC (FI) HIST1H2BD	FI	catalyzed by	<-	1	HIST1H2BC (FI) HIST1H2BD	FI
HLA-DPA1 (FI) LCK	FI	catalyzed by; complex	<-	1	HLA-DPA1 (FI) LCK	FI
H3F3A (FI) HIST1H2AC	FI	catalyze; complex	->	1	H3F3A (FI) HIST1H2AC	FI
HIST1H2AC (FI) HIST1H2BH	FI	complex; input	-	1	HIST1H2AC (FI) HIST1H2BH	FI
HLA-DRB3 (FI) PDCD1	FI	catalyzed by	<-	1	HLA-DRB3 (FI) PDCD1	FI
ACTN3 (FI) ACTN4	FI	predicted	-	0.978316	ACTN3 (FI) ACTN4	FI
DLG4 (FI) ERBB3	FI	predicted	-	0.96257	DLG4 (FI) ERBB3	FI
H2AFB1 (FI) H3F3A	FI	catalyzed by; complex	<-	1	H2AFB1 (FI) H3F3A	FI
HSP90AA1 (FI) PAFAH1B1	FI	complex	-	1	HSP90AA1 (FI) PAFAH1B1	FI
BRCA2 (FI) HIST1H2BL	FI	complex; input	-	1	BRCA2 (FI) HIST1H2BL	FI
HIST1H2BB (FI) HIST1H2BK	FI	catalyzed by	<-	1	HIST1H2BB (FI) HIST1H2BK	FI
C1R (FI) C7	FI	predicted	-	0.925924	C1R (FI) C7	FI
SNRNP70 (FI) SNRPD2	FI	complex; input	-	1	SNRNP70 (FI) SNRPD2	FI
HIST1H2AB (FI) HIST1H2BC	FI	complex; input	-	1	HIST1H2AB (FI) HIST1H2BC	FI
CDK1 (FI) H2AFB1	FI	catalyze	->	1	CDK1 (FI) H2AFB1	FI
C2 (FI) C4B	FI	complex; input	-	1	C2 (FI) C4B	FI
JUN (FI) STAT3	FI	expression regulated by; reaction	<-	1	JUN (FI) STAT3	FI
HIST1H2BO (FI) HIST3H3	FI	catalyze; complex	->	1	HIST1H2BO (FI) HIST3H3	FI
CD74 (FI) HLA-DOA	FI	input	-	1	CD74 (FI) HLA-DOA	FI
CD8A (FI) FYN	FI	complex; input	-	1	CD8A (FI) FYN	FI
HLA-DQA2 (FI) PTPN11	FI	catalyzed by	<-	1	HLA-DQA2 (FI) PTPN11	FI
H2AFZ (FI) HIST2H2BF	FI	complex	-	1	H2AFZ (FI) HIST2H2BF	FI
ACTN2 (FI) ACTN3	FI	predicted	-	0.978316	ACTN2 (FI) ACTN3	FI
CDK1 (FI) HIST1H2BK	FI	catalyze	->	1	CDK1 (FI) HIST1H2BK	FI
HIST1H2AA (FI) HIST3H3	FI	predicted	-	0.96257	HIST1H2AA (FI) HIST3H3	FI
EP300 (FI) TLR4	FI	expression regulates	->	1	EP300 (FI) TLR4	FI
NFKB1 (FI) TLR2	FI	PPrel: activated, indirect effect	<-	1	NFKB1 (FI) TLR2	FI
HIST1H2AH (FI) HIST1H2BD	FI	complex	-	1	HIST1H2AH (FI) HIST1H2BD	FI
CASP8 (FI) ITGB3	FI	input	-	1	CASP8 (FI) ITGB3	FI
HIST1H2BO (FI) POLR1C	FI	activate	->	1	HIST1H2BO (FI) POLR1C	FI
MMP3 (FI) NFKB1	FI	expression regulated by	<-	1	MMP3 (FI) NFKB1	FI
ETS1 (FI) SP100	FI	predicted	-	0.665313	ETS1 (FI) SP100	FI
HIST1H2BK (FI) POLR2K	FI	activate	->	1	HIST1H2BK (FI) POLR2K	FI
APCS (FI) H3F3A	FI	complex; input	-	1	APCS (FI) H3F3A	FI
HIST1H2BK (FI) HIST1H2BL	FI	catalyze	->	1	HIST1H2BK (FI) HIST1H2BL	FI
CLU (FI) JUN	FI	expression regulated by	<-	1	CLU (FI) JUN	FI
H3F3A (FI) HIST1H2BC	FI	catalyze; complex	->	1	H3F3A (FI) HIST1H2BC	FI
HSP90AA1 (FI) RHOA	FI	activate; complex; input	->	1	HSP90AA1 (FI) RHOA	FI
JUN (FI) NOS2	FI	expression regulates	->	1	JUN (FI) NOS2	FI
BIRC2 (FI) NFKB1	FI	GErel: expression by; expression regulated by	<-	1	BIRC2 (FI) NFKB1	FI
SYK (FI) UBC	FI	predicted	-	0.665313	SYK (FI) UBC	FI
IL18 (FI) IL2RA	FI	complex; input	-	1	IL18 (FI) IL2RA	FI
EP300 (FI) IL17F	FI	expression regulates	->	1	EP300 (FI) IL17F	FI
C2 (FI) C4BPA	FI	complex; input	-	1	C2 (FI) C4BPA	FI
EP300 (FI) USF1	FI	predicted	-	0.665313	EP300 (FI) USF1	FI
HNRNPA2B1 (FI) SNRPB	FI	complex; input	-	1	HNRNPA2B1 (FI) SNRPB	FI
ENO1 (FI) MYC	FI	expression regulated by	<-	1	ENO1 (FI) MYC	FI
DNMT1 (FI) HIST1H3A	FI	catalyze	->	1	DNMT1 (FI) HIST1H3A	FI
HLA-DPB1 (FI) PDCD1	FI	catalyzed by	<-	1	HLA-DPB1 (FI) PDCD1	FI
CD4 (FI) HLA-DPB1	FI	PPrel: activated by; PPrel: binding/association; catalyze; complex	<->	1	CD4 (FI) HLA-DPB1	FI
HDAC2 (FI) HIST1H2BD	FI	PPrel: binding/association; catalyze	->	1	HDAC2 (FI) HIST1H2BD	FI
HIST1H2BH (FI) HIST2H2AB	FI	complex	-	1	HIST1H2BH (FI) HIST2H2AB	FI
EGFR (FI) ESR1	FI	null	null	null	EGFR (FI) ESR1	FI
DAND5 (FI) VEGFA	FI	null	null	null	DAND5 (FI) VEGFA	FI
HIST1H2BN (FI) POLR1C	FI	activate	->	1	HIST1H2BN (FI) POLR1C	FI
CSF1 (FI) NFKB1	FI	expression regulated by	<-	1	CSF1 (FI) NFKB1	FI
H3F3A (FI) HIST1H2AD	FI	catalyze; complex	->	1	H3F3A (FI) HIST1H2AD	FI
IFNG (FI) STAT3	FI	complex; input	-	1	IFNG (FI) STAT3	FI
ACTG1 (FI) ITGAX	FI	complex; input	-	1	ACTG1 (FI) ITGAX	FI
APOB (FI) ITGAM	FI	complex; input	-	1	APOB (FI) ITGAM	FI
DAND5 (FI) ITGAX	FI	expression regulates	->	1	DAND5 (FI) ITGAX	FI
HIST1H2BM (FI) POLR2K	FI	activate	->	1	HIST1H2BM (FI) POLR2K	FI
DLG4 (FI) HRAS	FI	catalyze	->	1	DLG4 (FI) HRAS	FI
FAS (FI) NFKB1	FI	expression regulated by	<-	1	FAS (FI) NFKB1	FI
HLA-DPB1 (FI) LYN	FI	catalyzed by	<-	1	HLA-DPB1 (FI) LYN	FI
C4B (FI) IGLV8-61	FI	catalyzed by	<-	1	C4B (FI) IGLV8-61	FI
H2AFZ (FI) HDAC5	FI	PPrel: binding/association	-	1	H2AFZ (FI) HDAC5	FI
HIST1H2BM (FI) HIST1H4A	FI	catalyzed by; complex; input	<-	1	HIST1H2BM (FI) HIST1H4A	FI
IL15RA (FI) TRAF3	FI	predicted	-	0.531193	IL15RA (FI) TRAF3	FI
HIST3H3 (FI) RAD21	FI	catalyzed by; complex; input	<-	1	HIST3H3 (FI) RAD21	FI
HDAC1 (FI) HIST1H2BC	FI	PPrel: binding/association; catalyze	->	1	HDAC1 (FI) HIST1H2BC	FI
AGRN (FI) STAT1	FI	expression regulated by	<-	1	AGRN (FI) STAT1	FI
IFNGR1 (FI) TNFSF10	FI	PPrel: indirect effect	-	1	IFNGR1 (FI) TNFSF10	FI
CEBPB (FI) IL6	FI	expression regulates	->	1	CEBPB (FI) IL6	FI
HIST1H3A (FI) HIST2H2BF	FI	predicted	-	0.531193	HIST1H3A (FI) HIST2H2BF	FI
CSF1 (FI) EP300	FI	expression regulated by	<-	1	CSF1 (FI) EP300	FI
H2AFX (FI) HIST1H2BO	FI	catalyze; complex; input	->	1	H2AFX (FI) HIST1H2BO	FI
HIST1H2BD (FI) POLR2K	FI	activate	->	1	HIST1H2BD (FI) POLR2K	FI
HLA-DQB1 (FI) PDCD1	FI	catalyzed by	<-	1	HLA-DQB1 (FI) PDCD1	FI
ACTG1 (FI) ANXA5	FI	predicted	-	0.665313	ACTG1 (FI) ANXA5	FI
HLA-DRB5 (FI) LCK	FI	catalyzed by; complex	<-	1	HLA-DRB5 (FI) LCK	FI
EP300 (FI) TNFRSF1A	FI	expression regulates; reaction	->	1	EP300 (FI) TNFRSF1A	FI
PIK3R1 (FI) SOCS6	FI	predicted	-	0.956956	PIK3R1 (FI) SOCS6	FI
H2AFX (FI) HIST1H2BM	FI	catalyze; complex; input	->	1	H2AFX (FI) HIST1H2BM	FI
C1QA (FI) C1QC	FI	catalyze; complex	->	1	C1QA (FI) C1QC	FI
CFLAR (FI) UBC	FI	predicted	-	0.98807	CFLAR (FI) UBC	FI
NFKB1 (FI) PIK3CA	FI	activated by; input	<-	1	NFKB1 (FI) PIK3CA	FI
HIST1H3A (FI) HIST2H2AC	FI	catalyze; complex	->	1	HIST1H3A (FI) HIST2H2AC	FI
CD4 (FI) HLA-DOA	FI	PPrel: activated by; PPrel: binding/association	<-	1	CD4 (FI) HLA-DOA	FI
ERBB3 (FI) SRC	FI	catalyzed by	<-	1	ERBB3 (FI) SRC	FI
HIST1H2AA (FI) HIST1H2BH	FI	complex	-	1	HIST1H2AA (FI) HIST1H2BH	FI
SNRPD3 (FI) UBC	FI	predicted	-	0.665313	SNRPD3 (FI) UBC	FI
HIST1H2BK (FI) HIST2H2AC	FI	complex; input	-	1	HIST1H2BK (FI) HIST2H2AC	FI
CDKN1A (FI) STAT3	FI	null	null	null	CDKN1A (FI) STAT3	FI
HLA-DQA2 (FI) HLA-DRB3	FI	catalyze; complex; input	->	1	HLA-DQA2 (FI) HLA-DRB3	FI
TNFAIP3 (FI) TRAF6	FI	PCrel: inhibition	-|	1	TNFAIP3 (FI) TRAF6	FI
HIST1H2BL (FI) POLR1C	FI	activate	->	1	HIST1H2BL (FI) POLR1C	FI
EP300 (FI) HSPA8	FI	inhibited by	|-	1	EP300 (FI) HSPA8	FI
HIST1H2AH (FI) HIST1H2BK	FI	complex	-	1	HIST1H2AH (FI) HIST1H2BK	FI
HIST1H2AJ (FI) HIST1H3A	FI	catalyzed by; complex	<-	1	HIST1H2AJ (FI) HIST1H3A	FI
CXCL12 (FI) PTPRC	FI	complex; input	-	1	CXCL12 (FI) PTPRC	FI
CSF2 (FI) ITGB1	FI	complex; input	-	1	CSF2 (FI) ITGB1	FI
HIST1H2AG (FI) HIST2H2BE	FI	complex	-	1	HIST1H2AG (FI) HIST2H2BE	FI
IL18 (FI) IL23A	FI	complex; input; reaction	-	1	IL18 (FI) IL23A	FI
IFNGR1 (FI) STAT3	FI	expression regulated by; predicted	<-	1	IFNGR1 (FI) STAT3	FI
EP300 (FI) LCK	FI	predicted	-	0.531193	EP300 (FI) LCK	FI
CD80 (FI) NFKB1	FI	expression regulated by	<-	1	CD80 (FI) NFKB1	FI
H3F3A (FI) HDAC1	FI	catalyzed by	<-	1	H3F3A (FI) HDAC1	FI
HLA-DRB3 (FI) LYN	FI	catalyzed by	<-	1	HLA-DRB3 (FI) LYN	FI
HIST1H2BH (FI) HIST1H2BL	FI	catalyze	->	1	HIST1H2BH (FI) HIST1H2BL	FI
EDN1 (FI) STAT1	FI	expression regulated by	<-	1	EDN1 (FI) STAT1	FI
CD247 (FI) JAK2	FI	inhibited by; reaction	|-	1	CD247 (FI) JAK2	FI
BLK (FI) SYK	FI	complex	-	1	BLK (FI) SYK	FI
CDKN1A (FI) TP53	FI	null	null	null	CDKN1A (FI) TP53	FI
HLA-DMB (FI) HLA-DRA	FI	complex; input	-	1	HLA-DMB (FI) HLA-DRA	FI
HDAC1 (FI) HDAC2	FI	complex; expression regulated by; input; predicted	<-	1	HDAC1 (FI) HDAC2	FI
HIST1H2BJ (FI) HIST3H3	FI	catalyze; complex	->	1	HIST1H2BJ (FI) HIST3H3	FI
ACTB (FI) RPL7	FI	predicted	-	0.887863	ACTB (FI) RPL7	FI
FOXA1 (FI) NFE2L2	FI	expression regulates	->	1	FOXA1 (FI) NFE2L2	FI
C2 (FI) CR1	FI	complex; input	-	1	C2 (FI) CR1	FI
MAPK8 (FI) TRAF3	FI	PPrel: activated, indirect effect; activated by; complex; reaction	<-	1	MAPK8 (FI) TRAF3	FI
NFKB1 (FI) TNIP1	FI	expression regulates	->	1	NFKB1 (FI) TNIP1	FI
NOS2 (FI) STAT1	FI	GErel: expression by; expression regulated by	<-	1	NOS2 (FI) STAT1	FI
HIST1H2BA (FI) HIST1H4A	FI	catalyzed by; complex; input	<-	1	HIST1H2BA (FI) HIST1H4A	FI
CEBPB (FI) TLR7	FI	expression regulates	->	1	CEBPB (FI) TLR7	FI
CXCR4 (FI) LYN	FI	reaction	-	1	CXCR4 (FI) LYN	FI
CCR5 (FI) CX3CR1	FI	predicted	-	0.531193	CCR5 (FI) CX3CR1	FI
BRCA2 (FI) HIST2H2BE	FI	complex; input	-	1	BRCA2 (FI) HIST2H2BE	FI
FOS (FI) HRAS	FI	PPrel: indirect effect	-	1	FOS (FI) HRAS	FI
FYN (FI) TYK2	FI	predicted	-	0.999468	FYN (FI) TYK2	FI
EP300 (FI) HIST1H1E	FI	activate	->	1	EP300 (FI) HIST1H1E	FI
EP300 (FI) HSP90AB1	FI	expression regulates	->	1	EP300 (FI) HSP90AB1	FI
C1QB (FI) C4A	FI	PPrel: activation; catalyze	->	1	C1QB (FI) C4A	FI
EP300 (FI) FOXA1	FI	reaction	-	1	EP300 (FI) FOXA1	FI
TNF (FI) TNFRSF1B	FI	PPrel: activation; complex; input; predicted	->	1	TNF (FI) TNFRSF1B	FI
H2AFV (FI) HIST1H2BL	FI	complex	-	1	H2AFV (FI) HIST1H2BL	FI
C1S (FI) C4A	FI	PPrel: activation; catalyze	->	1	C1S (FI) C4A	FI
H2AFB2 (FI) HIST1H2BD	FI	complex	-	1	H2AFB2 (FI) HIST1H2BD	FI
DLG4 (FI) HSPA8	FI	predicted	-	0.531193	DLG4 (FI) HSPA8	FI
STAT6 (FI) TNF	FI	expression regulates	->	1	STAT6 (FI) TNF	FI
HIST1H2AJ (FI) HIST1H2BK	FI	complex; input	-	1	HIST1H2AJ (FI) HIST1H2BK	FI
STAT3 (FI) STAT4	FI	complex; input; reaction	-	1	STAT3 (FI) STAT4	FI
STAT1 (FI) STAT4	FI	predicted	-	0.531193	STAT1 (FI) STAT4	FI
HIST1H2BD (FI) SMC3	FI	catalyze; complex; input	->	1	HIST1H2BD (FI) SMC3	FI
C1QB (FI) C1R	FI	catalyzed by; complex	<-	1	C1QB (FI) C1R	FI
APOB (FI) SREBF1	FI	expression regulated by	<-	1	APOB (FI) SREBF1	FI
ETS1 (FI) NFKB1	FI	expression regulated by	<-	1	ETS1 (FI) NFKB1	FI
IL18 (FI) IL2	FI	reaction	-	1	IL18 (FI) IL2	FI
HIST2H2AC (FI) PCNA	FI	catalyzed by	<-	1	HIST2H2AC (FI) PCNA	FI
HLA-DMA (FI) HLA-DRB4	FI	complex; input	-	1	HLA-DMA (FI) HLA-DRB4	FI
C1R (FI) C1S	FI	complex	-	1	C1R (FI) C1S	FI
IL2 (FI) NFKB1	FI	expression regulated by	<-	1	IL2 (FI) NFKB1	FI
USF1 (FI) XRCC6	FI	expression regulates	->	1	USF1 (FI) XRCC6	FI
LCK (FI) STAT3	FI	activate; complex; input	->	1	LCK (FI) STAT3	FI
FCGR1A (FI) PIK3CA	FI	complex; input	-	1	FCGR1A (FI) PIK3CA	FI
LCK (FI) MAPK14	FI	activate	->	1	LCK (FI) MAPK14	FI
HLA-DRA (FI) STAT3	FI	expression regulated by	<-	1	HLA-DRA (FI) STAT3	FI
EIF2AK2 (FI) IRF1	FI	PPrel: activation, indirect effect	->	1	EIF2AK2 (FI) IRF1	FI
HDAC2 (FI) HIST1H2AA	FI	PPrel: binding/association	-	1	HDAC2 (FI) HIST1H2AA	FI
HLA-DOB (FI) HLA-DQB1	FI	complex; input	-	1	HLA-DOB (FI) HLA-DQB1	FI
STAT1 (FI) TYK2	FI	PPrel: activated by, phosphorylation; PPrel: phosphorylated by; activated by; catalyzed by; complex; inhibited by; input	-	1	STAT1 (FI) TYK2	FI
C4A (FI) C4B	FI	predicted	-	0.578905	C4A (FI) C4B	FI
XRCC5 (FI) XRCC6	FI	complex; input; predicted	-	1	XRCC5 (FI) XRCC6	FI
HLA-DPB1 (FI) HLA-DQA2	FI	catalyzed by; complex; input; predicted	<-	1	HLA-DPB1 (FI) HLA-DQA2	FI
IFIT1 (FI) STAT1	FI	expression regulated by	<-	1	IFIT1 (FI) STAT1	FI
H2AFV (FI) H3F3A	FI	predicted	-	0.96257	H2AFV (FI) H3F3A	FI
HRAS (FI) SRC	FI	PPrel: indirect effect; activated by; catalyzed by; complex; reaction	<-	1	HRAS (FI) SRC	FI
CX3CR1 (FI) IL8	FI	PPrel: activated binding/association	<-	1	CX3CR1 (FI) IL8	FI
HIST1H2AJ (FI) HIST2H3A	FI	catalyzed by; complex	<-	1	HIST1H2AJ (FI) HIST2H3A	FI
FCGR3A (FI) LYN	FI	PPrel: activated by, phosphorylation; catalyzed by	<-	1	FCGR3A (FI) LYN	FI
GADD45A (FI) PCNA	FI	PPrel: activation; activate	->	1	GADD45A (FI) PCNA	FI
HIST1H2BK (FI) HIST1H2BN	FI	catalyze	->	1	HIST1H2BK (FI) HIST1H2BN	FI
H2AFZ (FI) H3F3C	FI	predicted	-	0.96257	H2AFZ (FI) H3F3C	FI
SNRPA (FI) SNRPC	FI	complex	-	1	SNRPA (FI) SNRPC	FI
HRAS (FI) JUN	FI	PPrel: indirect effect	-	1	HRAS (FI) JUN	FI
APCS (FI) HIST1H2BO	FI	complex; input	-	1	APCS (FI) HIST1H2BO	FI
HDAC2 (FI) HIST1H2BO	FI	PPrel: binding/association; catalyze	->	1	HDAC2 (FI) HIST1H2BO	FI
IL23A (FI) IL8	FI	complex; input	-	1	IL23A (FI) IL8	FI
H2AFV (FI) HDAC1	FI	PPrel: binding/association	-	1	H2AFV (FI) HDAC1	FI
H2AFB2 (FI) HDAC5	FI	PPrel: binding/association	-	1	H2AFB2 (FI) HDAC5	FI
BRCA2 (FI) HIST1H2BJ	FI	complex; input	-	1	BRCA2 (FI) HIST1H2BJ	FI
HIST1H2BJ (FI) HIST2H2AB	FI	complex	-	1	HIST1H2BJ (FI) HIST2H2AB	FI
HIST1H4A (FI) HIST2H2BF	FI	predicted	-	0.96257	HIST1H4A (FI) HIST2H2BF	FI
PPARG (FI) TGFB1	FI	inhibited by	|-	1	PPARG (FI) TGFB1	FI
HLA-DPA1 (FI) PTPN11	FI	catalyzed by	<-	1	HLA-DPA1 (FI) PTPN11	FI
CD4 (FI) HLA-DQB1	FI	PPrel: activated by; PPrel: binding/association; catalyze; complex	<->	1	CD4 (FI) HLA-DQB1	FI
HLA-DQA2 (FI) STAT3	FI	expression regulated by	<-	1	HLA-DQA2 (FI) STAT3	FI
DNMT1 (FI) HIST1H2AC	FI	catalyze	->	1	DNMT1 (FI) HIST1H2AC	FI
SREBF1 (FI) UBC	FI	complex; input	-	1	SREBF1 (FI) UBC	FI
CXCR4 (FI) STAT3	FI	activate	->	1	CXCR4 (FI) STAT3	FI
HIST1H2BD (FI) HIST1H2BK	FI	catalyzed by	<-	1	HIST1H2BD (FI) HIST1H2BK	FI
LYN (FI) PTPRC	FI	PPrel: activated by, dephosphorylation; activated by; catalyzed by	<-	1	LYN (FI) PTPRC	FI
IRF1 (FI) NFKB1	FI	expression regulated by	<-	1	IRF1 (FI) NFKB1	FI
C7 (FI) C9	FI	complex; input	-	1	C7 (FI) C9	FI
HIST1H2BO (FI) HIST2H2AA3	FI	complex; input	-	1	HIST1H2BO (FI) HIST2H2AA3	FI
EDN1 (FI) EP300	FI	expression regulated by	<-	1	EDN1 (FI) EP300	FI
FOS (FI) IFNAR1	FI	reaction	-	1	FOS (FI) IFNAR1	FI
HIST1H3A (FI) POLR1C	FI	activate	->	1	HIST1H3A (FI) POLR1C	FI
CDK1 (FI) HIST2H3A	FI	catalyze	->	1	CDK1 (FI) HIST2H3A	FI
H2AFB2 (FI) HIST1H2BO	FI	complex	-	1	H2AFB2 (FI) HIST1H2BO	FI
HIST2H2AA3 (FI) HIST2H2BE	FI	complex; input	-	1	HIST2H2AA3 (FI) HIST2H2BE	FI
PIK3CG (FI) STAT3	FI	complex; input	-	1	PIK3CG (FI) STAT3	FI
CEBPB (FI) TNF	FI	expression regulates	->	1	CEBPB (FI) TNF	FI
HIST2H2BF (FI) HIST3H3	FI	predicted	-	0.96257	HIST2H2BF (FI) HIST3H3	FI
STAT1 (FI) TRIM21	FI	expression regulates	->	1	STAT1 (FI) TRIM21	FI
JUN (FI) SELE	FI	expression regulates	->	1	JUN (FI) SELE	FI
HIST1H2BA (FI) HIST2H3A	FI	catalyzed by; complex	<-	1	HIST1H2BA (FI) HIST2H3A	FI
H2AFY (FI) HDAC5	FI	PPrel: binding/association	-	1	H2AFY (FI) HDAC5	FI
HIST1H2AA (FI) HIST1H2BJ	FI	complex	-	1	HIST1H2AA (FI) HIST1H2BJ	FI
HIST1H4A (FI) HIST2H3A	FI	catalyzed by; complex	<-	1	HIST1H4A (FI) HIST2H3A	FI
PRKCD (FI) STAT3	FI	activate	->	1	PRKCD (FI) STAT3	FI
CD70 (FI) STAT1	FI	expression regulated by	<-	1	CD70 (FI) STAT1	FI
HIST1H2BH (FI) HIST2H2AA3	FI	complex; input	-	1	HIST1H2BH (FI) HIST2H2AA3	FI
HIST1H3A (FI) HIST2H3A	FI	catalyze	->	1	HIST1H3A (FI) HIST2H3A	FI
PCNA (FI) UBC	FI	predicted	-	0.966192	PCNA (FI) UBC	FI
C1S (FI) C4B	FI	PPrel: activation; catalyze	->	1	C1S (FI) C4B	FI
BCL2 (FI) MAPK1	FI	PPrel: phosphorylated by	<-	1	BCL2 (FI) MAPK1	FI
MAP3K7 ((FI)) TNF	FI	complex; input	|->	1	MAP3K7 ((FI)) TNF	(FI)
MAPK1 (FI) STAT3	FI	activate; catalyze; predicted	->	1	MAPK1 (FI) STAT3	FI
HLA-DRB3 (FI) LCK	FI	catalyzed by; complex	<-	1	HLA-DRB3 (FI) LCK	FI
HLA-DRB1 (FI) PTPN11	FI	activate; catalyzed by	<->	1	HLA-DRB1 (FI) PTPN11	FI
H2AFY (FI) HIST3H2BB	FI	complex	-	1	H2AFY (FI) HIST3H2BB	FI
CEBPB (FI) MAPK1	FI	activated by	<-	1	CEBPB (FI) MAPK1	FI
H2AFV (FI) HIST1H2BA	FI	complex	-	1	H2AFV (FI) HIST1H2BA	FI
MYC (FI) NFKB1	FI	expression regulated by	<-	1	MYC (FI) NFKB1	FI
HDAC2 (FI) HIST3H2A	FI	PPrel: binding/association	-	1	HDAC2 (FI) HIST3H2A	FI
HIST1H2BJ (FI) HIST1H3A	FI	catalyzed by; complex	<-	1	HIST1H2BJ (FI) HIST1H3A	FI
SNRNP70 (FI) SNRPB2	FI	complex; input	-	1	SNRNP70 (FI) SNRPB2	FI
BRCA2 (FI) HIST1H2BM	FI	complex; input	-	1	BRCA2 (FI) HIST1H2BM	FI
KLRC3 (FI) KLRD1	FI	complex	-	1	KLRC3 (FI) KLRD1	FI
C1S (FI) IGLV8-61	FI	complex	-	1	C1S (FI) IGLV8-61	FI
FOS (FI) XBP1	FI	predicted	-	0.665313	FOS (FI) XBP1	FI
MAPK8 (FI) TRAF6	FI	PPrel: activated by; PPrel: activated, indirect effect; PPrel: activated, phosphorylation, indirect effect; activated by; catalyzed by; complex	<-	1	MAPK8 (FI) TRAF6	FI
CCR5 (FI) STAT1	FI	expression regulated by	<-	1	CCR5 (FI) STAT1	FI
HIST2H2AC (FI) SMC3	FI	complex; input	-	1	HIST2H2AC (FI) SMC3	FI
HNRNPA2B1 (FI) SNRPD3	FI	complex; input	-	1	HNRNPA2B1 (FI) SNRPD3	FI
STAT1 (FI) TNF	FI	complex; input; reaction	-	1	STAT1 (FI) TNF	FI
HDAC2 (FI) HIST2H3A	FI	catalyze	->	1	HDAC2 (FI) HIST2H3A	FI
CD8A (FI) IL2RA	FI	activate	->	1	CD8A (FI) IL2RA	FI
RAD21 (FI) TREX1	FI	expression regulates	->	1	RAD21 (FI) TREX1	FI
CDK1 (FI) HIST1H2AC	FI	catalyze	->	1	CDK1 (FI) HIST1H2AC	FI
HIST1H2BN (FI) HIST1H3A	FI	catalyzed by; complex	<-	1	HIST1H2BN (FI) HIST1H3A	FI
HMGB1 (FI) NFKB1	FI	null	null	null	HMGB1 (FI) NFKB1	FI
CD247 (FI) HLA-DRB5	FI	catalyze; complex	->	1	CD247 (FI) HLA-DRB5	FI
HIST1H2AH (FI) HIST1H2BA	FI	complex	-	1	HIST1H2AH (FI) HIST1H2BA	FI
HIST1H2BH (FI) HIST3H2A	FI	complex	-	1	HIST1H2BH (FI) HIST3H2A	FI
LYN (FI) MS4A2	FI	PPrel: activation, phosphorylation; complex; input	->	1	LYN (FI) MS4A2	FI
KLRC1 (FI) KLRD1	FI	complex; input	-	1	KLRC1 (FI) KLRD1	FI
IL23A (FI) STAT1	FI	activate	->	1	IL23A (FI) STAT1	FI
HDAC5 (FI) HIST2H2BF	FI	PPrel: binding/association	-	1	HDAC5 (FI) HIST2H2BF	FI
BCL2 (FI) TP53	FI	null	null	null	BCL2 (FI) TP53	FI
HIST1H4A (FI) HIST2H2AA3	FI	complex; input	-	1	HIST1H4A (FI) HIST2H2AA3	FI
H2AFJ (FI) HIST1H2BO	FI	complex	-	1	H2AFJ (FI) HIST1H2BO	FI
CREM (FI) FOS	FI	activated by; input	<-	1	CREM (FI) FOS	FI
H3F3C (FI) HIST1H2BK	FI	predicted	-	0.96257	H3F3C (FI) HIST1H2BK	FI
HIST1H2AC (FI) HIST1H2BM	FI	complex; input	-	1	HIST1H2AC (FI) HIST1H2BM	FI
CCR1 (FI) CXCL12	FI	PPrel: activated binding/association	<-	1	CCR1 (FI) CXCL12	FI
IL2RA (FI) STAT4	FI	expression regulated by	<-	1	IL2RA (FI) STAT4	FI
CD86 (FI) PTPN11	FI	complex; input	-	1	CD86 (FI) PTPN11	FI
CIITA (FI) NFKB1	FI	expression regulated by	<-	1	CIITA (FI) NFKB1	FI
CDK1 (FI) EIF2AK2	FI	predicted	-	0.978316	CDK1 (FI) EIF2AK2	FI
JUN (FI) MYC	FI	expression regulates	->	1	JUN (FI) MYC	FI
HLA-DMA (FI) HLA-DPB1	FI	complex; input	-	1	HLA-DMA (FI) HLA-DPB1	FI
FCGR3B (FI) SYK	FI	PPrel: binding/association	-	1	FCGR3B (FI) SYK	FI
LCK (FI) SYK	FI	complex; input	-	1	LCK (FI) SYK	FI
POLR2K (FI) SNRPB2	FI	complex; input	-	1	POLR2K (FI) SNRPB2	FI
EIF2AK2 (FI) NFE2L2	FI	PPrel: activation	->	1	EIF2AK2 (FI) NFE2L2	FI
H2AFB2 (FI) H2BFWT	FI	complex	-	1	H2AFB2 (FI) H2BFWT	FI
IFNA1 (FI) SOCS1	FI	complex; input	-	1	IFNA1 (FI) SOCS1	FI
H2AFY (FI) HIST1H2BM	FI	complex	-	1	H2AFY (FI) HIST1H2BM	FI
H2BFWT (FI) HDAC5	FI	PPrel: binding/association	-	1	H2BFWT (FI) HDAC5	FI
MAPK8 (FI) MS4A2	FI	activate	->	1	MAPK8 (FI) MS4A2	FI
DAND5 (FI) PAFAH1B1	FI	expression regulates	->	1	DAND5 (FI) PAFAH1B1	FI
HIST2H2BE (FI) POLR1C	FI	activate	->	1	HIST2H2BE (FI) POLR1C	FI
CTLA4 (FI) PTPN11	FI	activate; complex; input	->	1	CTLA4 (FI) PTPN11	FI
IL8 (FI) MAPK1	FI	GErel: expression, indirect effect	<-	1	IL8 (FI) MAPK1	FI
HIST1H2BM (FI) HIST2H2AA3	FI	complex; input	-	1	HIST1H2BM (FI) HIST2H2AA3	FI
HLA-DRA (FI) HLA-DRB4	FI	catalyze; complex; input; predicted	->	1	HLA-DRA (FI) HLA-DRB4	FI
HIST2H2AA3 (FI) HIST3H2BB	FI	complex; input	-	1	HIST2H2AA3 (FI) HIST3H2BB	FI
SOCS1 (FI) TYK2	FI	PPrel: binding/association; PPrel: inhibition, ubiquination; complex; input	-|	1	SOCS1 (FI) TYK2	FI
EDN1 (FI) FOS	FI	expression regulated by	<-	1	EDN1 (FI) FOS	FI
HDAC2 (FI) HRAS	FI	predicted	-	0.944561	HDAC2 (FI) HRAS	FI
CEBPB (FI) CIITA	FI	PPrel: inhibition	-|	1	CEBPB (FI) CIITA	FI
HIST1H2BH (FI) HIST2H3A	FI	catalyzed by; complex	<-	1	HIST1H2BH (FI) HIST2H3A	FI
CALR (FI) HSPA8	FI	null	null	null	CALR (FI) HSPA8	FI
HIST1H2BL (FI) HIST2H2AC	FI	complex; input	-	1	HIST1H2BL (FI) HIST2H2AC	FI
H2AFX (FI) HIST2H2BE	FI	catalyze; complex; input	->	1	H2AFX (FI) HIST2H2BE	FI
C4A (FI) C4BPA	FI	PPrel: inhibited by; complex; input	|-	1	C4A (FI) C4BPA	FI
HIST1H2BN (FI) HIST1H4A	FI	catalyzed by; complex; input	<-	1	HIST1H2BN (FI) HIST1H4A	FI
INSR (FI) JAK1	FI	predicted	-	0.978316	INSR (FI) JAK1	FI
CTLA4 (FI) HLA-DRB3	FI	catalyze	->	1	CTLA4 (FI) HLA-DRB3	FI
CD4 (FI) CXCR4	FI	complex; input	-	1	CD4 (FI) CXCR4	FI
IFNA1 (FI) IFNAR1	FI	PPrel: activation; PPrel: binding/association; complex; input	->	1	IFNA1 (FI) IFNAR1	FI
CEBPB (FI) IL10	FI	expression regulates	->	1	CEBPB (FI) IL10	FI
EP300 (FI) MNDA	FI	expression regulates	->	1	EP300 (FI) MNDA	FI
ELANE (FI) SPI1	FI	expression regulated by	<-	1	ELANE (FI) SPI1	FI
FCER1G (FI) FCGR3A	FI	PPrel: binding/association	-	1	FCER1G (FI) FCGR3A	FI
HLA-DPA1 (FI) PDCD1	FI	catalyzed by	<-	1	HLA-DPA1 (FI) PDCD1	FI
RAD21 (FI) SNRPE	FI	expression regulates	->	1	RAD21 (FI) SNRPE	FI
IRF1 (FI) UBC	FI	predicted	-	0.665313	IRF1 (FI) UBC	FI
SPI1 (FI) TNF	FI	expression regulates	->	1	SPI1 (FI) TNF	FI
HIST1H2AJ (FI) SMC3	FI	complex; input	-	1	HIST1H2AJ (FI) SMC3	FI
H2AFX (FI) HIST1H2BL	FI	catalyze; complex; input	->	1	H2AFX (FI) HIST1H2BL	FI
LCK (FI) RHOA	FI	null	null	null	LCK (FI) RHOA	FI
HLA-DOA (FI) LCK	FI	catalyzed by	<-	1	HLA-DOA (FI) LCK	FI
H2AFX (FI) HIST1H2BN	FI	catalyze; complex; input	->	1	H2AFX (FI) HIST1H2BN	FI
EP300 (FI) PTPN11	FI	interaction	-	1	EP300 (FI) PTPN11	FI
H2AFB2 (FI) HIST1H2BC	FI	complex	-	1	H2AFB2 (FI) HIST1H2BC	FI
HLA-DQB1 (FI) NFKB1	FI	expression regulated by	<-	1	HLA-DQB1 (FI) NFKB1	FI
CXCL10 (FI) CXCR4	FI	PPrel: activation, binding/association	->	1	CXCL10 (FI) CXCR4	FI
HDAC1 (FI) HIST1H2AJ	FI	PPrel: binding/association; catalyze	->	1	HDAC1 (FI) HIST1H2AJ	FI
H2AFV (FI) H3F3C	FI	predicted	-	0.96257	H2AFV (FI) H3F3C	FI
HIST1H2BM (FI) HIST3H2BB	FI	catalyzed by	<-	1	HIST1H2BM (FI) HIST3H2BB	FI
TH1L (FI) UBC	FI	predicted	-	0.665313	TH1L (FI) UBC	FI
CDK1 (FI) HIST1H2AJ	FI	catalyze	->	1	CDK1 (FI) HIST1H2AJ	FI
HIST2H2BE (FI) SMC3	FI	catalyze; complex; input	->	1	HIST2H2BE (FI) SMC3	FI
HIST1H2BC (FI) RAD21	FI	catalyzed by; complex; input	<-	1	HIST1H2BC (FI) RAD21	FI
HLA-DQA2 (FI) PTPRC	FI	catalyzed by	<-	1	HLA-DQA2 (FI) PTPRC	FI
H2AFV (FI) HIST1H2BD	FI	complex	-	1	H2AFV (FI) HIST1H2BD	FI
CLTC (FI) HTR4	FI	catalyze	->	1	CLTC (FI) HTR4	FI
HLA-DQA1 (FI) HLA-DQB1	FI	catalyze; complex; input; predicted	->	1	HLA-DQA1 (FI) HLA-DQB1	FI
ITGAM (FI) PIK3R1	FI	PPrel: activation	->	1	ITGAM (FI) PIK3R1	FI
C3 (FI) ITGAX	FI	PPrel: activation; complex; input	->	1	C3 (FI) ITGAX	FI
HIST1H2BK (FI) HIST3H3	FI	catalyze; complex	->	1	HIST1H2BK (FI) HIST3H3	FI
IL4 (FI) STAT6	FI	activate	->	1	IL4 (FI) STAT6	FI
HLA-DRB1 (FI) NFKB1	FI	expression regulated by	<-	1	HLA-DRB1 (FI) NFKB1	FI
COL7A1 (FI) ITGB3	FI	complex; input	-	1	COL7A1 (FI) ITGB3	FI
HIST1H2BC (FI) HIST2H2AC	FI	complex; input	-	1	HIST1H2BC (FI) HIST2H2AC	FI
HIST2H3A (FI) POLR1C	FI	activate	->	1	HIST2H3A (FI) POLR1C	FI
H2AFB1 (FI) HIST2H3A	FI	catalyzed by; complex	<-	1	H2AFB1 (FI) HIST2H3A	FI
HIST1H2BO (FI) PCNA	FI	catalyzed by	<-	1	HIST1H2BO (FI) PCNA	FI
INS (FI) MAPK1	FI	PPrel: indirect effect	-	1	INS (FI) MAPK1	FI
HIST1H2AB (FI) HIST1H2BK	FI	complex; input	-	1	HIST1H2AB (FI) HIST1H2BK	FI
EIF2AK2 (FI) TRIM25	FI	catalyzed by	<-	1	EIF2AK2 (FI) TRIM25	FI
HIST1H2AC (FI) HIST1H4A	FI	complex; input	-	1	HIST1H2AC (FI) HIST1H4A	FI
HIST1H2BJ (FI) HIST1H2BK	FI	catalyzed by	<-	1	HIST1H2BJ (FI) HIST1H2BK	FI
H2BFWT (FI) HIST1H2AB	FI	complex	-	1	H2BFWT (FI) HIST1H2AB	FI
H3F3A (FI) HIST1H2BB	FI	catalyze; complex	->	1	H3F3A (FI) HIST1H2BB	FI
HIST1H2BN (FI) HIST3H2A	FI	complex	-	1	HIST1H2BN (FI) HIST3H2A	FI
SPI1 (FI) STAT3	FI	expression regulated by	<-	1	SPI1 (FI) STAT3	FI
H2AFY (FI) HIST1H2BL	FI	complex	-	1	H2AFY (FI) HIST1H2BL	FI
CORO1A (FI) EP300	FI	expression regulated by	<-	1	CORO1A (FI) EP300	FI
HLA-DPB1 (FI) HLA-DQA1	FI	catalyzed by; complex; input; predicted	<-	1	HLA-DPB1 (FI) HLA-DQA1	FI
H2AFV (FI) HIST1H2BM	FI	complex	-	1	H2AFV (FI) HIST1H2BM	FI
MAPK14 (FI) NFKB1	FI	PPrel: activation, indirect effect; activate; expression regulated by	<->	1	MAPK14 (FI) NFKB1	FI
HIST1H2AC (FI) PCNA	FI	catalyzed by	<-	1	HIST1H2AC (FI) PCNA	FI
FCGR1A (FI) STAT1	FI	expression regulated by	<-	1	FCGR1A (FI) STAT1	FI
IFNA1 (FI) STAT1	FI	activate; catalyze; complex	->	1	IFNA1 (FI) STAT1	FI
HIST1H2AH (FI) HIST1H2BL	FI	complex	-	1	HIST1H2AH (FI) HIST1H2BL	FI
DNMT1 (FI) H2AFZ	FI	catalyze	->	1	DNMT1 (FI) H2AFZ	FI
CCL2 (FI) NFKB1	FI	expression regulated by	<-	1	CCL2 (FI) NFKB1	FI
HIST2H2AC (FI) HIST3H2BB	FI	complex; input	-	1	HIST2H2AC (FI) HIST3H2BB	FI
HIST1H2AA (FI) HIST1H3A	FI	predicted	-	0.531193	HIST1H2AA (FI) HIST1H3A	FI
CSF1 (FI) LCK	FI	predicted	-	0.531193	CSF1 (FI) LCK	FI
C8B (FI) C8G	FI	complex	-	1	C8B (FI) C8G	FI
FYN (FI) GRIN2A	FI	complex; input	-	1	FYN (FI) GRIN2A	FI
IL2RA (FI) NFKB1	FI	expression regulated by	<-	1	IL2RA (FI) NFKB1	FI
CD40 (FI) NFKB1	FI	activate; expression regulated by	<->	1	CD40 (FI) NFKB1	FI
CD4 (FI) HLA-DPA1	FI	PPrel: activated by; PPrel: binding/association; catalyze; complex	<->	1	CD4 (FI) HLA-DPA1	FI
RPLP0 (FI) RPLP1	FI	catalyzed by; complex	<-	1	RPLP0 (FI) RPLP1	FI
HLA-DQB1 (FI) HLA-DRA	FI	catalyzed by; complex; input; predicted	<-	1	HLA-DQB1 (FI) HLA-DRA	FI
H2AFX (FI) HIST3H3	FI	catalyze; complex	->	1	H2AFX (FI) HIST3H3	FI
UBC (FI) UBE2L3	FI	catalyze; catalyzed by; complex	<->	1	UBC (FI) UBE2L3	FI
HLA-DPA1 (FI) HLA-DRB1	FI	catalyze; catalyzed by; complex; input	<->	1	HLA-DPA1 (FI) HLA-DRB1	FI
HLA-DRA (FI) PTPN11	FI	activate; catalyzed by	<->	1	HLA-DRA (FI) PTPN11	FI
CD247 (FI) FCGR1A	FI	catalyzed by	<-	1	CD247 (FI) FCGR1A	FI
CD4 (FI) STAT4	FI	reaction	-	1	CD4 (FI) STAT4	FI
FAS (FI) SYK	FI	complex; input	-	1	FAS (FI) SYK	FI
NFKB1 (FI) NR3C1	FI	complex; expression regulates; inhibited by; input	|->	1	NFKB1 (FI) NR3C1	FI
TNFRSF1A (FI) TRAF6	FI	PPrel: activation; PPrel: indirect effect; complex	->	1	TNFRSF1A (FI) TRAF6	FI
SNRPB (FI) SNRPD1	FI	complex; input	-	1	SNRPB (FI) SNRPD1	FI
B2M (FI) JUN	FI	activate	->	1	B2M (FI) JUN	FI
EGFR (FI) PTPN11	FI	activate; activated by; complex; input	<->	1	EGFR (FI) PTPN11	FI
HIST1H2AG (FI) HIST1H2BO	FI	complex	-	1	HIST1H2AG (FI) HIST1H2BO	FI
EIF4E (FI) TRIM25	FI	input	-	1	EIF4E (FI) TRIM25	FI
DNTT (FI) ETS1	FI	expression regulated by	<-	1	DNTT (FI) ETS1	FI
HLA-DRA (FI) IL12B	FI	reaction	-	1	HLA-DRA (FI) IL12B	FI
HIST1H2AB (FI) HIST1H2BH	FI	complex; input	-	1	HIST1H2AB (FI) HIST1H2BH	FI
IRF3 (FI) TRAF3	FI	complex; input	-	1	IRF3 (FI) TRAF3	FI
KDR (FI) RHOA	FI	activate; complex; input	->	1	KDR (FI) RHOA	FI
ACTN1 (FI) ITGAM	FI	complex; input	-	1	ACTN1 (FI) ITGAM	FI
HIST1H2BC (FI) HIST3H2A	FI	complex	-	1	HIST1H2BC (FI) HIST3H2A	FI
STAT1 (FI) TRAF6	FI	PPrel: inhibition, indirect effect	-|	1	STAT1 (FI) TRAF6	FI
EP300 (FI) PPARG	FI	complex; expression regulates; input	->	1	EP300 (FI) PPARG	FI
EP300 (FI) TNF	FI	inhibited by; reaction	|-	1	EP300 (FI) TNF	FI
ITGAM (FI) NFKB1	FI	activate	->	1	ITGAM (FI) NFKB1	FI
CEBPB (FI) NFKB1	FI	GErel: expression by; activate	<->	1	CEBPB (FI) NFKB1	FI
APCS (FI) HIST1H2BN	FI	complex; input	-	1	APCS (FI) HIST1H2BN	FI
H2AFB2 (FI) HIST1H2BN	FI	complex	-	1	H2AFB2 (FI) HIST1H2BN	FI
CCL2 (FI) STAT1	FI	expression regulated by	<-	1	CCL2 (FI) STAT1	FI
FASLG (FI) UBC	FI	predicted	-	0.665313	FASLG (FI) UBC	FI
H2BFWT (FI) HIST1H2AG	FI	complex	-	1	H2BFWT (FI) HIST1H2AG	FI
H2AFZ (FI) HIST1H2BC	FI	complex; input	-	1	H2AFZ (FI) HIST1H2BC	FI
HIST1H2BC (FI) HIST2H2AB	FI	complex	-	1	HIST1H2BC (FI) HIST2H2AB	FI
TP53 (FI) VEGFA	FI	null	null	null	TP53 (FI) VEGFA	FI
IGHE (FI) PLCG1	FI	activate	->	1	IGHE (FI) PLCG1	FI
ETS1 (FI) F2	FI	inhibited by	|-	1	ETS1 (FI) F2	FI
C1R (FI) IGLV8-61	FI	complex	-	1	C1R (FI) IGLV8-61	FI
APOB (FI) SRC	FI	input	-	1	APOB (FI) SRC	FI
CDKN1A (FI) RHOA	FI	null	null	null	CDKN1A (FI) RHOA	FI
HIST1H2BB (FI) HIST1H2BJ	FI	catalyzed by	<-	1	HIST1H2BB (FI) HIST1H2BJ	FI
HDAC2 (FI) HIST1H2AJ	FI	PPrel: binding/association; catalyze	->	1	HDAC2 (FI) HIST1H2AJ	FI
HIST1H2BD (FI) HIST3H2BB	FI	catalyze	->	1	HIST1H2BD (FI) HIST3H2BB	FI
CD4 (FI) CD44	FI	predicted	-	0.665313	CD4 (FI) CD44	FI
HIST1H2BK (FI) HIST2H3A	FI	catalyzed by; complex	<-	1	HIST1H2BK (FI) HIST2H3A	FI
HLA-DMB (FI) HLA-DRB3	FI	complex; input	-	1	HLA-DMB (FI) HLA-DRB3	FI
JAK2 (FI) UBC	FI	predicted	-	0.665313	JAK2 (FI) UBC	FI
C4A (FI) CR1	FI	complex; input	-	1	C4A (FI) CR1	FI
H2AFY (FI) HIST1H3A	FI	predicted	-	0.665313	H2AFY (FI) HIST1H3A	FI
CD86 (FI) HLA-DQA2	FI	catalyze	->	1	CD86 (FI) HLA-DQA2	FI
HIST1H2BB (FI) HIST3H3	FI	catalyze; complex	->	1	HIST1H2BB (FI) HIST3H3	FI
H2AFX (FI) HIST2H2AC	FI	predicted	-	0.978316	H2AFX (FI) HIST2H2AC	FI
IL23A (FI) STAT4	FI	activate	->	1	IL23A (FI) STAT4	FI
JUN (FI) MAPK8	FI	PPrel: activated by; PPrel: activated by, phosphorylation; PPrel: activated, indirect effect; PPrel: phosphorylated by; activated by; catalyzed by; inhibited by	-	1	JUN (FI) MAPK8	FI
HLA-DRB1 (FI) SRC	FI	catalyzed by	<-	1	HLA-DRB1 (FI) SRC	FI
DNMT1 (FI) H2AFB1	FI	catalyze	->	1	DNMT1 (FI) H2AFB1	FI
H2AFY2 (FI) HIST3H2BB	FI	complex	-	1	H2AFY2 (FI) HIST3H2BB	FI
CSF2 (FI) PTPN11	FI	complex; input	-	1	CSF2 (FI) PTPN11	FI
HDAC5 (FI) HIST1H2BC	FI	PPrel: binding/association	-	1	HDAC5 (FI) HIST1H2BC	FI
HIST1H2BD (FI) HIST1H2BO	FI	catalyzed by	<-	1	HIST1H2BD (FI) HIST1H2BO	FI
ADAR (FI) STAT1	FI	expression regulated by	<-	1	ADAR (FI) STAT1	FI
ACTN3 (FI) ITGAX	FI	complex; input	-	1	ACTN3 (FI) ITGAX	FI
H3F3A (FI) HIST1H2AB	FI	catalyze; complex	->	1	H3F3A (FI) HIST1H2AB	FI
IL5RA (FI) JAK2	FI	PPrel: phosphorylation; catalyzed by; complex; input	<->	1	IL5RA (FI) JAK2	FI
C3 (FI) CR1	FI	PPrel: activation; PPrel: binding/association; PPrel: indirect effect; complex; input	->	1	C3 (FI) CR1	FI
GRIN2B (FI) HRAS	FI	catalyze	->	1	GRIN2B (FI) HRAS	FI
JUN (FI) NGF	FI	expression regulates	->	1	JUN (FI) NGF	FI
H2AFZ (FI) POLR2K	FI	activate	->	1	H2AFZ (FI) POLR2K	FI
HLA-DRB4 (FI) PDCD1	FI	catalyzed by	<-	1	HLA-DRB4 (FI) PDCD1	FI
CTLA4 (FI) LCK	FI	catalyze; catalyzed by; complex	<->	1	CTLA4 (FI) LCK	FI
BRCA2 (FI) HIST1H2BK	FI	complex; input	-	1	BRCA2 (FI) HIST1H2BK	FI
HLA-DMB (FI) HLA-DRB4	FI	complex; input	-	1	HLA-DMB (FI) HLA-DRB4	FI
C7 (FI) C8B	FI	PPrel: activation; complex; input	->	1	C7 (FI) C8B	FI
HLA-DPB1 (FI) STAT3	FI	expression regulated by	<-	1	HLA-DPB1 (FI) STAT3	FI
CD4 (FI) HLA-DRB3	FI	PPrel: activated by; PPrel: binding/association; catalyze; complex	<->	1	CD4 (FI) HLA-DRB3	FI
HIST1H2AB (FI) HIST1H2BD	FI	complex; input	-	1	HIST1H2AB (FI) HIST1H2BD	FI
HIST1H2BO (FI) HIST2H2AC	FI	complex; input	-	1	HIST1H2BO (FI) HIST2H2AC	FI
HIST1H2BH (FI) HIST3H2BB	FI	catalyzed by	<-	1	HIST1H2BH (FI) HIST3H2BB	FI
SOCS1 (FI) UBE2L3	FI	catalyze; complex; input	->	1	SOCS1 (FI) UBE2L3	FI
HLA-DPA1 (FI) HLA-DPB1	FI	catalyzed by; complex; input; predicted	<-	1	HLA-DPA1 (FI) HLA-DPB1	FI
HIST3H2A (FI) HIST3H2BB	FI	complex	-	1	HIST3H2A (FI) HIST3H2BB	FI
C4B (FI) C4BPA	FI	PPrel: inhibited by; complex; input	|-	1	C4B (FI) C4BPA	FI
PPARG (FI) UBC	FI	predicted	-	0.665313	PPARG (FI) UBC	FI
CD19 (FI) PIK3CG	FI	PPrel: activation; complex; input	->	1	CD19 (FI) PIK3CG	FI
HIST1H3A (FI) HIST1H4G	FI	complex	-	1	HIST1H3A (FI) HIST1H4G	FI
H2AFV (FI) H2BFWT	FI	complex	-	1	H2AFV (FI) H2BFWT	FI
HIST2H2AC (FI) HIST2H2BE	FI	complex; input	-	1	HIST2H2AC (FI) HIST2H2BE	FI
HIST1H2BH (FI) RAD21	FI	catalyzed by; complex; input	<-	1	HIST1H2BH (FI) RAD21	FI
HIST1H2BO (FI) POLR2K	FI	activate	->	1	HIST1H2BO (FI) POLR2K	FI
HIST1H2BB (FI) HIST2H2AB	FI	complex	-	1	HIST1H2BB (FI) HIST2H2AB	FI
DLG4 (FI) HSP90AA1	FI	predicted	-	0.531193	DLG4 (FI) HSP90AA1	FI
HLA-DRB1 (FI) STAT3	FI	expression regulated by	<-	1	HLA-DRB1 (FI) STAT3	FI
C1R (FI) C3	FI	PPrel: binding/association	-	1	C1R (FI) C3	FI
H3F3C (FI) HIST1H2AJ	FI	predicted	-	0.96257	H3F3C (FI) HIST1H2AJ	FI
NOS2 (FI) TNFRSF1A	FI	PPrel: activated, indirect effect	<-	1	NOS2 (FI) TNFRSF1A	FI
CDK1 (FI) HIST1H2BA	FI	catalyze	->	1	CDK1 (FI) HIST1H2BA	FI
ERBB3 (FI) SMC3	FI	expression regulated by	<-	1	ERBB3 (FI) SMC3	FI
IFNGR1 (FI) NOS2	FI	PPrel: activation, indirect effect	->	1	IFNGR1 (FI) NOS2	FI
DAND5 (FI) USF1	FI	expression regulated by; expression regulates	<->	1	DAND5 (FI) USF1	FI
IL8 (FI) MMP9	FI	predicted	-	0.665313	IL8 (FI) MMP9	FI
CD86 (FI) HLA-DPB1	FI	catalyze	->	1	CD86 (FI) HLA-DPB1	FI
IRF3 (FI) UBC	FI	predicted	-	0.665313	IRF3 (FI) UBC	FI
H2AFB2 (FI) HDAC1	FI	PPrel: binding/association	-	1	H2AFB2 (FI) HDAC1	FI
HIST1H2AG (FI) HIST2H3A	FI	predicted	-	0.96257	HIST1H2AG (FI) HIST2H3A	FI
H2AFJ (FI) HIST1H2BA	FI	complex	-	1	H2AFJ (FI) HIST1H2BA	FI
HIST1H4A (FI) RAD21	FI	catalyzed by; complex; input	<-	1	HIST1H4A (FI) RAD21	FI
SNRNP70 (FI) SNRPD3	FI	complex; input	-	1	SNRNP70 (FI) SNRPD3	FI
FOXA1 (FI) HDAC1	FI	expression regulates	->	1	FOXA1 (FI) HDAC1	FI
HIST1H2AG (FI) HIST1H2BA	FI	complex	-	1	HIST1H2AG (FI) HIST1H2BA	FI
TGFB1 (FI) UBC	FI	catalyze; complex; input	->	1	TGFB1 (FI) UBC	FI
HIST2H2AA3 (FI) HIST2H2BF	FI	complex	-	1	HIST2H2AA3 (FI) HIST2H2BF	FI
HNRNPA2B1 (FI) UBC	FI	predicted	-	0.665313	HNRNPA2B1 (FI) UBC	FI
EP300 (FI) POU2F1	FI	reaction	-	1	EP300 (FI) POU2F1	FI
HLA-DRB3 (FI) HLA-DRB4	FI	catalyzed by; input	<-	1	HLA-DRB3 (FI) HLA-DRB4	FI
HIST1H2AD (FI) RAD21	FI	complex; input	-	1	HIST1H2AD (FI) RAD21	FI
ENO1 (FI) GAPDH	FI	predicted	-	0.997508	ENO1 (FI) GAPDH	FI
HLA-DMA (FI) HLA-DRB3	FI	complex; input	-	1	HLA-DMA (FI) HLA-DRB3	FI
BRCA2 (FI) HIST1H2BD	FI	complex; input	-	1	BRCA2 (FI) HIST1H2BD	FI
HLA-DOA (FI) HLA-DRA	FI	complex; input	-	1	HLA-DOA (FI) HLA-DRA	FI
HIST3H2BB (FI) HIST3H3	FI	catalyzed by; complex	<-	1	HIST3H2BB (FI) HIST3H3	FI
CD4 (FI) CXCL12	FI	predicted	-	0.665313	CD4 (FI) CXCL12	FI
H2AFX (FI) XRCC1	FI	predicted	-	0.665313	H2AFX (FI) XRCC1	FI
PRKCD (FI) VEGFA	FI	predicted	-	0.665313	PRKCD (FI) VEGFA	FI
HIST1H2BD (FI) HIST2H2AB	FI	complex	-	1	HIST1H2BD (FI) HIST2H2AB	FI
HIST1H4A (FI) HIST3H3	FI	catalyze; complex	->	1	HIST1H4A (FI) HIST3H3	FI
HLA-DQA2 (FI) HLA-DRB1	FI	catalyze; complex; input	->	1	HLA-DQA2 (FI) HLA-DRB1	FI
FCGR3A (FI) MYO9B	FI	input	-	1	FCGR3A (FI) MYO9B	FI
C4A (FI) IGLV8-61	FI	catalyzed by	<-	1	C4A (FI) IGLV8-61	FI
HIST1H2BD (FI) HIST1H3A	FI	catalyzed by; complex	<-	1	HIST1H2BD (FI) HIST1H3A	FI
JUN (FI) MEF2C	FI	reaction	-	1	JUN (FI) MEF2C	FI
PAFAH1B1 (FI) PLA2G7	FI	complex; input	-	1	PAFAH1B1 (FI) PLA2G7	FI
FYN (FI) NCAM1	FI	catalyze; complex; input	->	1	FYN (FI) NCAM1	FI
JAZF1 ((FI)) MAP3K7	FI	predicted	-	0.665313	JAZF1 ((FI)) MAP3K7	(FI)
RAB5A (FI) SRC	FI	activated by	<-	1	RAB5A (FI) SRC	FI
BCL2 (FI) EP300	FI	expression regulated by	<-	1	BCL2 (FI) EP300	FI
ACTN1 (FI) FYN	FI	activated by	<-	1	ACTN1 (FI) FYN	FI
H2AFB2 (FI) HIST1H2BA	FI	complex	-	1	H2AFB2 (FI) HIST1H2BA	FI
POU2F1 (FI) ST6GAL1	FI	expression regulates	->	1	POU2F1 (FI) ST6GAL1	FI
KLRC3 (FI) PTPN11	FI	activate	->	1	KLRC3 (FI) PTPN11	FI
HIST1H2AB (FI) SMC3	FI	complex; input	-	1	HIST1H2AB (FI) SMC3	FI
ALYREF (FI) HNRNPA2B1	FI	complex; input	-	1	ALYREF (FI) HNRNPA2B1	FI
IGKC (FI) PIK3CA	FI	complex; input	-	1	IGKC (FI) PIK3CA	FI
MAP3K7 ((FI)) MAPK14	FI	PPrel: activation, indirect effect; PPrel: activation, phosphorylation, indirect effect; inhibited by	-	1	MAP3K7 ((FI)) MAPK14	(FI)
HLA-DRA (FI) NFKB1	FI	expression regulated by	<-	1	HLA-DRA (FI) NFKB1	FI
MYC (FI) UBC	FI	predicted	-	0.665313	MYC (FI) UBC	FI
HIST2H2BE (FI) HIST3H2BB	FI	catalyze	->	1	HIST2H2BE (FI) HIST3H2BB	FI
CDK1 (FI) HIST1H2BB	FI	catalyze	->	1	CDK1 (FI) HIST1H2BB	FI
HDAC2 (FI) HIST1H2BA	FI	PPrel: binding/association; catalyze	->	1	HDAC2 (FI) HIST1H2BA	FI
FOXA1 (FI) TNFAIP1	FI	expression regulates	->	1	FOXA1 (FI) TNFAIP1	FI
BIRC2 (FI) TNFRSF12A	FI	predicted	-	0.665313	BIRC2 (FI) TNFRSF12A	FI
APOH (FI) F2	FI	predicted	-	0.925924	APOH (FI) F2	FI
FOXA1 (FI) JUN	FI	reaction	-	1	FOXA1 (FI) JUN	FI
DAND5 (FI) INSR	FI	expression regulates	->	1	DAND5 (FI) INSR	FI
ACTN2 (FI) HRAS	FI	catalyze	->	1	ACTN2 (FI) HRAS	FI
JAK2 (FI) PRL	FI	activated by; complex; input	<-	1	JAK2 (FI) PRL	FI
FYN (FI) ITGAM	FI	catalyzed by	<-	1	FYN (FI) ITGAM	FI
HDAC1 (FI) HIST2H2AA3	FI	PPrel: binding/association; catalyze	->	1	HDAC1 (FI) HIST2H2AA3	FI
EGFR (FI) VEGFA	FI	PPrel: activated by	<-	1	EGFR (FI) VEGFA	FI
CCR5 (FI) CX3CL1	FI	PPrel: activated binding/association	<-	1	CCR5 (FI) CX3CL1	FI
EP300 (FI) IRF5	FI	predicted	-	0.665313	EP300 (FI) IRF5	FI
H3F3A (FI) HIST1H4A	FI	catalyze; complex	->	1	H3F3A (FI) HIST1H4A	FI
IFNG (FI) IL18	FI	predicted	-	0.665313	IFNG (FI) IL18	FI
HIST1H2AD (FI) HIST1H2BD	FI	complex; input	-	1	HIST1H2AD (FI) HIST1H2BD	FI
HLA-DRB1 (FI) HLA-DRB3	FI	catalyze; catalyzed by; input	<->	1	HLA-DRB1 (FI) HLA-DRB3	FI
H2AFY2 (FI) HDAC2	FI	PPrel: binding/association	-	1	H2AFY2 (FI) HDAC2	FI
H2AFY2 (FI) HIST1H2BM	FI	complex	-	1	H2AFY2 (FI) HIST1H2BM	FI
ACTN4 (FI) NOS3	FI	predicted	-	0.98807	ACTN4 (FI) NOS3	FI
HDAC2 (FI) HIST2H2AA3	FI	PPrel: binding/association; catalyze	->	1	HDAC2 (FI) HIST2H2AA3	FI
SNRPA (FI) SNRPF	FI	complex; input	-	1	SNRPA (FI) SNRPF	FI
POU2AF1 (FI) POU2F1	FI	expression regulated by	<-	1	POU2AF1 (FI) POU2F1	FI
GNRH1 (FI) JUN	FI	expression regulated by	<-	1	GNRH1 (FI) JUN	FI
HDAC2 (FI) HIST1H2BN	FI	PPrel: binding/association; catalyze	->	1	HDAC2 (FI) HIST1H2BN	FI
H2AFY2 (FI) HIST1H2BD	FI	complex	-	1	H2AFY2 (FI) HIST1H2BD	FI
IL18 (FI) MAPK1	FI	GErel: expression, indirect effect	<-	1	IL18 (FI) MAPK1	FI
CDK1 (FI) HIST1H2BH	FI	catalyze	->	1	CDK1 (FI) HIST1H2BH	FI
APOH (FI) USF1	FI	expression regulated by	<-	1	APOH (FI) USF1	FI
HIST1H2AB (FI) HIST3H2BB	FI	complex; input	-	1	HIST1H2AB (FI) HIST3H2BB	FI
FOS (FI) UBC	FI	expression regulates; predicted	->	1	FOS (FI) UBC	FI
HIST1H2BC (FI) HIST3H3	FI	catalyze; complex	->	1	HIST1H2BC (FI) HIST3H3	FI
H2BFWT (FI) HIST1H2AA	FI	complex	-	1	H2BFWT (FI) HIST1H2AA	FI
UBC (FI) XRCC5	FI	predicted	-	0.665313	UBC (FI) XRCC5	FI
BCL2L1 (FI) CFLAR	FI	predicted	-	0.665313	BCL2L1 (FI) CFLAR	FI
CX3CR1 (FI) CXCL10	FI	PPrel: activated binding/association	<-	1	CX3CR1 (FI) CXCL10	FI
HIST1H2AB (FI) HIST2H2AC	FI	predicted	-	0.925924	HIST1H2AB (FI) HIST2H2AC	FI
H2AFV (FI) HIST3H3	FI	predicted	-	0.96257	H2AFV (FI) HIST3H3	FI
IL10 (FI) STAT3	FI	expression regulated by	<-	1	IL10 (FI) STAT3	FI
CDK1 (FI) HIST1H2BD	FI	catalyze	->	1	CDK1 (FI) HIST1H2BD	FI
DFFB (FI) HIST1H1E	FI	complex; input	-	1	DFFB (FI) HIST1H1E	FI
LCK (FI) PTPN22	FI	predicted	-	0.975761	LCK (FI) PTPN22	FI
HIST1H2AA (FI) HIST1H2BK	FI	complex	-	1	HIST1H2AA (FI) HIST1H2BK	FI
H2AFX (FI) HIST1H2BD	FI	catalyze; complex; input	->	1	H2AFX (FI) HIST1H2BD	FI
CDK1 (FI) HIST2H2AA3	FI	catalyze	->	1	CDK1 (FI) HIST2H2AA3	FI
CD4 (FI) HLA-DRB1	FI	PPrel: activated by; PPrel: binding/association; catalyze; complex; input	<->	1	CD4 (FI) HLA-DRB1	FI
HIST1H2BJ (FI) SMC3	FI	catalyze; complex; input	->	1	HIST1H2BJ (FI) SMC3	FI
CDKN1A (FI) HSPA1A	FI	null	null	null	CDKN1A (FI) HSPA1A	FI
CD247 (FI) PIK3CA	FI	complex; input	-	1	CD247 (FI) PIK3CA	FI
NFKB1 (FI) SREBF1	FI	inhibit	-|	1	NFKB1 (FI) SREBF1	FI
H3F3A (FI) HIST3H2BB	FI	catalyze; complex	->	1	H3F3A (FI) HIST3H2BB	FI
HIST1H2AD (FI) PCNA	FI	catalyzed by	<-	1	HIST1H2AD (FI) PCNA	FI
CALR (FI) LCK	FI	null	null	null	CALR (FI) LCK	FI
LYN (FI) SPI1	FI	expression regulated by	<-	1	LYN (FI) SPI1	FI
IL2RA (FI) STAT1	FI	activate; expression regulated by	<->	1	IL2RA (FI) STAT1	FI
HDAC2 (FI) HIST1H2AB	FI	PPrel: binding/association; catalyze	->	1	HDAC2 (FI) HIST1H2AB	FI
TNFRSF1A (FI) UBC	FI	predicted	-	0.665313	TNFRSF1A (FI) UBC	FI
FCGR2A (FI) MYO9B	FI	input	-	1	FCGR2A (FI) MYO9B	FI
PIK3CG (FI) PLCG1	FI	ECrel: compound; PPrel: activation, binding/association; complex; input	->	1	PIK3CG (FI) PLCG1	FI
CXCR4 (FI) PTPN11	FI	complex; input	-	1	CXCR4 (FI) PTPN11	FI
TNFRSF1A (FI) TRAF2	FI	PPrel: activation; PPrel: binding/association; activate; complex; input; reaction	->	1	TNFRSF1A (FI) TRAF2	FI
HIST1H2AG (FI) HIST1H2BB	FI	complex	-	1	HIST1H2AG (FI) HIST1H2BB	FI
HDAC1 (FI) PCNA	FI	complex; input	-	1	HDAC1 (FI) PCNA	FI
CD4 (FI) PTPN11	FI	activate; catalyzed by	<->	1	CD4 (FI) PTPN11	FI
H2AFB2 (FI) HIST1H2BM	FI	complex	-	1	H2AFB2 (FI) HIST1H2BM	FI
IFNGR1 (FI) STAT1	FI	PPrel: activation, indirect effect; activate; complex; input	->	1	IFNGR1 (FI) STAT1	FI
HDAC2 (FI) HIST1H2AC	FI	PPrel: binding/association; catalyze	->	1	HDAC2 (FI) HIST1H2AC	FI
HIST1H2AJ (FI) HIST1H2BO	FI	complex; input	-	1	HIST1H2AJ (FI) HIST1H2BO	FI
CD247 (FI) CD28	FI	activate; activated by; reaction	<->	1	CD247 (FI) CD28	FI
HDAC5 (FI) HIST1H2AG	FI	PPrel: binding/association	-	1	HDAC5 (FI) HIST1H2AG	FI
HLA-DMA (FI) STAT3	FI	expression regulated by	<-	1	HLA-DMA (FI) STAT3	FI
C1QA (FI) C2	FI	PPrel: activation; catalyze	->	1	C1QA (FI) C2	FI
HDAC5 (FI) HIST1H2AH	FI	PPrel: binding/association	-	1	HDAC5 (FI) HIST1H2AH	FI
C1QA (FI) C4A	FI	PPrel: activation; catalyze	->	1	C1QA (FI) C4A	FI
CD247 (FI) LYN	FI	catalyzed by	<-	1	CD247 (FI) LYN	FI
H3F3C (FI) HIST1H2BN	FI	predicted	-	0.96257	H3F3C (FI) HIST1H2BN	FI
HIST2H3A (FI) HIST3H2BB	FI	catalyze; complex	->	1	HIST2H3A (FI) HIST3H2BB	FI
ICAM1 (FI) IFNG	FI	GErel: expression by	<-	1	ICAM1 (FI) IFNG	FI
HDAC1 (FI) JUN	FI	activated by	<-	1	HDAC1 (FI) JUN	FI
CCR4 (FI) JAK2	FI	PPrel: activation	->	1	CCR4 (FI) JAK2	FI
ISG15 (FI) UBC	FI	inhibit	-|	1	ISG15 (FI) UBC	FI
MYC (FI) STAT1	FI	GErel: expression by	<-	1	MYC (FI) STAT1	FI
H2AFV (FI) HIST1H2BO	FI	complex	-	1	H2AFV (FI) HIST1H2BO	FI
DNMT1 (FI) HIST2H2BE	FI	catalyze	->	1	DNMT1 (FI) HIST2H2BE	FI
IL2RA (FI) SYK	FI	complex; input	-	1	IL2RA (FI) SYK	FI
HSP90AA1 (FI) NOS3	FI	complex; input	-	1	HSP90AA1 (FI) NOS3	FI
TNFAIP3 (FI) TRAF3	FI	predicted	-	0.531193	TNFAIP3 (FI) TRAF3	FI
HLA-DRB1 (FI) LYN	FI	catalyzed by	<-	1	HLA-DRB1 (FI) LYN	FI
H2BFWT (FI) HIST1H2AC	FI	complex	-	1	H2BFWT (FI) HIST1H2AC	FI
HIST1H2BA (FI) HIST3H2BB	FI	catalyzed by	<-	1	HIST1H2BA (FI) HIST3H2BB	FI
CD80 (FI) HLA-DQA1	FI	catalyze	->	1	CD80 (FI) HLA-DQA1	FI
CDK1 (FI) H2AFX	FI	catalyze	->	1	CDK1 (FI) H2AFX	FI
HIST1H2BC (FI) HIST2H3A	FI	catalyzed by; complex	<-	1	HIST1H2BC (FI) HIST2H3A	FI
HLA-DMB (FI) NFKB1	FI	expression regulated by	<-	1	HLA-DMB (FI) NFKB1	FI
HLA-DPA1 (FI) NFKB1	FI	expression regulated by	<-	1	HLA-DPA1 (FI) NFKB1	FI
EP300 (FI) RAB11A	FI	expression regulates	->	1	EP300 (FI) RAB11A	FI
H2AFB1 (FI) HIST1H2BB	FI	complex; input	-	1	H2AFB1 (FI) HIST1H2BB	FI
HLA-DPB1 (FI) HLA-DRB1	FI	catalyze; catalyzed by; input	<->	1	HLA-DPB1 (FI) HLA-DRB1	FI
H2AFB1 (FI) POLR1C	FI	activate	->	1	H2AFB1 (FI) POLR1C	FI
POU2F1 (FI) SPI1	FI	expression regulates	->	1	POU2F1 (FI) SPI1	FI
CCR1 (FI) STAT3	FI	predicted	-	0.665313	CCR1 (FI) STAT3	FI
HIST2H2AC (FI) POLR2K	FI	activate	->	1	HIST2H2AC (FI) POLR2K	FI
HIST1H2BA (FI) HIST1H2BK	FI	catalyzed by	<-	1	HIST1H2BA (FI) HIST1H2BK	FI
NFKB1 (FI) SELE	FI	expression regulates	->	1	NFKB1 (FI) SELE	FI
IL12B (FI) IL2RA	FI	reaction	-	1	IL12B (FI) IL2RA	FI
CDKN1A (FI) DAND5	FI	null	null	null	CDKN1A (FI) DAND5	FI
HIST1H2AG (FI) HIST1H3A	FI	predicted	-	0.958239	HIST1H2AG (FI) HIST1H3A	FI
HIST1H2BJ (FI) HIST1H2BM	FI	catalyze	->	1	HIST1H2BJ (FI) HIST1H2BM	FI
DNTT (FI) XRCC5	FI	complex; input	-	1	DNTT (FI) XRCC5	FI
APCS (FI) H2AFX	FI	complex; input	-	1	APCS (FI) H2AFX	FI
HDAC5 (FI) HIST1H2BD	FI	PPrel: binding/association	-	1	HDAC5 (FI) HIST1H2BD	FI
HIST1H2BL (FI) HIST3H2A	FI	complex	-	1	HIST1H2BL (FI) HIST3H2A	FI
H2AFZ (FI) HIST1H2BB	FI	complex; input	-	1	H2AFZ (FI) HIST1H2BB	FI
CEBPB (FI) TNFRSF9	FI	expression regulates	->	1	CEBPB (FI) TNFRSF9	FI
PCNA (FI) XRCC6	FI	predicted	-	0.975761	PCNA (FI) XRCC6	FI
EP300 (FI) STAT4	FI	PPrel: binding/association	-	1	EP300 (FI) STAT4	FI
H2AFB1 (FI) HIST1H2BM	FI	complex; input	-	1	H2AFB1 (FI) HIST1H2BM	FI
BCL2L1 (FI) FOXA1	FI	expression regulated by	<-	1	BCL2L1 (FI) FOXA1	FI
IL1RN (FI) SPI1	FI	expression regulated by	<-	1	IL1RN (FI) SPI1	FI
NFKB1 (FI) TRAF3	FI	GErel: expression; expression regulates	->	1	NFKB1 (FI) TRAF3	FI
HIST1H2BA (FI) HIST1H2BL	FI	catalyze	->	1	HIST1H2BA (FI) HIST1H2BL	FI
HIST1H2BB (FI) HIST2H2AA3	FI	complex; input	-	1	HIST1H2BB (FI) HIST2H2AA3	FI
ERBB3 (FI) USF1	FI	expression regulated by	<-	1	ERBB3 (FI) USF1	FI
HIST1H2BH (FI) HIST1H2BO	FI	catalyzed by	<-	1	HIST1H2BH (FI) HIST1H2BO	FI
H2AFY (FI) HIST1H2BD	FI	complex	-	1	H2AFY (FI) HIST1H2BD	FI
JAK1 (FI) RHOA	FI	activate; activated by	<->	1	JAK1 (FI) RHOA	FI
H3F3C (FI) HIST2H2AC	FI	predicted	-	0.96257	H3F3C (FI) HIST2H2AC	FI
H2BFWT (FI) HDAC1	FI	PPrel: binding/association	-	1	H2BFWT (FI) HDAC1	FI
C1QC (FI) C4B	FI	PPrel: activation; catalyze	->	1	C1QC (FI) C4B	FI
LGALS3 (FI) MMP9	FI	predicted	-	0.665313	LGALS3 (FI) MMP9	FI
NFKB1 (FI) TLR7	FI	expression regulates	->	1	NFKB1 (FI) TLR7	FI
IFIT1 (FI) TRIM25	FI	catalyzed by	<-	1	IFIT1 (FI) TRIM25	FI
ACTG1 (FI) ACTN2	FI	PPrel: binding/association; complex; input	-	1	ACTG1 (FI) ACTN2	FI
HIST1H2AG (FI) HIST1H2BC	FI	complex	-	1	HIST1H2AG (FI) HIST1H2BC	FI
H2AFX (FI) HIST1H4A	FI	catalyze; complex; input	->	1	H2AFX (FI) HIST1H4A	FI
HDAC2 (FI) HIST1H2BH	FI	PPrel: binding/association; catalyze	->	1	HDAC2 (FI) HIST1H2BH	FI
HDAC5 (FI) HIST2H2BE	FI	PPrel: binding/association	-	1	HDAC5 (FI) HIST2H2BE	FI
AIM2 (FI) NFKB1	FI	expression regulated by	<-	1	AIM2 (FI) NFKB1	FI
HIST2H2AC (FI) HIST2H3A	FI	catalyzed by; complex	<-	1	HIST2H2AC (FI) HIST2H3A	FI
INSR (FI) SOCS1	FI	PPrel: inhibited by; PPrel: inhibited by, dephosphorylation	|-	1	INSR (FI) SOCS1	FI
CXCL12 (FI) CXCR4	FI	PPrel: activation; PPrel: activation, binding/association; PPrel: binding/association; complex; input	->	1	CXCL12 (FI) CXCR4	FI
B2M (FI) FYN	FI	complex; input	-	1	B2M (FI) FYN	FI
HIST1H2AG (FI) HIST3H3	FI	predicted	-	0.96257	HIST1H2AG (FI) HIST3H3	FI
H2AFX (FI) HIST1H2BB	FI	catalyze; complex; input	->	1	H2AFX (FI) HIST1H2BB	FI
IL2 (FI) TGFB1	FI	inhibited by	|-	1	IL2 (FI) TGFB1	FI
IL6 (FI) PTPN11	FI	activate; complex; input	->	1	IL6 (FI) PTPN11	FI
HLA-DMB (FI) LCK	FI	catalyzed by	<-	1	HLA-DMB (FI) LCK	FI
HLA-DOA (FI) HLA-DPA1	FI	complex; input	-	1	HLA-DOA (FI) HLA-DPA1	FI
IL27 (FI) STAT1	FI	activate	->	1	IL27 (FI) STAT1	FI
CORO1A (FI) NFKB1	FI	expression regulated by	<-	1	CORO1A (FI) NFKB1	FI
CORO1A (FI) UBC	FI	predicted	-	0.966192	CORO1A (FI) UBC	FI
NGF (FI) PLCG1	FI	catalyzed by; complex; input	<-	1	NGF (FI) PLCG1	FI
HIST1H4A (FI) POLR1C	FI	activate	->	1	HIST1H4A (FI) POLR1C	FI
H2AFV (FI) HIST1H2BC	FI	complex	-	1	H2AFV (FI) HIST1H2BC	FI
HLA-DRA (FI) STAT4	FI	reaction	-	1	HLA-DRA (FI) STAT4	FI
DLG4 (FI) GRIN2A	FI	PCrel: binding/association; PPrel: binding/association; complex	-	1	DLG4 (FI) GRIN2A	FI
H2AFY2 (FI) HIST2H2BE	FI	complex	-	1	H2AFY2 (FI) HIST2H2BE	FI
IL8 (FI) NFKB1	FI	GErel: expression by; PPrel: expressed by; expression regulated by	<-	1	IL8 (FI) NFKB1	FI
HIST1H2BB (FI) HIST1H2BM	FI	catalyze	->	1	HIST1H2BB (FI) HIST1H2BM	FI
IL12B (FI) STAT1	FI	activate	->	1	IL12B (FI) STAT1	FI
IL12B (FI) NFKB1	FI	GErel: expression by; PPrel: expressed by; activate; expression regulated by	<->	1	IL12B (FI) NFKB1	FI
CD4 (FI) EP300	FI	expression regulated by	<-	1	CD4 (FI) EP300	FI
HIST1H2AD (FI) HIST1H2BK	FI	complex; input	-	1	HIST1H2AD (FI) HIST1H2BK	FI
HDAC1 (FI) HIST1H3A	FI	catalyze	->	1	HDAC1 (FI) HIST1H3A	FI
H2BFWT (FI) HIST2H2AB	FI	complex	-	1	H2BFWT (FI) HIST2H2AB	FI
H3F3A (FI) HIST1H2AJ	FI	catalyze; complex	->	1	H3F3A (FI) HIST1H2AJ	FI
HSPA8 (FI) UBC	FI	input	-	1	HSPA8 (FI) UBC	FI
HLA-DQB1 (FI) PTPN11	FI	catalyzed by	<-	1	HLA-DQB1 (FI) PTPN11	FI
SLC4A1 (FI) SPTAN1	FI	complex; input	-	1	SLC4A1 (FI) SPTAN1	FI
COL7A1 (FI) FYN	FI	catalyze	->	1	COL7A1 (FI) FYN	FI
CD86 (FI) LCK	FI	activate; activated by; catalyze; catalyzed by; complex; reaction	<->	1	CD86 (FI) LCK	FI
H3F3A (FI) HIST2H2AA3	FI	catalyze; complex	->	1	H3F3A (FI) HIST2H2AA3	FI
LCK (FI) SLAMF1	FI	predicted	-	0.531193	LCK (FI) SLAMF1	FI
HLA-DQA1 (FI) NFKB1	FI	expression regulated by	<-	1	HLA-DQA1 (FI) NFKB1	FI
CTLA4 (FI) HLA-DQB1	FI	catalyze	->	1	CTLA4 (FI) HLA-DQB1	FI
H2AFB1 (FI) HIST1H2BN	FI	complex; input	-	1	H2AFB1 (FI) HIST1H2BN	FI
HLA-DQA1 (FI) PDCD1	FI	catalyzed by	<-	1	HLA-DQA1 (FI) PDCD1	FI
FOS (FI) NFKB1	FI	expression regulated by	<-	1	FOS (FI) NFKB1	FI
H3F3C (FI) HIST1H2BB	FI	predicted	-	0.96257	H3F3C (FI) HIST1H2BB	FI
HIST1H2BC (FI) HIST1H2BH	FI	catalyze	->	1	HIST1H2BC (FI) HIST1H2BH	FI
CD8A (FI) ETS1	FI	expression regulated by	<-	1	CD8A (FI) ETS1	FI
EP300 (FI) SPI1	FI	expression regulates; predicted	->	1	EP300 (FI) SPI1	FI
HLA-DMA (FI) HLA-DPA1	FI	complex; input; predicted	-	1	HLA-DMA (FI) HLA-DPA1	FI
HIST1H2AD (FI) HIST1H2BO	FI	complex; input	-	1	HIST1H2AD (FI) HIST1H2BO	FI
CDK1 (FI) HIST1H2BC	FI	catalyze	->	1	CDK1 (FI) HIST1H2BC	FI
H2AFX (FI) H3F3A	FI	catalyzed by; complex	<-	1	H2AFX (FI) H3F3A	FI
CD247 (FI) PLCG1	FI	catalyze; complex; input	->	1	CD247 (FI) PLCG1	FI
GIMAP5 (FI) HLA-DRB1	FI	predicted	-	0.965326	GIMAP5 (FI) HLA-DRB1	FI
NFKB1 (FI) PIK3R1	FI	activated by; input	<-	1	NFKB1 (FI) PIK3R1	FI
EP300 (FI) IRF1	FI	reaction	-	1	EP300 (FI) IRF1	FI
ESR1 (FI) STAT3	FI	null	null	null	ESR1 (FI) STAT3	FI
HIST1H2BJ (FI) RAD21	FI	catalyzed by; complex; input	<-	1	HIST1H2BJ (FI) RAD21	FI
FOS (FI) HDAC1	FI	GErel: repressed by; activate	|->	1	FOS (FI) HDAC1	FI
NFKB1 (FI) UBC	FI	complex; input	-	1	NFKB1 (FI) UBC	FI
HRAS (FI) TRAF6	FI	predicted	-	0.665313	HRAS (FI) TRAF6	FI
HDAC5 (FI) HIST2H2AB	FI	PPrel: binding/association	-	1	HDAC5 (FI) HIST2H2AB	FI
BRCA2 (FI) HIST1H2BO	FI	complex; input	-	1	BRCA2 (FI) HIST1H2BO	FI
HIST1H2BH (FI) SMC3	FI	catalyze; complex; input	->	1	HIST1H2BH (FI) SMC3	FI
HIST1H2BA (FI) RAD21	FI	catalyzed by; complex; input	<-	1	HIST1H2BA (FI) RAD21	FI
DNMT1 (FI) HDAC2	FI	complex; input; predicted	-	1	DNMT1 (FI) HDAC2	FI
NFKB1 (FI) PRKCD	FI	activated by	<-	1	NFKB1 (FI) PRKCD	FI
IL12B (FI) MAPK1	FI	GErel: expression, indirect effect	<-	1	IL12B (FI) MAPK1	FI
SNRPB (FI) SNRPB2	FI	complex; input	-	1	SNRPB (FI) SNRPB2	FI
EGFR (FI) TP53	FI	null	null	null	EGFR (FI) TP53	FI
HDAC2 (FI) PPP2CB	FI	predicted	-	0.887863	HDAC2 (FI) PPP2CB	FI
MAP3K7 ((FI)) MAPK8	FI	PPrel: activation, phosphorylation, indirect effect	->	1	MAP3K7 ((FI)) MAPK8	(FI)
RPL7 (FI) UBC	FI	predicted	-	0.665313	RPL7 (FI) UBC	FI
C3 (FI) C5	FI	PPrel: activation; catalyze	->	1	C3 (FI) C5	FI
C3 (FI) ESR1	FI	null	null	null	C3 (FI) ESR1	FI
ABCA7 (FI) APOA1	FI	complex	-	1	ABCA7 (FI) APOA1	FI
PPARG (FI) TNF	FI	activated by; inhibited by	-	1	PPARG (FI) TNF	FI
BCL2 (FI) MAPK14	FI	predicted	-	0.665313	BCL2 (FI) MAPK14	FI
POLR2K (FI) SNRPE	FI	complex; input	-	1	POLR2K (FI) SNRPE	FI
HIST1H2AJ (FI) HIST3H3	FI	complex	-	1	HIST1H2AJ (FI) HIST3H3	FI
HIST1H2AC (FI) HIST1H2BN	FI	complex; input	-	1	HIST1H2AC (FI) HIST1H2BN	FI
JAK1 (FI) TYK2	FI	catalyze; complex; input	->	1	JAK1 (FI) TYK2	FI
BLK (FI) CXCR4	FI	reaction	-	1	BLK (FI) CXCR4	FI
SNRPB2 (FI) SNRPN	FI	predicted	-	0.665313	SNRPB2 (FI) SNRPN	FI
PTPN11 (FI) STAT6	FI	predicted	-	0.96257	PTPN11 (FI) STAT6	FI
HLA-DQB1 (FI) HLA-DRB1	FI	catalyze; catalyzed by; input	<->	1	HLA-DQB1 (FI) HLA-DRB1	FI
GHR (FI) TYK2	FI	PPrel: phosphorylation	->	1	GHR (FI) TYK2	FI
EGFR (FI) MAPK1	FI	PPrel: indirect effect; activated by	<-	1	EGFR (FI) MAPK1	FI
CCR1 (FI) CX3CR1	FI	predicted	-	0.531193	CCR1 (FI) CX3CR1	FI
EP300 (FI) RB1	FI	activate	->	1	EP300 (FI) RB1	FI
CTLA4 (FI) HLA-DQA2	FI	catalyze	->	1	CTLA4 (FI) HLA-DQA2	FI
RELA (FI) UBC	FI	complex; input; predicted	-	1	RELA (FI) UBC	FI
PIK3R1 (FI) TYK2	FI	PPrel: phosphorylated by; activated by; reaction	<-	1	PIK3R1 (FI) TYK2	FI
STAT1 (FI) SYK	FI	predicted	-	0.665313	STAT1 (FI) SYK	FI
MAPK8 (FI) STAT1	FI	catalyze	->	1	MAPK8 (FI) STAT1	FI
DAND5 (FI) UBE2L3	FI	expression regulates	->	1	DAND5 (FI) UBE2L3	FI
CD4 (FI) HLA-DQA2	FI	PPrel: activated by; PPrel: binding/association; catalyze; complex	<->	1	CD4 (FI) HLA-DQA2	FI
HDAC1 (FI) HIST1H2BM	FI	PPrel: binding/association; catalyze	->	1	HDAC1 (FI) HIST1H2BM	FI
HIST1H2BJ (FI) HIST1H4A	FI	catalyze; complex; input	->	1	HIST1H2BJ (FI) HIST1H4A	FI
CD38 (FI) LCK	FI	predicted	-	0.665313	CD38 (FI) LCK	FI
NFKB1 (FI) SPI1	FI	expression regulated by; predicted	<-	1	NFKB1 (FI) SPI1	FI
CDK1 (FI) HIST1H2AB	FI	catalyze	->	1	CDK1 (FI) HIST1H2AB	FI
HIST1H2BC (FI) SMC3	FI	catalyze; complex; input	->	1	HIST1H2BC (FI) SMC3	FI
IRF1 (FI) ISG15	FI	expression regulates	->	1	IRF1 (FI) ISG15	FI
H3F3A (FI) HIST1H2BN	FI	catalyze; complex	->	1	H3F3A (FI) HIST1H2BN	FI
CX3CL1 (FI) CXCR4	FI	PPrel: activation, binding/association	->	1	CX3CL1 (FI) CXCR4	FI
APCS (FI) HIST1H4A	FI	complex; input	-	1	APCS (FI) HIST1H4A	FI
H2AFY (FI) H2BFWT	FI	complex	-	1	H2AFY (FI) H2BFWT	FI
H2BFWT (FI) HIST2H2AC	FI	complex	-	1	H2BFWT (FI) HIST2H2AC	FI
APOB (FI) HSP90AA1	FI	predicted	-	0.665313	APOB (FI) HSP90AA1	FI
PTPN11 (FI) RHOA	FI	activated by	<-	1	PTPN11 (FI) RHOA	FI
PDCD1 (FI) PTPN11	FI	complex; input	-	1	PDCD1 (FI) PTPN11	FI
IFIT2 (FI) IFIT3	FI	predicted	-	0.665313	IFIT2 (FI) IFIT3	FI
HLA-DQA1 (FI) HLA-DRB1	FI	catalyze; complex; input; predicted	->	1	HLA-DQA1 (FI) HLA-DRB1	FI
HLA-DMB (FI) HLA-DPA1	FI	complex; input	-	1	HLA-DMB (FI) HLA-DPA1	FI
C3 (FI) ITGAM	FI	PPrel: activation; PPrel: binding/association; complex; input	->	1	C3 (FI) ITGAM	FI
ITGB1 (FI) KDR	FI	activate	->	1	ITGB1 (FI) KDR	FI
TLR5 (FI) TRAF6	FI	complex; input	-	1	TLR5 (FI) TRAF6	FI
PTPN11 (FI) SYK	FI	activate	->	1	PTPN11 (FI) SYK	FI
MAPK1 (FI) STAT4	FI	predicted	-	0.531193	MAPK1 (FI) STAT4	FI
ICAM1 (FI) STAT1	FI	expression regulated by	<-	1	ICAM1 (FI) STAT1	FI
JAK1 (FI) MITF	FI	activate	->	1	JAK1 (FI) MITF	FI
FOS (FI) MITF	FI	predicted	-	0.665313	FOS (FI) MITF	FI
IL6 (FI) TGFB1	FI	reaction	-	1	IL6 (FI) TGFB1	FI
SPI1 (FI) STAT6	FI	reaction	-	1	SPI1 (FI) STAT6	FI
DLG1 (FI) MAPK1	FI	predicted	-	0.531193	DLG1 (FI) MAPK1	FI
CCL2 (FI) EP300	FI	expression regulated by	<-	1	CCL2 (FI) EP300	FI
STAT4 (FI) SYK	FI	predicted	-	0.925924	STAT4 (FI) SYK	FI
ACTG1 (FI) PPP2CB	FI	predicted	-	0.798585	ACTG1 (FI) PPP2CB	FI
HIST3H2BB (FI) RAD21	FI	catalyzed by; complex; input	<-	1	HIST3H2BB (FI) RAD21	FI
MYC (FI) RELA	FI	expression regulated by	<-	1	MYC (FI) RELA	FI
CCR1 (FI) CX3CL1	FI	PPrel: activated binding/association	<-	1	CCR1 (FI) CX3CL1	FI
CEBPB (FI) STAT3	FI	reaction	-	1	CEBPB (FI) STAT3	FI
HDAC1 (FI) HIST1H2AB	FI	PPrel: binding/association; catalyze	->	1	HDAC1 (FI) HIST1H2AB	FI
MAPK1 (FI) STAT1	FI	activated by; expression regulated by; predicted	<-	1	MAPK1 (FI) STAT1	FI
GRIN2A (FI) GRIN2B	FI	input	-	1	GRIN2A (FI) GRIN2B	FI
ESR1 (FI) LTF	FI	expression regulates	->	1	ESR1 (FI) LTF	FI
H3F3C (FI) HIST2H2BF	FI	predicted	-	0.96257	H3F3C (FI) HIST2H2BF	FI
CD8A (FI) HLA-DRA	FI	predicted	-	0.925924	CD8A (FI) HLA-DRA	FI
EP300 (FI) IKZF3	FI	expression regulates	->	1	EP300 (FI) IKZF3	FI
SNRPB2 (FI) SNRPD3	FI	complex; input	-	1	SNRPB2 (FI) SNRPD3	FI
SNRPD1 (FI) SNRPD3	FI	complex; input	-	1	SNRPD1 (FI) SNRPD3	FI
KLRC2 (FI) KLRD1	FI	complex	-	1	KLRC2 (FI) KLRD1	FI
HIST1H2AB (FI) HIST2H2AA3	FI	predicted	-	0.925924	HIST1H2AB (FI) HIST2H2AA3	FI
JAK2 (FI) TNFRSF1A	FI	predicted	-	0.665313	JAK2 (FI) TNFRSF1A	FI
CD4 (FI) CD86	FI	activate; activated by; catalyzed by; reaction	<->	1	CD4 (FI) CD86	FI
H2AFY (FI) HIST1H2BC	FI	complex	-	1	H2AFY (FI) HIST1H2BC	FI
H2AFY2 (FI) HIST2H2BF	FI	complex	-	1	H2AFY2 (FI) HIST2H2BF	FI
LYN (FI) MAPK8	FI	activate; inhibit	-	1	LYN (FI) MAPK8	FI
STAT1 (FI) TNFRSF1B	FI	predicted	-	0.665313	STAT1 (FI) TNFRSF1B	FI
H2AFB1 (FI) HIST1H2BJ	FI	complex; input	-	1	H2AFB1 (FI) HIST1H2BJ	FI
F2 (FI) F5	FI	activate; catalyze; catalyzed by	<->	1	F2 (FI) F5	FI
FYN (FI) GRIN2B	FI	activate; complex; input	->	1	FYN (FI) GRIN2B	FI
HIST1H2BC (FI) POLR2K	FI	activate	->	1	HIST1H2BC (FI) POLR2K	FI
APOA4 (FI) APOB	FI	complex; input	-	1	APOA4 (FI) APOB	FI
HIST1H4A (FI) HIST2H2BE	FI	catalyze; complex; input	->	1	HIST1H4A (FI) HIST2H2BE	FI
H3F3A (FI) HIST2H3A	FI	catalyze	->	1	H3F3A (FI) HIST2H3A	FI
DLG4 (FI) EP300	FI	expression regulated by	<-	1	DLG4 (FI) EP300	FI
H2AFY2 (FI) HIST1H2BN	FI	complex	-	1	H2AFY2 (FI) HIST1H2BN	FI
HIST1H2BN (FI) HIST2H2AB	FI	complex	-	1	HIST1H2BN (FI) HIST2H2AB	FI
CD8A (FI) JUN	FI	activate	->	1	CD8A (FI) JUN	FI
DAND5 (FI) JUN	FI	expression regulates	->	1	DAND5 (FI) JUN	FI
CCR1 (FI) CD86	FI	predicted	-	0.925924	CCR1 (FI) CD86	FI
HIST1H2BK (FI) RAD21	FI	catalyzed by; complex; input	<-	1	HIST1H2BK (FI) RAD21	FI
FOS (FI) FOXA1	FI	reaction	-	1	FOS (FI) FOXA1	FI
HLA-DRA (FI) LCK	FI	catalyze; catalyzed by; complex; input	<->	1	HLA-DRA (FI) LCK	FI
LYN (FI) STAT4	FI	predicted	-	0.96257	LYN (FI) STAT4	FI
LCN2 (FI) STAT3	FI	expression regulated by	<-	1	LCN2 (FI) STAT3	FI
PIK3CG (FI) TRAF2	FI	PPrel: activated, indirect effect	<-	1	PIK3CG (FI) TRAF2	FI
HIST1H2BN (FI) HIST3H3	FI	catalyzed by; complex	<-	1	HIST1H2BN (FI) HIST3H3	FI
ICAM1 (FI) NFKB1	FI	expression regulated by	<-	1	ICAM1 (FI) NFKB1	FI
HDAC1 (FI) STAT1	FI	predicted	-	0.665313	HDAC1 (FI) STAT1	FI
CCL2 (FI) CCR5	FI	PPrel: activation, binding/association	->	1	CCL2 (FI) CCR5	FI
IGLV8-61 (FI) RAB11A	FI	complex	-	1	IGLV8-61 (FI) RAB11A	FI
HIST1H2BL (FI) HIST1H2BO	FI	catalyzed by	<-	1	HIST1H2BL (FI) HIST1H2BO	FI
HIST1H2AJ (FI) HIST2H2BF	FI	complex	-	1	HIST1H2AJ (FI) HIST2H2BF	FI
HSP90AB1 (FI) UBC	FI	predicted	-	0.999161	HSP90AB1 (FI) UBC	FI
HRAS (FI) SOCS1	FI	activated by	<-	1	HRAS (FI) SOCS1	FI
HIST1H2AB (FI) POLR2K	FI	activate	->	1	HIST1H2AB (FI) POLR2K	FI
HDAC2 (FI) HIST1H3A	FI	catalyze; expression regulates	->	1	HDAC2 (FI) HIST1H3A	FI
HIST2H2AB (FI) HIST3H2BB	FI	complex	-	1	HIST2H2AB (FI) HIST3H2BB	FI
HIC2 (FI) LEF1	FI	predicted	-	0.531193	HIC2 (FI) LEF1	FI
ALYREF (FI) EIF4E	FI	input	-	1	ALYREF (FI) EIF4E	FI
H2AFZ (FI) HIST1H2BA	FI	complex; input	-	1	H2AFZ (FI) HIST1H2BA	FI
IRF1 (FI) STAT1	FI	activate; expression regulated by	<->	1	IRF1 (FI) STAT1	FI
RPL7 (FI) RPLP1	FI	catalyzed by; complex	<-	1	RPL7 (FI) RPLP1	FI
CEBPB (FI) MS4A1	FI	expression regulates	->	1	CEBPB (FI) MS4A1	FI
HIST1H2AG (FI) HIST1H2BK	FI	complex	-	1	HIST1H2AG (FI) HIST1H2BK	FI
ISG15 (FI) JAK1	FI	catalyze; complex	->	1	ISG15 (FI) JAK1	FI
C1QB (FI) C2	FI	PPrel: activation; catalyze	->	1	C1QB (FI) C2	FI
HLA-DOA (FI) HLA-DRB1	FI	complex; input; predicted	-	1	HLA-DOA (FI) HLA-DRB1	FI
GAPDH (FI) HSP90AB1	FI	predicted	-	0.872527	GAPDH (FI) HSP90AB1	FI
HLA-DQA1 (FI) PTPN11	FI	catalyzed by	<-	1	HLA-DQA1 (FI) PTPN11	FI
FLJ00340 (FI) RB1	FI	complex; input	-	1	FLJ00340 (FI) RB1	FI
HDAC5 (FI) HIST1H2BJ	FI	PPrel: binding/association	-	1	HDAC5 (FI) HIST1H2BJ	FI
CIITA (FI) SPI1	FI	expression regulated by	<-	1	CIITA (FI) SPI1	FI
HIST1H2BB (FI) HIST2H2AC	FI	complex; input	-	1	HIST1H2BB (FI) HIST2H2AC	FI
CD86 (FI) HLA-DRB1	FI	activate; activated by; catalyze; reaction	<->	1	CD86 (FI) HLA-DRB1	FI
HIST1H2AD (FI) HIST1H2BH	FI	complex; input	-	1	HIST1H2AD (FI) HIST1H2BH	FI
BIRC2 (FI) UBC	FI	predicted	-	0.665313	BIRC2 (FI) UBC	FI
HIST1H2BL (FI) RAD21	FI	catalyzed by; complex; input	<-	1	HIST1H2BL (FI) RAD21	FI
CD4 (FI) CD80	FI	activate; activated by; catalyzed by; reaction	<->	1	CD4 (FI) CD80	FI
F3 (FI) NFKB1	FI	expression regulated by	<-	1	F3 (FI) NFKB1	FI
JAK1 (FI) SOCS6	FI	inhibited by	|-	1	JAK1 (FI) SOCS6	FI
HMHA1 (FI) RHOA	FI	catalyze	->	1	HMHA1 (FI) RHOA	FI
HIST1H3A (FI) HIST2H2BE	FI	catalyze; complex	->	1	HIST1H3A (FI) HIST2H2BE	FI
KLRD1 (FI) PTPN11	FI	PPrel: activation; activate	->	1	KLRD1 (FI) PTPN11	FI
CEBPB (FI) PPARG	FI	reaction	-	1	CEBPB (FI) PPARG	FI
CD86 (FI) CTLA4	FI	PCrel: activation; PPrel: activation; complex; input	->	1	CD86 (FI) CTLA4	FI
HLA-DOB (FI) HLA-DRB1	FI	complex; input	-	1	HLA-DOB (FI) HLA-DRB1	FI
HGF (FI) MAPK1	FI	activate; activated by	<->	1	HGF (FI) MAPK1	FI
HIST1H2BL (FI) HIST3H3	FI	catalyzed by; complex	<-	1	HIST1H2BL (FI) HIST3H3	FI
IL13 (FI) IL23A	FI	complex; input	-	1	IL13 (FI) IL23A	FI
EP300 (FI) PCNA	FI	predicted	-	0.97614	EP300 (FI) PCNA	FI
HDAC2 (FI) HIST1H2AD	FI	PPrel: binding/association; catalyze	->	1	HDAC2 (FI) HIST1H2AD	FI
H2AFZ (FI) HDAC1	FI	PPrel: binding/association; catalyzed by	<-	1	H2AFZ (FI) HDAC1	FI
HNRNPA2B1 (FI) SNRPD2	FI	complex; input	-	1	HNRNPA2B1 (FI) SNRPD2	FI
JAK2 (FI) LCK	FI	activate; complex; input; reaction	->	1	JAK2 (FI) LCK	FI
H2AFY (FI) HIST2H2BF	FI	complex	-	1	H2AFY (FI) HIST2H2BF	FI
H2AFY (FI) HIST1H2BN	FI	complex	-	1	H2AFY (FI) HIST1H2BN	FI
IGHE (FI) JUN	FI	inhibit	-|	1	IGHE (FI) JUN	FI
TNFAIP3 (FI) TRAF2	FI	activate	->	1	TNFAIP3 (FI) TRAF2	FI
LEF1 (FI) NCAM1	FI	expression regulates	->	1	LEF1 (FI) NCAM1	FI
NFKB1 (FI) TNFRSF1A	FI	activated by	<-	1	NFKB1 (FI) TNFRSF1A	FI
MAPK8 (FI) STAT3	FI	catalyze	->	1	MAPK8 (FI) STAT3	FI
HLA-DPA1 (FI) HLA-DQA2	FI	catalyzed by; input	<-	1	HLA-DPA1 (FI) HLA-DQA2	FI
HLA-DRA (FI) HLA-DRB3	FI	catalyze; complex; input; predicted	->	1	HLA-DRA (FI) HLA-DRB3	FI
ALYREF (FI) SNRNP70	FI	complex; input	-	1	ALYREF (FI) SNRNP70	FI
BRCA2 (FI) HIST1H2BH	FI	complex; input	-	1	BRCA2 (FI) HIST1H2BH	FI
TGFB1 (FI) TNF	FI	reaction	-	1	TGFB1 (FI) TNF	FI
EP300 (FI) VEGFA	FI	expression regulates	->	1	EP300 (FI) VEGFA	FI
H2AFB2 (FI) HIST1H2BK	FI	complex	-	1	H2AFB2 (FI) HIST1H2BK	FI
NR3C1 (FI) STAT6	FI	predicted	-	0.531193	NR3C1 (FI) STAT6	FI
MAPK1 (FI) RHOA	FI	null	null	null	MAPK1 (FI) RHOA	FI
HLA-DPA1 (FI) HLA-DRB4	FI	catalyzed by; complex; input	<-	1	HLA-DPA1 (FI) HLA-DRB4	FI
EP300 (FI) POU2AF1	FI	expression regulates	->	1	EP300 (FI) POU2AF1	FI
HMGB1 (FI) RHOA	FI	activate	->	1	HMGB1 (FI) RHOA	FI
EP300 (FI) SOCS1	FI	expression regulates; predicted	->	1	EP300 (FI) SOCS1	FI
HIST1H2AC (FI) HIST1H3A	FI	catalyzed by; complex	<-	1	HIST1H2AC (FI) HIST1H3A	FI
CD19 (FI) IGKC	FI	catalyzed by	<-	1	CD19 (FI) IGKC	FI
H2AFZ (FI) HIST3H3	FI	complex	-	1	H2AFZ (FI) HIST3H3	FI
CXCR4 (FI) IL8	FI	PPrel: activated binding/association	<-	1	CXCR4 (FI) IL8	FI
EP300 (FI) TRIM25	FI	expression regulates	->	1	EP300 (FI) TRIM25	FI
H2AFV (FI) HIST1H2BK	FI	complex	-	1	H2AFV (FI) HIST1H2BK	FI
CD44 (FI) CD74	FI	predicted	-	0.98807	CD44 (FI) CD74	FI
ARIH1 (FI) STAT1	FI	catalyze	->	1	ARIH1 (FI) STAT1	FI
TRAF6 (FI) UBE2L3	FI	predicted	-	0.665313	TRAF6 (FI) UBE2L3	FI
BLK (FI) LYN	FI	reaction	-	1	BLK (FI) LYN	FI
CLU (FI) GATA2	FI	expression regulated by	<-	1	CLU (FI) GATA2	FI
EP300 (FI) IRF3	FI	complex; input	-	1	EP300 (FI) IRF3	FI
STAT4 (FI) UBC	FI	predicted	-	0.531193	STAT4 (FI) UBC	FI
OAS1 (FI) STAT1	FI	expression regulated by	<-	1	OAS1 (FI) STAT1	FI
BCL2L1 (FI) CLU	FI	predicted	-	0.665313	BCL2L1 (FI) CLU	FI
HDAC2 (FI) HIST1H2BJ	FI	PPrel: binding/association; catalyze	->	1	HDAC2 (FI) HIST1H2BJ	FI
HLA-DRB1 (FI) IL12B	FI	reaction	-	1	HLA-DRB1 (FI) IL12B	FI
IFNB1 (FI) STAT1	FI	catalyze; complex	->	1	IFNB1 (FI) STAT1	FI
H2AFV (FI) HIST3H2BB	FI	complex	-	1	H2AFV (FI) HIST3H2BB	FI
H3F3C (FI) HIST1H2AH	FI	predicted	-	0.96257	H3F3C (FI) HIST1H2AH	FI
HIST1H4A (FI) HIST2H2AC	FI	complex; input	-	1	HIST1H4A (FI) HIST2H2AC	FI
CCR4 (FI) CXCL12	FI	PPrel: activated binding/association	<-	1	CCR4 (FI) CXCL12	FI
EP300 (FI) STAT6	FI	PPrel: binding/association	-	1	EP300 (FI) STAT6	FI
HDAC1 (FI) HIST1H2AH	FI	PPrel: binding/association	-	1	HDAC1 (FI) HIST1H2AH	FI
HIST1H2BO (FI) HIST1H4A	FI	catalyze; complex; input	->	1	HIST1H2BO (FI) HIST1H4A	FI
HIST1H2BM (FI) HIST2H2AC	FI	complex; input	-	1	HIST1H2BM (FI) HIST2H2AC	FI
FYN (FI) TRBV12-3	FI	catalyze	->	1	FYN (FI) TRBV12-3	FI
HIST1H2BN (FI) HIST1H2BO	FI	catalyzed by	<-	1	HIST1H2BN (FI) HIST1H2BO	FI
HIST2H2BF (FI) HIST2H3A	FI	predicted	-	0.96257	HIST2H2BF (FI) HIST2H3A	FI
BLK (FI) STAT3	FI	activate	->	1	BLK (FI) STAT3	FI
H2AFX (FI) HIST1H2BC	FI	catalyze; complex; input	->	1	H2AFX (FI) HIST1H2BC	FI
IFNA1 (FI) TYK2	FI	complex; input	-	1	IFNA1 (FI) TYK2	FI
HIST1H2BB (FI) POLR2K	FI	activate	->	1	HIST1H2BB (FI) POLR2K	FI
GHR (FI) SOCS1	FI	PPrel: inhibited by, ubiquinated by; complex; input	|-	1	GHR (FI) SOCS1	FI
FASLG (FI) TRAF2	FI	reaction	-	1	FASLG (FI) TRAF2	FI
CXCL12 (FI) LYN	FI	reaction	-	1	CXCL12 (FI) LYN	FI
DLG1 (FI) LCK	FI	predicted	-	0.665313	DLG1 (FI) LCK	FI
C1QA (FI) C1QB	FI	catalyze; complex	->	1	C1QA (FI) C1QB	FI
SNRPD1 (FI) UBC	FI	predicted	-	0.665313	SNRPD1 (FI) UBC	FI
CD40LG (FI) UBC	FI	predicted	-	0.665313	CD40LG (FI) UBC	FI
H2AFZ (FI) HIST1H2BH	FI	complex; input	-	1	H2AFZ (FI) HIST1H2BH	FI
C8B (FI) C9	FI	PPrel: activation; complex; input	->	1	C8B (FI) C9	FI
H2AFY (FI) HIST1H2BO	FI	complex	-	1	H2AFY (FI) HIST1H2BO	FI
HIST1H2BN (FI) HIST2H2BE	FI	catalyzed by	<-	1	HIST1H2BN (FI) HIST2H2BE	FI
C4BPA (FI) PROS1	FI	complex; input	-	1	C4BPA (FI) PROS1	FI
HLA-DQA1 (FI) LCK	FI	catalyze; catalyzed by; complex	<->	1	HLA-DQA1 (FI) LCK	FI
H2AFX (FI) XRCC6	FI	predicted	-	0.665313	H2AFX (FI) XRCC6	FI
EGFR (FI) ITGB1	FI	activated by	<-	1	EGFR (FI) ITGB1	FI
JUN (FI) MS4A2	FI	inhibited by	|-	1	JUN (FI) MS4A2	FI
HDAC5 (FI) HIST2H2AA3	FI	PPrel: binding/association	-	1	HDAC5 (FI) HIST2H2AA3	FI
C7 (FI) C8G	FI	PPrel: activation; complex; input	->	1	C7 (FI) C8G	FI
LCK (FI) TRAF6	FI	PPrel: binding/association	-	1	LCK (FI) TRAF6	FI
IL17F (FI) STAT3	FI	expression regulated by	<-	1	IL17F (FI) STAT3	FI
EP300 (FI) NR3C1	FI	complex; inhibited by; input; reaction	|-	1	EP300 (FI) NR3C1	FI
IFIT1 (FI) IFIT2	FI	predicted	-	0.665313	IFIT1 (FI) IFIT2	FI
BRCA2 (FI) NFKB1	FI	expression regulated by	<-	1	BRCA2 (FI) NFKB1	FI
CD80 (FI) HLA-DPB1	FI	catalyze	->	1	CD80 (FI) HLA-DPB1	FI
TNFSF10 (FI) TRAF2	FI	complex; input	-	1	TNFSF10 (FI) TRAF2	FI
HIST1H3A (FI) HIST2H2AB	FI	predicted	-	0.531193	HIST1H3A (FI) HIST2H2AB	FI
NGF (FI) PIK3CA	FI	activate; activated by; complex; input	<->	1	NGF (FI) PIK3CA	FI
H3F3C (FI) HIST3H2BB	FI	predicted	-	0.96257	H3F3C (FI) HIST3H2BB	FI
C8A (FI) C8G	FI	complex	-	1	C8A (FI) C8G	FI
H2AFV (FI) HIST2H3A	FI	predicted	-	0.96257	H2AFV (FI) HIST2H3A	FI
CEBPB (FI) IL16	FI	expression regulates	->	1	CEBPB (FI) IL16	FI
HIST1H2BD (FI) HIST1H4A	FI	catalyze; complex; input	->	1	HIST1H2BD (FI) HIST1H4A	FI
HDAC1 (FI) TRAF6	FI	predicted	-	0.665313	HDAC1 (FI) TRAF6	FI
HIST1H2BC (FI) HIST2H2BE	FI	catalyze	->	1	HIST1H2BC (FI) HIST2H2BE	FI
C4BPA (FI) NFKB1	FI	activate	->	1	C4BPA (FI) NFKB1	FI
CXCR4 (FI) STAT1	FI	activate; expression regulated by	<->	1	CXCR4 (FI) STAT1	FI
HIST2H2BF (FI) HIST3H2A	FI	complex	-	1	HIST2H2BF (FI) HIST3H2A	FI
EDN1 (FI) SRC	FI	complex; input	-	1	EDN1 (FI) SRC	FI
ALB (FI) SRGN	FI	predicted	-	0.665313	ALB (FI) SRGN	FI
CD74 (FI) HLA-DOB	FI	input	-	1	CD74 (FI) HLA-DOB	FI
H3F3A (FI) HIST1H2AG	FI	predicted	-	0.96257	H3F3A (FI) HIST1H2AG	FI
C8A (FI) C8B	FI	complex	-	1	C8A (FI) C8B	FI
JAK1 (FI) STAT1	FI	PPrel: activation, phosphorylation; PPrel: phosphorylation; activate; catalyze; complex; inhibit; input	-	1	JAK1 (FI) STAT1	FI
IL12B (FI) IL18	FI	reaction	-	1	IL12B (FI) IL18	FI
HLA-DOA (FI) HLA-DQA1	FI	complex; input	-	1	HLA-DOA (FI) HLA-DQA1	FI
GAPDH (FI) UBC	FI	predicted	-	0.872527	GAPDH (FI) UBC	FI
ALYREF (FI) SNRPB2	FI	complex; input	-	1	ALYREF (FI) SNRPB2	FI
C4B (FI) CR1	FI	complex; input	-	1	C4B (FI) CR1	FI
H2AFY2 (FI) HDAC5	FI	PPrel: binding/association	-	1	H2AFY2 (FI) HDAC5	FI
H2AFB1 (FI) HIST3H2BB	FI	complex; input	-	1	H2AFB1 (FI) HIST3H2BB	FI
MYC (FI) RPLP0	FI	expression regulates	->	1	MYC (FI) RPLP0	FI
ALYREF (FI) POLR2K	FI	complex; input	-	1	ALYREF (FI) POLR2K	FI
HLA-C (FI) UBC	FI	predicted	-	0.665313	HLA-C (FI) UBC	FI
ITGB1 (FI) VEGFA	FI	activate; complex; input	->	1	ITGB1 (FI) VEGFA	FI
ERBB3 (FI) MYC	FI	expression regulated by	<-	1	ERBB3 (FI) MYC	FI
HIST1H2BD (FI) HIST1H2BH	FI	catalyze	->	1	HIST1H2BD (FI) HIST1H2BH	FI
HSPA8 (FI) JUN	FI	predicted	-	0.665313	HSPA8 (FI) JUN	FI
CD70 (FI) STAT3	FI	expression regulated by	<-	1	CD70 (FI) STAT3	FI
BCL6 (FI) EP300	FI	expression regulated by; predicted	<-	1	BCL6 (FI) EP300	FI
HLA-DOB (FI) HLA-DPA1	FI	complex; input	-	1	HLA-DOB (FI) HLA-DPA1	FI
ESR1 (FI) MAPK14	FI	activated by	<-	1	ESR1 (FI) MAPK14	FI
HDAC1 (FI) HRAS	FI	predicted	-	0.944561	HDAC1 (FI) HRAS	FI
ETS1 (FI) ITGB3	FI	expression regulates	->	1	ETS1 (FI) ITGB3	FI
NFKB1 (FI) TLR4	FI	PPrel: activated, indirect effect	<-	1	NFKB1 (FI) TLR4	FI
H2AFJ (FI) HIST3H2BB	FI	complex	-	1	H2AFJ (FI) HIST3H2BB	FI
HIST1H2BL (FI) HIST1H2BN	FI	catalyzed by	<-	1	HIST1H2BL (FI) HIST1H2BN	FI
POLR2K (FI) SNRNP70	FI	complex; input	-	1	POLR2K (FI) SNRNP70	FI
H3F3C (FI) HIST1H2BA	FI	predicted	-	0.96257	H3F3C (FI) HIST1H2BA	FI
CASP8 (FI) RELA	FI	PPrel: inhibited, indirect effect; activated by; expression regulated by	-	1	CASP8 (FI) RELA	FI
HIST1H2AG (FI) HIST1H2BL	FI	complex	-	1	HIST1H2AG (FI) HIST1H2BL	FI
IL12B (FI) LCK	FI	activate	->	1	IL12B (FI) LCK	FI
HIST1H2BH (FI) HIST1H2BM	FI	catalyze	->	1	HIST1H2BH (FI) HIST1H2BM	FI
HLA-DPB1 (FI) LCK	FI	catalyze; catalyzed by; complex	<->	1	HLA-DPB1 (FI) LCK	FI
DDX6 (FI) RC3H1	FI	predicted	-	0.531193	DDX6 (FI) RC3H1	FI
CD247 (FI) IGKC	FI	catalyzed by; complex; input	<-	1	CD247 (FI) IGKC	FI
CASP8 (FI) FYN	FI	predicted	-	0.665313	CASP8 (FI) FYN	FI
H3F3A (FI) HIST1H2BJ	FI	catalyze; complex	->	1	H3F3A (FI) HIST1H2BJ	FI
H2AFZ (FI) HIST1H2BM	FI	complex; input	-	1	H2AFZ (FI) HIST1H2BM	FI
HIST1H2BJ (FI) HIST1H2BO	FI	catalyze	->	1	HIST1H2BJ (FI) HIST1H2BO	FI
H2AFB2 (FI) HIST2H2BE	FI	complex	-	1	H2AFB2 (FI) HIST2H2BE	FI
HLA-DRA (FI) PTPRC	FI	catalyzed by	<-	1	HLA-DRA (FI) PTPRC	FI
ETS1 (FI) UBE2L3	FI	expression regulates	->	1	ETS1 (FI) UBE2L3	FI
EP300 (FI) ETS1	FI	expression regulates; predicted	->	1	EP300 (FI) ETS1	FI
C2 (FI) IGLV8-61	FI	catalyzed by	<-	1	C2 (FI) IGLV8-61	FI
BRCA2 (FI) UBC	FI	complex; input	-	1	BRCA2 (FI) UBC	FI
DAND5 (FI) MYC	FI	expression regulates	->	1	DAND5 (FI) MYC	FI
ACTN1 (FI) ITGAX	FI	complex; input	-	1	ACTN1 (FI) ITGAX	FI
C1QC (FI) IGLV8-61	FI	activate; complex	->	1	C1QC (FI) IGLV8-61	FI
C5 (FI) C6	FI	PPrel: activation; complex; input	->	1	C5 (FI) C6	FI
CCR1 (FI) STAT1	FI	predicted	-	0.975761	CCR1 (FI) STAT1	FI
HDAC2 (FI) HIST2H2AB	FI	PPrel: binding/association	-	1	HDAC2 (FI) HIST2H2AB	FI
EP300 (FI) STAT1	FI	PPrel: binding/association; complex; expression regulates; input	->	1	EP300 (FI) STAT1	FI
IFNAR1 (FI) STAT1	FI	PPrel: activation; activate; catalyze; complex	->	1	IFNAR1 (FI) STAT1	FI
HIST1H2AC (FI) HIST1H2AD	FI	predicted	-	0.925924	HIST1H2AC (FI) HIST1H2AD	FI
EP300 (FI) VDR	FI	activate	->	1	EP300 (FI) VDR	FI
HIST1H2AA (FI) HIST1H2BD	FI	complex	-	1	HIST1H2AA (FI) HIST1H2BD	FI
HIST1H2BB (FI) HIST3H2A	FI	complex	-	1	HIST1H2BB (FI) HIST3H2A	FI
HGF (FI) PTPN11	FI	complex; input; reaction	-	1	HGF (FI) PTPN11	FI
C3 (FI) C4B	FI	PPrel: activated by; PPrel: activated, indirect effect; catalyzed by; complex; input	<-	1	C3 (FI) C4B	FI
ALYREF (FI) SNRPD3	FI	complex; input	-	1	ALYREF (FI) SNRPD3	FI
HIST1H2BH (FI) HIST2H2AC	FI	complex; input	-	1	HIST1H2BH (FI) HIST2H2AC	FI
H2AFJ (FI) HIST1H2BK	FI	complex	-	1	H2AFJ (FI) HIST1H2BK	FI
H2AFY (FI) HIST1H2BA	FI	complex	-	1	H2AFY (FI) HIST1H2BA	FI
MAPK1 (FI) TP53	FI	null	null	null	MAPK1 (FI) TP53	FI
C2 (FI) C4A	FI	complex; input	-	1	C2 (FI) C4A	FI
H3F3C (FI) HIST1H2BH	FI	predicted	-	0.96257	H3F3C (FI) HIST1H2BH	FI
APCS (FI) HIST1H3A	FI	complex; input	-	1	APCS (FI) HIST1H3A	FI
HIST1H2AH (FI) HIST1H2BO	FI	complex	-	1	HIST1H2AH (FI) HIST1H2BO	FI
ACTN4 (FI) ITGAX	FI	complex; input	-	1	ACTN4 (FI) ITGAX	FI
CCR5 (FI) CXCL12	FI	PPrel: activated binding/association	<-	1	CCR5 (FI) CXCL12	FI
CD274 (FI) LCK	FI	catalyze; catalyzed by; complex	<->	1	CD274 (FI) LCK	FI
CD86 (FI) STAT4	FI	reaction	-	1	CD86 (FI) STAT4	FI
HIST1H2BK (FI) POLR1C	FI	activate	->	1	HIST1H2BK (FI) POLR1C	FI
H2AFJ (FI) HIST1H2BM	FI	complex	-	1	H2AFJ (FI) HIST1H2BM	FI
HDAC2 (FI) HIST1H2BC	FI	PPrel: binding/association; catalyze	->	1	HDAC2 (FI) HIST1H2BC	FI
ESR1 (FI) MAPK1	FI	null	null	null	ESR1 (FI) MAPK1	FI
EDN1 (FI) GATA2	FI	expression regulated by	<-	1	EDN1 (FI) GATA2	FI
CD4 (FI) HLA-DOB	FI	PPrel: activated by; PPrel: binding/association	<-	1	CD4 (FI) HLA-DOB	FI
CLU (FI) EP300	FI	expression regulated by	<-	1	CLU (FI) EP300	FI
H2AFJ (FI) HDAC1	FI	PPrel: binding/association	-	1	H2AFJ (FI) HDAC1	FI
FYN (FI) IGLV8-61	FI	catalyze	->	1	FYN (FI) IGLV8-61	FI
HIST1H2BM (FI) PCNA	FI	catalyzed by	<-	1	HIST1H2BM (FI) PCNA	FI
HIST2H2AA3 (FI) HIST2H2AC	FI	predicted	-	0.925924	HIST2H2AA3 (FI) HIST2H2AC	FI
CTLA4 (FI) HLA-DPA1	FI	catalyze	->	1	CTLA4 (FI) HLA-DPA1	FI
HIST1H2BN (FI) PCNA	FI	catalyzed by	<-	1	HIST1H2BN (FI) PCNA	FI
KLRK1 (FI) MICA	FI	PPrel: activated by; complex; input	<-	1	KLRK1 (FI) MICA	FI
HDAC2 (FI) PCNA	FI	complex; input	-	1	HDAC2 (FI) PCNA	FI
FOS (FI) NFE2L2	FI	complex; input; predicted	-	1	FOS (FI) NFE2L2	FI
HLA-DQA1 (FI) HLA-DRA	FI	catalyzed by; input	<-	1	HLA-DQA1 (FI) HLA-DRA	FI
EP300 (FI) FOS	FI	complex; expression regulates; input; reaction	->	1	EP300 (FI) FOS	FI
PIK3CG (FI) TRAF3	FI	PPrel: activated, indirect effect	<-	1	PIK3CG (FI) TRAF3	FI
PTAFR (FI) TYK2	FI	predicted	-	0.665313	PTAFR (FI) TYK2	FI
H3F3C (FI) HIST1H2BD	FI	predicted	-	0.96257	H3F3C (FI) HIST1H2BD	FI
SRC (FI) STAT1	FI	complex; input	-	1	SRC (FI) STAT1	FI
HSPA1A (FI) HSPA8	FI	complex; input	-	1	HSPA1A (FI) HSPA8	FI
HIST1H2AH (FI) HIST1H2BM	FI	complex	-	1	HIST1H2AH (FI) HIST1H2BM	FI
H3F3C (FI) HIST3H2A	FI	predicted	-	0.96257	H3F3C (FI) HIST3H2A	FI
IKZF3 (FI) RAD21	FI	expression regulated by	<-	1	IKZF3 (FI) RAD21	FI
HIST1H2BC (FI) HIST1H4A	FI	catalyzed by; complex; input	<-	1	HIST1H2BC (FI) HIST1H4A	FI
RHOA (FI) TGM2	FI	predicted	-	0.665313	RHOA (FI) TGM2	FI
CCR1 (FI) IL8	FI	PPrel: activated binding/association	<-	1	CCR1 (FI) IL8	FI
HDAC1 (FI) HIST1H2BK	FI	PPrel: binding/association; catalyze	->	1	HDAC1 (FI) HIST1H2BK	FI
HIST1H2AB (FI) HIST1H2BM	FI	complex; input	-	1	HIST1H2AB (FI) HIST1H2BM	FI
NFKB1 (FI) PTAFR	FI	expression regulates	->	1	NFKB1 (FI) PTAFR	FI
HLA-DOA (FI) HLA-DRB3	FI	complex; input; predicted	-	1	HLA-DOA (FI) HLA-DRB3	FI
NFKB1 (FI) SYK	FI	activated by	<-	1	NFKB1 (FI) SYK	FI
H2AFJ (FI) HDAC5	FI	PPrel: binding/association	-	1	H2AFJ (FI) HDAC5	FI
NFKB1 (FI) NGF	FI	catalyzed by	<-	1	NFKB1 (FI) NGF	FI
GATA2 (FI) MYC	FI	expression regulates	->	1	GATA2 (FI) MYC	FI
H2AFY2 (FI) HIST1H2BO	FI	complex	-	1	H2AFY2 (FI) HIST1H2BO	FI
HLA-DOB (FI) HLA-DRB4	FI	complex; input	-	1	HLA-DOB (FI) HLA-DRB4	FI
EPO (FI) NFKB1	FI	activate	->	1	EPO (FI) NFKB1	FI
C1QB (FI) C1S	FI	activate; complex	->	1	C1QB (FI) C1S	FI
PTPN11 (FI) STAT3	FI	activated by	<-	1	PTPN11 (FI) STAT3	FI
LTA (FI) NFKB1	FI	expression regulated by	<-	1	LTA (FI) NFKB1	FI
HIST1H2BK (FI) PCNA	FI	catalyzed by	<-	1	HIST1H2BK (FI) PCNA	FI
DNMT1 (FI) HIST2H3A	FI	catalyze	->	1	DNMT1 (FI) HIST2H3A	FI
HLA-DQA2 (FI) LYN	FI	catalyzed by	<-	1	HLA-DQA2 (FI) LYN	FI
BRCA2 (FI) H2AFX	FI	complex; input	-	1	BRCA2 (FI) H2AFX	FI
ATRIP (FI) NBN	FI	activate	->	1	ATRIP (FI) NBN	FI
PIK3R1 (FI) UBC	FI	predicted	-	0.665313	PIK3R1 (FI) UBC	FI
NFKB1 (FI) PPP2CB	FI	PPrel: activation	->	1	NFKB1 (FI) PPP2CB	FI
ACTB (FI) ITGB3	FI	PPrel: binding/association; complex; input	-	1	ACTB (FI) ITGB3	FI
CDK1 (FI) HIST1H2BO	FI	catalyze	->	1	CDK1 (FI) HIST1H2BO	FI
ITGAM (FI) ITGAX	FI	predicted	-	0.925924	ITGAM (FI) ITGAX	FI
ETS1 (FI) JAK1	FI	activated by	<-	1	ETS1 (FI) JAK1	FI
IFNB1 (FI) PTPN11	FI	catalyzed by; inhibited by	-	1	IFNB1 (FI) PTPN11	FI
H2AFZ (FI) SMC3	FI	complex; input	-	1	H2AFZ (FI) SMC3	FI
HLA-DPA1 (FI) HLA-DRA	FI	catalyzed by; input	<-	1	HLA-DPA1 (FI) HLA-DRA	FI
HIST1H2AC (FI) HIST1H2BC	FI	complex; input	-	1	HIST1H2AC (FI) HIST1H2BC	FI
C1R (FI) C4A	FI	PPrel: activation; catalyze	->	1	C1R (FI) C4A	FI
ACTG1 (FI) IGLV8-61	FI	input	-	1	ACTG1 (FI) IGLV8-61	FI
HIST1H2AB (FI) HIST1H2BJ	FI	complex; input	-	1	HIST1H2AB (FI) HIST1H2BJ	FI
HIST1H2AC (FI) HIST1H2BB	FI	complex; input	-	1	HIST1H2AC (FI) HIST1H2BB	FI
LYN (FI) TRAF6	FI	predicted	-	0.531193	LYN (FI) TRAF6	FI
H2AFZ (FI) HIST1H2BK	FI	complex; input	-	1	H2AFZ (FI) HIST1H2BK	FI
HDAC1 (FI) HIST1H2AG	FI	PPrel: binding/association	-	1	HDAC1 (FI) HIST1H2AG	FI
C9 (FI) CLU	FI	predicted	-	0.665313	C9 (FI) CLU	FI
HLA-DRB1 (FI) STAT4	FI	reaction	-	1	HLA-DRB1 (FI) STAT4	FI
HIST1H2AC (FI) HIST2H3A	FI	catalyzed by; complex	<-	1	HIST1H2AC (FI) HIST2H3A	FI
HIST2H2AC (FI) POLR1C	FI	activate	->	1	HIST2H2AC (FI) POLR1C	FI
CD86 (FI) HLA-DRA	FI	activate; activated by; catalyze; reaction	<->	1	CD86 (FI) HLA-DRA	FI
CD80 (FI) LCK	FI	activate; activated by; catalyze; catalyzed by; complex; reaction	<->	1	CD80 (FI) LCK	FI
NFKB1 (FI) PPARG	FI	predicted	-	0.531193	NFKB1 (FI) PPARG	FI
NGF (FI) STAT3	FI	catalyze	->	1	NGF (FI) STAT3	FI
CDK1 (FI) PAFAH1B1	FI	complex; input	-	1	CDK1 (FI) PAFAH1B1	FI
FCER1G (FI) PTPN11	FI	activate; activated by	<->	1	FCER1G (FI) PTPN11	FI
CD4 (FI) HLA-DMA	FI	PPrel: activated by; PPrel: binding/association; predicted	<-	1	CD4 (FI) HLA-DMA	FI
C1R (FI) C2	FI	PPrel: activation; catalyze	->	1	C1R (FI) C2	FI
CD28 (FI) LCK	FI	activate; activated by; catalyzed by; complex; reaction	<->	1	CD28 (FI) LCK	FI
HLA-DQA2 (FI) LCK	FI	catalyze; catalyzed by; complex	<->	1	HLA-DQA2 (FI) LCK	FI
HDAC1 (FI) HIST1H2AA	FI	PPrel: binding/association	-	1	HDAC1 (FI) HIST1H2AA	FI
EP300 (FI) MYC	FI	complex; inhibited by; input; reaction	|-	1	EP300 (FI) MYC	FI
HIST1H2AD (FI) HIST1H2BJ	FI	complex; input	-	1	HIST1H2AD (FI) HIST1H2BJ	FI
DNMT1 (FI) MYC	FI	expression regulated by	<-	1	DNMT1 (FI) MYC	FI
H2AFX (FI) SSRP1	FI	predicted	-	0.975761	H2AFX (FI) SSRP1	FI
H2AFZ (FI) HIST1H2BL	FI	complex; input	-	1	H2AFZ (FI) HIST1H2BL	FI
NFKB1 (FI) STAT3	FI	reaction	-	1	NFKB1 (FI) STAT3	FI
EP300 (FI) MAPK1	FI	expression regulates; predicted	->	1	EP300 (FI) MAPK1	FI
ESR1 (FI) HSPA8	FI	null	null	null	ESR1 (FI) HSPA8	FI
HIST1H2AD (FI) HIST3H3	FI	complex	-	1	HIST1H2AD (FI) HIST3H3	FI
CASP8 (FI) RB1	FI	predicted	-	0.665313	CASP8 (FI) RB1	FI
SREBF1 (FI) USF1	FI	predicted	-	0.978316	SREBF1 (FI) USF1	FI
HIST1H3A (FI) HIST3H2A	FI	predicted	-	0.531193	HIST1H3A (FI) HIST3H2A	FI
HIST1H2BM (FI) HIST3H3	FI	catalyzed by; complex	<-	1	HIST1H2BM (FI) HIST3H3	FI
CD247 (FI) MAPK8	FI	reaction	-	1	CD247 (FI) MAPK8	FI
HAMP (FI) MYC	FI	expression regulated by	<-	1	HAMP (FI) MYC	FI
LYN (FI) UBC	FI	predicted	-	0.665313	LYN (FI) UBC	FI
CD4 (FI) HLA-DRB4	FI	PPrel: activated by; PPrel: binding/association; catalyze; complex	<->	1	CD4 (FI) HLA-DRB4	FI
H2BFWT (FI) HIST1H2AH	FI	complex	-	1	H2BFWT (FI) HIST1H2AH	FI
HMGB1 (FI) TP53	FI	null	null	null	HMGB1 (FI) TP53	FI
H2AFB1 (FI) RAD21	FI	complex; input	-	1	H2AFB1 (FI) RAD21	FI
H3F3A (FI) HIST1H2BO	FI	catalyze; complex	->	1	H3F3A (FI) HIST1H2BO	FI
TNFAIP3 (FI) TNIP1	FI	predicted	-	0.531193	TNFAIP3 (FI) TNIP1	FI
PIK3R1 (FI) SRC	FI	PPrel: activated by; PPrel: activated by, phosphorylation; activated by; complex; input; reaction	<-	1	PIK3R1 (FI) SRC	FI
HIST1H2BJ (FI) HIST2H3A	FI	catalyzed by; complex	<-	1	HIST1H2BJ (FI) HIST2H3A	FI
HRAS (FI) HSP90AA1	FI	catalyzed by	<-	1	HRAS (FI) HSP90AA1	FI
H2AFX (FI) HIST1H2BK	FI	catalyzed by; complex; input	<-	1	H2AFX (FI) HIST1H2BK	FI
IRF3 (FI) MAPK8	FI	predicted	-	0.665313	IRF3 (FI) MAPK8	FI
HIST1H2BH (FI) POLR2K	FI	activate	->	1	HIST1H2BH (FI) POLR2K	FI
HLA-DRB4 (FI) PTPN11	FI	catalyzed by	<-	1	HLA-DRB4 (FI) PTPN11	FI
STAT3 (FI) VEGFA	FI	GErel: expression; expression regulates	->	1	STAT3 (FI) VEGFA	FI
H2AFZ (FI) HIST1H3A	FI	catalyzed by; complex	<-	1	H2AFZ (FI) HIST1H3A	FI
KCNAB1 (FI) PANX1	FI	predicted	-	0.531193	KCNAB1 (FI) PANX1	FI
CD40LG (FI) NFKB1	FI	activate; expression regulated by	<->	1	CD40LG (FI) NFKB1	FI
CX3CR1 (FI) CXCL12	FI	PPrel: activated binding/association	<-	1	CX3CR1 (FI) CXCL12	FI
JAK1 (FI) SH2B2	FI	predicted	-	0.999468	JAK1 (FI) SH2B2	FI
HIST3H3 (FI) HSPA8	FI	predicted	-	0.933698	HIST3H3 (FI) HSPA8	FI
HIST1H2AG (FI) HIST1H2BM	FI	complex	-	1	HIST1H2AG (FI) HIST1H2BM	FI
HIST1H2BH (FI) HIST1H2BJ	FI	catalyzed by	<-	1	HIST1H2BH (FI) HIST1H2BJ	FI
H2AFX (FI) HDAC2	FI	PPrel: binding/association; catalyzed by	<-	1	H2AFX (FI) HDAC2	FI
ACTN4 (FI) ITGAM	FI	complex; input	-	1	ACTN4 (FI) ITGAM	FI
TNFAIP3 (FI) TNFRSF1A	FI	activate; activated by	<->	1	TNFAIP3 (FI) TNFRSF1A	FI
POLR2C (FI) UBC	FI	predicted	-	0.665313	POLR2C (FI) UBC	FI
HLA-C (FI) HLA-DPA1	FI	predicted	-	0.965326	HLA-C (FI) HLA-DPA1	FI
B2M (FI) HLA-DRB1	FI	predicted	-	0.925924	B2M (FI) HLA-DRB1	FI
HIST1H2AD (FI) HIST2H2AA3	FI	predicted	-	0.925924	HIST1H2AD (FI) HIST2H2AA3	FI
H2AFX (FI) HDAC5	FI	PPrel: binding/association	-	1	H2AFX (FI) HDAC5	FI
EP300 (FI) RELA	FI	activate; complex	->	1	EP300 (FI) RELA	FI
H2AFB1 (FI) HDAC1	FI	PPrel: binding/association; catalyzed by	<-	1	H2AFB1 (FI) HDAC1	FI
LYN (FI) STAT3	FI	activate; complex; input	->	1	LYN (FI) STAT3	FI
CD72 (FI) LYN	FI	complex; input	-	1	CD72 (FI) LYN	FI
BCL2 (FI) NFKB1	FI	GErel: expression by; expression regulated by	<-	1	BCL2 (FI) NFKB1	FI
H3F3C (FI) HIST1H4G	FI	complex	-	1	H3F3C (FI) HIST1H4G	FI
POLR2K (FI) SNRPB	FI	complex; input	-	1	POLR2K (FI) SNRPB	FI
CD74 (FI) HLA-DMB	FI	PPrel: activated by; input	<-	1	CD74 (FI) HLA-DMB	FI
CD80 (FI) HLA-DRB4	FI	catalyze	->	1	CD80 (FI) HLA-DRB4	FI
IKZF1 (FI) IKZF3	FI	predicted	-	0.665313	IKZF1 (FI) IKZF3	FI
H2AFB1 (FI) HIST1H2BH	FI	complex; input	-	1	H2AFB1 (FI) HIST1H2BH	FI
MAPK8 (FI) TNFRSF1A	FI	complex; input; reaction	-	1	MAPK8 (FI) TNFRSF1A	FI
GHR (FI) STAT1	FI	complex; input	-	1	GHR (FI) STAT1	FI
C1QB (FI) C1QC	FI	catalyze; complex	->	1	C1QB (FI) C1QC	FI
HDAC2 (FI) IKZF1	FI	predicted	-	0.665313	HDAC2 (FI) IKZF1	FI
H3F3C (FI) HIST1H2AB	FI	predicted	-	0.96257	H3F3C (FI) HIST1H2AB	FI
PIK3CA (FI) STAT1	FI	complex; input	-	1	PIK3CA (FI) STAT1	FI
ITGB1 (FI) RHOA	FI	null	null	null	ITGB1 (FI) RHOA	FI
CD74 (FI) MIF	FI	predicted	-	0.665313	CD74 (FI) MIF	FI
HDAC5 (FI) HIST2H2AC	FI	PPrel: binding/association	-	1	HDAC5 (FI) HIST2H2AC	FI
LY6E (FI) STAT1	FI	expression regulated by	<-	1	LY6E (FI) STAT1	FI
TRAF3 (FI) UBC	FI	catalyze	->	1	TRAF3 (FI) UBC	FI
HIST1H2AJ (FI) HIST1H2BD	FI	complex; input	-	1	HIST1H2AJ (FI) HIST1H2BD	FI
H2AFX (FI) UBC	FI	predicted	-	0.665313	H2AFX (FI) UBC	FI
MAPK14 (FI) TP53	FI	null	null	null	MAPK14 (FI) TP53	FI
IFNG (FI) STAT4	FI	expression regulated by	<-	1	IFNG (FI) STAT4	FI
HDAC1 (FI) HIST1H2BH	FI	PPrel: binding/association; catalyze	->	1	HDAC1 (FI) HIST1H2BH	FI
PRF1 (FI) STAT4	FI	expression regulated by	<-	1	PRF1 (FI) STAT4	FI
CD74 (FI) HLA-DPA1	FI	complex; input	-	1	CD74 (FI) HLA-DPA1	FI
CSF2 (FI) MAPK1	FI	PPrel: indirect effect; activate	->	1	CSF2 (FI) MAPK1	FI
HIST1H2BB (FI) HIST1H2BN	FI	catalyze	->	1	HIST1H2BB (FI) HIST1H2BN	FI
HIST2H2AA3 (FI) POLR1C	FI	activate	->	1	HIST2H2AA3 (FI) POLR1C	FI
H2AFB1 (FI) HIST1H3A	FI	catalyzed by; complex	<-	1	H2AFB1 (FI) HIST1H3A	FI
HDAC2 (FI) LEF1	FI	inhibit	-|	1	HDAC2 (FI) LEF1	FI
EGFR (FI) LCK	FI	activated by	<-	1	EGFR (FI) LCK	FI
HIST1H3A (FI) HIST3H2BB	FI	catalyze; complex	->	1	HIST1H3A (FI) HIST3H2BB	FI
PAFAH1B1 (FI) PPP2CB	FI	complex	-	1	PAFAH1B1 (FI) PPP2CB	FI
IFNAR1 (FI) TYK2	FI	PPrel: binding/association; PPrel: phosphorylation; complex	->	1	IFNAR1 (FI) TYK2	FI
HIST2H2BE (FI) PCNA	FI	catalyzed by	<-	1	HIST2H2BE (FI) PCNA	FI
PTAFR (FI) UBC	FI	predicted	-	0.665313	PTAFR (FI) UBC	FI
C4BPA (FI) EP300	FI	expression regulated by	<-	1	C4BPA (FI) EP300	FI
IL2 (FI) MAPK1	FI	activate; complex; input	->	1	IL2 (FI) MAPK1	FI
CDK1 (FI) HIST1H2BJ	FI	catalyze	->	1	CDK1 (FI) HIST1H2BJ	FI
HDAC1 (FI) IKZF1	FI	predicted	-	0.665313	HDAC1 (FI) IKZF1	FI
HIST1H2BN (FI) HIST2H2AA3	FI	complex; input	-	1	HIST1H2BN (FI) HIST2H2AA3	FI
ERBB3 (FI) UBC	FI	catalyze; complex	->	1	ERBB3 (FI) UBC	FI
IL10 (FI) IL10RA	FI	PPrel: activation; PPrel: binding/association; complex; input	->	1	IL10 (FI) IL10RA	FI
PPP2CB (FI) SMC3	FI	complex; input	-	1	PPP2CB (FI) SMC3	FI
ARIH1 (FI) MX1	FI	catalyze	->	1	ARIH1 (FI) MX1	FI
HDAC2 (FI) HIST2H2BF	FI	PPrel: binding/association	-	1	HDAC2 (FI) HIST2H2BF	FI
MX1 (FI) TRIM25	FI	catalyzed by	<-	1	MX1 (FI) TRIM25	FI
CCL17 (FI) CCR4	FI	PPrel: activation; PPrel: activation, binding/association	->	1	CCL17 (FI) CCR4	FI
HDAC5 (FI) HIST1H2BN	FI	PPrel: binding/association	-	1	HDAC5 (FI) HIST1H2BN	FI
H2AFB1 (FI) HIST1H2BO	FI	complex; input	-	1	H2AFB1 (FI) HIST1H2BO	FI
F5 (FI) PROS1	FI	PPrel: inhibited by; activated by; inhibited by	-	1	F5 (FI) PROS1	FI
C1S (FI) C3	FI	predicted	-	0.965326	C1S (FI) C3	FI
LCK (FI) STAT1	FI	activate; complex; input	->	1	LCK (FI) STAT1	FI
HIST1H2BB (FI) HIST1H4A	FI	catalyze; complex; input	->	1	HIST1H2BB (FI) HIST1H4A	FI
FCGR1A (FI) SPI1	FI	GErel: expression by; expression regulated by	<-	1	FCGR1A (FI) SPI1	FI
HIST1H2AC (FI) SMC3	FI	complex; input	-	1	HIST1H2AC (FI) SMC3	FI
NFKB1 (FI) TNFAIP3	FI	GErel: expression; expression regulates	->	1	NFKB1 (FI) TNFAIP3	FI
H2BFWT (FI) HIST1H2AJ	FI	complex	-	1	H2BFWT (FI) HIST1H2AJ	FI
LCK (FI) PDCD1	FI	catalyze; catalyzed by; complex	<->	1	LCK (FI) PDCD1	FI
LCK (FI) TYROBP	FI	null	null	null	LCK (FI) TYROBP	FI
IL23A (FI) STAT3	FI	activate	->	1	IL23A (FI) STAT3	FI
ACTB (FI) COL7A1	FI	complex; input	-	1	ACTB (FI) COL7A1	FI
ALOX5 (FI) DAND5	FI	expression regulated by	<-	1	ALOX5 (FI) DAND5	FI
BCL6 (FI) JUN	FI	expression regulates	->	1	BCL6 (FI) JUN	FI
HIST1H2AH (FI) HIST1H2BB	FI	complex	-	1	HIST1H2AH (FI) HIST1H2BB	FI
H3F3A (FI) POLR2K	FI	activate	->	1	H3F3A (FI) POLR2K	FI
ACTG1 (FI) RHOA	FI	PPrel: activated by	<-	1	ACTG1 (FI) RHOA	FI
JUN (FI) LYN	FI	inhibited by	|-	1	JUN (FI) LYN	FI
CX3CL1 (FI) CX3CR1	FI	PPrel: activation; PPrel: activation, binding/association; complex; input	->	1	CX3CL1 (FI) CX3CR1	FI
HIST1H2BL (FI) PCNA	FI	catalyzed by	<-	1	HIST1H2BL (FI) PCNA	FI
STAT1 (FI) TRAF2	FI	PPrel: inhibition, indirect effect; activate; input	-	1	STAT1 (FI) TRAF2	FI
CTLA4 (FI) HLA-DPB1	FI	catalyze	->	1	CTLA4 (FI) HLA-DPB1	FI
HDAC5 (FI) HIST1H2AB	FI	PPrel: binding/association	-	1	HDAC5 (FI) HIST1H2AB	FI
HIST1H2AC (FI) HIST3H3	FI	complex	-	1	HIST1H2AC (FI) HIST3H3	FI
PIK3R1 (FI) RHOA	FI	activate; activated by; complex; input	<->	1	PIK3R1 (FI) RHOA	FI
UBC (FI) XRCC6	FI	predicted	-	0.665313	UBC (FI) XRCC6	FI
H2AFB1 (FI) HIST1H2BL	FI	complex; input	-	1	H2AFB1 (FI) HIST1H2BL	FI
JAK1 (FI) PIK3R1	FI	PPrel: phosphorylation; activate; complex; input	->	1	JAK1 (FI) PIK3R1	FI
HIST1H2BD (FI) RAD21	FI	catalyzed by; complex; input	<-	1	HIST1H2BD (FI) RAD21	FI
CYP1A1 (FI) DAND5	FI	null	null	null	CYP1A1 (FI) DAND5	FI
TLR4 (FI) UBC	FI	catalyze; input	->	1	TLR4 (FI) UBC	FI
HIST1H2BC (FI) POLR1C	FI	activate	->	1	HIST1H2BC (FI) POLR1C	FI
FOXJ1 (FI) SREBF1	FI	expression regulated by	<-	1	FOXJ1 (FI) SREBF1	FI
HSPD1 (FI) UBC	FI	predicted	-	0.966192	HSPD1 (FI) UBC	FI
HIST1H2BA (FI) HIST1H2BN	FI	catalyze	->	1	HIST1H2BA (FI) HIST1H2BN	FI
HIST1H2BA (FI) HIST2H2AB	FI	complex	-	1	HIST1H2BA (FI) HIST2H2AB	FI
H2BFWT (FI) HIST3H2A	FI	complex	-	1	H2BFWT (FI) HIST3H2A	FI
SNRPB2 (FI) SNRPE	FI	complex; input	-	1	SNRPB2 (FI) SNRPE	FI
EP300 (FI) LCN2	FI	expression regulates	->	1	EP300 (FI) LCN2	FI
H2AFB2 (FI) HIST3H2BB	FI	complex	-	1	H2AFB2 (FI) HIST3H2BB	FI
IL12B (FI) STAT6	FI	activate	->	1	IL12B (FI) STAT6	FI
NR3C1 (FI) STAT1	FI	reaction	-	1	NR3C1 (FI) STAT1	FI
EIF2AK2 (FI) TRAF6	FI	activate	->	1	EIF2AK2 (FI) TRAF6	FI
RAD21 (FI) SMC3	FI	catalyze; complex; input	->	1	RAD21 (FI) SMC3	FI
ACTG1 (FI) ACTN1	FI	PPrel: binding/association; complex; input	-	1	ACTG1 (FI) ACTN1	FI
H2AFZ (FI) HIST1H2BN	FI	complex; input	-	1	H2AFZ (FI) HIST1H2BN	FI
GAPDH (FI) GPI	FI	predicted	-	0.965326	GAPDH (FI) GPI	FI
HIST1H2AD (FI) HIST2H2AC	FI	predicted	-	0.925924	HIST1H2AD (FI) HIST2H2AC	FI
STAT4 (FI) TGFB1	FI	inhibited by	|-	1	STAT4 (FI) TGFB1	FI
GHR (FI) JAK1	FI	PPrel: phosphorylation	->	1	GHR (FI) JAK1	FI
H3F3A (FI) POLR1C	FI	activate	->	1	H3F3A (FI) POLR1C	FI
HLA-C (FI) LCK	FI	predicted	-	0.965326	HLA-C (FI) LCK	FI
CD40LG (FI) IL4	FI	reaction	-	1	CD40LG (FI) IL4	FI
DNMT1 (FI) HIST1H2BO	FI	catalyze	->	1	DNMT1 (FI) HIST1H2BO	FI
FOS (FI) GATA2	FI	complex; input; reaction	-	1	FOS (FI) GATA2	FI
MERTK (FI) PROS1	FI	complex; input	-	1	MERTK (FI) PROS1	FI
HIST2H2AA3 (FI) HIST3H3	FI	complex	-	1	HIST2H2AA3 (FI) HIST3H3	FI
FYN (FI) JAK1	FI	complex	-	1	FYN (FI) JAK1	FI
HIST1H2BC (FI) HIST1H2BK	FI	catalyzed by	<-	1	HIST1H2BC (FI) HIST1H2BK	FI
BRCA2 (FI) HIST1H2BC	FI	complex; input	-	1	BRCA2 (FI) HIST1H2BC	FI
IL10RA (FI) IL8	FI	complex; input	-	1	IL10RA (FI) IL8	FI
EP300 (FI) LEF1	FI	PPrel: binding/association; complex; input	-	1	EP300 (FI) LEF1	FI
GATA2 (FI) JUN	FI	complex; input; reaction	-	1	GATA2 (FI) JUN	FI
ACTN2 (FI) ACTN4	FI	predicted	-	0.978316	ACTN2 (FI) ACTN4	FI
H3F3A (FI) HIST1H3A	FI	catalyzed by	<-	1	H3F3A (FI) HIST1H3A	FI
CD4 (FI) CTLA4	FI	catalyzed by	<-	1	CD4 (FI) CTLA4	FI
POLR2C (FI) SNRPA	FI	complex; input	-	1	POLR2C (FI) SNRPA	FI
C3 (FI) CTSG	FI	predicted	-	0.665313	C3 (FI) CTSG	FI
MYC (FI) UBE2L3	FI	expression regulates	->	1	MYC (FI) UBE2L3	FI
EP300 (FI) F2	FI	expression regulates	->	1	EP300 (FI) F2	FI
CD28 (FI) SPI1	FI	expression regulated by	<-	1	CD28 (FI) SPI1	FI
CD40LG (FI) ICOS	FI	PPrel: activated by	<-	1	CD40LG (FI) ICOS	FI
NFKB1 (FI) TRAF6	FI	GErel: expression; PPrel: activated, indirect effect; activated by; catalyzed by; complex; input	<->	1	NFKB1 (FI) TRAF6	FI
FASLG (FI) PTPN11	FI	inhibited by	|-	1	FASLG (FI) PTPN11	FI
HLA-DMA (FI) HLA-DQA2	FI	complex; input; predicted	-	1	HLA-DMA (FI) HLA-DQA2	FI
HDAC1 (FI) HIST1H2BN	FI	PPrel: binding/association; catalyze	->	1	HDAC1 (FI) HIST1H2BN	FI
DNMT1 (FI) HIST1H2BK	FI	catalyze	->	1	DNMT1 (FI) HIST1H2BK	FI
GADD45A (FI) NFKB1	FI	expression regulated by	<-	1	GADD45A (FI) NFKB1	FI
HDAC1 (FI) LEF1	FI	complex; inhibit	-|	1	HDAC1 (FI) LEF1	FI
IGHE (FI) PIK3CA	FI	activate	->	1	IGHE (FI) PIK3CA	FI
H3F3A (FI) HIST2H2BF	FI	predicted	-	0.96257	H3F3A (FI) HIST2H2BF	FI
BRCA2 (FI) HIST1H2BN	FI	complex; input	-	1	BRCA2 (FI) HIST1H2BN	FI
MS4A2 (FI) POU2F1	FI	expression regulated by	<-	1	MS4A2 (FI) POU2F1	FI
PCNA (FI) TRAF6	FI	predicted	-	0.665313	PCNA (FI) TRAF6	FI
H2AFB2 (FI) HIST1H2BL	FI	complex	-	1	H2AFB2 (FI) HIST1H2BL	FI
EP300 (FI) PIK3CG	FI	expression regulates	->	1	EP300 (FI) PIK3CG	FI
HIST1H2AJ (FI) HIST1H2BC	FI	complex; input	-	1	HIST1H2AJ (FI) HIST1H2BC	FI
JUN (FI) NFKB1	FI	GErel: expression	->	1	JUN (FI) NFKB1	FI
HDAC5 (FI) HIST1H2BL	FI	PPrel: binding/association	-	1	HDAC5 (FI) HIST1H2BL	FI
H2AFJ (FI) HIST2H2BF	FI	complex	-	1	H2AFJ (FI) HIST2H2BF	FI
HIST1H2BK (FI) HIST2H2AB	FI	complex	-	1	HIST1H2BK (FI) HIST2H2AB	FI
CD86 (FI) HLA-DRB4	FI	catalyze	->	1	CD86 (FI) HLA-DRB4	FI
INSR (FI) UBC	FI	predicted	-	0.665313	INSR (FI) UBC	FI
HDAC5 (FI) HIST1H2BH	FI	PPrel: binding/association	-	1	HDAC5 (FI) HIST1H2BH	FI
HIST1H2BM (FI) SMC3	FI	catalyze; complex; input	->	1	HIST1H2BM (FI) SMC3	FI
CEBPB (FI) STAT1	FI	predicted	-	0.531193	CEBPB (FI) STAT1	FI
ICAM1 (FI) UBC	FI	predicted	-	0.665313	ICAM1 (FI) UBC	FI
HIST1H2BL (FI) HIST2H2BE	FI	catalyzed by	<-	1	HIST1H2BL (FI) HIST2H2BE	FI
HIST1H2BA (FI) HIST1H2BM	FI	catalyze	->	1	HIST1H2BA (FI) HIST1H2BM	FI
ACTB (FI) ERBB2	FI	predicted	-	0.665313	ACTB (FI) ERBB2	FI
ACTN2 (FI) DLG4	FI	complex	-	1	ACTN2 (FI) DLG4	FI
HIST1H2BA (FI) HIST2H2BE	FI	catalyzed by	<-	1	HIST1H2BA (FI) HIST2H2BE	FI
EP300 (FI) MAPK14	FI	activated by	<-	1	EP300 (FI) MAPK14	FI
CD4 (FI) LYN	FI	catalyzed by	<-	1	CD4 (FI) LYN	FI
HIST2H3A (FI) HIST3H2A	FI	predicted	-	0.96257	HIST2H3A (FI) HIST3H2A	FI
H2AFX (FI) H3F3C	FI	predicted	-	0.96257	H2AFX (FI) H3F3C	FI
HIST2H2AA3 (FI) SMC3	FI	complex; input	-	1	HIST2H2AA3 (FI) SMC3	FI
DNMT1 (FI) HIST1H2BA	FI	catalyze	->	1	DNMT1 (FI) HIST1H2BA	FI
JAK2 (FI) NOS2	FI	activated by	<-	1	JAK2 (FI) NOS2	FI
HIST1H2AC (FI) POLR2K	FI	activate	->	1	HIST1H2AC (FI) POLR2K	FI
ITGAX (FI) SRC	FI	PPrel: activation	->	1	ITGAX (FI) SRC	FI
HIST1H2BH (FI) HIST1H2BK	FI	catalyzed by	<-	1	HIST1H2BH (FI) HIST1H2BK	FI
IL6 (FI) STAT1	FI	activate; complex; inhibit; input	-	1	IL6 (FI) STAT1	FI
EDN1 (FI) FOXA1	FI	expression regulated by	<-	1	EDN1 (FI) FOXA1	FI
PARP1 (FI) UBC	FI	predicted	-	0.98807	PARP1 (FI) UBC	FI
H3F3C (FI) HIST1H2BL	FI	predicted	-	0.96257	H3F3C (FI) HIST1H2BL	FI
TNFRSF1A (FI) TRAF3	FI	predicted	-	0.531193	TNFRSF1A (FI) TRAF3	FI
PIK3CG (FI) STAT1	FI	complex; input	-	1	PIK3CG (FI) STAT1	FI
IL10 (FI) TLR4	FI	predicted	-	0.531193	IL10 (FI) TLR4	FI
MAPK1 (FI) MBP	FI	predicted	-	0.665313	MAPK1 (FI) MBP	FI
RASGRP1 (FI) SMC3	FI	expression regulated by	<-	1	RASGRP1 (FI) SMC3	FI
HIST1H2BA (FI) POLR1C	FI	activate	->	1	HIST1H2BA (FI) POLR1C	FI
HIST1H2AA (FI) HIST1H2BO	FI	complex	-	1	HIST1H2AA (FI) HIST1H2BO	FI
LCK (FI) STAT4	FI	predicted	-	0.958239	LCK (FI) STAT4	FI
IL1RN (FI) NFKB1	FI	expression regulated by	<-	1	IL1RN (FI) NFKB1	FI
HRAS (FI) PIK3R1	FI	PPrel: activated, indirect effect; PPrel: activation; activate; complex; input	<->	1	HRAS (FI) PIK3R1	FI
HDAC1 (FI) HIST2H2BF	FI	PPrel: binding/association	-	1	HDAC1 (FI) HIST2H2BF	FI
H2AFB1 (FI) HIST1H2BA	FI	complex; input	-	1	H2AFB1 (FI) HIST1H2BA	FI
HIST1H4G (FI) HIST3H3	FI	complex	-	1	HIST1H4G (FI) HIST3H3	FI
FCER1G (FI) FCGR2B	FI	complex; input	-	1	FCER1G (FI) FCGR2B	FI
HLA-DMB (FI) HLA-DQB1	FI	complex; input	-	1	HLA-DMB (FI) HLA-DQB1	FI
IFIT3 (FI) STAT1	FI	expression regulated by	<-	1	IFIT3 (FI) STAT1	FI
HIST1H3A (FI) HIST2H2AA3	FI	catalyze; complex	->	1	HIST1H3A (FI) HIST2H2AA3	FI
CD247 (FI) JUN	FI	activate	->	1	CD247 (FI) JUN	FI
H2AFJ (FI) HIST1H2BN	FI	complex	-	1	H2AFJ (FI) HIST1H2BN	FI
HIST1H2BL (FI) HIST1H3A	FI	catalyzed by; complex	<-	1	HIST1H2BL (FI) HIST1H3A	FI
HLA-DRB1 (FI) HLA-DRB4	FI	catalyze; catalyzed by; input	<->	1	HLA-DRB1 (FI) HLA-DRB4	FI
HIST1H2BN (FI) SMC3	FI	catalyze; complex; input	->	1	HIST1H2BN (FI) SMC3	FI
HIST1H2BD (FI) HIST2H2AA3	FI	complex; input	-	1	HIST1H2BD (FI) HIST2H2AA3	FI
NFKB1 (FI) TYK2	FI	activated by	<-	1	NFKB1 (FI) TYK2	FI
H2BFWT (FI) HIST1H2AD	FI	complex	-	1	H2BFWT (FI) HIST1H2AD	FI
HLA-DPA1 (FI) PTPRC	FI	catalyzed by	<-	1	HLA-DPA1 (FI) PTPRC	FI
TNFRSF17 (FI) TNFSF13B	FI	PPrel: activated binding/association; PPrel: activated by; complex; input	<-	1	TNFRSF17 (FI) TNFSF13B	FI
CIITA (FI) STAT1	FI	GErel: expression by; PPrel: activated by; expression regulated by	<-	1	CIITA (FI) STAT1	FI
HLA-DPB1 (FI) HLA-DRA	FI	catalyzed by; complex; input; predicted	<-	1	HLA-DPB1 (FI) HLA-DRA	FI
HIST1H2AB (FI) POLR1C	FI	activate	->	1	HIST1H2AB (FI) POLR1C	FI
JUN (FI) UBC	FI	expression regulates; predicted	->	1	JUN (FI) UBC	FI
APCS (FI) H2AFB1	FI	complex; input	-	1	APCS (FI) H2AFB1	FI
HLA-DRA (FI) LYN	FI	catalyzed by	<-	1	HLA-DRA (FI) LYN	FI
ACTG1 (FI) ACTN4	FI	PPrel: binding/association; complex; input	-	1	ACTG1 (FI) ACTN4	FI
HIST1H2AH (FI) HIST2H2BF	FI	complex	-	1	HIST1H2AH (FI) HIST2H2BF	FI
H2AFB2 (FI) HDAC2	FI	PPrel: binding/association	-	1	H2AFB2 (FI) HDAC2	FI
CDK1 (FI) UBC	FI	catalyzed by; complex; input	<-	1	CDK1 (FI) UBC	FI
H2AFJ (FI) HIST1H2BH	FI	complex	-	1	H2AFJ (FI) HIST1H2BH	FI
CDK1 (FI) H2AFZ	FI	catalyze	->	1	CDK1 (FI) H2AFZ	FI
TNFSF13 (FI) TRAF6	FI	complex; input	-	1	TNFSF13 (FI) TRAF6	FI
HIST1H2BA (FI) HIST2H2AC	FI	complex; input	-	1	HIST1H2BA (FI) HIST2H2AC	FI
HLA-C (FI) HLA-DRB4	FI	predicted	-	0.578905	HLA-C (FI) HLA-DRB4	FI
DNMT1 (FI) HIST1H2BJ	FI	catalyze	->	1	DNMT1 (FI) HIST1H2BJ	FI
APCS (FI) HIST1H2BC	FI	complex; input	-	1	APCS (FI) HIST1H2BC	FI
BRCA2 (FI) TREX1	FI	reaction	-	1	BRCA2 (FI) TREX1	FI
HIST3H3 (FI) SMC3	FI	catalyze; complex; input	->	1	HIST3H3 (FI) SMC3	FI
HIST1H2AA (FI) HIST1H2BA	FI	complex	-	1	HIST1H2AA (FI) HIST1H2BA	FI
GAS6 (FI) LCK	FI	input	-	1	GAS6 (FI) LCK	FI
KDR (FI) VEGFA	FI	PPrel: activated by; complex; input	<-	1	KDR (FI) VEGFA	FI
DDX6 (FI) EIF4E	FI	predicted	-	0.665313	DDX6 (FI) EIF4E	FI
HIST1H2BO (FI) HIST1H3A	FI	catalyzed by; complex	<-	1	HIST1H2BO (FI) HIST1H3A	FI
H2AFJ (FI) HIST1H2BB	FI	complex	-	1	H2AFJ (FI) HIST1H2BB	FI
MAPK1 (FI) TLR4	FI	PPrel: activated, phosphorylation, indirect effect	<-	1	MAPK1 (FI) TLR4	FI
IFIT1 (FI) ISG15	FI	catalyzed by; complex	<-	1	IFIT1 (FI) ISG15	FI
H3F3C (FI) HIST1H2BC	FI	predicted	-	0.96257	H3F3C (FI) HIST1H2BC	FI
HIST1H2BB (FI) POLR1C	FI	activate	->	1	HIST1H2BB (FI) POLR1C	FI
ARIH1 (FI) EIF2AK2	FI	catalyze	->	1	ARIH1 (FI) EIF2AK2	FI
TNFRSF13C (FI) TRAF2	FI	PPrel: binding/association	-	1	TNFRSF13C (FI) TRAF2	FI
HIST3H2BB (FI) PCNA	FI	catalyzed by	<-	1	HIST3H2BB (FI) PCNA	FI
CEBPB (FI) UBC	FI	predicted	-	0.665313	CEBPB (FI) UBC	FI
HIST1H2AC (FI) POLR1C	FI	activate	->	1	HIST1H2AC (FI) POLR1C	FI
FYN (FI) ITGB3	FI	catalyzed by	<-	1	FYN (FI) ITGB3	FI
HIST1H2BK (FI) HIST2H2BE	FI	catalyze	->	1	HIST1H2BK (FI) HIST2H2BE	FI
HIST1H2AJ (FI) POLR1C	FI	activate	->	1	HIST1H2AJ (FI) POLR1C	FI
C3 (FI) C4A	FI	PPrel: activated by; PPrel: activated, indirect effect; catalyzed by; complex; input	<-	1	C3 (FI) C4A	FI
HLA-C (FI) HLA-DPB1	FI	predicted	-	0.578905	HLA-C (FI) HLA-DPB1	FI
IGLV8-61 (FI) PIK3R1	FI	complex; input	-	1	IGLV8-61 (FI) PIK3R1	FI
IGHE (FI) MS4A2	FI	complex; input	-	1	IGHE (FI) MS4A2	FI
IKZF3 (FI) IKZF4	FI	predicted	-	0.665313	IKZF3 (FI) IKZF4	FI
HNRNPA2B1 (FI) SNRPB2	FI	complex; input	-	1	HNRNPA2B1 (FI) SNRPB2	FI
FOS (FI) STAT1	FI	expression regulated by; predicted	<-	1	FOS (FI) STAT1	FI
CCL2 (FI) CXCR4	FI	PPrel: activation, binding/association	->	1	CCL2 (FI) CXCR4	FI
HIST1H2AG (FI) HIST2H2BF	FI	complex	-	1	HIST1H2AG (FI) HIST2H2BF	FI
HIST1H2BB (FI) HIST1H2BO	FI	catalyzed by	<-	1	HIST1H2BB (FI) HIST1H2BO	FI
SNRPD3 (FI) SNRPN	FI	predicted	-	0.978316	SNRPD3 (FI) SNRPN	FI
HIST1H2BD (FI) HIST1H2BM	FI	catalyze	->	1	HIST1H2BD (FI) HIST1H2BM	FI
EP300 (FI) TRAF3	FI	expression regulates	->	1	EP300 (FI) TRAF3	FI
C1QC (FI) C1S	FI	activate; complex	->	1	C1QC (FI) C1S	FI
HIST1H2BC (FI) HIST1H2BJ	FI	catalyzed by	<-	1	HIST1H2BC (FI) HIST1H2BJ	FI
HIST1H2BB (FI) HIST1H2BL	FI	catalyze	->	1	HIST1H2BB (FI) HIST1H2BL	FI
CTLA4 (FI) LYN	FI	catalyzed by; complex	<-	1	CTLA4 (FI) LYN	FI
H2AFY (FI) HIST1H2BK	FI	complex	-	1	H2AFY (FI) HIST1H2BK	FI
C1R (FI) C4B	FI	PPrel: activation; catalyze	->	1	C1R (FI) C4B	FI
GATA2 (FI) HDAC2	FI	predicted	-	0.531193	GATA2 (FI) HDAC2	FI
H2AFY (FI) HIST1H2BH	FI	complex	-	1	H2AFY (FI) HIST1H2BH	FI
MTOR (FI) PIK3CG	FI	PPrel: compound, activated; PPrel: indirect effect	<-	1	MTOR (FI) PIK3CG	FI
HDAC5 (FI) HIST1H2BM	FI	PPrel: binding/association	-	1	HDAC5 (FI) HIST1H2BM	FI
INSR (FI) SRC	FI	predicted	-	0.978316	INSR (FI) SRC	FI
HSP90B1 (FI) NFKB1	FI	null	null	null	HSP90B1 (FI) NFKB1	FI
ARIH1 (FI) EIF4E	FI	input	-	1	ARIH1 (FI) EIF4E	FI
HDAC5 (FI) MITF	FI	predicted	-	0.531193	HDAC5 (FI) MITF	FI
SIGIRR (FI) TLR2	FI	inhibite	-|	1	SIGIRR (FI) TLR2	FI
HLA-DOB (FI) HLA-DPB1	FI	complex; input	-	1	HLA-DOB (FI) HLA-DPB1	FI
CEBPB (FI) ICAM1	FI	expression regulates	->	1	CEBPB (FI) ICAM1	FI
HIST2H2AB (FI) HIST2H2BF	FI	complex	-	1	HIST2H2AB (FI) HIST2H2BF	FI
HSP90AB1 (FI) HSPD1	FI	predicted	-	0.887863	HSP90AB1 (FI) HSPD1	FI
APCS (FI) HIST1H2AC	FI	complex; input	-	1	APCS (FI) HIST1H2AC	FI
ERBB3 (FI) FYN	FI	catalyzed by	<-	1	ERBB3 (FI) FYN	FI
HIST1H2AB (FI) HIST1H2BN	FI	complex; input	-	1	HIST1H2AB (FI) HIST1H2BN	FI
F2 (FI) PROS1	FI	PPrel: inhibited by; activate	|->	1	F2 (FI) PROS1	FI
HIST2H3A (FI) POLR2K	FI	activate	->	1	HIST2H3A (FI) POLR2K	FI
C3 (FI) EP300	FI	expression regulated by	<-	1	C3 (FI) EP300	FI
RPL7 (FI) RPLP2	FI	catalyzed by; complex	<-	1	RPL7 (FI) RPLP2	FI
HIST1H2BL (FI) HIST2H2AB	FI	complex	-	1	HIST1H2BL (FI) HIST2H2AB	FI
JAK2 (FI) STAT1	FI	PPrel: activation, phosphorylation; PPrel: phosphorylation; activate; complex; inhibit; input	-	1	JAK2 (FI) STAT1	FI
H3F3A (FI) HIST1H2BA	FI	catalyze; complex	->	1	H3F3A (FI) HIST1H2BA	FI
C1S (FI) JUN	FI	expression regulated by	<-	1	C1S (FI) JUN	FI
FOXA1 (FI) MYC	FI	expression regulated by	<-	1	FOXA1 (FI) MYC	FI
H2AFJ (FI) HIST1H3A	FI	predicted	-	0.531193	H2AFJ (FI) HIST1H3A	FI
SRC (FI) TYK2	FI	predicted	-	0.96257	SRC (FI) TYK2	FI
CD8A (FI) HLA-C	FI	PPrel: activated by; PPrel: binding/association; complex; input	<-	1	CD8A (FI) HLA-C	FI
SH2B2 (FI) SRC	FI	complex; input	-	1	SH2B2 (FI) SRC	FI
CDK1 (FI) PCNA	FI	predicted	-	0.999959	CDK1 (FI) PCNA	FI
HSP90B1 (FI) HSPA1A	FI	null	null	null	HSP90B1 (FI) HSPA1A	FI
CXCR4 (FI) PTPRC	FI	complex; input	-	1	CXCR4 (FI) PTPRC	FI
PRKCD (FI) TP53	FI	null	null	null	PRKCD (FI) TP53	FI
HIST1H2AJ (FI) POLR2K	FI	activate	->	1	HIST1H2AJ (FI) POLR2K	FI
CD4 (FI) IL12B	FI	reaction	-	1	CD4 (FI) IL12B	FI
PPP2CB (FI) UBC	FI	complex; input	-	1	PPP2CB (FI) UBC	FI
FASLG (FI) LYN	FI	predicted	-	0.665313	FASLG (FI) LYN	FI
MTOR (FI) STAT3	FI	activate	->	1	MTOR (FI) STAT3	FI
HIST1H2AH (FI) HIST1H2BH	FI	complex	-	1	HIST1H2AH (FI) HIST1H2BH	FI
APCS (FI) HIST3H2BB	FI	complex; input	-	1	APCS (FI) HIST3H2BB	FI
DNMT1 (FI) HIST1H2BC	FI	catalyze	->	1	DNMT1 (FI) HIST1H2BC	FI
CSF3 (FI) NFKB1	FI	expression regulated by	<-	1	CSF3 (FI) NFKB1	FI
NFKB1 (FI) TNFSF10	FI	expression regulates	->	1	NFKB1 (FI) TNFSF10	FI
HLA-DQA1 (FI) HLA-DRB3	FI	catalyze; complex; input; predicted	->	1	HLA-DQA1 (FI) HLA-DRB3	FI
DNMT1 (FI) HIST2H2AC	FI	catalyze	->	1	DNMT1 (FI) HIST2H2AC	FI
DAND5 (FI) ESR1	FI	null	null	null	DAND5 (FI) ESR1	FI
HIST1H2BB (FI) RAD21	FI	catalyzed by; complex; input	<-	1	HIST1H2BB (FI) RAD21	FI
IFNB1 (FI) NFKB1	FI	expression regulated by	<-	1	IFNB1 (FI) NFKB1	FI
BRCA2 (FI) XRCC3	FI	complex; input	-	1	BRCA2 (FI) XRCC3	FI
ERBB3 (FI) STAT1	FI	complex; input	-	1	ERBB3 (FI) STAT1	FI
HLA-DPA1 (FI) LYN	FI	catalyzed by	<-	1	HLA-DPA1 (FI) LYN	FI
CTLA4 (FI) HLA-DRB1	FI	catalyze	->	1	CTLA4 (FI) HLA-DRB1	FI
ACTN2 (FI) ITGAM	FI	complex; input	-	1	ACTN2 (FI) ITGAM	FI
MTOR (FI) PIK3CA	FI	PPrel: compound, activated; PPrel: indirect effect; activated by	<-	1	MTOR (FI) PIK3CA	FI
STAT1 (FI) TGFB1	FI	activated by	<-	1	STAT1 (FI) TGFB1	FI
HIST1H2AD (FI) HIST1H2BC	FI	complex; input	-	1	HIST1H2AD (FI) HIST1H2BC	FI
CD1D (FI) PTPRC	FI	predicted	-	0.665313	CD1D (FI) PTPRC	FI
IL2RA (FI) LCK	FI	catalyzed by; complex; inhibited by	-	1	IL2RA (FI) LCK	FI
HIST1H2BA (FI) HIST3H2A	FI	complex	-	1	HIST1H2BA (FI) HIST3H2A	FI
H3F3A (FI) HIST1H4G	FI	complex	-	1	H3F3A (FI) HIST1H4G	FI
HDAC1 (FI) HIST1H2AC	FI	PPrel: binding/association; catalyze	->	1	HDAC1 (FI) HIST1H2AC	FI
CD274 (FI) PTPN11	FI	complex; input	-	1	CD274 (FI) PTPN11	FI
CD4 (FI) PTPRC	FI	catalyzed by	<-	1	CD4 (FI) PTPRC	FI
HIST1H2BH (FI) HIST1H2BN	FI	catalyze	->	1	HIST1H2BH (FI) HIST1H2BN	FI
HIST1H2BD (FI) HIST1H2BJ	FI	catalyzed by	<-	1	HIST1H2BD (FI) HIST1H2BJ	FI
HLA-DRB5 (FI) PLCG1	FI	catalyze	->	1	HLA-DRB5 (FI) PLCG1	FI
H3F3C (FI) HIST2H2AB	FI	predicted	-	0.96257	H3F3C (FI) HIST2H2AB	FI
HIST1H2AJ (FI) HIST1H2BH	FI	complex; input	-	1	HIST1H2AJ (FI) HIST1H2BH	FI
JAK2 (FI) PIK3CG	FI	PPrel: activation; PPrel: phosphorylation	->	1	JAK2 (FI) PIK3CG	FI
HIST3H2A (FI) HIST3H3	FI	predicted	-	0.96257	HIST3H2A (FI) HIST3H3	FI
GATA2 (FI) PROCR	FI	expression regulates	->	1	GATA2 (FI) PROCR	FI
CD8A (FI) LCK	FI	PPrel: binding/association; complex; input	-	1	CD8A (FI) LCK	FI
IL17A (FI) IL17F	FI	complex	-	1	IL17A (FI) IL17F	FI
HLA-DRB1 (FI) PTPRC	FI	activated by; catalyzed by	<-	1	HLA-DRB1 (FI) PTPRC	FI
DLG4 (FI) GRIN2B	FI	PCrel: binding/association; PPrel: binding/association; complex	-	1	DLG4 (FI) GRIN2B	FI
FOS (FI) JUN	FI	activated by; complex; expression regulated by; inhibited by; input; reaction	-	1	FOS (FI) JUN	FI
F2 (FI) SRC	FI	complex; input	-	1	F2 (FI) SRC	FI
FYN (FI) SH2B2	FI	complex; input	-	1	FYN (FI) SH2B2	FI
FCGR2B (FI) LYN	FI	predicted	-	0.665313	FCGR2B (FI) LYN	FI
AGRN (FI) DLG4	FI	predicted	-	0.578905	AGRN (FI) DLG4	FI
ACTN4 (FI) UBC	FI	predicted	-	0.665313	ACTN4 (FI) UBC	FI
IL16 (FI) IL2RA	FI	complex; input	-	1	IL16 (FI) IL2RA	FI
HIST1H2BO (FI) HIST2H3A	FI	catalyzed by; complex	<-	1	HIST1H2BO (FI) HIST2H3A	FI
HNRNPA2B1 (FI) SNRPD1	FI	complex; input	-	1	HNRNPA2B1 (FI) SNRPD1	FI
ICAM1 (FI) SPI1	FI	expression regulated by	<-	1	ICAM1 (FI) SPI1	FI
APCS (FI) HIST1H2BH	FI	complex; input	-	1	APCS (FI) HIST1H2BH	FI
AGRN (FI) SRC	FI	complex	-	1	AGRN (FI) SRC	FI
INSR (FI) SH2B2	FI	PPrel: activation, phosphorylation; activate; complex; input	->	1	INSR (FI) SH2B2	FI
H3F3A (FI) HIST1H2BH	FI	catalyze; complex	->	1	H3F3A (FI) HIST1H2BH	FI
HIST1H2AB (FI) HIST1H2BB	FI	complex; input	-	1	HIST1H2AB (FI) HIST1H2BB	FI
HIST1H2AC (FI) HIST1H2BA	FI	complex; input	-	1	HIST1H2AC (FI) HIST1H2BA	FI
HDAC2 (FI) HIST2H2AC	FI	PPrel: binding/association; catalyze	->	1	HDAC2 (FI) HIST2H2AC	FI
ERBB2 (FI) FYN	FI	catalyzed by	<-	1	ERBB2 (FI) FYN	FI
EIF2AK2 (FI) STAT1	FI	predicted	-	0.665313	EIF2AK2 (FI) STAT1	FI
IL27 (FI) STAT4	FI	activate	->	1	IL27 (FI) STAT4	FI
DNMT1 (FI) HIST1H2AB	FI	catalyze	->	1	DNMT1 (FI) HIST1H2AB	FI
HDAC5 (FI) HIST1H2BO	FI	PPrel: binding/association	-	1	HDAC5 (FI) HIST1H2BO	FI
EP300 (FI) IL1RN	FI	expression regulates	->	1	EP300 (FI) IL1RN	FI
ACTN3 (FI) ITGAM	FI	complex; input	-	1	ACTN3 (FI) ITGAM	FI
IL10RA (FI) IL13	FI	complex; input	-	1	IL10RA (FI) IL13	FI
BRCA2 (FI) HIST3H3	FI	complex; input	-	1	BRCA2 (FI) HIST3H3	FI
CREM (FI) JUN	FI	activated by; input	<-	1	CREM (FI) JUN	FI
LTK (FI) PIK3R1	FI	predicted	-	0.978316	LTK (FI) PIK3R1	FI
HIST1H2BA (FI) HIST1H2BJ	FI	catalyzed by	<-	1	HIST1H2BA (FI) HIST1H2BJ	FI
HIST1H2BK (FI) HIST2H2AA3	FI	complex; input	-	1	HIST1H2BK (FI) HIST2H2AA3	FI
H2AFB1 (FI) HDAC2	FI	PPrel: binding/association; catalyzed by	<-	1	H2AFB1 (FI) HDAC2	FI
C1QC (FI) C4A	FI	PPrel: activation; catalyze	->	1	C1QC (FI) C4A	FI
HDAC1 (FI) HIST2H3A	FI	catalyze	->	1	HDAC1 (FI) HIST2H3A	FI
JAK2 (FI) LYN	FI	complex; input; reaction	-	1	JAK2 (FI) LYN	FI
H2AFZ (FI) HIST1H2BD	FI	complex; input	-	1	H2AFZ (FI) HIST1H2BD	FI
C5AR1 (FI) NR3C1	FI	expression regulated by	<-	1	C5AR1 (FI) NR3C1	FI
MAPK1 (FI) TNF	FI	GErel: expression, indirect effect; PPrel: indirect effect	->	1	MAPK1 (FI) TNF	FI
HIST1H2BO (FI) RAD21	FI	catalyzed by; complex; input	<-	1	HIST1H2BO (FI) RAD21	FI
INS (FI) PTPN11	FI	complex; input	-	1	INS (FI) PTPN11	FI
HLA-DMB (FI) HLA-DQA1	FI	complex; input	-	1	HLA-DMB (FI) HLA-DQA1	FI
NFKB1 (FI) TP53	FI	PPrel: inhibition, indirect effect; expression regulates	-	1	NFKB1 (FI) TP53	FI
DDX6 (FI) SNRPD2	FI	predicted	-	0.665313	DDX6 (FI) SNRPD2	FI
HIST1H2BA (FI) HIST1H2BB	FI	catalyzed by	<-	1	HIST1H2BA (FI) HIST1H2BB	FI
FCGR2B (FI) SYK	FI	PPrel: binding/association	-	1	FCGR2B (FI) SYK	FI
PPP2CB (FI) SRC	FI	catalyzed by	<-	1	PPP2CB (FI) SRC	FI
HLA-DMA (FI) LCK	FI	catalyzed by	<-	1	HLA-DMA (FI) LCK	FI
IL2RA (FI) MAPK1	FI	complex; input	-	1	IL2RA (FI) MAPK1	FI
CFLAR (FI) NFKB1	FI	GErel: expression by; expression regulated by	<-	1	CFLAR (FI) NFKB1	FI
HDAC2 (FI) HIST3H2BB	FI	PPrel: binding/association; catalyze	->	1	HDAC2 (FI) HIST3H2BB	FI
H2AFB1 (FI) PCNA	FI	catalyzed by	<-	1	H2AFB1 (FI) PCNA	FI
FCER1G (FI) FCGR3B	FI	PPrel: binding/association	-	1	FCER1G (FI) FCGR3B	FI
C1QA (FI) CR1	FI	predicted	-	0.665313	C1QA (FI) CR1	FI
HDAC2 (FI) UBE2L3	FI	expression regulates	->	1	HDAC2 (FI) UBE2L3	FI
P2RX7 (FI) PANX1	FI	complex; input	-	1	P2RX7 (FI) PANX1	FI
CCR1 (FI) CXCL10	FI	PPrel: activated binding/association	<-	1	CCR1 (FI) CXCL10	FI
APCS (FI) HIST1H2AD	FI	complex; input	-	1	APCS (FI) HIST1H2AD	FI
IL27 (FI) STAT3	FI	activate	->	1	IL27 (FI) STAT3	FI
C3 (FI) CD19	FI	complex; input	-	1	C3 (FI) CD19	FI
NR3C1 (FI) UBC	FI	expression regulates	->	1	NR3C1 (FI) UBC	FI
MERTK (FI) PIK3R1	FI	predicted	-	0.96257	MERTK (FI) PIK3R1	FI
BLK (FI) CTLA4	FI	predicted	-	0.531193	BLK (FI) CTLA4	FI
BRCA2 (FI) ETS1	FI	expression regulated by	<-	1	BRCA2 (FI) ETS1	FI
HDAC5 (FI) HIST1H2BB	FI	PPrel: binding/association	-	1	HDAC5 (FI) HIST1H2BB	FI
CCL2 (FI) CD4	FI	predicted	-	0.925924	CCL2 (FI) CD4	FI
HIST1H2AA (FI) HIST1H2BB	FI	complex	-	1	HIST1H2AA (FI) HIST1H2BB	FI
PIK3CA (FI) STAT3	FI	activate; complex; input	->	1	PIK3CA (FI) STAT3	FI
HLA-DRA (FI) HLA-DRB1	FI	catalyze; complex; input; predicted	->	1	HLA-DRA (FI) HLA-DRB1	FI
C7 (FI) C8A	FI	PPrel: activation; complex; input	->	1	C7 (FI) C8A	FI
CSF2 (FI) STAT3	FI	activate	->	1	CSF2 (FI) STAT3	FI
BRCA2 (FI) USF1	FI	expression regulated by	<-	1	BRCA2 (FI) USF1	FI
TRAF2 (FI) TRAF3	FI	activate; complex; input	->	1	TRAF2 (FI) TRAF3	FI
CD74 (FI) HLA-DRB4	FI	complex; input	-	1	CD74 (FI) HLA-DRB4	FI
BCL2L1 (FI) RAD21	FI	expression regulated by	<-	1	BCL2L1 (FI) RAD21	FI
SNRNP70 (FI) SNRPD1	FI	complex; input	-	1	SNRNP70 (FI) SNRPD1	FI
GATA2 (FI) HDAC5	FI	complex; input	-	1	GATA2 (FI) HDAC5	FI
HIST1H2AC (FI) HIST1H2BD	FI	complex; input	-	1	HIST1H2AC (FI) HIST1H2BD	FI
TRAF6 (FI) TRIM25	FI	complex; input	-	1	TRAF6 (FI) TRIM25	FI
IFNA1 (FI) JUN	FI	reaction	-	1	IFNA1 (FI) JUN	FI
CD27 (FI) TRAF3	FI	predicted	-	0.98807	CD27 (FI) TRAF3	FI
CD86 (FI) HLA-DPA1	FI	catalyze	->	1	CD86 (FI) HLA-DPA1	FI
KLRC1 (FI) KLRC3	FI	complex	-	1	KLRC1 (FI) KLRC3	FI
HDAC5 (FI) STAT1	FI	predicted	-	0.531193	HDAC5 (FI) STAT1	FI
H2AFV (FI) HIST1H3A	FI	predicted	-	0.531193	H2AFV (FI) HIST1H3A	FI
PLCG1 (FI) STAT1	FI	complex; input	-	1	PLCG1 (FI) STAT1	FI
NGF (FI) TRAF6	FI	complex; inhibit; input	-|	1	NGF (FI) TRAF6	FI
FCGR3A (FI) NFKB1	FI	expression regulated by	<-	1	FCGR3A (FI) NFKB1	FI
HLA-DMA (FI) HLA-DMB	FI	complex; predicted	-	1	HLA-DMA (FI) HLA-DMB	FI
EP300 (FI) NFKB1	FI	complex	-	1	EP300 (FI) NFKB1	FI
SNRPB2 (FI) SNRPD1	FI	complex; input	-	1	SNRPB2 (FI) SNRPD1	FI
PRKCD (FI) RHOA	FI	null	null	null	PRKCD (FI) RHOA	FI
MAPK8 (FI) NOS2	FI	GErel: expression, indirect effect	->	1	MAPK8 (FI) NOS2	FI
NFKB1 (FI) NOD2	FI	expression regulates	->	1	NFKB1 (FI) NOD2	FI
EIF4E (FI) SNRPD2	FI	predicted	-	0.665313	EIF4E (FI) SNRPD2	FI
HIST2H2AA3 (FI) HIST2H3A	FI	catalyzed by; complex	<-	1	HIST2H2AA3 (FI) HIST2H3A	FI
HIST2H2AC (FI) RAD21	FI	complex; input	-	1	HIST2H2AC (FI) RAD21	FI
HIST1H2BD (FI) HIST1H2BN	FI	catalyze	->	1	HIST1H2BD (FI) HIST1H2BN	FI
JUN (FI) POU2F1	FI	reaction	-	1	JUN (FI) POU2F1	FI
C1QC (FI) C2	FI	PPrel: activation; catalyze	->	1	C1QC (FI) C2	FI
CLTC (FI) UBC	FI	predicted	-	0.966192	CLTC (FI) UBC	FI
CD4 (FI) IL2RA	FI	predicted	-	0.665313	CD4 (FI) IL2RA	FI
HDAC1 (FI) NFKB1	FI	predicted	-	0.98807	HDAC1 (FI) NFKB1	FI
EP300 (FI) MFGE8	FI	expression regulates	->	1	EP300 (FI) MFGE8	FI
SNRPD3 (FI) SNRPE	FI	complex; input	-	1	SNRPD3 (FI) SNRPE	FI
[truncated: 585 more rows]

## Sheet: PathwaysInModules
Module	Pathway	RatioOfProteinInGeneSet	NumberOfProteinInGeneSet	ProteinFromModule	P-value	FDR	GeneNodes
0	Cytokine-cytokine receptor interaction(K)	0.0287	265	29	0	<1.00e-03	TNFSF13,TNFSF12,TGFB1,IL10,TGFB2,IL15RA,CD40,IFNB1,CD40LG,TNFRSF6B,TNFRSF12A,CD70,TNFRSF13B,TNFRSF13C,TNFSF10,IL5RA,FASLG,PRL,LTA,IFNGR1,TNFRSF9,TNF,CSF1,TNFRSF1A,TNFRSF1B,CD27,IL4,IL6,TNFSF4
0	Chagas disease (American trypanosomiasis)(K)	0.0113	104	18	0	<5.00e-04	TLR2,TLR4,TGFB1,IL10,TLR9,TGFB2,PIK3CG,IFNB1,ACE,CFLAR,FASLG,CASP8,NOS2,IFNGR1,TNF,CD247,TNFRSF1A,IL6
0	Measles(K)	0.0146	135	19	0	<3.33e-04	TLR2,TLR4,TLR7,TLR9,MX1,PIK3CG,IFNB1,TNFAIP3,EIF2AK2,OAS1,TNFSF10,ADAR,FASLG,IFNGR1,CD28,IL4,IL6,STAT1,IRF3
0	Tuberculosis(K)	0.0195	180	20	0	<2.50e-04	TLR2,TLR4,TGFB1,IL10,TLR9,TGFB2,CIITA,IFNB1,VDR,CORO1A,HSPD1,NOD2,CASP8,NOS2,IFNGR1,TNF,TNFRSF1A,FCGR1A,IL6,STAT1
0	Influenza A(K)	0.0188	174	19	0	<2.00e-04	TLR4,TLR7,MX1,CIITA,PIK3CG,IFNB1,EIF2AK2,OAS1,IL33,TNFSF10,ADAR,FASLG,IFNGR1,ICAM1,TNF,TNFRSF1A,IL6,STAT1,IRF3
0	Intestinal immune network for IgA production(K)	0.0053	49	12	0	<1.67e-04	TNFSF13,TGFB1,IL10,IL15RA,CD40,CD40LG,ICOS,TNFRSF13B,TNFRSF13C,CD28,IL4,IL6
0	Malaria(K)	0.0055	51	12	0	<1.43e-04	TLR2,TLR4,TGFB1,IL10,TLR9,TGFB2,CD40,CD40LG,ICAM1,TNF,IL6,SELE
0	Interferon Signaling(R)	0.0174	161	18	0	<1.25e-04	MX1,CIITA,IFNB1,EIF2AK2,OAS1,OASL,ADAR,IFNGR1,ICAM1,PTAFR,FCGR1A,STAT1,IFIT3,IFIT2,IFIT1,IRF5,IRF1,IRF3
0	Toxoplasmosis(K)	0.0145	134	16	0	<1.11e-04	TLR2,TLR4,TGFB1,IL10,TGFB2,CIITA,PIK3CG,CD40,CD40LG,BCL2L1,CASP8,NOS2,IFNGR1,TNF,TNFRSF1A,STAT1
0	Toll-like receptor signaling pathway(K)	0.011	102	14	0	<1.00e-04	TLR2,TLR4,TLR5,TLR7,TLR9,PIK3CG,CD40,IFNB1,CASP8,TNF,IL6,STAT1,IRF5,IRF3
0	NF-kappa B signaling pathway(K)	0.01	92	12	0	<9.09e-05	TLR4,CD40,CD40LG,TNFAIP3,BCL2L1,CFLAR,TNFRSF13C,PARP1,LTA,ICAM1,TNF,TNFRSF1A
0	Leishmaniasis(K)	0.0079	73	11	0	<8.33e-05	TLR2,TLR4,TGFB1,IL10,TGFB2,NOS2,IFNGR1,TNF,FCGR1A,IL4,STAT1
0	Herpes simplex infection(K)	0.0199	184	15	0	<7.69e-05	TLR2,TLR9,IFNB1,EIF2AK2,OAS1,FASLG,CASP8,LTA,IFNGR1,TNF,TNFRSF1A,IL6,STAT1,IFIT1,IRF3
0	Rheumatoid arthritis(K)	0.01	92	11	0	<7.14e-05	TLR2,TNFSF13,TLR4,MMP3,TGFB1,TGFB2,ICAM1,TNF,CSF1,CD28,IL6
0	IL4-mediated signaling events(N)	0.0068	63	9	0	<6.67e-05	IL10,CD40LG,IGHE,BCL2L1,MTOR,LTA,STAT6,BCL6,IL4
0	Osteoclast differentiation(K)	0.0143	132	12	0	<6.25e-05	TGFB1,TGFB2,PIK3CG,IFNB1,MITF,PPARG,IFNGR1,TNF,CSF1,TNFRSF1A,FCGR1A,STAT1
0	African trypanosomiasis(K)	0.0039	36	7	0	<5.88e-05	IL10,TLR9,FASLG,ICAM1,TNF,IL6,SELE
0	Primary immunodeficiency(K)	0.004	37	7	0	<5.56e-05	CIITA,CD40,CD40LG,ICOS,TNFRSF13B,TNFRSF13C,CD19
0	Allograft rejection(K)	0.0041	38	7	0	<5.26e-05	IL10,CD40,CD40LG,FASLG,TNF,CD28,IL4
0	Jak-STAT signaling pathway(K)	0.0168	155	12	0	5e-05	IL10,IL15RA,PIK3CG,IFNB1,BCL2L1,IL5RA,PRL,IFNGR1,STAT6,IL4,IL6,STAT1
0	Hepatitis C(K)	0.0142	131	11	0	4.76e-05	PIK3CG,IFNB1,EIF2AK2,OAS1,PSME3,TNF,TNFRSF1A,STAT1,IFIT1,IRF1,IRF3
0	Apoptosis(K)	0.0094	87	9	0	4.55e-05	PIK3CG,NGF,BCL2L1,CFLAR,TNFSF10,FASLG,CASP8,TNF,TNFRSF1A
0	Asthma(K)	0.0034	31	6	0	4.35e-05	IL10,MS4A2,CD40,CD40LG,TNF,IL4
0	HIV-1 Nef: Negative effector of Fas and TNF-alpha(N)	0.0036	33	6	0	4.17e-05	CFLAR,FASLG,CASP8,TNF,CD247,TNFRSF1A
0	Apoptosis(R)	0.0169	156	11	0	0.00016	H1F0,BCL2L1,CFLAR,TNFSF10,MITF,FASLG,CASP8,HIST1H1E,PSME3,TNF,TNFRSF1A
0	Glucocorticoid receptor regulatory network(N)	0.0083	77	8	0	0.000154	PRL,ICAM1,NR3C1,IL4,IL6,STAT1,IRF1,SELE
0	Legionellosis(K)	0.006	55	7	0	0.000148	TLR2,TLR4,TLR5,HSPD1,CASP8,TNF,IL6
0	Amoebiasis(K)	0.0116	107	9	0	0.00025	TLR2,TLR4,TGFB1,IL10,TGFB2,PIK3CG,NOS2,TNF,IL6
0	IL12-mediated signaling events(N)	0.0065	60	7	0	0.000276	MTOR,FASLG,NOS2,CD247,STAT6,IL4,STAT1
0	Hematopoietic cell lineage(K)	0.0096	89	8	0	0.000533	MS4A1,IL5RA,TNF,CSF1,FCGR1A,IL4,IL6,CD19
0	TNF receptor signaling pathway(N)	0.005	46	6	0	0.000625	TNFAIP3,CASP8,TNF,TNFRSF1A,TNFRSF1B,STAT1
0	Calcineurin-regulated NFAT-dependent transcription in lymphocytes(N)	0.005	46	6	0	0.000625	CD40LG,PPARG,FASLG,TNF,CREM,IL4
0	AP-1 transcription factor network(N)	0.0075	69	7	0	0.000606	MMP9,EDN1,TGFB1,IL10,NR3C1,IL4,IL6
0	Nucleotide-binding domain, leucine rich repeat containing receptor (NLR) signaling pathways(R)	0.0051	47	6	0	0.000571	TNFAIP3,BCL2L1,AIM2,HSP90AB1,NOD2,CASP8
0	IL6-mediated signaling events(N)	0.0051	47	6	0	0.000571	BCL2L1,CRP,MITF,IL6,STAT1,IRF1
0	HTLV-I infection(K)	0.0285	263	13	0.0001	0.000583	TGFB1,TGFB2,IL15RA,PIK3CG,CD40,BCL2L1,TNFRSF13C,LTA,ICAM1,TNF,TNFRSF1A,XBP1,IL6
0	Pertussis(K)	0.008	74	7	0.0001	0.000757	TLR4,IL10,NOS2,TNF,IL6,IRF1,IRF3
0	Autoimmune thyroid disease(K)	0.0057	53	6	0.0001	0.000842	IL10,CD40,CD40LG,FASLG,CD28,IL4
0	T cell receptor signaling pathway(K)	0.0117	108	8	0.0001	0.0011	IL10,PIK3CG,CD40LG,ICOS,TNF,CD247,CD28,IL4
0	Pathways in cancer(K)	0.0352	325	14	0.0001	0.00118	MMP9,TGFB1,TGFB2,PIK3CG,BCL2L1,MTOR,HSP90AB1,MITF,PPARG,FASLG,CASP8,NOS2,IL6,STAT1
0	NOD-like receptor signaling pathway(K)	0.0062	57	6	0.0001	0.00124	TNFAIP3,HSP90AB1,NOD2,CASP8,TNF,IL6
0	Cytosolic DNA-sensing pathway(K)	0.0067	62	6	0.0002	0.00202	IFNB1,IL33,AIM2,ADAR,IL6,IRF3
0	Toll Receptor Cascades(R)	0.013	120	8	0.0002	0.00216	TLR2,TLR4,TLR5,TLR7,TLR9,NOD2,SIGIRR,IRF3
0	Canonical NF-kappaB pathway(N)	0.0025	23	4	0.0003	0.00266	TNFAIP3,NOD2,TNF,TNFRSF1A
0	Type I diabetes mellitus(K)	0.0047	43	5	0.0003	0.00293	HSPD1,FASLG,LTA,TNF,CD28
0	RXR and RAR heterodimerization with other nuclear receptor(N)	0.0028	26	4	0.0004	0.00402	TGFB1,VDR,PPARG,TNF
0	IL27-mediated signaling events(N)	0.0028	26	4	0.0004	0.00402	TGFB1,TNF,IL6,STAT1
0	Calcium signaling in the CD4+ TCR pathway(N)	0.0028	26	4	0.0004	0.00402	CD40LG,FASLG,CREM,IL4
0	il-10 anti-inflammatory signaling pathway(B)	0.0012	11	3	0.0005	0.00412	IL10,TNF,IL6
0	Systemic lupus erythematosus(K)	0.0148	137	8	0.0005	0.00468	IL10,CD40,CD40LG,ELANE,TNF,FCGR1A,CD28,TRIM21
0	Natural killer cell mediated cytotoxicity(K)	0.0149	138	8	0.0006	0.00482	PIK3CG,IFNB1,TNFSF10,FASLG,IFNGR1,ICAM1,TNF,CD247
0	IL2 signaling events mediated by STAT5(N)	0.003	28	4	0.0006	0.00485	BCL2L1,FASLG,LTA,IL4
0	RIG-I/MDA5 mediated induction of IFN-alpha/beta pathways(R)	0.0082	76	6	0.0006	0.00475	ATG5,IFNB1,TNFAIP3,CASP8,IRF1,IRF3
0	Signaling by Interleukins(R)	0.0233	215	10	0.0006	0.00506	IL10,IL15RA,IL33,IL1RN,IL5RA,NOD2,PSME3,PRTN3,IL6,STAT1
0	CD40/CD40L signaling(N)	0.0031	29	4	0.0007	0.00509	CD40,CD40LG,TNFAIP3,BCL2L1
0	Transcriptional misregulation in cancer(K)	0.0194	179	9	0.0007	0.00529	MMP9,MMP3,CD40,BCL2L1,PPARG,ELANE,FCGR1A,BCL6,IL6
0	IL12 signaling mediated by STAT4(N)	0.0032	30	4	0.0007	0.00561	TGFB1,CD247,CD28,IRF1
0	amb2 Integrin signaling(N)	0.0034	31	4	0.0008	0.00619	MMP9,ICAM1,TNF,IL6
0	il 4 signaling pathway(B)	0.0015	14	3	0.0009	0.00658	IGHE,STAT6,IL4
0	Staphylococcus aureus infection(K)	0.0061	56	5	0.001	0.00675	IL10,ICAM1,PTAFR,MBL2,FCGR1A
0	FAS signaling pathway(P)	0.0036	33	4	0.0011	0.00708	CFLAR,PARP1,FASLG,CASP8
0	toll-like receptor pathway(B)	0.0036	33	4	0.0011	0.00708	TLR4,TLR7,TLR9,EIF2AK2
0	ATF-2 transcription factor network(N)	0.0063	58	5	0.0011	0.00775	TGFB2,BCL2L1,NOS2,IL6,SELE
0	Signaling events mediated by TCPTP(N)	0.0038	35	4	0.0013	0.00867	EIF2AK2,CSF1,STAT6,STAT1
0	IL23-mediated signaling events(N)	0.0039	36	4	0.0014	0.00954	NOS2,TNF,IL6,STAT1
1	Phagosome(K)	0.0166	153	22	0	<5.26e-05	HLA-C,HLA-DQA2,HLA-DQA1,HLA-DPA1,HLA-DRA,HLA-DRB1,HLA-DRB3,CALR,ITGB1,HLA-DRB4,HLA-DRB5,HLA-DPB1,HLA-DOA,HLA-DOB,HLA-DMB,HLA-DMA,FCGR3A,FCGR3B,HLA-DQB1,TAP2,FCGR2B,FCGR2A
1	Antigen processing and presentation(K)	0.0082	76	25	0	<5.26e-05	KLRC2,KLRC3,IFNG,KLRD1,HLA-C,HLA-DQA2,HLA-DQA1,HLA-DPA1,KLRC1,HLA-DRA,HLA-DRB1,HLA-DRB3,HSPA1A,CALR,HLA-DRB4,HLA-DRB5,HLA-DPB1,HLA-DOA,HLA-DOB,CD8A,HLA-DMB,HLA-DMA,HLA-DQB1,TAP2,CD4
1	Systemic lupus erythematosus(K)	0.0148	137	21	0	<5.26e-05	IFNG,HLA-DQA2,HLA-DQA1,HLA-DPA1,HLA-DRA,HLA-DRB1,HLA-DRB3,HLA-DRB4,HLA-DRB5,HLA-DPB1,HLA-DOA,HLA-DOB,HLA-DMB,HLA-DMA,FCGR3A,FCGR3B,CD86,CD80,HLA-DQB1,FCGR2B,FCGR2A
1	Leishmaniasis(K)	0.0079	73	23	0	<5.26e-05	PTGS2,IFNG,HLA-DQA2,HLA-DQA1,MAPK1,HLA-DPA1,HLA-DRA,HLA-DRB1,HLA-DRB3,ITGB1,HLA-DRB4,HLA-DRB5,HLA-DPB1,HLA-DOA,HLA-DOB,HLA-DMB,HLA-DMA,FCGR3A,FCGR3B,IL12B,HLA-DQB1,MAPK14,FCGR2A
1	Asthma(K)	0.0034	31	16	0	<5.26e-05	IL13,HLA-DQA2,HLA-DQA1,HLA-DPA1,HLA-DRA,HLA-DRB1,HLA-DRB3,HLA-DRB4,HLA-DRB5,FCER1G,HLA-DPB1,HLA-DOA,HLA-DOB,HLA-DMB,HLA-DMA,HLA-DQB1
1	Type I diabetes mellitus(K)	0.0047	43	24	0	<5.26e-05	IFNG,FAS,HLA-C,HLA-DQA2,HLA-DQA1,HLA-DPA1,HLA-DRA,HLA-DRB1,HLA-DRB3,INS,HLA-DRB4,HLA-DRB5,HLA-DPB1,HLA-DOA,HLA-DOB,HLA-DMB,HLA-DMA,GZMB,CD86,CD80,IL12B,HLA-DQB1,PRF1,IL2
1	Rheumatoid arthritis(K)	0.01	92	27	0	<5.26e-05	IL18,CXCL12,IFNG,HLA-DQA2,HLA-DQA1,VEGFA,HLA-DPA1,HLA-DRA,CCL2,HLA-DRB1,HLA-DRB3,IL17A,IL23A,HLA-DRB4,HLA-DRB5,HLA-DPB1,HLA-DOA,HLA-DOB,HLA-DMB,HLA-DMA,CD86,CD80,TNFSF13B,HLA-DQB1,CSF2,IL8,CTLA4
1	Staphylococcus aureus infection(K)	0.0061	56	18	0	<5.26e-05	HLA-DQA2,HLA-DQA1,HLA-DPA1,HLA-DRA,HLA-DRB1,HLA-DRB3,HLA-DRB4,HLA-DRB5,HLA-DPB1,HLA-DOA,HLA-DOB,HLA-DMB,HLA-DMA,FCGR3A,FCGR3B,HLA-DQB1,FCGR2B,FCGR2A
1	Viral myocarditis(K)	0.0077	71	18	0	<5.26e-05	HLA-C,HLA-DQA2,HLA-DQA1,HLA-DPA1,HLA-DRA,HLA-DRB1,HLA-DRB3,HLA-DRB4,HLA-DRB5,HLA-DPB1,HLA-DOA,HLA-DOB,HLA-DMB,HLA-DMA,CD86,CD80,HLA-DQB1,PRF1
1	Intestinal immune network for IgA production(K)	0.0053	49	21	0	<5.26e-05	CXCL12,TNFRSF17,HLA-DQA2,HLA-DQA1,HLA-DPA1,HLA-DRA,HLA-DRB1,HLA-DRB3,HLA-DRB4,HLA-DRB5,HLA-DPB1,HLA-DOA,HLA-DOB,HLA-DMB,HLA-DMA,CXCR4,CD86,CD80,TNFSF13B,HLA-DQB1,IL2
1	Autoimmune thyroid disease(K)	0.0057	53	22	0	<5.26e-05	FAS,HLA-C,HLA-DQA2,HLA-DQA1,HLA-DPA1,HLA-DRA,HLA-DRB1,HLA-DRB3,HLA-DRB4,HLA-DRB5,HLA-DPB1,HLA-DOA,HLA-DOB,HLA-DMB,HLA-DMA,GZMB,CD86,CD80,HLA-DQB1,PRF1,CTLA4,IL2
1	Costimulation by the CD28 family(R)	0.008	74	17	0	<5.26e-05	HLA-DQA2,HLA-DQA1,HLA-DPA1,HLA-DRA,HLA-DRB1,HLA-DRB3,HLA-DRB4,HLA-DRB5,HLA-DPB1,CD274,PDCD1,CD86,CD80,LCK,HLA-DQB1,CD4,CTLA4
1	Cytokine-cytokine receptor interaction(K)	0.0287	265	31	0	<5.26e-05	IL18,IL13,CXCL12,CXCL10,IFNG,FAS,EGFR,TNFRSF17,IL21,CCR5,CCR4,CX3CR1,VEGFA,CCL2,CX3CL1,IL17A,IL23A,HGF,KDR,CXCR4,TNFSF13B,IL12B,CSF3,CSF2,CCR1,IL10RA,EPO,IL2RA,IL8,CCL17,IL2
1	Graft-versus-host disease(K)	0.0044	41	24	0	<5.26e-05	IFNG,FAS,KLRD1,HLA-C,HLA-DQA2,HLA-DQA1,HLA-DPA1,KLRC1,HLA-DRA,HLA-DRB1,HLA-DRB3,HLA-DRB4,HLA-DRB5,HLA-DPB1,HLA-DOA,HLA-DOB,HLA-DMB,HLA-DMA,GZMB,CD86,CD80,HLA-DQB1,PRF1,IL2
1	Influenza A(K)	0.0188	174	24	0	<5.26e-05	IL18,CXCL10,IFNG,FAS,HLA-DQA2,HLA-DQA1,MAPK1,HLA-DPA1,HLA-DRA,CCL2,HLA-DRB1,HLA-DRB3,HSPA1A,HLA-DRB4,HLA-DRB5,HLA-DPB1,HLA-DOA,HLA-DOB,HLA-DMB,HLA-DMA,IL12B,HLA-DQB1,IL8,MAPK14
1	Toxoplasmosis(K)	0.0145	134	23	0	<5.26e-05	IFNG,HLA-DQA2,HLA-DQA1,MAPK1,CCR5,HLA-DPA1,HLA-DRA,HLA-DRB1,HLA-DRB3,HSPA1A,ITGB1,HLA-DRB4,HLA-DRB5,HLA-DPB1,HLA-DOA,HLA-DOB,HLA-DMB,HLA-DMA,IL12B,HLA-DQB1,BCL2,IL10RA,MAPK14
1	Allograft rejection(K)	0.0041	38	23	0	<5.26e-05	IFNG,FAS,HLA-C,HLA-DQA2,HLA-DQA1,HLA-DPA1,HLA-DRA,HLA-DRB1,HLA-DRB3,HLA-DRB4,HLA-DRB5,HLA-DPB1,HLA-DOA,HLA-DOB,HLA-DMB,HLA-DMA,GZMB,CD86,CD80,IL12B,HLA-DQB1,PRF1,IL2
1	Cell adhesion molecules (CAMs)(K)	0.0144	133	24	0	<5.26e-05	HLA-C,HLA-DQA2,HLA-DQA1,HLA-DPA1,HLA-DRA,HLA-DRB1,HLA-DRB3,ITGB1,HLA-DRB4,HLA-DRB5,HLA-DPB1,HLA-DOA,HLA-DOB,CD274,CD8A,HLA-DMB,HLA-DMA,PDCD1,CD86,CD80,HLA-DQB1,CD4,PTPRC,CTLA4
1	Tuberculosis(K)	0.0195	180	28	0	<5.26e-05	IL18,IFNG,SYK,HLA-DQA2,HLA-DQA1,MAPK1,HLA-DPA1,HLA-DRA,HLA-DRB1,HLA-DRB3,IL23A,HLA-DRB4,HLA-DRB5,FCER1G,HLA-DPB1,HLA-DOA,HLA-DOB,HLA-DMB,HLA-DMA,FCGR3A,FCGR3B,IL12B,HLA-DQB1,BCL2,IL10RA,FCGR2B,MAPK14,FCGR2A
1	IL12 signaling mediated by STAT4(N)	0.0032	30	12	0	<5.00e-05	IL18,IL13,IFNG,HLA-DRA,HLA-DRB1,CD86,CD80,PRF1,STAT4,CD4,IL2RA,IL2
1	Herpes simplex infection(K)	0.0199	184	21	0	<4.76e-05	IFNG,FAS,HLA-C,HLA-DQA2,HLA-DQA1,HLA-DPA1,HLA-DRA,CCL2,HLA-DRB1,HLA-DRB3,HLA-DRB4,HLA-DRB5,HLA-DPB1,HLA-DOA,HLA-DOB,HLA-DMB,HLA-DMA,TP53,IL12B,HLA-DQB1,TAP2
1	Hematopoietic cell lineage(K)	0.0096	89	16	0	<4.55e-05	CD44,CD38,HLA-DRA,HLA-DRB1,HLA-DRB3,HLA-DRB4,HLA-DRB5,CD8A,CSF3,CSF2,CD4,CD24,EPO,IL2RA,CD1A,CD1D
1	IL12-mediated signaling events(N)	0.0065	60	14	0	<4.35e-05	IL18,IFNG,CCR5,HLA-DRA,HLA-DRB1,CD8A,GZMB,LCK,IL12B,STAT4,CD4,IL2RA,MAPK14,IL2
1	Epstein-Barr virus infection(K)	0.0219	202	21	0	<4.17e-05	CD44,IFNG,SYK,HLA-C,HLA-DQA2,HLA-DQA1,CD38,HLA-DPA1,HLA-DRA,HLA-DRB1,HLA-DRB3,HSPA1A,HLA-DRB4,HLA-DRB5,HLA-DPB1,CDKN1A,TP53,HLA-DQB1,BCL2,IL10RA,MAPK14
1	Natural killer cell mediated cytotoxicity(K)	0.0149	138	18	0	<4.00e-05	KLRC2,MICA,KLRC3,IFNG,FAS,KLRD1,SYK,HLA-C,MAPK1,KLRC1,KLRK1,FCER1G,FCGR3A,FCGR3B,GZMB,LCK,CSF2,PRF1
1	HTLV-I infection(K)	0.0285	263	22	0	<3.85e-05	HLA-C,HLA-DQA2,HLA-DQA1,HLA-DPA1,HLA-DRA,HLA-DRB1,HLA-DRB3,CALR,HLA-DRB4,HLA-DRB5,HLA-DPB1,HLA-DOA,HLA-DOB,CDKN1A,HLA-DMB,HLA-DMA,TP53,LCK,HLA-DQB1,CSF2,IL2RA,IL2
1	TCR signaling(R)	0.007	65	13	0	<3.70e-05	HLA-DQA2,HLA-DQA1,HLA-DPA1,HLA-DRA,HLA-DRB1,HLA-DRB3,HLA-DRB4,HLA-DRB5,HLA-DPB1,LCK,HLA-DQB1,CD4,PTPRC
1	MHC class II antigen presentation(R)	0.0111	103	14	0	<3.57e-05	HLA-DQA2,HLA-DQA1,HLA-DPA1,HLA-DRA,HLA-DRB1,HLA-DRB3,HLA-DRB4,HLA-DRB5,HLA-DPB1,HLA-DOA,HLA-DOB,HLA-DMB,HLA-DMA,HLA-DQB1
1	IL23-mediated signaling events(N)	0.0039	36	9	0	<3.45e-05	IL18,IFNG,CCL2,IL17A,IL23A,IL12B,STAT4,CD4,IL2
1	T cell activation(P)	0.0088	81	11	0	<3.33e-05	HLA-DQA2,HLA-DQA1,MAPK1,HLA-DPA1,HLA-DRA,HLA-DOA,HLA-DMB,HLA-DMA,CD86,LCK,PTPRC
1	Signaling by Interleukins(R)	0.0233	215	16	0	<3.23e-05	IL16,IL18,IL13,SYK,IL27,MAPK1,IL17A,IL23A,HGF,LCK,IL12B,CSF2,IL10RA,CD4,IL2RA,IL2
1	Interferon Signaling(R)	0.0174	161	14	0	<3.13e-05	CD44,IFNG,HLA-C,HLA-DQA2,HLA-DQA1,HLA-DPA1,HLA-DRA,HLA-DRB1,HLA-DRB3,HLA-DRB4,HLA-DRB5,HLA-DPB1,PRKCD,HLA-DQB1
1	IL27-mediated signaling events(N)	0.0028	26	7	0	<3.03e-05	IL18,IFNG,IL27,IL17A,IL12B,STAT4,IL2
1	T cell receptor signaling pathway(K)	0.0117	108	11	0	<2.94e-05	IFNG,MAPK1,CD8A,PDCD1,LCK,CSF2,CD4,PTPRC,CTLA4,MAPK14,IL2
1	Jak-STAT signaling pathway(K)	0.0168	155	12	0	2.86e-05	IL13,IFNG,IL21,IL23A,IL12B,CSF3,CSF2,STAT4,IL10RA,EPO,IL2RA,IL2
1	IL2-mediated signaling events(N)	0.0058	54	8	0	2.78e-05	IFNG,SYK,MAPK1,LCK,BCL2,IL2RA,MAPK14,IL2
1	Interleukin signaling pathway(P)	0.006	55	8	0	2.7e-05	IL16,IL18,IL13,IL21,IL23A,IL10RA,IL2RA,IL8
1	Chemokine signaling pathway(K)	0.0205	189	13	0	2.63e-05	CXCL12,CXCL10,MAPK1,CCR5,CCR4,CX3CR1,CCL2,CX3CL1,CXCR4,PRKCD,CCR1,IL8,CCL17
1	Glucocorticoid receptor regulatory network(N)	0.0083	77	9	0	2.56e-05	IL13,IFNG,MAPK1,CDKN1A,TP53,CSF2,IL8,MAPK14,IL2
1	ATF-2 transcription factor network(N)	0.0063	58	8	0	2.5e-05	IFNG,MAPK1,IL23A,INS,ESR1,BCL2,IL8,MAPK14
1	Downstream signaling in naive CD8+ T cells(N)	0.0068	63	8	0	2.44e-05	IFNG,MAPK1,CD8A,GZMB,PRF1,STAT4,IL2RA,IL2
1	Calcineurin-regulated NFAT-dependent transcription in lymphocytes(N)	0.005	46	7	0	2.38e-05	PTGS2,IFNG,CSF2,IL2RA,IL8,CTLA4,IL2
1	Malaria(K)	0.0055	51	7	0	2.27e-05	IL18,IFNG,CCL2,KLRK1,HGF,CSF3,IL8
1	SHP2 signaling(N)	0.0055	51	7	0	2.27e-05	IFNG,EGFR,VEGFA,KDR,LCK,IL2RA,IL2
1	Chagas disease (American trypanosomiasis)(K)	0.0113	104	9	0	2.22e-05	IFNG,FAS,MAPK1,CCL2,CALR,IL12B,IL8,MAPK14,IL2
1	Signaling events mediated by TCPTP(N)	0.0038	35	6	0	2.17e-05	EGFR,VEGFA,ITGB1,INS,HGF,KDR
1	Measles(K)	0.0146	135	10	0	2.13e-05	IL13,IFNG,FAS,HSPA1A,SLAMF1,TP53,IL12B,IL2RA,FCGR2B,IL2
1	CXCR4-mediated signaling events(N)	0.0085	79	8	0	2.08e-05	CXCL12,HLA-DRA,HLA-DRB1,BLK,CXCR4,LCK,CD4,PTPRC
1	NOD-like receptor signaling pathway(K)	0.0062	57	7	0	2.04e-05	IL18,MAPK1,CCL2,NLRP1,IL8,HSP90B1,MAPK14
1	Bladder cancer(K)	0.0045	42	6	0	4e-05	EGFR,MAPK1,VEGFA,CDKN1A,TP53,IL8
1	TCR signaling in naive CD4+ T cells(N)	0.0071	66	7	0	3.92e-05	HLA-DRA,HLA-DRB1,CD86,CD80,LCK,CD4,PTPRC
1	Calcium signaling in the CD4+ TCR pathway(N)	0.0028	26	5	0	7.69e-05	PTGS2,IFNG,CSF2,IL2RA,IL2
1	AP-1 transcription factor network(N)	0.0075	69	7	0	7.55e-05	IFNG,CCL2,TP53,ESR1,CSF2,IL8,IL2
1	IL2 signaling events mediated by STAT5(N)	0.003	28	5	0	7.41e-05	LCK,PRF1,BCL2,IL2RA,IL2
1	Osteoclast differentiation(K)	0.0143	132	9	0	9.09e-05	IFNG,SYK,MAPK1,FCGR3A,FCGR3B,LCK,FCGR2B,MAPK14,FCGR2A
1	Toll-like receptor signaling pathway(K)	0.011	102	8	0	0.000107	CXCL10,MAPK1,SPP1,CD86,CD80,IL12B,IL8,MAPK14
1	Direct p53 effectors(N)	0.0145	134	9	0	0.000105	FAS,EGFR,HSPA1A,CX3CL1,SPP1,HGF,CDKN1A,TP53,BCL2
1	TCR signaling in na&#xef;ve CD8+ T cells(N)	0.0057	53	6	0	0.000207	CD8A,CD86,CD80,LCK,PRF1,PTPRC
1	Syndecan-2-mediated signaling events(N)	0.0035	32	5	0	0.000203	MAPK1,ITGB1,PRKCD,CSF2,IL8
1	Thromboxane A2 receptor signaling(N)	0.0058	54	6	0	0.000217	SYK,EGFR,BLK,PRKCD,LCK,MAPK14
1	Fc epsilon RI signaling pathway(K)	0.0087	80	7	0	0.000213	IL13,SYK,MAPK1,FCER1G,PRKCD,CSF2,MAPK14
1	S1P1 pathway(N)	0.0019	18	4	0.0001	0.000323	PTGS2,MAPK1,VEGFA,KDR
1	Primary immunodeficiency(K)	0.004	37	5	0.0001	0.000381	CD8A,LCK,TAP2,CD4,PTPRC
1	Prostate cancer(K)	0.0096	89	7	0.0001	0.000453	EGFR,MAPK1,INS,CDKN1A,TP53,BCL2,HSP90B1
1	NF-kappa B signaling pathway(K)	0.01	92	7	0.0001	0.000585	PTGS2,CXCL12,SYK,TNFSF13B,LCK,BCL2,IL8
1	BCR signaling pathway(N)	0.007	65	6	0.0001	0.000621	SYK,MAPK1,CD72,PTPRC,FCGR2B,MAPK14
1	Fc gamma R-mediated phagocytosis(K)	0.0104	96	7	0.0001	0.000746	SYK,MAPK1,FCGR3A,PRKCD,PTPRC,FCGR2B,FCGR2A
1	Alpha9 beta1 integrin signaling events(N)	0.0026	24	4	0.0002	0.001	VEGFA,ITGB1,SPP1,CSF2
1	ras-independent pathway in nk cell-mediated cytotoxicity(B)	0.0027	25	4	0.0002	0.00116	KLRC3,KLRD1,KLRC1,FCGR3A
1	Pertussis(K)	0.008	74	6	0.0002	0.00114	MAPK1,ITGB1,IL23A,IL12B,IL8,MAPK14
1	p53 signaling pathway(B)	0.0012	11	3	0.0003	0.00161	CDKN1A,TP53,BCL2
1	Signaling events mediated by PTP1B(N)	0.0055	51	5	0.0003	0.00171	EGFR,BLK,INS,LCK,FCGR2A
1	Pathways in cancer(K)	0.0352	325	12	0.0003	0.00173	PTGS2,FAS,EGFR,MAPK1,VEGFA,ITGB1,HGF,CDKN1A,TP53,BCL2,IL8,HSP90B1
1	Osteopontin-mediated events(N)	0.0031	29	4	0.0004	0.0018	CD44,SYK,MAPK1,SPP1
1	Immunoregulatory interactions between a Lymphoid and a non-Lymphoid cell(R)	0.0256	237	10	0.0004	0.00193	MICA,KLRD1,EGFR,HLA-C,KLRC1,KLRK1,ITGB1,CD8A,FCGR3A,FCGR2B
1	Alpha-synuclein signaling(N)	0.0032	30	4	0.0004	0.00199	SYK,BLK,PRKCD,LCK
1	Salmonella infection(K)	0.0093	86	6	0.0005	0.00226	IL18,IFNG,MAPK1,CSF2,IL8,MAPK14
1	Syndecan-4-mediated signaling events(N)	0.0035	32	4	0.0005	0.00249	CXCL12,ITGB1,CXCR4,PRKCD
1	Atypical NF-kappaB pathway(N)	0.0015	14	3	0.0006	0.00268	SYK,LCK,MAPK14
1	B cell activation(P)	0.0064	59	5	0.0006	0.00275	SYK,MAPK1,PRKCD,PTPRC,MAPK14
1	Signaling by ERBB4(R)	0.0181	167	8	0.0007	0.00299	CXCL12,EGFR,MAPK1,CDKN1A,ESR1,CD86,CD80,LCK
1	Shigellosis(K)	0.0066	61	5	0.0007	0.00313	CD44,MAPK1,ITGB1,IL8,MAPK14
1	Signaling mediated by p38-alpha and p38-beta(N)	0.0038	35	4	0.0007	0.00315	PTGS2,TP53,ESR1,MAPK14
1	IL2 signaling events mediated by PI3K(N)	0.0038	35	4	0.0007	0.00315	LCK,BCL2,IL2RA,IL2
1	African trypanosomiasis(K)	0.0039	36	4	0.0008	0.00362	IL18,IFNG,FAS,IL12B
1	Signaling events mediated by VEGFR1 and VEGFR2(N)	0.0068	63	5	0.0008	0.00359	MAPK1,VEGFA,KDR,PRKCD,MAPK14
1	GMCSF-mediated signaling events(N)	0.004	37	4	0.0009	0.00399	SYK,MAPK1,CCL2,CSF2
1	Regulation of Telomerase(N)	0.0074	68	5	0.0011	0.00502	IFNG,EGFR,MAPK1,ESR1,IL2
1	activation of csk by camp-dependent protein kinase inhibits signaling through the t cell receptor(B)	0.0043	40	4	0.0012	0.00515	CCR5,HLA-DRB1,CXCR4,PTPRC
1	Melanoma(K)	0.0077	71	5	0.0014	0.00583	EGFR,MAPK1,HGF,CDKN1A,TP53
1	Cellular roles of Anthrax toxin(N)	0.0021	19	3	0.0014	0.00589	IL18,MAPK1,NLRP1
1	Beta3 integrin cell surface interactions(N)	0.0047	43	4	0.0015	0.00652	VEGFA,HMGB1,SPP1,KDR
1	Platelet activation, signaling and aggregation(R)	0.0308	285	10	0.0016	0.00659	SYK,MAPK1,VEGFA,ALB,FCER1G,HGF,GAS6,PRKCD,LCK,MAPK14
1	VEGF signaling pathway(K)	0.0082	76	5	0.0018	0.00747	PTGS2,MAPK1,VEGFA,KDR,MAPK14
1	Focal adhesion(K)	0.0216	200	8	0.0021	0.00825	EGFR,MAPK1,VEGFA,ITGB1,SPP1,HGF,KDR,BCL2
1	Nucleotide-binding domain, leucine rich repeat containing receptor (NLR) signaling pathways(R)	0.0051	47	4	0.0021	0.00823	P2RX7,NLRP1,BCL2,MAPK14
1	Integrins in angiogenesis(N)	0.0051	47	4	0.0021	0.00823	MAPK1,VEGFA,SPP1,KDR
1	Signaling by PDGF(R)	0.0219	202	8	0.0022	0.00854	EGFR,MAPK1,SPP1,CDKN1A,PRKCD,CD86,CD80,LCK
1	Signaling events mediated by PRL(N)	0.0025	23	3	0.0024	0.00914	MAPK1,ITGB1,CDKN1A
1	Angiopoietin receptor Tie2-mediated signaling(N)	0.0054	50	4	0.0027	0.01	MAPK1,ITGB1,CDKN1A,MAPK14
2	Integrin signalling pathway(P)	0.0171	158	10	0	<1.00e-03	RHOA,ACTN4,ACTN1,ACTN2,ACTN3,COL2A1,ITGB3,ITGAM,COL7A1,ITGAX
2	Cell surface interactions at the vascular wall(R)	0.0104	96	7	0	0.0005	APOB,F2,PROS1,ITGB3,ITGAM,ITGAX,MERTK
2	Amoebiasis(K)	0.0116	107	7	0	0.000667	ACTN4,ACTN1,ACTN2,ACTN3,RAB5A,COL2A1,ITGAM
2	Regulation of actin cytoskeleton(K)	0.0229	212	9	0	0.0005	RHOA,ACTN4,ACTN1,ACTN2,ACTN3,F2,ITGB3,ITGAM,ITGAX
2	Adherens junction(K)	0.0079	73	6	0	0.0004	RHOA,ACTN4,ACTN1,ACTN2,ACTN3,ERBB2
2	intrinsic prothrombin activation pathway(B)	0.0024	22	4	0	0.000333	F11,F5,F2,PROS1
2	Focal adhesion(K)	0.0216	200	8	0	0.000857	RHOA,ACTN4,ACTN1,ACTN2,ACTN3,ERBB2,COL2A1,ITGB3
2	Platelet activation, signaling and aggregation(R)	0.0308	285	9	0	0.001	RHOA,SLC4A1,ACTN4,ACTN1,ACTN2,F5,F2,PROS1,ITGB3
2	Formation of Fibrin Clot (Clotting Cascade)(R)	0.0035	32	4	0	0.000889	F11,F5,F2,PROS1
2	Interferon Signaling(R)	0.0174	161	7	0	0.0008	B2M,SP100,SOCS1,IFNAR1,TYK2,NCAM1,IFNA1
2	Leukocyte transendothelial migration(K)	0.0126	116	6	0.0001	0.00127	RHOA,ACTN4,ACTN1,ACTN2,ACTN3,ITGAM
2	extrinsic prothrombin activation pathway(B)	0.0014	13	3	0.0001	0.00117	F5,F2,PROS1
2	Arrhythmogenic right ventricular cardiomyopathy (ARVC)(K)	0.008	74	5	0.0001	0.00131	ACTN4,ACTN1,ACTN2,ACTN3,ITGB3
2	ErbB receptor signaling network(N)	0.0016	15	3	0.0001	0.00164	HSP90AA1,ERBB3,ERBB2
2	Tight junction(K)	0.0143	132	6	0.0001	0.0022	RHOA,ACTN4,ACTN1,ACTN2,ACTN3,PPP2CB
2	Systemic lupus erythematosus(K)	0.0148	137	6	0.0001	0.00269	GRIN2B,ACTN4,GRIN2A,ACTN1,ACTN2,ACTN3
2	Signaling events mediated by focal adhesion kinase(N)	0.0067	62	4	0.0005	0.00759	RHOA,ACTN4,ACTN1,ETS1
2	Signaling events mediated by VEGFR1 and VEGFR2(N)	0.0068	63	4	0.0005	0.00761	RHOA,NOS3,HSP90AA1,ITGB3
2	PDGFR-beta signaling pathway(N)	0.013	120	5	0.0006	0.00916	RHOA,ACTN4,RAB4A,RAB5A,ITGB3
2	Complement and coagulation cascades(K)	0.0075	69	4	0.0007	0.00905	F11,F5,F2,PROS1
2	amb2 Integrin signaling(N)	0.0034	31	3	0.0008	0.00948	APOB,RHOA,ITGAM
2	Axon guidance(R)	0.0288	266	7	0.0008	0.00918	RHOA,HSP90AA1,NCAM1,ERBB2,COL2A1,ITGB3,AGRN
2	Syndecan-4-mediated signaling events(N)	0.0035	32	3	0.0009	0.00948	RHOA,ACTN1,F2
3	Amyloids(R)	0.0053	49	27	0	<1.11e-04	HIST2H2AA3,HIST1H2BO,HIST1H2BM,HIST1H2BN,HIST1H2BK,HIST1H2BL,HIST2H2AC,HIST1H2BJ,H2AFZ,H2AFX,HIST3H2BB,APCS,HIST2H2BE,HIST1H2AB,HIST1H2AC,HIST1H2AD,H2AFB1,HIST1H4A,HIST1H2BA,HIST2H3A,HIST1H2BB,HIST1H2BC,HIST1H2BD,HIST1H2BH,HIST1H3A,H3F3A,HIST1H2AJ
3	Meiosis(R)	0.0092	85	27	0	<1.11e-04	HIST2H2AA3,HIST1H2BO,HIST1H2BM,HIST1H2BN,HIST1H2BK,HIST1H2BL,HIST2H2AC,HIST1H2BJ,H2AFZ,H2AFX,HIST3H2BB,HIST3H3,HIST2H2BE,HIST1H2AB,HIST1H2AC,HIST1H2AD,H2AFB1,HIST1H4A,HIST1H2BA,HIST2H3A,HIST1H2BB,HIST1H2BC,HIST1H2BD,HIST1H2BH,HIST1H3A,H3F3A,HIST1H2AJ
3	Epigenetic pathways(R)	0.0102	94	28	0	<1.11e-04	HIST2H2AA3,HIST1H2BO,HIST1H2BM,HIST1H2BN,HIST1H2BK,HIST1H2BL,HIST2H2AC,HIST1H2BJ,H2AFZ,H2AFX,HIST3H2BB,HIST2H2BE,HIST1H2AB,HIST1H2AC,HIST1H2AD,H2AFB1,HIST1H4A,HIST1H2BA,HIST2H3A,HIST1H2BB,HIST1H2BC,HIST1H2BD,HIST1H2BH,HIST1H3A,PCNA,DNMT1,H3F3A,HIST1H2AJ
3	Chromosome Maintenance(R)	0.0114	105	25	0	<1.11e-04	HIST2H2AA3,HIST1H2BO,HIST1H2BM,HIST1H2BN,HIST1H2BK,HIST1H2BL,HIST2H2AC,HIST1H2BJ,H2AFZ,H2AFX,HIST3H2BB,HIST3H3,HIST2H2BE,HIST1H2AB,HIST1H2AC,HIST1H2AD,H2AFB1,HIST1H4A,HIST1H2BA,HIST1H2BB,HIST1H2BC,HIST1H2BD,HIST1H2BH,PCNA,HIST1H2AJ
3	Mitotic M-M/G1 phases(R)	0.024	222	27	0	<1.11e-04	HIST2H2AA3,HIST1H2BO,HIST1H2BM,HIST1H2BN,HIST1H2BK,HIST1H2BL,HIST2H2AC,HIST1H2BJ,H2AFZ,H2AFX,HIST3H2BB,HIST3H3,HIST2H2BE,HIST1H2AB,HIST1H2AC,HIST1H2AD,H2AFB1,HIST1H4A,HIST1H2BA,HIST2H3A,HIST1H2BB,HIST1H2BC,HIST1H2BD,HIST1H2BH,HIST1H3A,H3F3A,HIST1H2AJ
3	Post-translational protein modification(R)	0.022	203	25	0	<1.11e-04	HIST2H2AA3,HIST1H2BO,HIST1H2BM,HIST1H2BN,HIST1H2BK,HIST1H2BL,HIST2H2AC,HIST1H2BJ,H2AFZ,H2AFX,HIST3H2BB,HIST2H2BE,HIST1H2AB,HIST1H2AC,HIST1H2AD,H2AFB1,HIST1H2BA,HIST2H3A,HIST1H2BB,HIST1H2BC,HIST1H2BD,HIST1H2BH,HIST1H3A,H3F3A,HIST1H2AJ
3	Systemic lupus erythematosus(K)	0.0148	137	42	0	<1.11e-04	HIST2H2AA3,HIST1H2BO,HIST2H2AB,HIST1H2BM,HIST1H2BN,HIST1H2BK,H2AFV,HIST1H2BL,HIST2H2AC,HIST1H2BJ,H2AFZ,H2AFY,HIST3H2A,H2AFX,HIST3H2BB,HIST3H3,H2AFJ,H2BFWT,HIST2H2BE,HIST2H2BF,HIST1H2AB,HIST1H2AC,HIST1H2AA,HIST1H2AG,HIST1H2AD,H2AFB2,H2AFB1,HIST1H4A,HIST1H4G,HIST1H2BA,HIST2H3A,HIST1H2BB,HIST1H2BC,HIST1H2BD,HIST1H2BH,SSB,HIST1H3A,H2AFY2,H3F3A,HIST1H2AH,H3F3C,HIST1H2AJ
3	RNA Polymerase I, RNA Polymerase III, and Mitochondrial Transcription(R)	0.0103	95	27	0	<1.11e-04	HIST2H2AA3,HIST1H2BO,HIST1H2BM,HIST1H2BN,HIST1H2BK,HIST1H2BL,HIST2H2AC,HIST1H2BJ,H2AFZ,H2AFX,HIST3H2BB,HIST2H2BE,HIST1H2AB,HIST1H2AC,HIST1H2AD,H2AFB1,HIST1H4A,HIST1H2BA,HIST2H3A,HIST1H2BB,HIST1H2BC,HIST1H2BD,HIST1H2BH,SSB,HIST1H3A,H3F3A,HIST1H2AJ
3	Alcoholism(K)	0.0194	179	41	0	<1.11e-04	HIST2H2AA3,HIST1H2BO,HIST2H2AB,HIST1H2BM,HIST1H2BN,HIST1H2BK,H2AFV,HIST1H2BL,HIST2H2AC,HIST1H2BJ,H2AFZ,H2AFY,HIST3H2A,H2AFX,HIST3H2BB,HIST3H3,H2AFJ,H2BFWT,HIST2H2BE,HIST2H2BF,HIST1H2AB,HIST1H2AC,HIST1H2AA,HIST1H2AG,HIST1H2AD,H2AFB2,H2AFB1,HIST1H4A,HIST1H4G,HIST1H2BA,HIST2H3A,HIST1H2BB,HIST1H2BC,HIST1H2BD,HIST1H2BH,HIST1H3A,H2AFY2,H3F3A,HIST1H2AH,H3F3C,HIST1H2AJ
3	DNA replication(P)	0.001	9	6	0	<1.00e-04	HIST3H3,HIST2H3A,HIST1H3A,PCNA,H3F3A,H3F3C
4	Systemic lupus erythematosus(K)	0.0148	137	17	0	<1.43e-04	C7,C9,C4A,C4B,C3,C6,C5,C1R,C1S,C1QC,C8G,C1QA,C8A,C1QB,C8B,C2,CTSG
4	Prion diseases(K)	0.0038	35	10	0	<1.43e-04	C7,C9,C6,C5,C1QC,C8G,C1QA,C8A,C1QB,C8B
4	Complement and coagulation cascades(K)	0.0075	69	20	0	<1.43e-04	C7,CR1,CR2,C5AR1,C9,C4A,C4B,C3,C6,C5,C1R,C1S,C4BPA,C1QC,C8G,C1QA,C8A,C1QB,C8B,C2
4	Pertussis(K)	0.008	74	11	0	<1.43e-04	C4A,C4B,C3,C5,C1R,C1S,C4BPA,C1QC,C1QA,C1QB,C2
4	classical complement pathway(B)	0.0014	13	9	0	<1.43e-04	C9,C3,C6,C5,C1QC,C8G,C1QA,C8A,C1QB
4	Complement cascade(R)	0.0203	188	19	0	<1.43e-04	C7,CR1,C9,C4A,C4B,C3,C6,C5,C1R,C1S,C4BPA,C1QC,C8G,C1QA,C8A,C1QB,C8B,IGLV8-61,C2
4	Staphylococcus aureus infection(K)	0.0061	56	11	0	<1.43e-04	C5AR1,C4A,C4B,C3,C5,C1R,C1S,C1QC,C1QA,C1QB,C2
4	alternative complement pathway(B)	0.0011	10	6	0	<1.25e-04	C9,C3,C6,C5,C8G,C8A
4	lectin induced complement pathway(B)	0.0012	11	6	0	<1.11e-04	C9,C3,C6,C5,C8G,C8A
4	Amoebiasis(K)	0.0116	107	5	0	0.0003	C9,C8G,C8A,C8B,CTSG
4	Chagas disease (American trypanosomiasis)(K)	0.0113	104	4	0.0001	0.002	C3,C1QC,C1QA,C1QB
5	Processing of Capped Intron-Containing Pre-mRNA(R)	0.0149	138	10	0	<1.00e-03	EIF4E,SNRPD3,ALYREF,SNRPB2,HNRNPA2B1,SNRPB,SNRPD1,SNRPD2,SNRNP70,SNRPE
5	Spliceosome(K)	0.0137	127	8	0	<5.00e-04	SNRPD3,ALYREF,SNRPB2,SNRPB,SNRPD1,SNRPD2,SNRNP70,SNRPE
5	Metabolism of non-coding RNA(R)	0.0053	49	5	0	<3.33e-04	SNRPD3,SNRPB,SNRPD1,SNRPD2,SNRPE
5	Processing of Capped Intronless Pre-mRNA(R)	0.0025	23	3	0	0.00025	SNRPD3,SNRPB,SNRPE
5	RNA Polymerase II Transcription(R)	0.0109	101	4	0	0.0002	SNRPD3,ALYREF,SNRPB,SNRPE
7	Non-homologous end-joining(K)	0.0014	13	3	0	<5.00e-04	XRCC5,DNTT,XRCC6
7	DNA-PK pathway in nonhomologous end joining(N)	0.0014	13	3	0	<5.00e-04	XRCC5,DNTT,XRCC6
7	telomeres telomerase cellular aging and immortality(B)	0.0015	14	2	0	<3.33e-04	XRCC5,XRCC6
7	BARD1 signaling events(N)	0.0031	29	2	0	0.00075	XRCC5,XRCC6
7	Coregulation of Androgen receptor activity(N)	0.0065	60	2	0.0001	0.0024	XRCC5,XRCC6
7	Regulation of Telomerase(N)	0.0074	68	2	0.0002	0.0025	XRCC5,XRCC6
7	DNA Repair(R)	0.0116	107	2	0.0004	0.00543	XRCC5,XRCC6
7	HIV Life Cycle(R)	0.0126	116	2	0.0005	0.00525	XRCC5,XRCC6

## Sheet: GO_CC
Module	GO Term	RatioOfProteinInGeneSet	NumberOfProteinInGeneSet	ProteinFromModule	P-value	FDR	Gene Nodes
0	external side of plasma membrane	0.0127	134	20	0	<1.000e-03	TLR2,TLR4,MS4A1,MS4A2,MFGE8,CD40,CD40LG,ACE,ICOS,TNFRSF13B,TNFRSF13C,FASLG,ICAM1,TNFRSF9,TNF,CD27,CD28,IL4,IL6,CD19
0	extracellular space	0.062	653	37	0	<5.000e-04	MMP9,EDN1,TNFSF13,TNFSF12,MMP3,TGFB1,IL10,TGFB2,IL15RA,MFGE8,IFNB1,CD40LG,F3,NGF,CLU,CD70,IL33,ACE,GNRH1,IL1RN,TNFSF10,HSPD1,IL5RA,CRP,FASLG,LTA,ICAM1,ADM,MBL2,TNF,CSF1,TNFRSF1A,IL4,IL6,TNFSF4,GPI,SELE
0	extracellular region	0.0845	890	28	0	<3.333e-04	MMP9,EDN1,MMP3,TGFB1,TLR9,TGFB2,MFGE8,CD40,IFNB1,NGF,TNFRSF6B,CLU,ICOS,ST6GAL1,GNRH1,IGJ,TNFSF10,CRP,FASLG,HAMP,PRL,ELANE,ADM,MBL2,TNFRSF1A,TNFRSF1B,CD27,IL6
0	integral to plasma membrane	0.0726	764	24	0	0.001	TLR2,TLR4,MS4A1,MS4A2,HTR4,CD40,CD40LG,CD70,PROCR,ICOS,TNFRSF13B,TNFSF10,FASLG,IFNGR1,ICAM1,TNFRSF9,PTAFR,TNF,TNFRSF1A,LY6E,CD27,CD28,TNFSF4,ITPR3
0	membrane raft	0.0109	115	8	0.0001	0.0048	TLR4,MS4A2,CASP8,TNF,TNFRSF1A,TNFRSF1B,CD28,SELE
1	external side of plasma membrane	0.0127	134	24	0	<5.000e-04	IL13,CXCL10,IFNG,FAS,CCR5,CCR4,KLRK1,CALR,ITGB1,IL17A,FCER1G,SLAMF1,KDR,CD274,CD8A,PDCD1,FCGR3A,CD86,CD80,CCR1,CD4,PTPRC,IL2RA,CTLA4
1	MHC class II protein complex	0.0015	16	14	0	<5.000e-04	HLA-DQA2,HLA-DQA1,HLA-DPA1,HLA-DRA,HLA-DRB1,HLA-DRB3,HLA-DRB4,HLA-DRB5,HLA-DPB1,HLA-DOA,HLA-DOB,HLA-DMB,HLA-DMA,HLA-DQB1
1	extracellular space	0.062	653	30	0	<3.333e-04	MICA,IL16,IL18,IL13,CXCL12,CXCL10,IFNG,IL27,IL21,VEGFA,HMGB1,CCL2,CX3CL1,CALR,IL17A,INS,ALB,SPP1,HGF,GAS6,LCN2,TNFSF13B,IL12B,CSF3,CSF2,MIF,EPO,IL8,CCL17,IL2
1	lysosomal membrane	0.0066	70	11	0	<2.500e-04	HLA-DQA2,HLA-DPA1,HLA-DRA,HLA-DRB1,HLA-DRB3,HLA-DRB4,HLA-DRB5,HLA-DPB1,HLA-DOA,HLA-DOB,CD1D
1	plasma membrane	0.2439	2568	55	0	<2.000e-04	IL16,CXCL12,CD44,FAS,KLRD1,SYK,TNFRSF17,HLA-DQA2,CD38,CCR5,CCR4,CX3CR1,HLA-DPA1,KLRC1,HLA-DRA,ABCA7,HLA-DRB1,HLA-DRB3,BLK,KLRK1,CX3CL1,CD72,ITGB1,HLA-DRB4,HLA-DRB5,FCER1G,HLA-DPB1,HLA-DOA,HLA-DOB,KDR,P2RX7,CD274,CD8A,PDCD1,MBP,CXCR4,FCGR3A,FCGR3B,DPP4,ESR1,PRKCD,CD86,CD80,TNFSF13B,LCK,PRF1,CCR1,IL10RA,CD4,CD24,PTPRC,IL2RA,CTLA4,FCGR2B,FCGR2A
1	extracellular region	0.0845	890	28	0	<1.667e-04	IL18,IL13,CXCL12,CXCL10,IFNG,FAS,VEGFA,HMGB1,CCL2,CX3CL1,INS,ALB,SPP1,HGF,GAS6,KDR,LCN2,CD8A,LTF,FCGR3A,FCGR3B,DPP4,CSF2,PRF1,MIF,IL8,CCL17,IL2
1	cell surface	0.0236	248	14	0	<1.429e-04	MICA,CD44,CD38,CCR5,VEGFA,HMGB1,CX3CL1,CALR,ITGB1,CXCR4,DPP4,MIF,CD24,CD1D
1	integral to plasma membrane	0.0726	764	23	0	<1.250e-04	KLRC2,MICA,CD44,HLA-DQA2,CCR5,CCR4,CX3CR1,HLA-DPA1,KLRC1,HLA-DRA,HLA-DRB1,HLA-DRB3,KLRK1,CD72,FCER1G,KDR,P2RX7,CD8A,CCR1,PTPRC,CTLA4,CD1A,CD1D
1	endosome membrane	0.0104	109	8	0	0.0002222	HLA-DQA2,HLA-DPA1,ABCA7,HLA-DPB1,HLA-DOA,HLA-DOB,CD1A,CD1D
1	integral to membrane	0.1662	1750	36	0	0.0002	KLRC3,FAS,KLRD1,EGFR,TNFRSF17,HLA-C,HLA-DQA1,CD38,ABCA7,KLRK1,CX3CL1,HLA-DRB4,HLA-DRB5,HLA-DPB1,HLA-DOA,HLA-DOB,SLAMF1,CD274,HLA-DMB,PDCD1,CXCR4,FCGR3A,DPP4,ESR1,CD86,CD80,TNFSF13B,HLA-DQB1,PRF1,TAP2,IL10RA,CD4,GIMAP5,IL2RA,FCGR2B,FCGR2A
1	late endosome membrane	0.0044	46	5	0.0001	0.001182	HLA-DRA,HLA-DRB1,HLA-DRB3,HLA-DRB4,HLA-DRB5
1	endoplasmic reticulum lumen	0.007	74	6	0.0001	0.001167	PTGS2,CALR,INS,GAS6,CD4,HSP90B1
1	Golgi apparatus	0.0413	435	14	0.0002	0.001615	HLA-DQA2,MAPK1,HLA-DPA1,HLA-DRA,HLA-DRB1,HLA-DRB3,CALR,HLA-DRB4,HLA-DRB5,HLA-DPB1,DPP4,ESR1,LCK,CTLA4
1	membrane raft	0.0109	115	7	0.0002	0.002714	FAS,ITGB1,DPP4,LCK,CD4,CD24,PTPRC
1	interleukin-23 complex	0.0002	2	2	0.0002	0.002533	IL23A,IL12B
1	perinuclear region of cytoplasm	0.0327	344	12	0.0002	0.0025	PTPN22,FAS,CX3CR1,HSPA1A,MYO9B,CX3CL1,CALR,SPP1,ESR1,PRKCD,CTLA4,HSP90B1
1	T cell receptor complex	0.0011	12	3	0.0003	0.002824	SYK,CD8A,CD4
1	endoplasmic reticulum membrane	0.0359	378	12	0.0006	0.0055	PTGS2,HLA-DQA2,HLA-DPA1,HLA-DRA,HLA-DRB1,HLA-DRB3,HLA-DRB4,HLA-DRB5,HLA-DPB1,BCL2,CD4,HSP90B1
1	platelet alpha granule lumen	0.0036	38	4	0.0007	0.006263	VEGFA,ALB,HGF,GAS6
2	pseudopodium	0.001	11	4	0	<1.000e-03	ACTN4,ACTN1,ACTN2,ACTN3
2	platelet alpha granule lumen	0.0036	38	5	0	<5.000e-04	ACTN4,ACTN1,ACTN2,F5,PROS1
2	cell surface	0.0236	248	9	0	<3.333e-04	APOA4,GRIN2B,APOH,GHR,GRIN2A,NCAM1,ENPP1,AGRN,HSPA8
2	extracellular space	0.062	653	14	0	<2.500e-04	APOA4,APOB,APOH,GHR,F11,F5,F2,ENPP1,ERBB3,COL2A1,IFNA1,AGRN,ADIPOQ,MERTK
2	extracellular region	0.0845	890	16	0	0.0002	B2M,APOA4,APOB,GHR,F11,ACTN4,ACTN1,ACTN2,NCAM1,F5,F2,PLA2G7,PROS1,COL2A1,IFNA1,ADIPOQ
2	plasma membrane	0.2439	2568	29	0	0.0001667	B2M,APOB,GRIN2B,RHOA,NOS3,SLC4A1,GHR,F11,HSP90AA1,RAB4A,GRIN2A,IFNAR1,NCAM1,F5,F2,RAB5A,ENPP1,ERBB3,ERBB2,KCNA3,ITGAM,RASGRP3,ITGAX,TGM2,SH2B2,HSPA8,LTK,TRBV12-3,MERTK
2	chylomicron	0.0011	12	3	0	0.0007143	APOA4,APOB,APOH
2	very-low-density lipoprotein particle	0.0015	16	3	0.0001	0.00225	APOA4,APOB,APOH
2	Z disc	0.0047	49	4	0.0002	0.003556	GRIN2B,SLC4A1,ACTN1,ACTN2
2	receptor complex	0.0023	24	3	0.0003	0.0067	GHR,ERBB3,ERBB2
2	integrin complex	0.0026	27	3	0.0004	0.008636	ITGB3,ITGAM,ITGAX
2	N-methyl-D-aspartate selective glutamate receptor complex	0.0006	6	2	0.0005	0.01	GRIN2B,GRIN2A
3	nucleosome	0.0054	57	41	0	<5.000e-04	HIST2H2AA3,HIST1H2BO,HIST2H2AB,HIST1H2BM,HIST1H2BN,HIST1H2BK,H2AFV,HIST1H2BL,HIST2H2AC,HIST1H2BJ,H2AFZ,H2AFY,HIST3H2A,H2AFX,HIST3H2BB,HIST3H3,H2AFJ,H2BFWT,HIST2H2BE,HIST2H2BF,HIST1H2AB,HIST1H2AC,HIST1H2AA,HIST1H2AG,HIST1H2AD,H2AFB2,H2AFB1,HIST1H4A,HIST1H4G,HIST1H2BA,HIST2H3A,HIST1H2BB,HIST1H2BC,HIST1H2BD,HIST1H2BH,HIST1H3A,H2AFY2,H3F3A,HIST1H2AH,H3F3C,HIST1H2AJ
3	nucleus	0.3434	3616	47	0	<5.000e-04	HIST2H2AA3,XRCC3,XRCC1,HIST1H2BO,HIST2H2AB,HIST1H2BM,HIST1H2BN,HIST1H2BK,H2AFV,HIST1H2BL,HIST2H2AC,HIST1H2BJ,H2AFZ,HIST3H2A,H2AFX,HIST3H2BB,HIST3H3,H2AFJ,HIST2H2BE,HIST2H2BF,GADD45A,HIST1H2AB,HIST1H2AC,HIST1H2AA,HIST1H2AG,HIST1H2AD,H2AFB2,H2AFB1,HIST1H4A,NKX2-5,HIST1H4G,HIST1H2BA,HIST2H3A,HIST1H2BB,SSRP1,HIST1H2BC,HIST1H2BD,HIST1H2BH,SSB,HIST1H3A,H2AFY2,PCNA,DNMT1,H3F3A,HIST1H2AH,H3F3C,HIST1H2AJ
3	Barr body	0.0003	3	3	0	<3.333e-04	H2AFZ,H2AFY,H2AFY2
4	membrane attack complex	0.0007	7	7	0	<1.000e-03	C7,C9,C6,C5,C8G,C8A,C8B
4	extracellular region	0.0845	890	15	0	<5.000e-04	C9,C4A,C3,C6,C5,C1R,C1S,C4BPA,C1QC,C8G,C1QA,C8A,C1QB,C8B,C2
4	extracellular space	0.062	653	10	0	<3.333e-04	C4A,C4B,C3,C6,C5,C8G,C8A,C8B,C2,CTSG
4	complement component C1 complex	0.0002	2	2	0	0.0005	C1QA,C1QB
4	collagen	0.0037	39	3	0.0001	0.0026	C1QC,C1QA,C1QB
5	spliceosomal complex	0.0065	68	8	0	<1.000e-03	SNRPN,SNRPD3,SNRPB2,HNRNPA2B1,SNRPB,SNRPD2,SNRNP70,SNRPE
5	small nuclear ribonucleoprotein complex	0.0016	17	6	0	<5.000e-04	SNRPN,SNRPD3,SNRPB,SNRPD1,SNRPD2,SNRPE
5	catalytic step 2 spliceosome	0.0066	70	7	0	<3.333e-04	SNRPD3,SNRPB2,HNRNPA2B1,SNRPB,SNRPD1,SNRPD2,SNRPE
5	U12-type spliceosomal complex	0.0017	18	5	0	<2.500e-04	SNRPD3,SNRPB,SNRPD1,SNRPD2,SNRPE
5	U7 snRNP	0.0007	7	3	0	<2.000e-04	SNRPD3,SNRPB,SNRPE
5	nucleoplasm	0.0793	835	8	0	<1.667e-04	SNRPD3,SNRPB2,HNRNPA2B1,SNRPB,SNRPD1,SNRPD2,SNRNP70,SNRPE
5	cytoplasmic mRNA processing body	0.0029	31	2	0.0006	0.006857	EIF4E,RC3H1
7	Ku70:Ku80 complex	0.0002	2	2	0	<1.000e-03	XRCC5,XRCC6
7	nonhomologous end joining complex	0.0006	6	2	0	<3.333e-04	XRCC5,XRCC6
7	DNA-dependent protein kinase-DNA ligase 4 complex	0.0006	6	2	0	<3.333e-04	XRCC5,XRCC6
7	nuclear telomere cap complex	0.0009	9	2	0	<2.500e-04	XRCC5,XRCC6

## Sheet: GO_BP
Module	GO Term	RatioOfProteinInGeneSet	NumberOfProteinInGeneSet	ProteinFromModule	P-value	FDR	Gene Nodes
0	response to lipopolysaccharide	0.0115	117	17	0	<1.000e-03	MMP9,EDN1,TLR4,MMP3,F3,NGF,ACE,NOTCH1,FASLG,NOD2,CASP8,PRL,LTA,ELANE,ADM,IL6,SELE
0	cytokine-mediated signaling pathway	0.0199	202	20	0	<5.000e-04	IL15RA,MX1,CIITA,IFNB1,OAS1,OASL,ADAR,IFNGR1,ICAM1,PTAFR,STAT6,FCGR1A,IL6,STAT1,IFIT3,IFIT2,IFIT1,IRF5,IRF1,IRF3
0	positive regulation of interleukin-6 production	0.0031	31	10	0	<3.333e-04	TLR2,TLR4,TLR7,TLR9,IL33,HSPD1,NOD2,TNF,IL6,TNFSF4
0	type I interferon-mediated signaling pathway	0.0059	60	12	0	<2.500e-04	MX1,IFNB1,OAS1,OASL,ADAR,STAT1,IFIT3,IFIT2,IFIT1,IRF5,IRF1,IRF3
0	inflammatory response	0.0235	239	20	0	<2.000e-04	TLR2,TLR5,TLR7,TGFB1,IL10,TLR9,MS4A2,PIK3CG,CD40,CD40LG,NGF,CRP,TNIP1,PTAFR,TNF,CSF1,TNFRSF1A,TNFRSF1B,IL6,SELE
0	humoral immune response	0.0037	38	10	0	<1.667e-04	MS4A2,POU2AF1,IFNB1,ST6GAL1,NOTCH1,LTA,TNF,CD28,IL6,GPI
0	positive regulation of interleukin-12 production	0.002	20	8	0	<1.429e-04	TLR2,TLR4,TLR9,CD40,CD40LG,HSPD1,NOD2,TNFSF4
0	interferon-gamma-mediated signaling pathway	0.0057	58	11	0	<1.250e-04	CIITA,OAS1,OASL,IFNGR1,ICAM1,PTAFR,FCGR1A,STAT1,IRF5,IRF1,IRF3
0	induction of apoptosis	0.0163	166	16	0	<1.111e-04	TLR2,TGFB1,MX1,IFNB1,TNFRSF12A,CD70,TNFSF10,PPARG,FASLG,LTA,TNFRSF9,TNF,CD27,STAT1,IRF1,IRF3
0	negative regulation of growth of symbiont in host	0.0015	15	7	0	<1.000e-04	TLR2,IL10,NOD2,LTA,ELANE,MBL2,TNF
0	positive regulation of interleukin-10 production	0.0016	16	7	0	<9.091e-05	TLR4,TLR9,CD40LG,HSPD1,NOD2,IL4,TNFSF4
0	response to virus	0.0137	139	14	0	<8.333e-05	MX1,IFNB1,EIF2AK2,CLU,OAS1,OASL,IFNGR1,TNF,ENO1,TNFSF4,STAT1,IFIT2,IFIT1,IRF5
0	immune response	0.0405	411	22	0	<7.692e-05	TLR2,TNFSF13,TLR4,TNFSF12,MS4A1,CIITA,IGHE,TNFAIP1,CD70,PROCR,ICOS,IGJ,IL1RN,AIM2,TNFSF10,NOTCH1,FASLG,HAMP,PTAFR,XBP1,FCGR1A,IL4
0	positive regulation of chemokine production	0.0014	14	6	0	<7.143e-05	TLR2,TLR4,TLR7,TLR9,TNF,IL6
0	positive regulation of MHC class II biosynthetic process	0.0007	7	5	0	<6.667e-05	TLR4,IL10,CIITA,CD40LG,IL4
0	positive regulation of inflammatory response	0.0037	38	8	0	<6.250e-05	TLR2,TLR4,TLR7,TLR9,IL33,ACE,TNIP1,TNFSF4
0	positive regulation of nitric oxide biosynthetic process	0.0026	26	7	0	<5.882e-05	EDN1,TLR2,TLR4,HSP90AB1,ICAM1,TNF,IL6
0	negative regulation of viral genome replication	0.0017	17	6	0	<5.556e-05	IFNB1,OAS1,OASL,TNIP1,TNF,IFIT1
0	positive regulation of apoptotic process	0.0159	161	13	0	<5.263e-05	MMP9,TLR4,TGFB2,MNDA,CLU,BCL2L1,ACE,TNFSF10,NOTCH1,HSPD1,FASLG,TNF,BCL6
0	innate immune response	0.0406	412	20	0	<5.000e-05	TLR2,TLR4,TLR5,TLR7,TLR9,ATG5,PIK3CG,IFNB1,CLU,LGALS3,AIM2,CORO1A,HSP90AB1,PPARG,NOD2,CASP8,SIGIRR,MBL2,CSF1,IRF3
0	positive regulation of NF-kappaB transcription factor activity	0.0093	94	10	0	<4.762e-05	TLR2,TLR4,TGFB1,TLR9,CD40,CLU,NOD2,ICAM1,TNF,IL6
0	B cell proliferation	0.0012	12	5	0	<4.545e-05	IL10,CD40,IFNB1,CD40LG,HSPD1
0	lipopolysaccharide-mediated signaling pathway	0.0026	26	6	0	4.348e-05	TLR2,TLR4,TGFB1,TNF,STAT1,IRF3
0	response to hypoxia	0.0158	160	12	0	4.167e-05	MMP9,EDN1,TLR4,MMP3,TGFB1,TGFB2,ACE,CRP,NOS2,LTA,ADM,TNF
0	negative regulation of interferon-gamma production	0.0015	15	5	0	8e-05	TLR4,IL10,IL33,NOD2,TNFSF4
0	positive regulation of interleukin-8 biosynthetic process	0.0007	7	4	0	0.0001154	TLR4,TLR7,ELANE,TNF
0	negative regulation of interleukin-6 production	0.0016	16	5	0	0.0001111	TLR4,IL10,TLR9,TNFAIP3,TNF
0	defense response to Gram-positive bacterium	0.0029	29	6	0	0.0001071	TLR2,NOD2,LTA,MBL2,TNF,IL6
0	positive regulation of interferon-gamma production	0.003	30	6	0	0.0001379	TLR4,CD40LG,HSPD1,LTA,TNF,TNFSF4
0	positive regulation of NF-kappaB import into nucleus	0.0017	17	5	0	0.0001667	TLR2,TLR4,TLR7,TLR9,TNF
0	positive regulation of interleukin-8 production	0.0018	18	5	0	0.0002187	TLR2,TLR4,TLR5,TLR7,TLR9
0	positive regulation of interferon-beta production	0.0018	18	5	0	0.0002187	TLR2,TLR4,TLR9,IRF1,IRF3
0	positive regulation of cell proliferation	0.0315	320	16	0	0.0002121	EDN1,TNFSF13,TGFB1,TGFB2,HTR4,MFGE8,NGF,CLU,BCL2L1,NOTCH1,FASLG,ADM,PRTN3,CSF1,IL6,TNFSF4
0	activation of cysteine-type endopeptidase activity involved in apoptotic process	0.007	71	8	0	0.0002059	IFNB1,F3,TNFSF10,HSPD1,PPARG,FASLG,CASP8,TNF
0	anti-apoptosis	0.0178	181	12	0	0.0002	IL10,CD40LG,F3,NGF,TNFRSF6B,CLU,BCL2L1,CFLAR,GNRH1,TNF,NR3C1,CD27
0	defense response to virus	0.0051	52	7	0	0.0001944	TLR7,CD40,IFNB1,OAS1,IL6,IRF1,IRF3
0	positive regulation of B cell proliferation	0.0033	34	6	0	0.0001892	TLR4,CD40,CD40LG,TNFRSF13C,BCL6,IL4
0	response to ethanol	0.0073	74	8	0	0.0001842	MMP9,TLR4,GNRH1,CASP8,PRL,ICAM1,CD27,IL4
0	positive regulation of nitric-oxide synthase biosynthetic process	0.0009	9	4	0	0.0001795	TLR2,TLR4,TLR9,NOD2
0	positive regulation of I-kappaB kinase/NF-kappaB cascade	0.0124	126	10	0	0.000175	TLR4,TLR9,CD40,CFLAR,TNFSF10,FASLG,NOD2,CASP8,TNF,IRF3
0	defense response to bacterium	0.0053	54	7	0	0.0001951	TLR4,IL10,TLR9,IFNB1,NOD2,HAMP,NOS2
0	response to drug	0.0255	259	14	0	0.0001905	MMP9,EDN1,TGFB1,IL10,ATG5,NGF,PPARG,PRL,LTA,ICAM1,TNF,XBP1,IL4,IL6
0	regulation of immunoglobulin secretion	0.0003	3	3	0	0.0002045	CD40,CD40LG,TNF
0	negative regulation of chemokine biosynthetic process	0.0003	3	3	0	0.0002045	ELANE,SIGIRR,IL6
0	I-kappaB phosphorylation	0.0011	11	4	0	0.0002667	TLR2,TLR4,TLR7,TLR9
0	female pregnancy	0.0059	60	7	0	0.0002609	MMP3,TGFB1,GNRH1,PRL,ADM,IL4,IRF1
0	negative regulation of B cell proliferation	0.0012	12	4	0	0.0003404	IL10,MNDA,PRDM1,TNFRSF13B
0	positive regulation of B cell activation	0.0004	4	3	0	0.0003208	NOD2,IL6,TNFSF4
0	type 2 immune response	0.0004	4	3	0	0.0003208	IL10,BCL6,IL4
0	positive regulation of type 2 immune response	0.0004	4	3	0	0.0003208	IL33,NOD2,TNFSF4
0	positive regulation of toll-like receptor signaling pathway	0.0004	4	3	0	0.0003208	TLR2,TLR5,TLR9
0	innate immune response in mucosa	0.0004	4	3	0	0.0003208	NOD2,NOS2,IL4
0	positive regulation of interleukin-13 production	0.0004	4	3	0	0.0003208	IL33,IL4,TNFSF4
0	positive regulation of transcription from RNA polymerase II promoter	0.0537	545	20	0	0.0004074	TLR2,TLR4,TGFB1,TLR9,CIITA,CD40,IFNB1,NFE2L2,IL33,NOTCH1,MITF,PPARG,TNIP1,TNF,STAT6,CD28,IL4,IL6,STAT1,IRF1
0	negative regulation of lipid storage	0.0005	5	3	0	0.0006727	CRP,TNF,IL6
0	positive regulation of MAP kinase activity	0.0029	29	5	0	0.0006491	EDN1,TGFB1,CD40,ELANE,TNF
0	acute-phase response	0.0029	29	5	0	0.0006491	IL1RN,CRP,SIGIRR,MBL2,IL6
0	cell growth	0.0047	48	6	0	0.0006552	MMP9,EDN1,TGFB1,TGFB2,MTOR,IL6
0	induction of apoptosis by extracellular signals	0.0096	97	8	0	0.000661	NGF,VDR,CFLAR,TNFSF10,FASLG,CASP8,TNF,CD28
0	cellular response to mechanical stimulus	0.0048	49	6	0.0001	0.0007167	TLR4,TLR5,TLR7,CD40,CASP8,IRF1
0	cellular response to interferon-alpha	0.0006	6	3	0.0001	0.001048	OAS1,IFIT3,IFIT2
0	positive regulation of isotype switching to IgG isotypes	0.0006	6	3	0.0001	0.001048	CD40,CD28,IL4
0	positive regulation of humoral immune response mediated by circulating immunoglobulin	0.0006	6	3	0.0001	0.001048	NOD2,LTA,TNF
0	response to estradiol stimulus	0.0079	80	7	0.0001	0.001359	MMP9,MMP3,TGFB1,F3,VDR,CASP8,PRL
0	positive regulation of cytokine secretion	0.0018	18	4	0.0001	0.001385	TLR2,IL10,TNF,IRF3
0	positive regulation of smooth muscle cell proliferation	0.0034	35	5	0.0001	0.001379	EDN1,ELANE,TNF,IL6,STAT1
0	positive regulation of interferon-beta biosynthetic process	0.0007	7	3	0.0001	0.001426	TLR4,TLR7,TLR9
0	positive regulation of immunoglobulin secretion	0.0007	7	3	0.0001	0.001426	IL33,IL6,TNFSF4
0	response to cold	0.002	20	4	0.0002	0.001623	PPARG,CASP8,ADM,IL6
0	positive regulation of T cell proliferation	0.0037	38	5	0.0002	0.001629	TNFRSF13C,CORO1A,CD28,IL4,IL6
0	positive regulation of interferon-alpha production	0.0008	8	3	0.0002	0.001681	TLR4,HSPD1,IRF3
0	negative regulation of interleukin-17 production	0.0008	8	3	0.0002	0.001681	TLR2,TLR4,TNFSF4
0	leukocyte cell-cell adhesion	0.0021	21	4	0.0002	0.001712	CD40LG,TNIP1,ICAM1,SELE
0	positive regulation of sequence-specific DNA binding transcription factor activity	0.0063	64	6	0.0002	0.002081	IL10,NGF,PPARG,TNF,IL4,IL6
0	response to tumor necrosis factor	0.0022	22	4	0.0002	0.002053	MMP9,MMP3,CASP8,SELE
0	response to mechanical stimulus	0.0041	42	5	0.0003	0.002382	MMP9,F3,NGF,TNF,IL6
0	response to amino acid stimulus	0.0024	24	4	0.0003	0.004597	EDN1,MTOR,ICAM1,IL6
0	negative regulation of interleukin-12 production	0.001	10	3	0.0003	0.004987	TLR2,IL10,NOD2
0	immunoglobulin mediated immune response	0.001	10	3	0.0003	0.004987	TLR4,LY9,CD27
0	mononuclear cell proliferation	0.0002	2	2	0.0003	0.004605	TGFB1,ACE
0	positive regulation of interleukin-18 production	0.0002	2	2	0.0003	0.004605	TLR2,TLR9
0	regulation of isotype switching	0.0002	2	2	0.0003	0.004605	IL10,IL4
0	positive regulation of isotype switching to IgA isotypes	0.0002	2	2	0.0003	0.004605	TNFSF13,TGFB1
0	positive regulation of chronic inflammatory response to antigenic stimulus	0.0002	2	2	0.0003	0.004605	LTA,TNF
0	regulatory T cell differentiation	0.0002	2	2	0.0003	0.004605	TGFB1,CD28
0	T-helper 1 cell lineage commitment	0.0002	2	2	0.0003	0.004605	STAT6,IL4
0	positive regulation of JNK cascade	0.0044	45	5	0.0003	0.004655	TLR4,TLR9,NOD2,TNF,CD27
0	positive regulation of protein kinase B signaling cascade	0.0045	46	5	0.0004	0.00483	TGFB1,F3,MTOR,TNF,IL6
0	MyD88-dependent toll-like receptor signaling pathway	0.0071	72	6	0.0004	0.004899	TLR2,TLR4,TLR5,HSPD1,NOD2,TNIP1
0	negative regulation of tumor necrosis factor production	0.0026	26	4	0.0004	0.004889	TLR4,IL10,TNFAIP3,NOD2
0	macrophage differentiation	0.0011	11	3	0.0004	0.004806	MMP9,CASP8,CSF1
0	response to exogenous dsRNA	0.0011	11	3	0.0004	0.004806	NOD2,STAT1,IRF3
0	positive regulation of interferon-gamma biosynthetic process	0.0011	11	3	0.0004	0.004806	TLR7,TLR9,TNFRSF13C
0	cellular response to lipopolysaccharide	0.0047	48	5	0.0005	0.004789	TLR4,IL10,NOS2,ICAM1,TNFSF4
0	positive regulation of epithelial cell proliferation	0.0047	48	5	0.0005	0.004789	TGFB1,NOTCH1,NOD2,PRL,IL6
0	response to radiation	0.0027	27	4	0.0005	0.004825	MMP9,TGFB1,NGF,NR3C1
0	regulation of inflammatory response	0.0027	27	4	0.0005	0.004825	NOD2,BCL6,TNFSF4,SELE
0	response to glucocorticoid stimulus	0.0075	76	6	0.0005	0.005061	IL10,NGF,IL1RN,ADM,TNF,IL6
0	response to activity	0.0028	28	4	0.0005	0.005	TLR4,IL10,TNF,NR3C1
0	cellular response to interleukin-1	0.0028	28	4	0.0005	0.005	MMP9,EDN1,ICAM1,IRF1
0	response to insulin stimulus	0.0049	50	5	0.0006	0.00497	TLR4,IL10,ADM,NR3C1,IL6
0	positive regulation of JAK-STAT cascade	0.0012	12	3	0.0006	0.005	NOTCH1,PRL,IL6
0	positive regulation of tumor necrosis factor production	0.003	30	4	0.0007	0.00932	TLR2,TLR4,TLR9,NOD2
0	defense response to Gram-negative bacterium	0.0013	13	3	0.0007	0.009365	TLR4,NOS2,IL6
0	negative regulation of cell proliferation	0.0301	306	12	0.0007	0.009467	TGFB1,TGFB2,IFNB1,EIF2AK2,GNRH1,PPARG,TNFRSF9,ADM,TNF,BCL6,IL6,IRF1
0	positive regulation of prostaglandin-endoperoxide synthase activity	0.0003	3	2	0.0007	0.008841	EDN1,NOD2
0	induction of necroptosis by extracellular signals	0.0003	3	2	0.0007	0.008841	FASLG,TNF
0	cellular response to alkaloid	0.0003	3	2	0.0007	0.008841	BCL2L1,ICAM1
0	cellular response to peptidoglycan	0.0003	3	2	0.0007	0.008841	TLR2,NOD2
0	negative regulation of alkaline phosphatase activity	0.0003	3	2	0.0007	0.008841	TGFB2,TNF
0	positive regulation of isotype switching to IgE isotypes	0.0003	3	2	0.0007	0.008841	STAT6,IL4
0	negative regulation of regulatory T cell differentiation	0.0003	3	2	0.0007	0.008841	TNFSF4,IRF1
0	receptor biosynthetic process	0.0003	3	2	0.0007	0.008841	IL10,TNF
0	response to nutrient	0.0054	55	5	0.0008	0.009061	MTOR,PPARG,PRL,LTA,IL4
0	negative regulation of transcription from RNA polymerase II promoter	0.0396	402	14	0.0008	0.008983	EDN1,TGFB1,CIITA,PRDM1,NOTCH1,JAZF1,PPARG,FASLG,TNF,STAT6,BCL6,ENO1,STAT1,IRF3
0	B cell differentiation	0.0032	32	4	0.0009	0.009069	IL10,CD40LG,BCL6,IL4
1	antigen processing and presentation of peptide or polysaccharide antigen via MHC class II	0.0013	13	12	0	<3.333e-04	HLA-DQA2,HLA-DQA1,HLA-DPA1,HLA-DRA,HLA-DRB1,HLA-DRB3,HLA-DRB4,HLA-DRB5,HLA-DPB1,HLA-DOB,HLA-DMB,HLA-DQB1
1	T cell costimulation	0.0069	70	21	0	<3.333e-04	HLA-DQA2,HLA-DPA1,HLA-DRA,HLA-DRB1,HLA-DRB3,KLRK1,HLA-DRB4,HLA-DRB5,HLA-DPB1,HLA-DOA,HLA-DOB,CD274,PDCD1,DPP4,CD86,CD80,TNFSF13B,LCK,CD4,CD24,CTLA4
1	immune response	0.0405	411	36	0	<3.333e-04	IL16,IL18,IL13,CXCL12,CXCL10,HLA-C,IL21,HLA-DQA2,HLA-DQA1,CCR5,CCR4,HLA-DPA1,HLA-DRA,CX3CL1,IL17A,CD274,CD8A,HLA-DMB,HLA-DMA,MBP,FCGR3A,FCGR3B,CD86,TNFSF13B,HLA-DQB1,CSF3,CSF2,CCR1,CD4,IL2RA,IL8,CTLA4,CD1A,CCL17,FCGR2B,IL2
1	T cell receptor signaling pathway	0.0082	83	15	0	<2.500e-04	PTPN22,HLA-DQA2,MAPK1,HLA-DPA1,HLA-DRA,HLA-DRB1,HLA-DRB3,HLA-DRB4,HLA-DRB5,HLA-DPB1,HLA-DOA,HLA-DOB,LCK,CD4,PTPRC
1	interferon-gamma-mediated signaling pathway	0.0057	58	13	0	<2.000e-04	CD44,IFNG,HLA-DQA2,HLA-DPA1,HLA-DRA,HLA-DRB1,HLA-DRB3,HLA-DRB4,HLA-DRB5,HLA-DPB1,HLA-DOA,HLA-DOB,PRKCD
1	cytokine-mediated signaling pathway	0.0199	202	18	0	<1.667e-04	CD44,IFNG,HLA-DQA2,HLA-DPA1,HLA-DRA,CCL2,HLA-DRB1,HLA-DRB3,CX3CL1,HLA-DRB4,HLA-DRB5,HLA-DPB1,HLA-DOA,HLA-DOB,PRKCD,CSF3,CCR1,STAT4
1	B cell receptor signaling pathway	0.0024	24	8	0	<1.429e-04	SYK,MAPK1,CD38,BLK,LCK,BCL2,PTPRC,CTLA4
1	cell surface receptor signaling pathway	0.0138	140	14	0	<1.250e-04	CXCL10,IFNG,KLRD1,CCR5,KLRC1,CCL2,P2RX7,CD274,CCR1,MIF,CD4,PTPRC,IL2RA,MAPK14
1	negative regulation of apoptotic process	0.0238	242	17	0	<1.111e-04	CXCL12,CD44,CD38,CX3CR1,VEGFA,CX3CL1,INS,ALB,GAS6,KDR,CDKN1A,TP53,CSF2,MIF,BCL2,EPO,GIMAP5
1	positive regulation of peptidyl-tyrosine phosphorylation	0.0058	59	10	0	<1.000e-04	CD44,SYK,VEGFA,ITGB1,INS,HGF,TP53,CD80,MIF,CD4
1	positive regulation of B cell proliferation	0.0033	34	8	0	<9.091e-05	IL13,CD38,CDKN1A,TNFSF13B,MIF,BCL2,PTPRC,IL2
1	inflammatory response	0.0235	239	16	0	<8.333e-05	PTGS2,IL18,IL13,CXCL10,IL27,CCR5,CCR4,CCL2,IL17A,IL23A,SPP1,CXCR4,CCR1,MIF,IL8,CCL17
1	defense response to virus	0.0051	52	9	0	<7.692e-05	MICA,CXCL10,IFNG,CD8A,CD86,IL12B,PRF1,BCL2,PTPRC
1	positive regulation of tissue remodeling	0.0006	6	5	0	<7.143e-05	IL18,IL21,IL23A,IL12B,IL2
1	neutrophil chemotaxis	0.0026	26	7	0	<6.667e-05	IFNG,SYK,CCL2,CX3CL1,FCER1G,SPP1,IL8
1	response to hypoxia	0.0158	160	13	0	<6.250e-05	IL18,CXCL12,FAS,CD38,VEGFA,CCL2,CX3CL1,CXCR4,DPP4,BCL2,CD24,EPO,HSP90B1
1	positive regulation of activated T cell proliferation	0.0016	16	6	0	<5.556e-05	IL18,IL23A,IL12B,CD24,IL2RA,IL2
1	positive regulation of tyrosine phosphorylation of Stat5 protein	0.0016	16	6	0	<5.556e-05	IL23A,LCK,IL12B,CSF2,EPO,IL2
1	cellular response to lipopolysaccharide	0.0047	48	8	0	<5.263e-05	IFNG,CCR5,CX3CR1,CCL2,KLRK1,LCN2,IL12B,IL8
1	T cell differentiation	0.0021	21	6	0	<5.000e-05	PTPN22,LCK,CD4,PTPRC,GIMAP5,IL2
1	chemotaxis	0.0098	100	10	0	<4.762e-05	CXCL12,CXCL10,MAPK1,CCR5,CCR4,CX3CR1,CCL2,CCR1,CCL17,MAPK14
1	positive regulation of interleukin-17 production	0.0011	11	5	0	<4.545e-05	IL18,IL21,IL23A,IL12B,IL2
1	positive regulation of T cell proliferation	0.0037	38	7	0	<4.348e-05	IFNG,IL21,IL23A,TNFSF13B,IL12B,PTPRC,CD1D
1	chemokine-mediated signaling pathway	0.0023	23	6	0	<4.167e-05	CXCL12,CCR5,CCR4,CX3CR1,CCL2,CCR1
1	positive regulation of osteoclast differentiation	0.0014	14	5	0	<4.000e-05	IFNG,IL17A,IL23A,IL12B,CCR1
1	interspecies interaction between organisms	0.0256	260	14	0	<3.846e-05	MICA,IL16,SYK,MAPK1,CX3CR1,ITGB1,SLAMF1,KDR,TP53,CD86,CD80,LCK,CD1D,FCGR2B
1	positive regulation of tumor necrosis factor production	0.003	30	6	0	<3.704e-05	IL18,IFNG,CCR5,IL23A,FCER1G,IL12B
1	positive regulation of cell proliferation	0.0315	320	15	0	<3.571e-05	CXCL10,MAPK1,VEGFA,CALR,ITGB1,INS,SLAMF1,KDR,DPP4,CD86,TNFSF13B,CSF3,CSF2,EPO,IL2
1	defense response to bacterium	0.0053	54	7	0	<3.448e-05	MICA,IFNG,SYK,CCR5,FCER1G,LTF,NLRP1
1	positive regulation of inflammatory response	0.0037	38	6	0	3.333e-05	IL18,IL21,CX3CL1,IL23A,IL12B,IL2
1	platelet activation	0.0178	181	11	0	3.226e-05	SYK,MAPK1,VEGFA,CX3CL1,ALB,FCER1G,HGF,GAS6,PRKCD,LCK,MAPK14
1	positive regulation of NK T cell proliferation	0.0003	3	3	0	3.125e-05	IL18,IL23A,IL12B
1	antigen processing and presentation	0.0023	23	5	0	6.061e-05	MICA,IFNG,CD8A,HLA-DMA,CD1A
1	signal transduction	0.0882	896	25	0	5.882e-05	KLRC2,IL13,CXCL12,CXCL10,FAS,TNFRSF17,IL21,MAPK1,CD38,VEGFA,CCL2,HLA-DRB3,KLRK1,GAS6,CD274,PDCD1,ESR1,PRKCD,TNFSF13B,IL10RA,CD4,EPO,IL8,FCGR2B,MAPK14
1	induction of positive chemotaxis	0.0011	11	4	0	5.714e-05	IL16,VEGFA,HMGB1,IL8
1	positive regulation of nitric oxide biosynthetic process	0.0026	26	5	0	0.0001667	PTGS2,IFNG,KLRK1,INS,ESR1
1	positive regulation of gene expression	0.0097	99	8	0	0.0002162	IL18,CCR5,VEGFA,CALR,GAS6,LCN2,LCK,CSF2
1	entry into host cell	0.0004	4	3	0	0.0002105	CCR5,CXCR4,CD4
1	cellular response to interferon-gamma	0.0013	13	4	0	0.0002051	IL18,HLA-DPA1,CCL2,IL12B
1	cellular response to interleukin-1	0.0028	28	5	0	0.0002	HMGB1,CCL2,IL17A,LCN2,IL8
1	dendritic cell chemotaxis	0.0014	14	4	0	0.0002195	CCR5,HMGB1,CXCR4,CCR1
1	cell-cell signaling	0.0209	212	11	0	0.0002143	IL18,IL13,CXCL10,CCR5,IL17A,INS,CD86,CD80,CCR1,CCL17,IL2
1	cellular defense response	0.0049	50	6	0	0.0002093	KLRC2,KLRC3,CCR5,CX3CR1,ITGB1,PRF1
1	positive regulation of interferon-gamma production	0.003	30	5	0	0.00025	IL18,KLRK1,IL23A,IL12B,IL2
1	response to drug	0.0255	259	12	0	0.0002667	PTGS2,IFNG,FAS,CD38,HMGB1,CCL2,CALR,ITGB1,LCN2,CDKN1A,LCK,BCL2
1	cellular calcium ion homeostasis	0.0051	52	6	0	0.0002609	CXCL12,CCL2,CALR,ITGB1,CCR1,BCL2
1	positive regulation of granulocyte macrophage colony-stimulating factor production	0.0005	5	3	0	0.0002708	IL18,IL23A,IL12B
1	positive regulation of interleukin-23 production	0.0005	5	3	0	0.0002708	IFNG,IL17A,CSF2
1	positive regulation of interleukin-1 beta secretion	0.0016	16	4	0	0.00028	IFNG,CCR5,P2RX7,NLRP1
1	positive regulation of interleukin-10 production	0.0016	16	4	0	0.00028	IL21,IL23A,FCER1G,IL12B
1	cellular response to ionizing radiation	0.0017	17	4	0	0.0004314	ITGB1,CDKN1A,TP53,MAPK14
1	positive regulation of natural killer cell proliferation	0.0006	6	3	0	0.0004074	IL18,IL23A,IL12B
1	positive regulation of gamma-delta T cell differentiation	0.0006	6	3	0	0.0004074	SYK,LCK,GIMAP5
1	negative regulation of bone resorption	0.0006	6	3	0	0.0004074	CD38,VEGFA,P2RX7
1	response to estrogen stimulus	0.0057	58	6	0	0.0004	FAS,MAPK1,ESR1,BCL2,CD24,EPO
1	elevation of cytosolic calcium ion concentration	0.0086	87	7	0	0.0003929	CD38,CCR5,CCR4,CXCR4,CCR1,CD24,IL2
1	humoral immune response	0.0037	38	5	0.0001	0.0005614	IFNG,CCL2,PDCD1,LTF,BCL2
1	response to heat	0.0038	39	5	0.0001	0.0005517	MICA,CXCL12,HMGB1,CCL2,BCL2
1	positive regulation of T cell mediated cytotoxicity	0.0008	8	3	0.0001	0.0008333	IL23A,IL12B,TAP2
1	T-helper 1 type immune response	0.0008	8	3	0.0001	0.0008333	IL18,VEGFA,IL12B
1	MAPK cascade	0.0068	69	6	0.0001	0.0009672	IL18,MAPK1,CCR5,CCL2,INS,MAPK14
1	innate immune response	0.0406	412	14	0.0001	0.001161	SYK,IL27,MAPK1,HMGB1,IL23A,LCN2,P2RX7,NLRP1,MIF,BCL2,CD4,CD1D,HSP90B1,MAPK14
1	macrophage chemotaxis	0.0009	9	3	0.0001	0.001175	CX3CR1,CCL2,CX3CL1
1	vascular endothelial growth factor receptor signaling pathway	0.0024	24	4	0.0001	0.001219	VEGFA,CCL2,KDR,MAPK14
1	anti-apoptosis	0.0178	181	9	0.0001	0.001308	FAS,VEGFA,CCL2,HSPA1A,HGF,BCL2,EPO,HSP90B1,IL2
1	positive regulation of ERK1 and ERK2 cascade	0.0073	74	6	0.0002	0.001303	CD44,GAS6,KDR,ESR1,CCR1,MIF
1	response to gamma radiation	0.0025	25	4	0.0002	0.001358	CXCL10,CCL2,TP53,BCL2
1	regulation of mitochondrial membrane permeability	0.001	10	3	0.0002	0.001986	TP53,BCL2,GIMAP5
1	inflammatory response to antigenic stimulus	0.001	10	3	0.0002	0.001986	CCR5,HMGB1,IL2RA
1	peptidyl-serine phosphorylation	0.0049	50	5	0.0002	0.003814	MAPK1,GAS6,BCL2,EPO,MAPK14
1	positive regulation of DNA replication	0.0027	27	4	0.0002	0.003789	CALR,INS,CSF2,EPO
1	stimulatory C-type lectin receptor signaling pathway	0.0002	2	2	0.0002	0.003519	MICA,KLRK1
1	positive regulation of natural killer cell cytokine production	0.0002	2	2	0.0002	0.003519	IL21,GIMAP5
1	interferon-gamma biosynthetic process	0.0002	2	2	0.0002	0.003519	IL18,IL12B
1	regulation of transmembrane transporter activity	0.0002	2	2	0.0002	0.003519	INS,BCL2
1	regulation of T cell homeostatic proliferation	0.0002	2	2	0.0002	0.003519	IL2RA,IL2
1	immune response to tumor cell	0.0002	2	2	0.0002	0.003519	MICA,PRF1
1	positive regulation of neuron differentiation	0.005	51	5	0.0002	0.003513	CXCL12,IFNG,CCR5,ITGB1,EPO
1	cellular senescence	0.0011	11	3	0.0002	0.003463	CALR,CDKN1A,PRKCD
1	positive regulation of interferon-gamma biosynthetic process	0.0011	11	3	0.0002	0.003463	IL27,IL21,IL12B
1	cell cycle arrest	0.0114	116	7	0.0003	0.003519	IFNG,CALR,GAS6,CDKN1A,TP53,IL12B,IL8
1	B cell proliferation	0.0012	12	3	0.0003	0.003651	PRKCD,BCL2,PTPRC
1	initiation of viral infection	0.0012	12	3	0.0003	0.003651	CCR5,CXCR4,CD4
1	positive regulation of peptidyl-serine phosphorylation	0.0031	31	4	0.0004	0.003812	CD44,VEGFA,GAS6,MIF
1	positive regulation of mesenchymal cell proliferation	0.0031	31	4	0.0004	0.003812	IFNG,VEGFA,HMGB1,KDR
1	defense response to Gram-negative bacterium	0.0013	13	3	0.0004	0.003989	IL23A,IL12B,CD4
1	positive regulation of natural killer cell mediated cytotoxicity	0.0013	13	3	0.0004	0.003989	IL21,KLRK1,GIMAP5
1	positive regulation of interleukin-2 biosynthetic process	0.0013	13	3	0.0004	0.003989	CD86,CD80,CD4
1	natural killer cell activation	0.0013	13	3	0.0004	0.003989	KLRK1,IL12B,IL2
1	cellular response to tumor necrosis factor	0.0032	33	4	0.0005	0.006644	IL18,CCL2,LCN2,IL8
1	positive regulation of survival gene product expression	0.0014	14	3	0.0005	0.006796	ESR1,TNFSF13B,CSF2
1	cell migration involved in sprouting angiogenesis	0.0014	14	3	0.0005	0.006796	VEGFA,ITGB1,KDR
1	cellular response to fibroblast growth factor stimulus	0.0014	14	3	0.0005	0.006796	CD44,CCL2,IL8
1	T cell selection	0.0003	3	2	0.0005	0.00637	CD4,CD1D
1	neutrophil activation involved in immune response	0.0003	3	2	0.0005	0.00637	SYK,FCER1G
1	serotonin secretion by platelet	0.0003	3	2	0.0005	0.00637	SYK,FCER1G
1	regulation of tyrosine phosphorylation of Stat1 protein	0.0003	3	2	0.0005	0.00637	IL23A,IL12B
1	renal system process	0.0003	3	2	0.0005	0.00637	FAS,BCL2
1	stress-induced premature senescence	0.0003	3	2	0.0005	0.00637	CDKN1A,MAPK14
1	positive regulation of granulocyte macrophage colony-stimulating factor biosynthetic process	0.0003	3	2	0.0005	0.00637	SYK,CD80
1	induction of apoptosis by intracellular signals	0.0033	34	4	0.0005	0.006455	CDKN1A,TP53,BCL2,CD24
1	positive regulation of smooth muscle cell proliferation	0.0034	35	4	0.0006	0.006755	PTGS2,IL13,VEGFA,CX3CL1
1	positive regulation of fibroblast proliferation	0.0036	37	4	0.0007	0.007625	GAS6,CDKN1A,ESR1,MIF
1	T cell activation	0.0036	37	4	0.0007	0.007625	CD8A,DPP4,CD86,CD80
1	cell proliferation	0.0272	276	10	0.0008	0.00919	SYK,TNFRSF17,VEGFA,GAS6,CD274,TP53,TNFSF13B,MIF,STAT4,IL2RA
2	blood coagulation	0.0403	409	16	0	<1.000e-03	APOB,RHOA,F11,ACTN4,ACTN1,ACTN2,F5,F2,RAB5A,PROS1,ITGAM,IFNA1,ITGAX,SH2B2,ANXA5,MERTK
2	leukocyte migration	0.01	102	7	0	0.0005	APOB,FOXJ1,F2,PROS1,ITGAM,ITGAX,MERTK
2	negative regulation of cellular component movement	0.0006	6	3	0	0.001	SP100,ACTN4,ACTN1
2	platelet activation	0.0178	181	8	0	0.00125	RHOA,ACTN4,ACTN1,ACTN2,F5,F2,PROS1,MERTK
2	regulation of type I interferon-mediated signaling pathway	0.0026	26	4	0	0.0016	SOCS1,IFNAR1,TYK2,IFNA1
2	JAK-STAT cascade	0.0029	29	4	0	0.002667	GHR,SOCS1,SOCS6,IFNAR1
2	type I interferon-mediated signaling pathway	0.0059	60	5	0	0.002286	SP100,SOCS1,IFNAR1,TYK2,IFNA1
2	response to carbohydrate stimulus	0.001	10	3	0	0.002375	APOB,GRIN2B,GRIN2A
2	platelet degranulation	0.007	71	5	0.0001	0.004889	ACTN4,ACTN1,ACTN2,F5,PROS1
2	phosphatidylinositol 3-kinase cascade	0.0015	15	3	0.0001	0.0081	ERBB3,ERBB2,LTK
2	focal adhesion assembly	0.0016	16	3	0.0001	0.009182	ACTN1,ACTN2,ACTN3
3	nucleosome assembly	0.0086	87	41	0	<1.000e-03	HIST2H2AA3,HIST1H2BO,HIST2H2AB,HIST1H2BM,HIST1H2BN,HIST1H2BK,H2AFV,HIST1H2BL,HIST2H2AC,HIST1H2BJ,H2AFZ,H2AFY,HIST3H2A,H2AFX,HIST3H2BB,HIST3H3,H2AFJ,H2BFWT,HIST2H2BE,HIST2H2BF,HIST1H2AB,HIST1H2AC,HIST1H2AA,HIST1H2AG,HIST1H2AD,H2AFB2,H2AFB1,HIST1H4A,HIST1H4G,HIST1H2BA,HIST2H3A,HIST1H2BB,HIST1H2BC,HIST1H2BD,HIST1H2BH,HIST1H3A,H2AFY2,H3F3A,HIST1H2AH,H3F3C,HIST1H2AJ
4	complement activation	0.0151	153	13	0	<3.333e-04	C4A,C4B,C3,C6,C5,C1R,C1S,C1QC,C1QA,C8A,C1QB,C8B,C2
4	complement activation, classical pathway	0.0155	157	17	0	<3.333e-04	CR1,CR2,C9,C4A,C3,C6,C5,C1R,C1S,C4BPA,C1QC,C8G,C1QA,C8A,C1QB,C8B,C2
4	innate immune response	0.0406	412	17	0	<3.333e-04	CR1,CR2,C9,C4A,C3,C6,C5,C1R,C1S,C4BPA,C1QC,C8G,C1QA,C8A,C1QB,C8B,C2
4	complement activation, alternative pathway	0.0012	12	6	0	<2.500e-04	C9,C3,C5,C8G,C8A,C8B
4	cytolysis	0.0014	14	6	0	<2.000e-04	C9,C6,C5,C8G,C8A,C8B
4	regulation of complement activation	0.0013	13	5	0	<1.667e-04	CR1,C4A,C3,C4BPA,C2
4	immune response	0.0405	411	9	0	<1.429e-04	C7,CR2,C5AR1,C3,C1R,C1QC,C8A,C8B,CTSG
5	RNA splicing	0.0195	198	10	0	<1.000e-03	SNRPN,SNRPD3,ALYREF,SNRPB2,HNRNPA2B1,SNRPB,SNRPD1,SNRPD2,SNRNP70,SNRPE
5	nuclear mRNA splicing, via spliceosome	0.0154	156	9	0	<5.000e-04	SNRPD3,ALYREF,SNRPB2,HNRNPA2B1,SNRPB,SNRPD1,SNRPD2,SNRNP70,SNRPE
5	gene expression	0.0599	608	10	0	<3.333e-04	EIF4E,SNRPD3,ALYREF,SNRPB2,HNRNPA2B1,SNRPB,SNRPD1,SNRPD2,SNRNP70,SNRPE
5	ncRNA metabolic process	0.0022	22	5	0	<2.500e-04	SNRPD3,SNRPB,SNRPD1,SNRPD2,SNRPE
5	spliceosomal snRNP assembly	0.0026	26	5	0	<2.000e-04	SNRPD3,SNRPB,SNRPD1,SNRPD2,SNRPE
5	mRNA processing	0.0148	150	6	0	<1.667e-04	SNRPD3,SNRPB2,HNRNPA2B1,SNRPB,SNRNP70,SNRPE
5	RNA metabolic process	0.0241	245	6	0	<1.429e-04	EIF4E,SNRPD3,SNRPB,SNRPD1,SNRPD2,SNRPE
5	termination of RNA polymerase II transcription	0.0043	44	4	0	<1.250e-04	SNRPD3,ALYREF,SNRPB,SNRPE
5	histone mRNA metabolic process	0.0012	12	3	0	<1.111e-04	SNRPD3,SNRPB,SNRPE
5	spliceosomal complex assembly	0.0019	19	3	0	0.0001	SNRPD1,SNRPD2,SNRPE
6	mesoderm development	0.0026	26	2	0	0.006	IKZF3,IKZF1
7	provirus integration	0.0008	8	2	0	0.001	XRCC5,XRCC6
7	double-strand break repair via nonhomologous end joining	0.001	10	2	0	0.001	XRCC5,XRCC6
7	initiation of viral infection	0.0012	12	2	0	0.0006667	XRCC5,XRCC6
7	positive regulation of neurogenesis	0.0017	17	2	0	0.00125	XRCC5,XRCC6
7	telomere maintenance	0.0043	44	2	0.0001	0.0022	XRCC5,XRCC6
7	double-strand break repair	0.005	51	2	0.0001	0.002167	XRCC5,XRCC6

## Sheet: GO_MF
Module	GO Term	RatioOfProteinInGeneSet	NumberOfProteinInGeneSet	ProteinFromModule	P-value	FDR	Gene Nodes
0	tumor necrosis factor receptor binding	0.0024	24	11	0	<1.000e-03	TNFSF13,TNFSF12,CD40LG,CD70,TNFSF10,FASLG,CASP8,LTA,TNF,TNFSF4,STAT1
0	cytokine activity	0.0141	143	18	0	<5.000e-04	EDN1,TNFSF13,TNFSF12,IL10,TGFB2,IFNB1,CD40LG,CD70,IL33,TNFSF10,FASLG,LTA,TNF,CSF1,IL4,IL6,TNFSF4,GPI
0	receptor activity	0.0301	305	16	0	0.0006667	TLR2,TLR4,TLR5,TLR7,TLR9,CD40,TNFRSF6B,TNFRSF12A,PROCR,TNFRSF13B,TNFRSF13C,NOTCH1,LY9,ICAM1,TNFRSF9,FCGR1A
0	protein binding	0.3704	3754	72	0	0.002	XRCC4,MMP9,TLR2,TLR4,TGFB1,TGFB2,ATG5,RPLP0,RPLP1,IL15RA,MX1,CIITA,CD40,F3,SNRPA,SNRPC,TNFAIP1,TNFRSF6B,TNFRSF12A,CLU,TH1L,CD70,IL33,ACE,PROCR,ATRIP,CFLAR,LGALS3,TNFRSF13B,UBE2L3,CORO1A,TNFSF10,NOTCH1,MTOR,HSPD1,IL5RA,PARP1,HSP90AB1,CRP,PPARG,FASLG,NOD2,CASP8,NOS2,TNIP1,ICAM1,HIST1H1E,ELANE,SIGIRR,ADM,PSME3,MBL2,TNF,PRTN3,CD247,TNFRSF1B,FCGR1A,BCL6,CD27,ENO1,CD28,IL4,ITPR3,STAT1,TRIM21,IFIT3,IFIT…
0	lipopolysaccharide receptor activity	0.0005	5	3	0	0.0022	TLR2,TLR4,PTAFR
0	double-stranded RNA binding	0.003	30	5	0	0.002167	TLR7,EIF2AK2,OAS1,OASL,ADAR
0	transmembrane signaling receptor activity	0.0084	85	7	0.0001	0.004286	TLR2,TLR4,ICAM1,SIGIRR,CD247,CD27,SELE
0	protease binding	0.004	41	5	0.0002	0.00525	F3,CD70,ELANE,TNF,CD28
0	interleukin-1 receptor binding	0.0009	9	3	0.0002	0.004889	TLR5,TLR9,IL1RN
1	MHC class II receptor activity	0.0011	11	9	0	<1.000e-03	HLA-DQA2,HLA-DQA1,HLA-DPA1,HLA-DRA,HLA-DRB1,HLA-DRB3,HLA-DOA,HLA-DOB,HLA-DQB1
1	cytokine activity	0.0141	143	17	0	<5.000e-04	IL16,IL18,IL13,IFNG,IL27,IL21,VEGFA,HMGB1,IL17A,IL23A,SPP1,TNFSF13B,IL12B,CSF3,CSF2,MIF,IL2
1	IgG binding	0.0007	7	5	0	<3.333e-04	FCER1G,FCGR3A,FCGR3B,FCGR2B,FCGR2A
1	receptor activity	0.0301	305	16	0	<2.500e-04	FAS,TNFRSF17,CD38,KLRK1,HSPA1A,ITGB1,CD274,FCGR3A,FCGR3B,DPP4,CD86,IL10RA,CD4,CD1D,FCGR2B,FCGR2A
1	coreceptor activity	0.0021	21	6	0	<2.000e-04	CCR5,CD8A,CXCR4,CD86,CD80,CD4
1	transmembrane signaling receptor activity	0.0084	85	8	0	<1.667e-04	KLRC2,KLRC3,CD44,KLRD1,KLRC1,CD72,SLAMF1,CD4
1	carbohydrate binding	0.0089	90	8	0	<1.429e-04	KLRC2,KLRC3,KLRD1,KLRC1,KLRK1,CD72,CALR,IL2
1	receptor binding	0.0228	231	12	0	<1.250e-04	CXCL12,CXCL10,IL27,CCL2,CX3CL1,CD72,GAS6,P2RX7,DPP4,TNFSF13B,MIF,CCL17
1	chemokine activity	0.0045	46	6	0	0.0001111	CXCL12,CXCL10,CCL2,CX3CL1,IL8,CCL17
1	chemokine receptor activity	0.0017	17	4	0	0.0009	CCR5,CCR4,CX3CR1,CCR1
1	protease binding	0.004	41	5	0.0001	0.001818	ITGB1,LCN2,DPP4,TP53,BCL2
1	receptor signaling protein tyrosine kinase activity	0.0009	9	3	0.0001	0.002417	SYK,EGFR,KDR
1	interleukin-23 receptor binding	0.0002	2	2	0.0002	0.006429	IL23A,IL12B
1	chemokine (C-C motif) ligand 5 binding	0.0002	2	2	0.0002	0.006429	CCR5,CCR1
1	C-C chemokine receptor activity	0.0012	12	3	0.0003	0.0072	CCR5,CCR4,CCR1
1	peptide binding	0.003	30	4	0.0003	0.00675	HMGB1,CALR,ITGB1,DPP4
2	eukaryotic cell surface binding	0.002	20	4	0	0.001	APOA4,APOH,ANXA5,ADIPOQ
2	transmembrane receptor protein tyrosine kinase activity	0.0031	31	4	0	0.002	ERBB3,ERBB2,LTK,MERTK
3	DNA binding	0.133	1348	45	0	<1.000e-03	HIST2H2AA3,XRCC3,HIST1H2BO,HIST2H2AB,HIST1H2BM,HIST1H2BN,HIST1H2BK,H2AFV,HIST1H2BL,HIST2H2AC,HIST1H2BJ,H2AFZ,H2AFY,HIST3H2A,H2AFX,HIST3H2BB,HIST3H3,H2AFJ,H2BFWT,HIST2H2BE,HIST2H2BF,HIST1H2AB,HIST1H2AC,HIST1H2AA,HIST1H2AG,HIST1H2AD,H2AFB2,H2AFB1,HIST1H4A,NKX2-5,HIST1H4G,HIST1H2BA,HIST2H3A,HIST1H2BB,SSRP1,HIST1H2BC,HIST1H2BD,HIST1H2BH,HIST1H3A,H2AFY2,DNMT1,H3F3A,HIST1H2AH,H3F3C,HIST1H2AJ
4	endopeptidase inhibitor activity	0.0024	24	4	0	<1.000e-03	C4A,C4B,C3,C5
4	serine-type endopeptidase activity	0.0085	86	4	0	0.0015	C1R,C1S,C2,CTSG
5	histone pre-mRNA DCP binding	0.0004	4	2	0	0.003	SNRPD3,SNRPB
5	RNA binding	0.0405	410	5	0.0001	0.0065	SNRPN,HNRNPA2B1,SNRPD1,SNRNP70,SNRPE
5	nucleotide binding	0.0242	245	4	0.0001	0.009	ALYREF,SNRPB2,HNRNPA2B1,SNRNP70
6	protein heterodimerization activity	0.0248	251	3	0	0.003	IKZF4,IKZF3,IKZF1
7	5'-deoxyribose-5-phosphate lyase activity	0.0004	4	2	0	<1.000e-03	XRCC5,XRCC6
7	double-stranded telomeric DNA binding	0.0005	5	2	0	<5.000e-04	XRCC5,XRCC6
7	ATP-dependent DNA helicase activity	0.0022	22	2	0	0.0003333	XRCC5,XRCC6
