# Supplementary material for: In silico analysis of autoimmune diseases and genetic relationships to vaccination against infectious diseases
Source: BMC Immunol. 2014 Dec 9;15:61. doi: 10.1186/s12865-014-0061-0 (PMC4266212; doi:10.1186/s12865-014-0061-0)
Supplement: Additional file 7: Table S7. — SLE_Network. Excel file with data from SLE functional interaction network. Includes Network Image, Gene Clusters and Pathway and Gene Ontology analysis. [file 12865_2014_61_MOESM7_ESM.xlsx]

## Sheet: GBS_GeneNodes
ID	UniProt Accession	ProteinName	RA	SLE	ITP	GBS	INF_A	INF_VAC	IsLinker	Module	CasRN	GeneName	ChemicalID	Ingredient
FOS	P01100	Proto-oncogene c-Fos (Cellular oncogene fos) (G0/G1 switch regulatory protein 7)	yes			yes		yes	FALSE	0		FOS
TGFB1	P01137	Transforming growth factor beta-1 (TGF-beta-1) "Cleaved into: Latency-associated peptide (LAP)"	yes	yes	yes	yes			FALSE	0		TGFB1
TNF	P01375	Tumor necrosis factor (Cachectin) (TNF-alpha) (Tumor necrosis factor ligand superfamily member 2) (TNF-a) "Cleaved into: Tumor necrosis factor, membrane form (N-terminal fragment) (NTF); Intracellular domain 1 (ICD1); Intracellular domain 2 (ICD2); C-doma	yes	yes		yes	yes		FALSE	0		TNF
IFNA2	P01563	Interferon alpha-2 (IFN-alpha-2) (Interferon alpha-A) (LeIF A)			yes	yes	yes		FALSE	0		IFNA2
IL1B	P01584	Interleukin-1 beta (IL-1 beta) (Catabolin)	yes			yes	yes	yes	FALSE	0		IL1B
CRYAB	P02511	Alpha-crystallin B chain (Alpha(B)-crystallin) (Heat shock protein beta-5) (HspB5) (Renal carcinoma antigen NY-REN-27) (Rosenthal fiber component)				yes			FALSE	0		CRYAB
APOE	P02649	Apolipoprotein E (Apo-E)	yes			yes			FALSE	0		APOE
TTR	P02766	Transthyretin (ATTR) (Prealbumin) (TBPA)	yes			yes			FALSE	0		TTR
LTF	P02788	Lactotransferrin (Lactoferrin) (EC 3.4.21.-) (Talalactoferrin) "Cleaved into: Kaliocin-1; Lactoferroxin-A; Lactoferroxin-B; Lactoferroxin-C"	yes	yes		yes			FALSE	0		LTF
JUN	P05412	Transcription factor AP-1 (Activator protein 1) (AP1) (Proto-oncogene c-Jun) (V-jun avian sarcoma virus 17 oncogene homolog) (p39)	yes			yes	yes	yes	FALSE	0		JUN
TFAP2A	P05549	Transcription factor AP-2-alpha (AP2-alpha) (AP-2 transcription factor) (Activating enhancer-binding protein 2-alpha) (Activator protein 2) (AP-2)							TRUE	0		TFAP2A
APOA4	P06727	Apolipoprotein A-IV (Apo-AIV) (ApoA-IV) (Apolipoprotein A4)		yes		yes			FALSE	0		APOA4
MMP2	P08253	72 kDa type IV collagenase (EC 3.4.24.24) (72 kDa gelatinase) (Gelatinase A) (Matrix metalloproteinase-2) (MMP-2) (TBE-1) "Cleaved into: PEX"	yes			yes			FALSE	0		MMP2
PDHA1	P08559	Pyruvate dehydrogenase E1 component subunit alpha, somatic form, mitochondrial (EC 1.2.4.1) (PDHE1-A type I)				yes		yes	FALSE	0		PDHA1
ANXA3	P12429	Annexin A3 (35-alpha calcimedin) (Annexin III) (Annexin-3) (Inositol 1,2-cyclic phosphate 2-phosphohydrolase) (Lipocortin III) (Placental anticoagulant protein III) (PAP-III)				yes		yes	FALSE	0		ANXA3
CCL2	P13500	C-C motif chemokine 2 (HC11) (Monocyte chemoattractant protein 1) (Monocyte chemotactic and activating factor) (MCAF) (Monocyte chemotactic protein 1) (MCP-1) (Monocyte secretory protein JE) (Small-inducible cytokine A2)	yes	yes		yes	yes		FALSE	0		CCL2
GFAP	P14136	Glial fibrillary acidic protein				yes			FALSE	0		GFAP
MMP9	P14780	Matrix metalloproteinase-9 (MMP-9) (EC 3.4.24.35) (92 kDa gelatinase) (92 kDa type IV collagenase) (Gelatinase B) (GELB) "Cleaved into: 67 kDa matrix metalloproteinase-9; 82 kDa matrix metalloproteinase-9"	yes	yes		yes		yes	FALSE	0		MMP9
CREB1	P16220	Cyclic AMP-responsive element-binding protein 1 (CREB-1) (cAMP-responsive element-binding protein 1)	yes			yes		yes	FALSE	0		CREB1
FAS	P25445	Tumor necrosis factor receptor superfamily member 6 (Apo-1 antigen) (Apoptosis-mediating surface antigen FAS) (FASLG receptor) (CD antigen CD95)	yes	yes		yes	yes		FALSE	0		FAS
CASP1	P29466	Caspase-1 (CASP-1) (EC 3.4.22.36) (Interleukin-1 beta convertase) (IL-1BC) (Interleukin-1 beta-converting enzyme) (ICE) (IL-1 beta-converting enzyme) (p45) "Cleaved into: Caspase-1 subunit p20; Caspase-1 subunit p10"				yes	yes	yes	FALSE	0		CASP1
GDNF	P39905	Glial cell line-derived neurotrophic factor				yes			FALSE	0		GDNF
PTGDS	P41222	Prostaglandin-H2 D-isomerase (EC 5.3.99.2) (Beta-trace protein) (Cerebrin-28) (Glutathione-independent PGD synthase) (Lipocalin-type prostaglandin-D synthase) (Prostaglandin-D2 synthase) (PGD2 synthase) (PGDS) (PGDS2)				yes			FALSE	0		PTGDS
FOXA1	P55317	Hepatocyte nuclear factor 3-alpha (HNF-3-alpha) (HNF-3A) (Forkhead box protein A1) (Transcription factor 3A) (TCF-3A)							TRUE	0		FOXA1
EP300	Q09472	Histone acetyltransferase p300					yes	yes	TRUE	0		EP300
SELENBP1	Q13228	Selenium-binding protein 1 (56 kDa selenium-binding protein) (SBP56) (SP56)				yes			FALSE	0		SELENBP1
HDAC1	Q13547	Histone deacetylase 1 (HD1) (EC 3.5.1.98)	yes					yes	TRUE	0		HDAC1
DAND5	Q8N907	DAN domain family member 5 (Cerberus-like protein 2) (Cerl-2) (Cysteine knot superfamily 1, BMP antagonist 3) (Gremlin-3)							TRUE	0		DAND5
CSGALNACT1	Q8TDX6	Chondroitin sulfate N-acetylgalactosaminyltransferase 1 (CsGalNAcT-1) (EC 2.4.1.174) (Chondroitin beta-1,4-N-acetylgalactosaminyltransferase 1) (Beta4GalNAcT-1)				yes			FALSE	0		CSGALNACT1
CREBBP	Q92793	CREB-binding protein (EC 2.3.1.48)				yes	yes	yes	FALSE	0		CREBBP
CACNA1A	O00555	Voltage-dependent P/Q-type calcium channel subunit alpha-1A (Brain calcium channel I) (BI) (Calcium channel, L type, alpha-1 polypeptide isoform 4) (Voltage-gated calcium channel subunit alpha Cav2.1)				yes			FALSE	1		CACNA1A
HCRT	O43612	Orexin				yes			FALSE	1		HCRT
FCGR3B	O75015	Low affinity immunoglobulin gamma Fc region receptor III-B (Fc-gamma RIII-beta) (Fc-gamma RIII) (Fc-gamma RIIIb) (FcRIII) (FcRIIIb) (FcR-10) (IgG Fc receptor III-1) (CD antigen CD16b)	yes	yes		yes			FALSE	1		FCGR3B
ICOSLG	O75144	ICOS ligand (B7 homolog 2) (B7-H2) (B7-like protein Gl50) (B7-related protein 1) (B7RP-1) (CD antigen CD275)				yes			FALSE	1		ICOSLG
CD4	P01730	T-cell surface glycoprotein CD4 (T-cell surface antigen T4/Leu-3) (CD antigen CD4)	yes	yes	yes	yes		yes	FALSE	1		CD4
IGKC	P01834	Ig kappa chain C region				yes			FALSE	1		IGKC
HLA-DRB1	P01912	HLA class II histocompatibility antigen, DRB1-3 chain (Clone P2-beta-3) (MHC class II antigen DRB1*3)	yes	yes	yes	yes	yes	yes	FALSE	1		HLA-DRB1
CXCL10	P02778	C-X-C motif chemokine 10 (10 kDa interferon gamma-induced protein) (Gamma-IP10) (IP-10) (Small-inducible cytokine B10) "Cleaved into: CXCL10(1-73)"	yes	yes		yes	yes		FALSE	1		CXCL10
ITGB2	P05107	Integrin beta-2 (Cell surface adhesion glycoproteins LFA-1/CR3/p150,95 subunit beta) (Complement receptor C3 subunit beta) (CD antigen CD18)	yes					yes	TRUE	1		ITGB2
PRKCB	P05771	Protein kinase C beta type (PKC-B) (PKC-beta) (EC 2.7.11.13)							TRUE	1		PRKCB
FCGR3A	P08637	Low affinity immunoglobulin gamma Fc region receptor III-A (CD16a antigen) (Fc-gamma RIII-alpha) (Fc-gamma RIII) (Fc-gamma RIIIa) (FcRIII) (FcRIIIa) (FcR-10) (IgG Fc receptor III-2) (CD antigen CD16a)	yes	yes	yes	yes			FALSE	1		FCGR3A
FCGR2A	P12318	Low affinity immunoglobulin gamma Fc region receptor II-a (IgG Fc receptor II-a) (CDw32) (Fc-gamma RII-a) (Fc-gamma-RIIa) (FcRII-a) (CD antigen CD32)	yes	yes	yes	yes			FALSE	1		FCGR2A
SRC	P12931	Proto-oncogene tyrosine-protein kinase Src (EC 2.7.10.2) (Proto-oncogene c-Src) (pp60c-src) (p60-Src)	yes						TRUE	1		SRC
PIK3R1	P27986	Phosphatidylinositol 3-kinase regulatory subunit alpha (PI3-kinase regulatory subunit alpha) (PI3K regulatory subunit alpha) (PtdIns-3-kinase regulatory subunit alpha) (Phosphatidylinositol 3-kinase 85 kDa regulatory subunit alpha) (PI3-kinase subunit p85-alpha) (PtdIns-3-kinase regulatory subunit p85-alpha)					yes	yes	TRUE	1		PIK3R1
ICAM3	P32942	Intercellular adhesion molecule 3 (ICAM-3) (CDw50) (ICAM-R) (CD antigen CD50)				yes			FALSE	1		ICAM3
PTGS2	P35354	Prostaglandin G/H synthase 2 (EC 1.14.99.1) (Cyclooxygenase-2) (COX-2) (PHS II) (Prostaglandin H2 synthase 2) (PGH synthase 2) (PGHS-2) (Prostaglandin-endoperoxide synthase 2)	yes	yes		yes		yes	FALSE	1		PTGS2
CXCR3	P49682	C-X-C chemokine receptor type 3 (CXC-R3) (CXCR-3) (CKR-L2) (G protein-coupled receptor 9) (Interferon-inducible protein 10 receptor) (IP-10 receptor) (CD antigen CD183)	yes			yes			FALSE	1		CXCR3
DEFA3	P59666	Neutrophil defensin 3 (Defensin, alpha 3) (HNP-3) (HP-3) (HP3) "Cleaved into: HP 3-56; Neutrophil defensin 2 (HNP-2) (HP-2) (HP2)"				yes		yes	FALSE	1		DEFA3
GNG2	P59768	Guanine nucleotide-binding protein G(I)/G(S)/G(O) subunit gamma-2 (G gamma-I)							TRUE	1		GNG2
PDCD1	Q15116	Programmed cell death protein 1 (Protein PD-1) (hPD-1) (CD antigen CD279)	yes	yes		yes			FALSE	1		PDCD1
DYNLL2	Q96FJ2	Dynein light chain 2, cytoplasmic (8 kDa dynein light chain b) (DLC8b) (Dynein light chain LC8-type 2)						yes	TRUE	1		DYNLL2
TUBB6	Q9BUF5	Tubulin beta-6 chain				yes			FALSE	1		TUBB6
SH2D2A	Q9NP31	SH2 domain-containing protein 2A (SH2 domain-containing adapter protein) (T cell-specific adapter protein) (TSAd) (VEGF receptor-associated protein)	yes			yes			FALSE	1		SH2D2A
ICOS	Q9Y6W8	Inducible T-cell costimulator (Activation-inducible lymphocyte immunomediatory molecule) (CD antigen CD278)	yes	yes		yes		yes	FALSE	1		ICOS
TLR4	O00206	Toll-like receptor 4 (hToll) (CD antigen CD284)	yes	yes		yes	yes		FALSE	2		TLR4
TLR2	O60603	Toll-like receptor 2 (Toll/interleukin-1 receptor-like protein 4) (CD antigen CD282)	yes	yes		yes			FALSE	2		TLR2
TDP2	O95551	Tyrosyl-DNA phosphodiesterase 2 (Tyr-DNA phosphodiesterase 2) (hTDP2) (EC 3.1.4.-) (5'-tyrosyl-DNA phosphodiesterase) (5'-Tyr-DNA phosphodiesterase) (ETS1-associated protein 2) (ETS1-associated protein II) (EAPII) (TRAF and TNF receptor-associated protein) (Tyrosyl-RNA phosphodiesterase) (VPg unlinkase)				yes			FALSE	2		TDP2
CST3	P01034	Cystatin-C (Cystatin-3) (Gamma-trace) (Neuroendocrine basic polypeptide) (Post-gamma-globulin)				yes		yes	FALSE	2		CST3
IFNB1	P01574	Interferon beta (IFN-beta) (Fibroblast interferon)	yes	yes		yes	yes		FALSE	2		IFNB1
CSTB	P04080	Cystatin-B (CPI-B) (Liver thiol proteinase inhibitor) (Stefin-B)	yes					yes	TRUE	2		CSTB
CTSB	P07858	Cathepsin B (EC 3.4.22.1) (APP secretase) (APPS) (Cathepsin B1) "Cleaved into: Cathepsin B light chain; Cathepsin B heavy chain"	yes			yes		yes	FALSE	2		CTSB
CD14	P08571	Monocyte differentiation antigen CD14 (Myeloid cell-specific leucine-rich glycoprotein) (CD antigen CD14) "Cleaved into: Monocyte differentiation antigen CD14, urinary form; Monocyte differentiation antigen CD14, membrane-bound form"	yes			yes		yes	FALSE	2		CD14
MBL2	P11226	Mannose-binding protein C (MBP-C) (Collectin-1) (MBP1) (Mannan-binding protein) (Mannose-binding lectin)	yes	yes		yes			FALSE	2		MBL2
MIF	P14174	Macrophage migration inhibitory factor (MIF) (EC 5.3.2.1) (Glycosylation-inhibiting factor) (GIF) (L-dopachrome isomerase) (L-dopachrome tautomerase) (EC 5.3.3.12) (Phenylpyruvate tautomerase)	yes	yes		yes			FALSE	2		MIF
NFKB1	P19838	Nuclear factor NF-kappa-B p105 subunit (DNA-binding factor KBF1) (EBP-1) (Nuclear factor of kappa light polypeptide gene enhancer in B-cells 1) "Cleaved into: Nuclear factor NF-kappa-B p50 subunit"					yes		TRUE	2		NFKB1
TNFRSF1B	P20333	Tumor necrosis factor receptor superfamily member 1B (Tumor necrosis factor receptor 2) (TNF-R2) (Tumor necrosis factor receptor type II) (TNF-RII) (TNFR-II) (p75) (p80 TNF-alpha receptor) (CD antigen CD120b) (Etanercept) "Cleaved into: Tumor necrosis fac	yes	yes		yes			FALSE	2		TNFRSF1B
IL10	P22301	Interleukin-10 (IL-10) (Cytokine synthesis inhibitory factor) (CSIF)	yes	yes		yes			FALSE	2		IL10
HMGB2	P26583	High mobility group protein B2 (High mobility group protein 2) (HMG-2)	yes			yes			FALSE	2		HMGB2
SLC11A1	P49279	Natural resistance-associated macrophage protein 1 (NRAMP 1)	yes			yes			FALSE	2		SLC11A1
PLP1	P60201	Myelin proteolipid protein (PLP) (Lipophilin)				yes			FALSE	2		PLP1
SP2	Q02086	Transcription factor Sp2							TRUE	2		SP2
TLR9	Q9NR96	Toll-like receptor 9 (CD antigen CD289)	yes	yes		yes			FALSE	2		TLR9
TRAF6	Q9Y4K3	TNF receptor-associated factor 6 (EC 6.3.2.-) (E3 ubiquitin-protein ligase TRAF6) (Interleukin-1 signal transducer) (RING finger protein 85)	yes					yes	TRUE	2		TRAF6
LY96	Q9Y6Y9	Lymphocyte antigen 96 (Ly-96) (ESOP-1) (Protein MD-2)				yes		yes	FALSE	2		LY96
IFNG	P01579	Interferon gamma (IFN-gamma) (Immune interferon)	yes	yes	yes	yes	yes		FALSE	3		IFNG
MBP	P02686	Myelin basic protein (MBP) (Myelin A1 protein) (Myelin membrane encephalitogenic protein)		yes		yes		yes	FALSE	3		MBP
YWHAQ	P27348	14-3-3 protein theta†(14-3-3 protein T-cell) (14-3-3 protein tau) (Protein HS1)				yes			FALSE	3		YWHAQ
MAPK3	P27361	Mitogen-activated protein kinase 3 (MAP kinase 3) (MAPK 3) (EC 2.7.11.24) (ERT2) (Extracellular signal-regulated kinase 1) (ERK-1) (Insulin-stimulated MAP2 kinase) (MAP kinase isoform p44) (p44-MAPK) (Microtubule-associated protein 2 kinase) (p44-ERK1)	yes				yes		TRUE	3		MAPK3
MAPK1	P28482	Mitogen-activated protein kinase 1 (MAP kinase 1) (MAPK 1) (EC 2.7.11.24) (ERT1) (Extracellular signal-regulated kinase 2) (ERK-2) (MAP kinase isoform p42) (p42-MAPK) (Mitogen-activated protein kinase 2) (MAP kinase 2) (MAPK 2)	yes	yes			yes	yes	TRUE	3		MAPK1
IL12A	P29459	Interleukin-12 subunit alpha†(IL-12A) (Cytotoxic lymphocyte maturation factor 35 kDa subunit) (CLMF p35) (IL-12 subunit p35) (NK cell stimulatory factor chain 1) (NKSF1)				yes	yes		FALSE	3		IL12A
IL12B	P29460	Interleukin-12 subunit beta (IL-12B) (Cytotoxic lymphocyte maturation factor 40 kDa subunit) (CLMF p40) (IL-12 subunit p40) (NK cell stimulatory factor chain 2) (NKSF2)		yes		yes	yes		FALSE	3		IL12B
NOS2	P35228	Nitric oxide synthase, inducible (EC 1.14.13.39) (Hepatocyte NOS) (HEP-NOS) (Inducible NO synthase) (Inducible NOS) (iNOS) (NOS type II) (Peptidyl-cysteine S-nitrosylase NOS2)	yes	yes		yes			FALSE	3		NOS2
STAT1	P42224	Signal transducer and activator of transcription 1-alpha/beta (Transcription factor ISGF-3 components p91/p84)	yes	yes		yes	yes	yes	FALSE	3		STAT1
IL23A	Q9NPF7	Interleukin-23 subunit alpha (IL-23 subunit alpha) (IL-23-A) (Interleukin-23 subunit p19) (IL-23p19)	yes	yes		yes			FALSE	3		IL23A
ALB	P02768	Serum albumin	yes	yes		yes			FALSE	4		ALB
MPZ	P25189	Myelin protein P0 (Myelin peripheral protein) (MPP) (Myelin protein zero)				yes			FALSE	4		MPZ
PMP22	Q01453	Peripheral myelin protein 22 (PMP-22) (Growth arrest-specific protein 3) (GAS-3)				yes			FALSE	4		PMP22
KCNMA1	Q12791	Calcium-activated potassium channel subunit alpha-1 (BK channel) (BKCA alpha) (Calcium-activated potassium channel, subfamily M subunit alpha-1) (K(VCA)alpha) (KCa1.1) (Maxi K channel) (MaxiK) (Slo-alpha) (Slo1) (Slowpoke homolog) (Slo homolog) (hSlo)							TRUE	4		KCNMA1
MUC1	P15941	Mucin-1 (MUC-1) (Breast carcinoma-associated antigen DF3) (Cancer antigen 15-3) (CA 15-3) (Carcinoma-associated mucin) (Episialin) (H23AG) (Krebs von den Lungen-6) (KL-6) (PEMT) (Peanut-reactive urinary mucin) (PUM) (Polymorphic epithelial mucin) (PEM) (Tumor-associated epithelial membrane antigen) (EMA) (Tumor-associated mucin) (CD antigen CD227) Cleaved into: Mucin-1 subunit alpha (MUC1-NT) (MU…							TRUE	5		MUC1
ST6GALNAC4	Q9H4F1	Alpha-N-acetyl-neuraminyl-2,3-beta-galactosyl-1,3-N-acetyl-galactosaminide alpha-2,6-sialyltransferase†(EC 2.4.99.7) (NeuAc-alpha-2,3-Gal-beta-1,3-GalNAc-alpha-2,6-sialyltransferase) (ST6GalNAc IV) (ST6GalNAcIV) (Sialyltransferase 3C) (SIAT3-C) (Sialyltransferase 7D) (SIAT7-D)				yes			FALSE	5		ST6GALNAC4
PMP2	P02689	Myelin P2 protein (Peripheral myelin protein 2)				yes						PMP2
HBQ1	P09105	Hemoglobin subunit theta-1 (Hemoglobin theta-1 chain) (Theta-1-globin)				yes		yes				HBQ1
Polymyxin_B											83-44-3		D003840	Polymyxin_B
Neomycin											54-64-8		D013849	Neomycin
Thimerosal											54-64-8		D013849	Thimerosal
Aluminum_Sulfate											7429-90-5		D000535	Aluminum_Sulfate
Aluminum											54-64-8		D013849	Aluminum
Deoxycholic_Acid											1404-26-8		D011112	Deoxycholic_Acid

## Sheet: GBS_EdgeInteractions
ID	EDGE_TYPE	FI Annotation	FI Direction	FI Score	canonicalName	interaction
EP300 (FI) FOXA1	FI	reaction	-	1	EP300 (FI) FOXA1	FI
CD4 (FI) IL12B	FI	reaction	-	1	CD4 (FI) IL12B	FI
CREBBP (FI) FOXA1	FI	reaction	-	1	CREBBP (FI) FOXA1	FI
CREBBP (FI) FOS	FI	reaction	-	1	CREBBP (FI) FOS	FI
HLA-DRB1 (FI) IL12A	FI	reaction	-	1	HLA-DRB1 (FI) IL12A	FI
FOS (FI) FOXA1	FI	reaction	-	1	FOS (FI) FOXA1	FI
NFKB1 (FI) TGFB1	FI	reaction	-	1	NFKB1 (FI) TGFB1	FI
HLA-DRB1 (FI) IL12B	FI	reaction	-	1	HLA-DRB1 (FI) IL12B	FI
FOXA1 (FI) JUN	FI	reaction	-	1	FOXA1 (FI) JUN	FI
TGFB1 (FI) TNF	FI	reaction	-	1	TGFB1 (FI) TNF	FI
IFNG (FI) IL12A	FI	reaction	-	1	IFNG (FI) IL12A	FI
FAS (FI) TNF	FI	reaction	-	1	FAS (FI) TNF	FI
IFNA2 (FI) JUN	FI	reaction	-	1	IFNA2 (FI) JUN	FI
FOS (FI) IFNA2	FI	reaction	-	1	FOS (FI) IFNA2	FI
CD4 (FI) IL12A	FI	reaction	-	1	CD4 (FI) IL12A	FI
CST3 (FI) CSTB	FI	predicted	-	0.978316	CST3 (FI) CSTB	FI
IL12A (FI) IL23A	FI	predicted	-	0.531193	IL12A (FI) IL23A	FI
KCNMA1 (FI) MPZ	FI	predicted	-	0.531193	KCNMA1 (FI) MPZ	FI
CD14 (FI) ITGB2	FI	predicted	-	0.975761	CD14 (FI) ITGB2	FI
ITGB2 (FI) PRKCB	FI	predicted	-	0.975761	ITGB2 (FI) PRKCB	FI
IL10 (FI) TLR4	FI	predicted	-	0.531193	IL10 (FI) TLR4	FI
CD4 (FI) PIK3R1	FI	predicted	-	0.665313	CD4 (FI) PIK3R1	FI
MAPK1 (FI) MBP	FI	predicted	-	0.665313	MAPK1 (FI) MBP	FI
MMP2 (FI) TGFB1	FI	predicted	-	0.665313	MMP2 (FI) TGFB1	FI
CREBBP (FI) HMGB2	FI	predicted	-	0.665313	CREBBP (FI) HMGB2	FI
CRYAB (FI) HDAC1	FI	predicted	-	0.665313	CRYAB (FI) HDAC1	FI
HMGB2 (FI) NFKB1	FI	predicted	-	0.98807	HMGB2 (FI) NFKB1	FI
CD14 (FI) TLR9	FI	predicted	-	0.96257	CD14 (FI) TLR9	FI
HDAC1 (FI) STAT1	FI	predicted	-	0.665313	HDAC1 (FI) STAT1	FI
CREBBP (FI) SRC	FI	predicted	-	0.98807	CREBBP (FI) SRC	FI
MIF (FI) TRAF6	FI	predicted	-	0.665313	MIF (FI) TRAF6	FI
ALB (FI) KCNMA1	FI	predicted	-	0.531193	ALB (FI) KCNMA1	FI
ALB (FI) APOE	FI	predicted	-	0.665313	ALB (FI) APOE	FI
HMGB2 (FI) TLR9	FI	predicted	-	0.531193	HMGB2 (FI) TLR9	FI
MPZ (FI) PMP22	FI	predicted	-	0.665313	MPZ (FI) PMP22	FI
CSTB (FI) CTSB	FI	predicted	-	0.978316	CSTB (FI) CTSB	FI
CCL2 (FI) CD4	FI	predicted	-	0.925924	CCL2 (FI) CD4	FI
HDAC1 (FI) TRAF6	FI	predicted	-	0.665313	HDAC1 (FI) TRAF6	FI
LY96 (FI) MBL2	FI	predicted	-	0.665313	LY96 (FI) MBL2	FI
CREBBP (FI) PIK3R1	FI	predicted	-	0.531193	CREBBP (FI) PIK3R1	FI
KCNMA1 (FI) MBP	FI	predicted	-	0.531193	KCNMA1 (FI) MBP	FI
APOE (FI) CTSB	FI	predicted	-	0.665313	APOE (FI) CTSB	FI
SRC (FI) TRAF6	FI	predicted	-	0.98807	SRC (FI) TRAF6	FI
CREB1 (FI) HDAC1	FI	predicted	-	0.665313	CREB1 (FI) HDAC1	FI
ITGB2 (FI) TGFB1	FI	predicted	-	0.578905	ITGB2 (FI) TGFB1	FI
HLA-DRB1 (FI) IGKC	FI	predicted	-	0.968946	HLA-DRB1 (FI) IGKC	FI
CD4 (FI) FCGR3A	FI	predicted	-	0.665313	CD4 (FI) FCGR3A	FI
HMGB2 (FI) TRAF6	FI	predicted	-	0.665313	HMGB2 (FI) TRAF6	FI
TNFRSF1B (FI) TRAF6	FI	predicted	-	0.665313	TNFRSF1B (FI) TRAF6	FI
HDAC1 (FI) NFKB1	FI	predicted	-	0.98807	HDAC1 (FI) NFKB1	FI
STAT1 (FI) TNFRSF1B	FI	predicted	-	0.665313	STAT1 (FI) TNFRSF1B	FI
IL1B (FI) MMP2	FI	predicted	-	0.665313	IL1B (FI) MMP2	FI
CREB1 (FI) EP300	FI	PPrel: inhibition; complex; input; interaction; reaction	-|	1	CREB1 (FI) EP300	FI
CREB1 (FI) CREBBP	FI	PPrel: inhibition; complex; input; interaction; reaction	-|	1	CREB1 (FI) CREBBP	FI
STAT1 (FI) TRAF6	FI	PPrel: inhibition, indirect effect	-|	1	STAT1 (FI) TRAF6	FI
IL10 (FI) NOS2	FI	PPrel: inhibition, indirect effect	-|	1	IL10 (FI) NOS2	FI
NOS2 (FI) TGFB1	FI	PPrel: inhibited, indirect effect	|-	1	NOS2 (FI) TGFB1	FI
PRKCB (FI) SRC	FI	PPrel: indirect effect; activate	->	1	PRKCB (FI) SRC	FI
IFNG (FI) MAPK1	FI	PPrel: indirect effect	-	1	IFNG (FI) MAPK1	FI
IFNG (FI) MAPK3	FI	PPrel: indirect effect	-	1	IFNG (FI) MAPK3	FI
JUN (FI) TNF	FI	PPrel: expression; expression regulates	->	1	JUN (FI) TNF	FI
FOS (FI) IL12B	FI	PPrel: expression; expression regulates	->	1	FOS (FI) IL12B	FI
FOS (FI) IL12A	FI	PPrel: expression	->	1	FOS (FI) IL12A	FI
FOS (FI) IL1B	FI	PPrel: expression	->	1	FOS (FI) IL1B	FI
FOS (FI) TNF	FI	PPrel: expression	->	1	FOS (FI) TNF	FI
IL12B (FI) JUN	FI	PPrel: expressed by; expression regulated by	<-	1	IL12B (FI) JUN	FI
IL1B (FI) JUN	FI	PPrel: expressed by	<-	1	IL1B (FI) JUN	FI
IL12A (FI) JUN	FI	PPrel: expressed by	<-	1	IL12A (FI) JUN	FI
CACNA1A (FI) PRKCB	FI	PPrel: compound	-	1	CACNA1A (FI) PRKCB	FI
EP300 (FI) STAT1	FI	PPrel: binding/association; complex; expression regulates; input	->	1	EP300 (FI) STAT1	FI
LY96 (FI) TLR4	FI	PPrel: binding/association; complex	-	1	LY96 (FI) TLR4	FI
CREBBP (FI) STAT1	FI	PPrel: binding/association; activate; complex; input; reaction	->	1	CREBBP (FI) STAT1	FI
CASP1 (FI) IL1B	FI	PPrel: activation; PPrel: activation, indirect effect; activate; catalyze; predicted	->	1	CASP1 (FI) IL1B	FI
CXCL10 (FI) CXCR3	FI	PPrel: activation; PPrel: activation, binding/association; complex; inhibited by; input	|->	1	CXCL10 (FI) CXCR3	FI
TNF (FI) TNFRSF1B	FI	PPrel: activation; complex; input; predicted	->	1	TNF (FI) TNFRSF1B	FI
ICOS (FI) PIK3R1	FI	PPrel: activation; complex; input	->	1	ICOS (FI) PIK3R1	FI
CD14 (FI) TLR4	FI	PPrel: activation; activate; complex; input	->	1	CD14 (FI) TLR4	FI
GNG2 (FI) PIK3R1	FI	PPrel: activation; activate; complex; input	->	1	GNG2 (FI) PIK3R1	FI
CD14 (FI) TLR2	FI	PPrel: activation; activate; complex	->	1	CD14 (FI) TLR2	FI
MAPK1 (FI) NFKB1	FI	PPrel: activation, indirect effect; activate	->	1	MAPK1 (FI) NFKB1	FI
MAPK3 (FI) NFKB1	FI	PPrel: activation, indirect effect; activate	->	1	MAPK3 (FI) NFKB1	FI
IL1B (FI) NOS2	FI	PPrel: activation, indirect effect	->	1	IL1B (FI) NOS2	FI
ITGB2 (FI) PTGS2	FI	PPrel: activation, indirect effect	->	1	ITGB2 (FI) PTGS2	FI
CD14 (FI) NFKB1	FI	PPrel: activation, indirect effect	->	1	CD14 (FI) NFKB1	FI
FCGR3A (FI) PTGS2	FI	PPrel: activation, indirect effect	->	1	FCGR3A (FI) PTGS2	FI
FCGR2A (FI) PTGS2	FI	PPrel: activation, indirect effect	->	1	FCGR2A (FI) PTGS2	FI
FCGR3B (FI) PTGS2	FI	PPrel: activation, indirect effect	->	1	FCGR3B (FI) PTGS2	FI
CCL2 (FI) CXCR3	FI	PPrel: activation, binding/association	->	1	CCL2 (FI) CXCR3	FI
ITGB2 (FI) SRC	FI	PPrel: activation	->	1	ITGB2 (FI) SRC	FI
GNG2 (FI) MAPK3	FI	PPrel: activation	->	1	GNG2 (FI) MAPK3	FI
ITGB2 (FI) PIK3R1	FI	PPrel: activation	->	1	ITGB2 (FI) PIK3R1	FI
GNG2 (FI) MAPK1	FI	PPrel: activation	->	1	GNG2 (FI) MAPK1	FI
MAPK1 (FI) TLR4	FI	PPrel: activated, phosphorylation, indirect effect	<-	1	MAPK1 (FI) TLR4	FI
MAPK3 (FI) TLR4	FI	PPrel: activated, phosphorylation, indirect effect	<-	1	MAPK3 (FI) TLR4	FI
MAPK3 (FI) TRAF6	FI	PPrel: activated, indirect effect; PPrel: activated, phosphorylation, indirect effect	<-	1	MAPK3 (FI) TRAF6	FI
MAPK1 (FI) TRAF6	FI	PPrel: activated, indirect effect; PPrel: activated, phosphorylation, indirect effect	<-	1	MAPK1 (FI) TRAF6	FI
CREB1 (FI) MAPK3	FI	PPrel: activated, indirect effect; activated by	<-	1	CREB1 (FI) MAPK3	FI
CREB1 (FI) MAPK1	FI	PPrel: activated, indirect effect; activated by	<-	1	CREB1 (FI) MAPK1	FI
NOS2 (FI) TLR4	FI	PPrel: activated, indirect effect	<-	1	NOS2 (FI) TLR4	FI
NFKB1 (FI) TLR2	FI	PPrel: activated, indirect effect	<-	1	NFKB1 (FI) TLR2	FI
NFKB1 (FI) TLR4	FI	PPrel: activated, indirect effect	<-	1	NFKB1 (FI) TLR4	FI
NOS2 (FI) TLR2	FI	PPrel: activated, indirect effect	<-	1	NOS2 (FI) TLR2	FI
CD4 (FI) HLA-DRB1	FI	PPrel: activated by; PPrel: binding/association; catalyze; complex; input	<->	1	CD4 (FI) HLA-DRB1	FI
ICAM3 (FI) ITGB2	FI	PPrel: activated by; PPrel: activation; PPrel: binding/association; complex; input	<->	1	ICAM3 (FI) ITGB2	FI
JUN (FI) MAPK1	FI	PPrel: activated by; PPrel: activated by, phosphorylation; PPrel: activated, indirect effect; PPrel: phosphorylated by; activated by; catalyzed by; expression regulates	<->	1	JUN (FI) MAPK1	FI
FOS (FI) MAPK3	FI	PPrel: activated by; PPrel: activated by, phosphorylation; PPrel: activated, indirect effect; PPrel: phosphorylated by; activated by; catalyzed by	<-	1	FOS (FI) MAPK3	FI
FOS (FI) MAPK1	FI	PPrel: activated by; PPrel: activated by, phosphorylation; PPrel: activated, indirect effect; PPrel: phosphorylated by; activated by; catalyzed by	<-	1	FOS (FI) MAPK1	FI
JUN (FI) MAPK3	FI	PPrel: activated by; PPrel: activated by, phosphorylation; PPrel: activated, indirect effect; PPrel: phosphorylated by; activated by; catalyzed by	<-	1	JUN (FI) MAPK3	FI
PIK3R1 (FI) SRC	FI	PPrel: activated by; PPrel: activated by, phosphorylation; activated by; complex; input; reaction	<-	1	PIK3R1 (FI) SRC	FI
GNG2 (FI) PRKCB	FI	PPrel: activated by, phosphorylation	<-	1	GNG2 (FI) PRKCB	FI
FOS (FI) PRKCB	FI	PPrel: activated by	<-	1	FOS (FI) PRKCB	FI
ICOS (FI) ICOSLG	FI	PPrel: activated binding/association; PPrel: activated by; complex; input; reaction	<-	1	ICOS (FI) ICOSLG	FI
Polymyxin_B (increases_phosphorylation) MAPK1	null	Polymyxin_B (increases_phosphorylation) MAPK1	->	null	Polymyxin_B (increases_phosphorylation) MAPK1	increases_phosphorylation
Polymyxin_B (increases_activity) MAPK1	null	Polymyxin_B (increases_activity) MAPK1	->	null	Polymyxin_B (increases_activity) MAPK1	increases_activity
CACNA1A (FI) GNG2	FI	PCrel: inhibited by; PPrel: inhibited by; catalyzed by	-	1	CACNA1A (FI) GNG2	FI
JUN (FI) TLR4	FI	PCrel: activated, indirect effect; expression regulates	<->	1	JUN (FI) TLR4	FI
FOS (FI) TLR4	FI	PCrel: activated, indirect effect	<-	1	FOS (FI) TLR4	FI
FOS (FI) TLR2	FI	PCrel: activated, indirect effect	<-	1	FOS (FI) TLR2	FI
JUN (FI) TLR2	FI	PCrel: activated, indirect effect	<-	1	JUN (FI) TLR2	FI
MAPK3 (FI) PRKCB	FI	PCrel: activated by; PPrel: activated by, phosphorylation; activated by	<-	1	MAPK3 (FI) PRKCB	FI
MAPK1 (FI) PRKCB	FI	PCrel: activated by; PPrel: activated by, phosphorylation; activated by	<-	1	MAPK1 (FI) PRKCB	FI
Neomycin (increases_phosphorylation) MAPK1	null	Neomycin (increases_phosphorylation) MAPK1	->	null	Neomycin (increases_phosphorylation) MAPK1	increases_phosphorylation
Neomycin (increases_activity) MAPK1	null	Neomycin (increases_activity) MAPK1	->	null	Neomycin (increases_activity) MAPK1	increases_activity
MAPK1 (FI) MAPK3	FI	input; predicted; reaction	-	1	MAPK1 (FI) MAPK3	FI
DYNLL2 (FI) HLA-DRB1	FI	input	-	1	DYNLL2 (FI) HLA-DRB1	FI
EP300 (FI) TNF	FI	inhibited by; reaction	|-	1	EP300 (FI) TNF	FI
CREBBP (FI) TNF	FI	inhibited by; reaction	|-	1	CREBBP (FI) TNF	FI
NFKB1 (FI) TDP2	FI	inhibited by	|-	1	NFKB1 (FI) TDP2	FI
CREBBP (FI) TGFB1	FI	inhibited by	|-	1	CREBBP (FI) TGFB1	FI
EP300 (FI) TGFB1	FI	inhibited by	|-	1	EP300 (FI) TGFB1	FI
IFNG (FI) IL12B	FI	inhibit; reaction	-|	1	IFNG (FI) IL12B	FI
TDP2 (FI) TRAF6	FI	inhibit	-|	1	TDP2 (FI) TRAF6	FI
IFNG (FI) IL23A	FI	inhibit	-|	1	IFNG (FI) IL23A	FI
FOS (FI) HDAC1	FI	GErel: repressed by; activate	|->	1	FOS (FI) HDAC1	FI
NFKB1 (FI) TNF	FI	GErel: expression; PPrel: expression; activated by; expression regulates; reaction	<->	1	NFKB1 (FI) TNF	FI
NFKB1 (FI) TRAF6	FI	GErel: expression; PPrel: activated, indirect effect; activated by; catalyzed by; complex; input	<->	1	NFKB1 (FI) TRAF6	FI
CREB1 (FI) HLA-DRB1	FI	GErel: expression; interaction	->	1	CREB1 (FI) HLA-DRB1	FI
CREB1 (FI) FOS	FI	GErel: expression; expression regulates; interaction	->	1	CREB1 (FI) FOS	FI
JUN (FI) MMP9	FI	GErel: expression; expression regulates	->	1	JUN (FI) MMP9	FI
FOS (FI) MMP2	FI	GErel: expression; expression regulates	->	1	FOS (FI) MMP2	FI
NFKB1 (FI) NOS2	FI	GErel: expression; expression regulates	->	1	NFKB1 (FI) NOS2	FI
JUN (FI) MMP2	FI	GErel: expression; expression regulates	->	1	JUN (FI) MMP2	FI
MAPK3 (FI) TNF	FI	GErel: expression, indirect effect; PPrel: indirect effect	->	1	MAPK3 (FI) TNF	FI
MAPK1 (FI) TNF	FI	GErel: expression, indirect effect; PPrel: indirect effect	->	1	MAPK1 (FI) TNF	FI
IL1B (FI) MAPK1	FI	GErel: expression, indirect effect	<-	1	IL1B (FI) MAPK1	FI
IL12B (FI) MAPK3	FI	GErel: expression, indirect effect	<-	1	IL12B (FI) MAPK3	FI
MAPK1 (FI) NOS2	FI	GErel: expression, indirect effect	->	1	MAPK1 (FI) NOS2	FI
IL12A (FI) MAPK1	FI	GErel: expression, indirect effect	<-	1	IL12A (FI) MAPK1	FI
IL23A (FI) MAPK1	FI	GErel: expression, indirect effect	<-	1	IL23A (FI) MAPK1	FI
IL1B (FI) MAPK3	FI	GErel: expression, indirect effect	<-	1	IL1B (FI) MAPK3	FI
IL12B (FI) MAPK1	FI	GErel: expression, indirect effect	<-	1	IL12B (FI) MAPK1	FI
MAPK3 (FI) NOS2	FI	GErel: expression, indirect effect	->	1	MAPK3 (FI) NOS2	FI
IL23A (FI) MAPK3	FI	GErel: expression, indirect effect	<-	1	IL23A (FI) MAPK3	FI
IL12A (FI) MAPK3	FI	GErel: expression, indirect effect	<-	1	IL12A (FI) MAPK3	FI
IL12B (FI) NFKB1	FI	GErel: expression by; PPrel: expressed by; activate; expression regulated by	<->	1	IL12B (FI) NFKB1	FI
IL1B (FI) NFKB1	FI	GErel: expression by; PPrel: expressed by; activate; activated by; expression regulated by; reaction	<->	1	IL1B (FI) NFKB1	FI
IL12A (FI) NFKB1	FI	GErel: expression by; PPrel: expressed by	<-	1	IL12A (FI) NFKB1	FI
NOS2 (FI) STAT1	FI	GErel: expression by; expression regulated by	<-	1	NOS2 (FI) STAT1	FI
IL23A (FI) NFKB1	FI	GErel: expression by; activate	<->	1	IL23A (FI) NFKB1	FI
CXCL10 (FI) STAT1	FI	GErel: expression by	<-	1	CXCL10 (FI) STAT1	FI
JUN (FI) NFKB1	FI	GErel: expression	->	1	JUN (FI) NFKB1	FI
NFKB1 (FI) PTGS2	FI	GErel: expression	->	1	NFKB1 (FI) PTGS2	FI
FOS (FI) MMP9	FI	GErel: expression	->	1	FOS (FI) MMP9	FI
EP300 (FI) TFAP2A	FI	expression regulates; predicted	->	1	EP300 (FI) TFAP2A	FI
EP300 (FI) SRC	FI	expression regulates; predicted	->	1	EP300 (FI) SRC	FI
EP300 (FI) MAPK1	FI	expression regulates; predicted	->	1	EP300 (FI) MAPK1	FI
DAND5 (FI) MMP2	FI	expression regulates	->	1	DAND5 (FI) MMP2	FI
FOS (FI) TGFB1	FI	expression regulates	->	1	FOS (FI) TGFB1	FI
FOS (FI) PTGDS	FI	expression regulates	->	1	FOS (FI) PTGDS	FI
JUN (FI) PTGDS	FI	expression regulates	->	1	JUN (FI) PTGDS	FI
CREB1 (FI) MUC1	FI	expression regulates	->	1	CREB1 (FI) MUC1	FI
EP300 (FI) TLR4	FI	expression regulates	->	1	EP300 (FI) TLR4	FI
EP300 (FI) IL1B	FI	expression regulates	->	1	EP300 (FI) IL1B	FI
EP300 (FI) PRKCB	FI	expression regulates	->	1	EP300 (FI) PRKCB	FI
DAND5 (FI) TNF	FI	expression regulates	->	1	DAND5 (FI) TNF	FI
CREB1 (FI) IL1B	FI	expression regulates	->	1	CREB1 (FI) IL1B	FI
CREB1 (FI) IFNG	FI	expression regulates	->	1	CREB1 (FI) IFNG	FI
FOS (FI) SP2	FI	expression regulates	->	1	FOS (FI) SP2	FI
DAND5 (FI) MMP9	FI	expression regulates	->	1	DAND5 (FI) MMP9	FI
CREB1 (FI) TNF	FI	expression regulates	->	1	CREB1 (FI) TNF	FI
DAND5 (FI) IL12B	FI	expression regulates	->	1	DAND5 (FI) IL12B	FI
DAND5 (FI) LTF	FI	expression regulates	->	1	DAND5 (FI) LTF	FI
FOXA1 (FI) HDAC1	FI	expression regulates	->	1	FOXA1 (FI) HDAC1	FI
FOXA1 (FI) SELENBP1	FI	expression regulates	->	1	FOXA1 (FI) SELENBP1	FI
JUN (FI) TGFB1	FI	expression regulates	->	1	JUN (FI) TGFB1	FI
CREB1 (FI) TGFB1	FI	expression regulates	->	1	CREB1 (FI) TGFB1	FI
DAND5 (FI) PDHA1	FI	expression regulates	->	1	DAND5 (FI) PDHA1	FI
DAND5 (FI) FAS	FI	expression regulates	->	1	DAND5 (FI) FAS	FI
DAND5 (FI) IL1B	FI	expression regulates	->	1	DAND5 (FI) IL1B	FI
NFKB1 (FI) STAT1	FI	expression regulates	->	1	NFKB1 (FI) STAT1	FI
JUN (FI) NOS2	FI	expression regulates	->	1	JUN (FI) NOS2	FI
CREB1 (FI) FAS	FI	expression regulates	->	1	CREB1 (FI) FAS	FI
DAND5 (FI) TGFB1	FI	expression regulates	->	1	DAND5 (FI) TGFB1	FI
DAND5 (FI) JUN	FI	expression regulates	->	1	DAND5 (FI) JUN	FI
JUN (FI) PRKCB	FI	expression regulates	->	1	JUN (FI) PRKCB	FI
EP300 (FI) MBL2	FI	expression regulates	->	1	EP300 (FI) MBL2	FI
FOS (FI) PDHA1	FI	expression regulates	->	1	FOS (FI) PDHA1	FI
DAND5 (FI) TTR	FI	expression regulates	->	1	DAND5 (FI) TTR	FI
JUN (FI) PDHA1	FI	expression regulates	->	1	JUN (FI) PDHA1	FI
NFKB1 (FI) SLC11A1	FI	expression regulates	->	1	NFKB1 (FI) SLC11A1	FI
EP300 (FI) PTGDS	FI	expression regulates	->	1	EP300 (FI) PTGDS	FI
FOS (FI) STAT1	FI	expression regulated by; predicted	<-	1	FOS (FI) STAT1	FI
GDNF (FI) NFKB1	FI	expression regulated by	<-	1	GDNF (FI) NFKB1	FI
CCL2 (FI) NFKB1	FI	expression regulated by	<-	1	CCL2 (FI) NFKB1	FI
CXCR3 (FI) EP300	FI	expression regulated by	<-	1	CXCR3 (FI) EP300	FI
IFNB1 (FI) NFKB1	FI	expression regulated by	<-	1	IFNB1 (FI) NFKB1	FI
IL10 (FI) NFKB1	FI	expression regulated by	<-	1	IL10 (FI) NFKB1	FI
CREB1 (FI) NFKB1	FI	expression regulated by	<-	1	CREB1 (FI) NFKB1	FI
CCL2 (FI) JUN	FI	expression regulated by	<-	1	CCL2 (FI) JUN	FI
PLP1 (FI) SP2	FI	expression regulated by	<-	1	PLP1 (FI) SP2	FI
MMP9 (FI) NFKB1	FI	expression regulated by	<-	1	MMP9 (FI) NFKB1	FI
MMP2 (FI) TFAP2A	FI	expression regulated by	<-	1	MMP2 (FI) TFAP2A	FI
CD14 (FI) DAND5	FI	expression regulated by	<-	1	CD14 (FI) DAND5	FI
CCL2 (FI) STAT1	FI	expression regulated by	<-	1	CCL2 (FI) STAT1	FI
GDNF (FI) TFAP2A	FI	expression regulated by	<-	1	GDNF (FI) TFAP2A	FI
CCL2 (FI) EP300	FI	expression regulated by	<-	1	CCL2 (FI) EP300	FI
APOE (FI) EP300	FI	expression regulated by	<-	1	APOE (FI) EP300	FI
PDHA1 (FI) TFAP2A	FI	expression regulated by	<-	1	PDHA1 (FI) TFAP2A	FI
FAS (FI) FOS	FI	expression regulated by	<-	1	FAS (FI) FOS	FI
PTGDS (FI) TFAP2A	FI	expression regulated by	<-	1	PTGDS (FI) TFAP2A	FI
FOS (FI) NFKB1	FI	expression regulated by	<-	1	FOS (FI) NFKB1	FI
ANXA3 (FI) EP300	FI	expression regulated by	<-	1	ANXA3 (FI) EP300	FI
JUN (FI) STAT1	FI	expression regulated by	<-	1	JUN (FI) STAT1	FI
PRKCB (FI) TFAP2A	FI	expression regulated by	<-	1	PRKCB (FI) TFAP2A	FI
CD14 (FI) SP2	FI	expression regulated by	<-	1	CD14 (FI) SP2	FI
CSGALNACT1 (FI) EP300	FI	expression regulated by	<-	1	CSGALNACT1 (FI) EP300	FI
FAS (FI) NFKB1	FI	expression regulated by	<-	1	FAS (FI) NFKB1	FI
CTSB (FI) NFKB1	FI	expression regulated by	<-	1	CTSB (FI) NFKB1	FI
IFNG (FI) NFKB1	FI	expression regulated by	<-	1	IFNG (FI) NFKB1	FI
CD4 (FI) JUN	FI	expression regulated by	<-	1	CD4 (FI) JUN	FI
SLC11A1 (FI) TFAP2A	FI	expression regulated by	<-	1	SLC11A1 (FI) TFAP2A	FI
CCL2 (FI) DAND5	FI	expression regulated by	<-	1	CCL2 (FI) DAND5	FI
FCGR3A (FI) NFKB1	FI	expression regulated by	<-	1	FCGR3A (FI) NFKB1	FI
IFNB1 (FI) JUN	FI	expression regulated by	<-	1	IFNB1 (FI) JUN	FI
CD4 (FI) EP300	FI	expression regulated by	<-	1	CD4 (FI) EP300	FI
GFAP (FI) TFAP2A	FI	expression regulated by	<-	1	GFAP (FI) TFAP2A	FI
CASP1 (FI) EP300	FI	expression regulated by	<-	1	CASP1 (FI) EP300	FI
HLA-DRB1 (FI) NFKB1	FI	expression regulated by	<-	1	HLA-DRB1 (FI) NFKB1	FI
CD4 (FI) CREB1	FI	expression regulated by	<-	1	CD4 (FI) CREB1	FI
FCGR3A (FI) STAT1	FI	expression regulated by	<-	1	FCGR3A (FI) STAT1	FI
APOE (FI) FOS	FI	expression regulated by	<-	1	APOE (FI) FOS	FI
MUC1 (FI) STAT1	FI	expression regulated by	<-	1	MUC1 (FI) STAT1	FI
CSTB (FI) JUN	FI	expression regulated by	<-	1	CSTB (FI) JUN	FI
FCGR2A (FI) PRKCB	FI	ECrel: compound, activation, indirect effect	->	1	FCGR2A (FI) PRKCB	FI
FCGR3B (FI) PRKCB	FI	ECrel: compound, activation, indirect effect	->	1	FCGR3B (FI) PRKCB	FI
FCGR3A (FI) PRKCB	FI	ECrel: compound, activation, indirect effect	->	1	FCGR3A (FI) PRKCB	FI
Deoxycholic_Acid (increases_phosphorylation) MAPK1	null	Deoxycholic_Acid (increases_phosphorylation) MAPK1	->	null	Deoxycholic_Acid (increases_phosphorylation) MAPK1	increases_phosphorylation
Deoxycholic_Acid (increases_activity) MAPK1	null	Deoxycholic_Acid (increases_activity) MAPK1	->	null	Deoxycholic_Acid (increases_activity) MAPK1	increases_activity
CREBBP (FI) JUN	FI	complex; reaction	-	1	CREBBP (FI) JUN	FI
EP300 (FI) JUN	FI	complex; input; reaction	-	1	EP300 (FI) JUN	FI
CREBBP (FI) EP300	FI	complex; input; reaction	-	1	CREBBP (FI) EP300	FI
TLR4 (FI) TRAF6	FI	complex; input; reaction	-	1	TLR4 (FI) TRAF6	FI
STAT1 (FI) TNF	FI	complex; input; reaction	-	1	STAT1 (FI) TNF	FI
MAPK3 (FI) SRC	FI	complex; input	-	1	MAPK3 (FI) SRC	FI
CD4 (FI) DEFA3	FI	complex; input	-	1	CD4 (FI) DEFA3	FI
FCGR2A (FI) PIK3R1	FI	complex; input	-	1	FCGR2A (FI) PIK3R1	FI
TNF (FI) TRAF6	FI	complex; input	-	1	TNF (FI) TRAF6	FI
IL1B (FI) PIK3R1	FI	complex; input	-	1	IL1B (FI) PIK3R1	FI
ITGB2 (FI) MMP2	FI	complex; input	-	1	ITGB2 (FI) MMP2	FI
TLR2 (FI) TRAF6	FI	complex; input	-	1	TLR2 (FI) TRAF6	FI
SRC (FI) STAT1	FI	complex; input	-	1	SRC (FI) STAT1	FI
MAPK1 (FI) SRC	FI	complex; input	-	1	MAPK1 (FI) SRC	FI
IL12A (FI) IL12B	FI	complex; input	-	1	IL12A (FI) IL12B	FI
ITGB2 (FI) MMP9	FI	complex; input	-	1	ITGB2 (FI) MMP9	FI
FAS (FI) SRC	FI	complex; input	-	1	FAS (FI) SRC	FI
CD14 (FI) TRAF6	FI	complex; input	-	1	CD14 (FI) TRAF6	FI
GNG2 (FI) HCRT	FI	complex; input	-	1	GNG2 (FI) HCRT	FI
LY96 (FI) TLR2	FI	complex; input	-	1	LY96 (FI) TLR2	FI
IL12B (FI) IL23A	FI	complex; input	-	1	IL12B (FI) IL23A	FI
FCGR3A (FI) PIK3R1	FI	complex; input	-	1	FCGR3A (FI) PIK3R1	FI
APOA4 (FI) APOE	FI	complex; input	-	1	APOA4 (FI) APOE	FI
FCGR2A (FI) ITGB2	FI	complex; input	-	1	FCGR2A (FI) ITGB2	FI
CXCL10 (FI) GNG2	FI	complex; input	-	1	CXCL10 (FI) GNG2	FI
EP300 (FI) FOS	FI	complex; expression regulates; input; reaction	->	1	EP300 (FI) FOS	FI
CREB1 (FI) JUN	FI	complex; expression regulates; input	->	1	CREB1 (FI) JUN	FI
DYNLL2 (FI) TUBB6	FI	complex	-	1	DYNLL2 (FI) TUBB6	FI
CREBBP (FI) NFKB1	FI	complex	-	1	CREBBP (FI) NFKB1	FI
EP300 (FI) NFKB1	FI	complex	-	1	EP300 (FI) NFKB1	FI
DYNLL2 (FI) IGKC	FI	complex	-	1	DYNLL2 (FI) IGKC	FI
FCGR3A (FI) IGKC	FI	catalyzed by; complex; input	<-	1	FCGR3A (FI) IGKC	FI
FCGR2A (FI) IGKC	FI	catalyzed by; complex; input	<-	1	FCGR2A (FI) IGKC	FI
HLA-DRB1 (FI) PDCD1	FI	catalyzed by	<-	1	HLA-DRB1 (FI) PDCD1	FI
FCGR2A (FI) FCGR3A	FI	catalyzed by	<-	1	FCGR2A (FI) FCGR3A	FI
CD4 (FI) PDCD1	FI	catalyzed by	<-	1	CD4 (FI) PDCD1	FI
PRKCB (FI) STAT1	FI	catalyzed by	<-	1	PRKCB (FI) STAT1	FI
MUC1 (FI) ST6GALNAC4	FI	catalyzed by	<-	1	MUC1 (FI) ST6GALNAC4	FI
CD4 (FI) SRC	FI	catalyzed by	<-	1	CD4 (FI) SRC	FI
FCGR2A (FI) SRC	FI	catalyzed by	<-	1	FCGR2A (FI) SRC	FI
HLA-DRB1 (FI) SRC	FI	catalyzed by	<-	1	HLA-DRB1 (FI) SRC	FI
IGKC (FI) SRC	FI	catalyzed by	<-	1	IGKC (FI) SRC	FI
FCGR3A (FI) SRC	FI	catalyzed by	<-	1	FCGR3A (FI) SRC	FI
IGKC (FI) PIK3R1	FI	catalyze; complex; input	->	1	IGKC (FI) PIK3R1	FI
IFNB1 (FI) STAT1	FI	catalyze; complex	->	1	IFNB1 (FI) STAT1	FI
IFNA2 (FI) STAT1	FI	catalyze; complex	->	1	IFNA2 (FI) STAT1	FI
CTSB (FI) HLA-DRB1	FI	catalyze	->	1	CTSB (FI) HLA-DRB1	FI
MMP2 (FI) MMP9	FI	catalyze	->	1	MMP2 (FI) MMP9	FI
CTSB (FI) TLR9	FI	catalyze	->	1	CTSB (FI) TLR9	FI
MAPK3 (FI) STAT1	FI	activated by; predicted	<-	1	MAPK3 (FI) STAT1	FI
NFKB1 (FI) PIK3R1	FI	activated by; input	<-	1	NFKB1 (FI) PIK3R1	FI
CREBBP (FI) HDAC1	FI	activated by; inhibited by	-	1	CREBBP (FI) HDAC1	FI
TFAP2A (FI) TNF	FI	activated by; expression regulates	<->	1	TFAP2A (FI) TNF	FI
CREB1 (FI) GDNF	FI	activated by; expression regulates	<->	1	CREB1 (FI) GDNF	FI
MAPK1 (FI) STAT1	FI	activated by; expression regulated by; predicted	<-	1	MAPK1 (FI) STAT1	FI
FOS (FI) JUN	FI	activated by; complex; expression regulated by; inhibited by; input; reaction	-	1	FOS (FI) JUN	FI
CD4 (FI) GNG2	FI	activated by	<-	1	CD4 (FI) GNG2	FI
HDAC1 (FI) JUN	FI	activated by	<-	1	HDAC1 (FI) JUN	FI
NOS2 (FI) SRC	FI	activated by	<-	1	NOS2 (FI) SRC	FI
GDNF (FI) SRC	FI	activated by	<-	1	GDNF (FI) SRC	FI
STAT1 (FI) TGFB1	FI	activated by	<-	1	STAT1 (FI) TGFB1	FI
MMP2 (FI) SRC	FI	activated by	<-	1	MMP2 (FI) SRC	FI
IL12B (FI) IL1B	FI	activated by	<-	1	IL12B (FI) IL1B	FI
MAPK3 (FI) TGFB1	FI	activated by	<-	1	MAPK3 (FI) TGFB1	FI
MMP9 (FI) SRC	FI	activated by	<-	1	MMP9 (FI) SRC	FI
IL12A (FI) NOS2	FI	activated by	<-	1	IL12A (FI) NOS2	FI
IL12B (FI) NOS2	FI	activated by	<-	1	IL12B (FI) NOS2	FI
MAPK1 (FI) TGFB1	FI	activated by	<-	1	MAPK1 (FI) TGFB1	FI
IL12A (FI) IL1B	FI	activated by	<-	1	IL12A (FI) IL1B	FI
NFKB1 (FI) SRC	FI	activated by	<-	1	NFKB1 (FI) SRC	FI
SH2D2A (FI) SRC	FI	activated by	<-	1	SH2D2A (FI) SRC	FI
CASP1 (FI) NFKB1	FI	activated by	<-	1	CASP1 (FI) NFKB1	FI
GDNF (FI) PIK3R1	FI	activate; reaction	->	1	GDNF (FI) PIK3R1	FI
GNG2 (FI) SRC	FI	activate; reaction	->	1	GNG2 (FI) SRC	FI
IL12B (FI) PIK3R1	FI	activate; reaction	->	1	IL12B (FI) PIK3R1	FI
IL23A (FI) PIK3R1	FI	activate; reaction	->	1	IL23A (FI) PIK3R1	FI
EP300 (FI) HDAC1	FI	activate; expression regulates; input	->	1	EP300 (FI) HDAC1	FI
TLR9 (FI) TRAF6	FI	activate; complex; input	->	1	TLR9 (FI) TRAF6	FI
CXCR3 (FI) GNG2	FI	activate; complex; input	->	1	CXCR3 (FI) GNG2	FI
LY96 (FI) TRAF6	FI	activate; complex; input	->	1	LY96 (FI) TRAF6	FI
CD14 (FI) LY96	FI	activate; complex; input	->	1	CD14 (FI) LY96	FI
IL1B (FI) TRAF6	FI	activate; complex; inhibit; input	-	1	IL1B (FI) TRAF6	FI
IFNG (FI) STAT1	FI	activate; complex; expression regulated by; input	<->	1	IFNG (FI) STAT1	FI
MAPK3 (FI) YWHAQ	FI	activate; activated by	<->	1	MAPK3 (FI) YWHAQ	FI
MAPK1 (FI) YWHAQ	FI	activate; activated by	<->	1	MAPK1 (FI) YWHAQ	FI
IL12A (FI) STAT1	FI	activate	->	1	IL12A (FI) STAT1	FI
IL23A (FI) STAT1	FI	activate	->	1	IL23A (FI) STAT1	FI
ITGB2 (FI) NFKB1	FI	activate	->	1	ITGB2 (FI) NFKB1	FI
GNG2 (FI) HLA-DRB1	FI	activate	->	1	GNG2 (FI) HLA-DRB1	FI
IFNG (FI) PIK3R1	FI	activate	->	1	IFNG (FI) PIK3R1	FI
IL12B (FI) STAT1	FI	activate	->	1	IL12B (FI) STAT1	FI
Thimerosal (increases_expression) JUN	null			null	Thimerosal (decreases_phosphorylation) MAPK1	decreases_phosphorylation
Deoxycholic_Acid (increases_phosphorylation) MAPK3	null	null	null	null	Deoxycholic_Acid (increases_phosphorylation) MAPK3	increases_phosphorylation
Thimerosal (increases_expression) FOS	null	null	null	null	Thimerosal (increases_expression) FOS	increases_expression
Aluminum (affects_binding) ALB	null	null	null	null	Aluminum (affects_binding) ALB	affects_binding
Neomycin (increases_activity) MAPK3	null	null	null	null	Neomycin (increases_activity) MAPK3	increases_activity
Neomycin (increases_phosphorylation) MAPK3	null	null	null	null	Neomycin (increases_phosphorylation) MAPK3	increases_phosphorylation
Aluminum_Sulfate (increases_expression) NFKB1	null	null	null	null	Aluminum_Sulfate (increases_expression) NFKB1	increases_expression
Thimerosal (increases_secretion) TNF	null	null	null	null	Thimerosal (increases_secretion) TNF	increases_secretion
Deoxycholic_Acid (increases_activity) MAPK3	null	null	null	null	Deoxycholic_Acid (increases_activity) MAPK3	increases_activity
Deoxycholic_Acid (increases_expression) PRKCB	null	null	null	null	Deoxycholic_Acid (increases_expression) PRKCB	increases_expression
Thimerosal (decreases_phosphorylation) MAPK3	null	null	null	null	Thimerosal (decreases_phosphorylation) MAPK3	decreases_phosphorylation
Deoxycholic_Acid (increases_expression) PTGS2	null	null	null	null	Deoxycholic_Acid (increases_expression) PTGS2	increases_expression
Polymyxin_B (increases_activity) MAPK3	null	null	null	null	Polymyxin_B (increases_activity) MAPK3	increases_activity
Thimerosal (increases_expression) CRYAB	null	null	null	null	Thimerosal (increases_expression) CRYAB	increases_expression
Thimerosal (increases_phosphorylation) MAPK3	null	null	null	null	Thimerosal (increases_phosphorylation) MAPK3	increases_phosphorylation
Aluminum_Sulfate (increases_expression) IL1B	null	null		null	Aluminum_Sulfate (increases_expression) IL1B	increases_expression
Deoxycholic_Acid (decreases_response_to_substance) NFKB1	null	null	null	null	Deoxycholic_Acid (decreases_response_to_substance) NFKB1	decreases_response_to_substance
Polymyxin_B (increases_phosphorylation) MAPK3	null	null	null	null	Polymyxin_B (increases_phosphorylation) MAPK3	increases_phosphorylation
Aluminum_Sulfate (increases_expression) PTGS2	null	null	null	null	Aluminum_Sulfate (increases_expression) PTGS2	increases_expression
Thimerosal (decreases_phosphorylation) MAPK1	null	null	null	null	Thimerosal (decreases_phosphorylation) MAPK1	decreases_phosphorylation

## Sheet: Pathway_modules_.01FDR
ClusterModule	GeneSet	RatioOfProteinInGeneSet	NumberOfProteinInGeneSet	ProteinFromModule	P-value	FDR	Nodes
0	Chagas disease (American trypanosomiasis)(K)	0.0113	104	7	0	<1.00e-03	CCL2,TNF,TGFB1,FOS,IL1B,FAS,JUN
0	Influenza A(K)	0.0188	174	8	0	<5.00e-04	CCL2,TNF,IFNA2,IL1B,FAS,CASP1,CREBBP,JUN
0	Herpes simplex infection(K)	0.0199	184	8	0	<3.33e-04	CCL2,TNF,FOS,IFNA2,IL1B,FAS,CREBBP,JUN
0	AP-1 transcription factor network(N)	0.0075	69	6	0	<2.50e-04	CCL2,MMP9,TGFB1,FOS,CREB1,JUN
0	signal transduction through il1r(B)	0.0038	35	5	0	<2.00e-04	TNF,TGFB1,FOS,IL1B,JUN
0	Rheumatoid arthritis(K)	0.01	92	6	0	<1.67e-04	CCL2,TNF,TGFB1,FOS,IL1B,JUN
0	Osteoclast differentiation(K)	0.0143	132	6	0	<1.43e-04	TNF,TGFB1,FOS,IL1B,CREB1,JUN
0	Osteopontin-mediated events(N)	0.0031	29	4	0	<1.25e-04	MMP9,MMP2,FOS,JUN
0	Leishmaniasis(K)	0.0079	73	5	0	<1.11e-04	TNF,TGFB1,FOS,IL1B,JUN
0	IL12 signaling mediated by STAT4(N)	0.0032	30	4	0	<1.00e-04	TGFB1,FOS,CREBBP,JUN
0	Pertussis(K)	0.008	74	5	0	<9.09e-05	TNF,FOS,IL1B,CASP1,JUN
0	Validated transcriptional targets of AP1 family members Fra1 and Fra2(N)	0.004	37	4	0	<8.33e-05	CCL2,MMP9,MMP2,JUN
0	Tuberculosis(K)	0.0195	180	6	0	<7.69e-05	TNF,TGFB1,IFNA2,IL1B,CREB1,CREBBP
0	Toll-like receptor signaling pathway(K)	0.011	102	5	0	<7.14e-05	TNF,FOS,IFNA2,IL1B,JUN
0	cadmium induces dna synthesis and proliferation in macrophages(B)	0.0016	15	3	0	6.67e-05	TNF,FOS,JUN
0	Malaria(K)	0.0055	51	4	0	6.25e-05	CCL2,TNF,TGFB1,IL1B
0	Pathways in cancer(K)	0.0352	325	7	0	0.000118	MMP9,MMP2,TGFB1,FOS,FAS,CREBBP,JUN
0	NOD-like receptor signaling pathway(K)	0.0062	57	4	0	0.000222	CCL2,TNF,IL1B,CASP1
0	ATF-2 transcription factor network(N)	0.0063	58	4	0	0.000263	MMP2,FOS,CREB1,JUN
0	Cellular roles of Anthrax toxin(N)	0.0021	19	3	0	0.00025	TNF,IL1B,CASP1
0	Downstream signaling in na&#xef;ve CD8+ T cells(N)	0.0068	63	4	0	0.000227	TNF,FOS,IFNA2,JUN
0	LPA receptor mediated events(N)	0.0068	63	4	0	0.000227	MMP9,MMP2,FOS,JUN
0	Direct p53 effectors(N)	0.0145	134	5	0	0.000217	MMP2,FAS,CASP1,CREBBP,JUN
0	HIF-1-alpha transcription factor network(N)	0.0071	66	4	0	0.000208	FOS,CREB1,CREBBP,JUN
0	nfkb activation by nontypeable hemophilus influenzae(B)	0.0026	24	3	0	0.0004	TNF,TGFB1,IL1B
0	HTLV-I infection(K)	0.0285	263	6	0	0.000385	TNF,TGFB1,FOS,CREB1,CREBBP,JUN
0	Cytokine-cytokine receptor interaction(K)	0.0287	265	6	0	0.00037	CCL2,TNF,TGFB1,IFNA2,IL1B,FAS
0	Glucocorticoid receptor regulatory network(N)	0.0083	77	4	0	0.000345	FOS,CREB1,CREBBP,JUN
0	Regulation of nuclear SMAD2/3 signaling(N)	0.0083	77	4	0	0.000345	FOS,CREB1,CREBBP,JUN
0	IL27-mediated signaling events(N)	0.0028	26	3	0	0.000333	TNF,TGFB1,IL1B
0	MAPK signaling pathway(K)	0.029	268	6	0	0.000355	TNF,TGFB1,FOS,IL1B,FAS,JUN
0	TGF-beta signaling pathway(P)	0.0087	80	4	0	0.000438	GDNF,TGFB1,CREBBP,JUN
0	Salmonella infection(K)	0.0093	86	4	0.0001	0.000455	FOS,IL1B,CASP1,JUN
0	amb2 Integrin signaling(N)	0.0034	31	3	0.0001	0.0005	TNF,MMP9,MMP2
0	IL1-mediated signaling events(N)	0.0037	34	3	0.0001	0.000543	IL1B,CASP1,JUN
0	African trypanosomiasis(K)	0.0039	36	3	0.0001	0.000622	TNF,IL1B,FAS
0	IL23-mediated signaling events(N)	0.0039	36	3	0.0001	0.000622	CCL2,TNF,IL1B
0	Signaling events regulated by Ret tyrosine kinase(N)	0.0042	39	3	0.0001	0.000816	GDNF,CREB1,JUN
0	IFN-gamma pathway(N)	0.0043	40	3	0.0001	0.000897	IL1B,CASP1,CREBBP
0	Graft-versus-host disease(K)	0.0044	41	3	0.0001	0.000902	TNF,IL1B,FAS
0	FOXM1 transcription factor network(N)	0.0044	41	3	0.0001	0.000902	MMP2,FOS,CREBBP
0	FOXA1 transcription factor network(N)	0.0045	42	3	0.0002	0.000929	FOS,CREBBP,JUN
0	Type I diabetes mellitus(K)	0.0047	43	3	0.0002	0.001	TNF,IL1B,FAS
0	Presenilin action in Notch and Wnt signaling(N)	0.0049	45	3	0.0002	0.00114	FOS,CREBBP,JUN
0	Calcineurin-regulated NFAT-dependent transcription in lymphocytes(N)	0.005	46	3	0.0002	0.00118	TNF,FOS,JUN
0	FGF signaling pathway(N)	0.0051	47	3	0.0002	0.00122	MMP9,FOS,JUN
0	Amyloids(R)	0.0053	49	3	0.0002	0.00133	APOA4,TTR,LTF
0	keratinocyte differentiation(B)	0.0053	49	3	0.0002	0.00133	TNF,FOS,JUN
0	Legionellosis(K)	0.006	55	3	0.0003	0.00176	TNF,IL1B,CASP1
0	Colorectal cancer(K)	0.0067	62	3	0.0005	0.00237	TGFB1,FOS,JUN
0	Cytosolic DNA-sensing pathway(K)	0.0067	62	3	0.0005	0.00237	IFNA2,IL1B,CASP1
0	calcium signaling by hbx of hepatitis b virus(B)	0.0014	13	2	0.0005	0.00224	FOS,JUN
0	oxidative stress induced gene expression via nrf2(B)	0.0014	13	2	0.0005	0.00224	FOS,JUN
0	repression of pain sensation by the transcriptional regulator dream(B)	0.0014	13	2	0.0005	0.00224	FOS,JUN
0	Regulation of Telomerase(N)	0.0074	68	3	0.0006	0.00295	TGFB1,FOS,JUN
0	Renal cell carcinoma(K)	0.0076	70	3	0.0007	0.00323	TGFB1,CREBBP,JUN
0	Amphetamine addiction(K)	0.0076	70	3	0.0007	0.00323	FOS,CREB1,JUN
0	Alzheimer's disease(K)	0.0182	168	4	0.0007	0.00338	TNF,APOE,IL1B,FAS
0	Syndecan-1-mediated signaling events(N)	0.0018	17	2	0.0008	0.0036	MMP9,TGFB1
0	nerve growth factor pathway (ngf)(B)	0.0018	17	2	0.0008	0.0036	FOS,JUN
0	Transcriptional Regulation of White Adipocyte Differentiation(R)	0.0083	77	3	0.0009	0.00368	TNF,TGFB1,CREBBP
0	Regulation of nuclear beta catenin signaling and target gene transcription(N)	0.0083	77	3	0.0009	0.00368	MMP9,MMP2,JUN
0	mets affect on macrophage differentiation(B)	0.0019	18	2	0.0009	0.00376	FOS,JUN
0	TGF-beta signaling pathway(K)	0.0091	84	3	0.0012	0.00491	TNF,TGFB1,CREBBP
0	PDGFR-alpha signaling pathway(N)	0.0023	21	2	0.0013	0.00517	FOS,JUN
0	tnf/stress related signaling(B)	0.0023	21	2	0.0013	0.00517	TNF,JUN
0	Apoptosis(K)	0.0094	87	3	0.0013	0.00515	TNF,IL1B,FAS
0	igf-1 signaling pathway(B)	0.0024	22	2	0.0014	0.0054	FOS,JUN
0	inhibition of cellular proliferation by gleevec(B)	0.0026	24	2	0.0016	0.00633	FOS,JUN
0	tpo signaling pathway(B)	0.0027	25	2	0.0018	0.00665	FOS,JUN
0	Nongenotropic Androgen signaling(N)	0.0027	25	2	0.0018	0.00665	FOS,CREB1
0	ErbB1 downstream signaling(N)	0.0108	100	3	0.0019	0.00679	FOS,CREB1,JUN
0	RXR and RAR heterodimerization with other nuclear receptor(N)	0.0028	26	2	0.0019	0.00647	TNF,TGFB1
0	Calcium signaling in the CD4+ TCR pathway(N)	0.0028	26	2	0.0019	0.00647	FOS,JUN
0	bcr signaling pathway(B)	0.0028	26	2	0.0019	0.00647	FOS,JUN
0	S1P2 pathway(N)	0.0028	26	2	0.0019	0.00647	FOS,JUN
0	pdgf signaling pathway(B)	0.0029	27	2	0.0021	0.00686	FOS,JUN
0	fc epsilon receptor i signaling in mast cells(B)	0.003	28	2	0.0022	0.00735	FOS,JUN
0	Amoebiasis(K)	0.0116	107	3	0.0023	0.00753	TNF,TGFB1,IL1B
0	T cell receptor signaling pathway(K)	0.0117	108	3	0.0024	0.00765	TNF,FOS,JUN
0	role of egf receptor transactivation by gpcrs in cardiac hypertrophy(B)	0.0034	31	2	0.0027	0.00844	FOS,JUN
0	Syndecan-2-mediated signaling events(N)	0.0035	32	2	0.0029	0.00889	MMP2,TGFB1
0	FAS signaling pathway(P)	0.0036	33	2	0.0031	0.0089	FAS,JUN
0	Trk receptor signaling mediated by the MAPK pathway(N)	0.0036	33	2	0.0031	0.0089	FOS,CREB1
0	HIV-1 Nef: Negative effector of Fas and TNF-alpha(N)	0.0036	33	2	0.0031	0.0089	TNF,FAS
0	toll-like receptor pathway(B)	0.0036	33	2	0.0031	0.0089	FOS,JUN
0	Toll Receptor Cascades(R)	0.013	120	3	0.0032	0.00907	FOS,CREB1,JUN
0	angiotensin ii mediated activation of jnk pathway via pyk2 dependent signaling(B)	0.0037	34	2	0.0033	0.00922	FOS,JUN
0	Huntington disease(P)	0.0131	121	3	0.0033	0.00911	FOS,CREBBP,JUN
0	Signaling mediated by p38-alpha and p38-beta(N)	0.0038	35	2	0.0034	0.00923	CREB1,JUN
0	mechanism of gene regulation by peroxisome proliferators via ppara(B)	0.004	37	2	0.0038	0.00997	TNF,JUN
0	GMCSF-mediated signaling events(N)	0.004	37	2	0.0038	0.00997	CCL2,FOS
0	ErbB2/ErbB3 signaling events(N)	0.004	37	2	0.0038	0.00997	FOS,JUN
0	Allograft rejection(K)	0.0041	38	2	0.004	0.0103	TNF,FAS
0	Measles(K)	0.0146	135	3	0.0044	0.0112	IFNA2,IL1B,FAS
0	Natural killer cell mediated cytotoxicity(K)	0.0149	138	3	0.0047	0.0118	TNF,IFNA2,FAS
0	Urokinase-type plasminogen activator (uPA) and uPAR-mediated signaling(N)	0.0045	42	2	0.0049	0.012	MMP9,TGFB1
0	Bladder cancer(K)	0.0045	42	2	0.0049	0.012	MMP9,MMP2
0	Plasma membrane estrogen receptor signaling(N)	0.0045	42	2	0.0049	0.012	MMP9,MMP2
0	FOXA2 and FOXA3 transcription factor networks(N)	0.0047	43	2	0.0051	0.0123	TTR,CREB1
0	p53 pathway(P)	0.0048	44	2	0.0054	0.0127	FAS,CREBBP
0	Integrin-linked kinase signaling(N)	0.0049	45	2	0.0056	0.0129	CREB1,JUN
0	RhoA signaling pathway(N)	0.0049	45	2	0.0056	0.0129	FOS,JUN
0	Metabolism of steroid hormones and vitamins A and D(R)	0.005	46	2	0.0058	0.0133	APOA4,APOE
0	IL6-mediated signaling events(N)	0.0051	47	2	0.0061	0.0139	FOS,JUN
0	Posttranslational regulation of adherens junction stability and dissassembly(N)	0.0052	48	2	0.0063	0.014	GDNF,CREBBP
0	Lipid digestion, mobilization, and transport(R)	0.0052	48	2	0.0063	0.014	APOA4,APOE
0	Regulation of Androgen receptor activity(N)	0.0053	49	2	0.0066	0.0143	CREBBP,JUN
0	t cell receptor signaling pathway(B)	0.0053	49	2	0.0066	0.0143	FOS,JUN
0	Organelle biogenesis and maintenance(R)	0.0054	50	2	0.0069	0.0145	CREB1,CREBBP
0	Angiopoietin receptor Tie2-mediated signaling(N)	0.0054	50	2	0.0069	0.0145	TNF,MMP2
0	Cocaine addiction(K)	0.0054	50	2	0.0069	0.0145	CREB1,JUN
0	Caspase cascade in apoptosis(N)	0.0056	52	2	0.0074	0.0153	TNF,CASP1
0	Autoimmune thyroid disease(K)	0.0057	53	2	0.0077	0.0155	IFNA2,FAS
0	Amyotrophic lateral sclerosis (ALS)(K)	0.0057	53	2	0.0077	0.0155	TNF,CASP1
0	IL2-mediated signaling events(N)	0.0058	54	2	0.008	0.0156	FOS,JUN
0	mapkinase signaling pathway(B)	0.0058	54	2	0.008	0.0156	FOS,JUN
0	Extracellular matrix organization(R)	0.0183	169	3	0.0082	0.016	MMP9,MMP2,TGFB1
0	Circadian Clock(R)	0.006	55	2	0.0082	0.0158	CREB1,CREBBP
0	Signaling events mediated by HDAC Class I(N)	0.0061	56	2	0.0085	0.0162	TNF,CREBBP
0	B cell activation(P)	0.0064	59	2	0.0094	0.0176	FOS,JUN
0	IL12-mediated signaling events(N)	0.0065	60	2	0.0097	0.0178	FOS,IL1B
0	Fc-epsilon receptor I signaling in mast cells(N)	0.0067	62	2	0.0104	0.0186	FOS,JUN
0	Endothelins(N)	0.0067	62	2	0.0104	0.0186	FOS,JUN
0	Regulation of retinoblastoma protein(N)	0.0068	63	2	0.0107	0.0187	CREBBP,JUN
0	BCR signaling pathway(N)	0.007	65	2	0.0113	0.0194	FOS,JUN
0	Angiogenesis(P)	0.0071	66	2	0.0117	0.0197	FOS,JUN
0	Valine, leucine and isoleucine biosynthesis(K)	0.0005	5	1	0.0124	0.0204	PDHA1
0	RIG-I-like receptor signaling pathway(K)	0.0077	71	2	0.0134	0.0215	TNF,IFNA2
0	Validated targets of C-MYC transcriptional activation(N)	0.0079	73	2	0.0141	0.0221	MMP9,CREBBP
0	Antigen processing and presentation(K)	0.0082	76	2	0.0153	0.0233	TNF,CREB1
0	RIG-I/MDA5 mediated induction of IFN-alpha/beta pathways(R)	0.0082	76	2	0.0153	0.0233	IFNA2,CREBBP
0	B cell receptor signaling pathway(K)	0.0083	77	2	0.0156	0.0235	FOS,JUN
0	T cell activation(P)	0.0088	81	2	0.0172	0.0253	FOS,JUN
0	Hypertrophic cardiomyopathy (HCM)(K)	0.009	83	2	0.018	0.0261	TNF,TGFB1
0	Hematopoietic cell lineage(K)	0.0096	89	2	0.0205	0.0306	TNF,IL1B
0	Prostate cancer(K)	0.0096	89	2	0.0205	0.0306	CREB1,CREBBP
0	Dilated cardiomyopathy(K)	0.0098	91	2	0.0214	0.0319	TNF,TGFB1
0	NF-kappa B signaling pathway(K)	0.01	92	2	0.0218	0.0324	TNF,IL1B
0	GnRH signaling pathway(K)	0.0109	101	2	0.026	0.041	MMP2,JUN
0	Melanogenesis(K)	0.0109	101	2	0.026	0.041	CREB1,CREBBP
0	il-10 anti-inflammatory signaling pathway(B)	0.0012	11	1	0.027	0.0432	TNF
0	Signaling by NOTCH(R)	0.0117	108	2	0.0294	0.0483	CREBBP,JUN
0	erythropoietin mediated neuroprotection through nf-kb(B)	0.0013	12	1	0.0294	0.048	JUN
0	Alzheimer disease-presenilin pathway(P)	0.012	111	2	0.0309	0.0512	MMP9,MMP2
0	Cholinergic synapse(K)	0.0121	112	2	0.0314	0.0515	FOS,CREB1
0	il12 and stat4 dependent signaling pathway in th1 development(B)	0.0014	13	1	0.0319	0.0511	JUN
0	il 3 signaling pathway(B)	0.0014	13	1	0.0319	0.0511	FOS
0	Leukocyte transendothelial migration(K)	0.0126	116	2	0.0335	0.0547	MMP9,MMP2
0	Ras signaling in the CD4+ TCR pathway(N)	0.0015	14	1	0.0343	0.0547	FOS
0	the 41bb-dependent immune response(B)	0.0015	14	1	0.0343	0.0547	JUN
0	JNK signaling in the CD4+ TCR pathway(N)	0.0015	14	1	0.0343	0.0547	JUN
0	stress induction of hsp regulation(B)	0.0015	14	1	0.0343	0.0547	TNF
0	PDGFR-beta signaling pathway(N)	0.013	120	2	0.0356	0.0572	FOS,JUN
0	Diabetes pathways(R)	0.0131	121	2	0.0362	0.0579	CCL2,MMP2
0	atm signaling pathway(B)	0.0016	15	1	0.0367	0.0597	JUN
0	Cell cycle(K)	0.0134	124	2	0.0378	0.0603	TGFB1,CREBBP
0	Factors involved in megakaryocyte development and platelet production(R)	0.0134	124	2	0.0378	0.0603	IFNA2,CREBBP
0	LPA4-mediated signaling events(N)	0.0017	16	1	0.0391	0.0626	CREB1
0	bone remodeling(B)	0.0017	16	1	0.0391	0.0626	FOS
0	hypoxia-inducible factor in the cardivascular system(B)	0.0017	16	1	0.0391	0.0626	JUN
0	Dopaminergic synapse(K)	0.0141	130	2	0.0412	0.0664	FOS,CREB1
0	tnfr1 signaling pathway(B)	0.0018	17	1	0.0415	0.0665	TNF
0	Hepatitis C(K)	0.0142	131	2	0.0418	0.0671	TNF,IFNA2
0	Toxoplasmosis(K)	0.0145	134	2	0.0435	0.0706	TNF,TGFB1
0	tgf beta signaling pathway(B)	0.0021	19	1	0.0462	0.0764	TGFB1
0	nf-kb signaling pathway(B)	0.0023	21	1	0.051	0.0874	TNF
0	ctcf: first multivalent nuclear factor(B)	0.0023	21	1	0.051	0.0874	TGFB1
0	p38 signaling mediated by MAPKAP kinases(N)	0.0023	21	1	0.051	0.0874	CREB1
0	Heterotrimeric G-protein signaling pathway-Gi alpha and Gs alpha mediated pathway(P)	0.0159	147	2	0.0513	0.088	CREB1,CREBBP
0	Glycosaminoglycan biosynthesis - chondroitin sulfate(K)	0.0024	22	1	0.0533	0.0919	CSGALNACT1
0	cell cycle: g1/s check point(B)	0.0024	22	1	0.0533	0.0919	TGFB1
0	Wnt signaling pathway(K)	0.0163	151	2	0.0538	0.0924	CREBBP,JUN
0	Canonical NF-kappaB pathway(N)	0.0025	23	1	0.0557	0.0958	TNF
0	alk in cardiac myocytes(B)	0.0025	23	1	0.0557	0.0958	TGFB1
0	Jak-STAT signaling pathway(K)	0.0168	155	2	0.0564	0.0963	IFNA2,CREBBP
0	Apoptosis(R)	0.0169	156	2	0.057	0.0973	TNF,FAS
0	Signaling by SCF-KIT(R)	0.017	157	2	0.0577	0.0984	MMP9,CREB1
0	Hypoxia response via HIF activation(P)	0.0026	24	1	0.0581	0.0985	CREBBP
0	Vitamin digestion and absorption(K)	0.0026	24	1	0.0581	0.0985	APOA4
0	Nephrin/Neph1 signaling in the kidney podocyte(N)	0.0027	25	1	0.0604	0.0999	JUN
0	links between pyk2 and map kinases(B)	0.0027	25	1	0.0604	0.0999	JUN
0	VEGFR3 signaling in lymphatic endothelium(N)	0.0027	25	1	0.0604	0.0999	CREB1
0	Cellular responses to stress(R)	0.0027	25	1	0.0604	0.0999	CREBBP
0	Regulation of Hypoxia-inducible Factor (HIF) by Oxygen(R)	0.0027	25	1	0.0604	0.0999	CREBBP
0	ALK1 signaling events(N)	0.0028	26	1	0.0627	0.105	TGFB1
0	Signaling events mediated by HDAC Class III(N)	0.0028	26	1	0.0627	0.105	CREBBP
0	Signaling by ERBB4(R)	0.0181	167	2	0.0643	0.108	GFAP,CREB1
0	Butanoate metabolism(K)	0.0031	29	1	0.0697	0.117	PDHA1
0	CD40/CD40L signaling(N)	0.0031	29	1	0.0697	0.117	JUN
0	Retinoic acid receptors-mediated signaling(N)	0.0032	30	1	0.0721	0.119	CREBBP
0	the information processing pathway at the ifn beta enhancer(B)	0.0032	30	1	0.0721	0.119	JUN
0	Citrate cycle (TCA cycle)(K)	0.0032	30	1	0.0721	0.119	PDHA1
0	DAG and IP3 signaling(R)	0.0034	31	1	0.0744	0.121	CREB1
0	Asthma(K)	0.0034	31	1	0.0744	0.121	TNF
0	Huntington's disease(K)	0.0199	184	2	0.0761	0.124	CREB1,CREBBP
0	FAS (CD95) signaling pathway(N)	0.0035	32	1	0.0767	0.122	FAS
0	Syndecan-4-mediated signaling events(N)	0.0035	32	1	0.0767	0.122	MMP9
0	hiv-1 nef: negative effector of fas and tnf(B)	0.0035	32	1	0.0767	0.122	TNF
0	ceramide signaling pathway(B)	0.0035	32	1	0.0767	0.122	TNF
0	Arachidonic acid metabolism(R)	0.0035	32	1	0.0767	0.122	PTGDS
0	HIF-2-alpha transcription factor network(N)	0.0036	33	1	0.079	0.125	CREBBP
0	Regulation of autophagy(K)	0.0037	34	1	0.0813	0.128	IFNA2
0	Latent infection of Homo sapiens with Mycobacterium tuberculosis(R)	0.0037	34	1	0.0813	0.128	LTF
0	Prion diseases(K)	0.0038	35	1	0.0836	0.131	IL1B
0	Signaling events mediated by TCPTP(N)	0.0038	35	1	0.0836	0.131	CREBBP
0	Trk receptor signaling mediated by PI3K and PLC-gamma(N)	0.0039	36	1	0.0859	0.133	CREB1
0	nfat and hypertrophy of the heart (B)	0.004	37	1	0.0881	0.138	TNF
0	Epstein-Barr virus infection(K)	0.0219	202	2	0.0893	0.138	CREBBP,JUN
0	Oxidative stress response(P)	0.0043	40	1	0.095	0.148	JUN
0	Pyruvate metabolism(K)	0.0044	41	1	0.0972	0.152	PDHA1
0	Signaling by Interleukins(R)	0.0233	215	2	0.0993	0.154	IL1B,CASP1
0	LKB1 signaling events(N)	0.0047	43	1	0.1017	0.158	CREB1
0	Vasopressin-regulated water reabsorption(K)	0.0048	44	1	0.104	0.161	CREB1
0	Fat digestion and absorption(K)	0.005	46	1	0.1084	0.165	APOA4
0	TNF receptor signaling pathway(N)	0.005	46	1	0.1084	0.165	TNF
0	il-2 receptor beta chain in t cell activation(B)	0.005	46	1	0.1084	0.165	FOS
0	agrin in postsynaptic differentiation(B)	0.005	46	1	0.1084	0.165	JUN
0	Notch-mediated HES/HEY network(N)	0.0051	47	1	0.1107	0.166	CREBBP
0	Notch signaling pathway(K)	0.0051	47	1	0.1107	0.166	CREBBP
0	Nucleotide-binding domain, leucine rich repeat containing receptor (NLR) signaling pathways(R)	0.0051	47	1	0.1107	0.166	CASP1
0	Type II diabetes mellitus(K)	0.0052	48	1	0.1129	0.166	TNF
0	Hedgehog signaling events mediated by Gli proteins(N)	0.0052	48	1	0.1129	0.166	CREBBP
0	Ceramide signaling pathway(N)	0.0052	48	1	0.1129	0.166	TNF
0	FoxO family signaling(N)	0.0052	48	1	0.1129	0.166	CREBBP
0	Intestinal immune network for IgA production(K)	0.0053	49	1	0.1151	0.167	TGFB1
0	Regulation of Cholesterol Biosynthesis by SREBF (SREBP)(R)	0.0053	49	1	0.1151	0.167	CREBBP
0	Validated transcriptional targets of TAp63 isoforms(N)	0.0054	50	1	0.1173	0.17	FAS
0	Role of Calcineurin-dependent NFAT signaling in lymphocytes(N)	0.0055	51	1	0.1195	0.172	CREBBP
0	Signaling events mediated by Stem cell factor receptor (c-Kit)(N)	0.0056	52	1	0.1217	0.174	CREBBP
0	RAC1 signaling pathway(N)	0.0058	54	1	0.1261	0.179	JUN
0	Interleukin signaling pathway(P)	0.006	55	1	0.1283	0.182	FOS
0	p53 pathway(N)	0.0062	57	1	0.1326	0.186	CREBBP
0	Validated targets of C-MYC transcriptional repression(N)	0.0064	59	1	0.137	0.19	CREB1
0	Axon guidance(R)	0.0288	266	2	0.141	0.194	GDNF,CREB1
0	Validated nuclear estrogen receptor alpha network(N)	0.0066	61	1	0.1413	0.194	JUN
0	Signaling events mediated by focal adhesion kinase(N)	0.0067	62	1	0.1434	0.195	JUN
0	Arachidonic acid metabolism(K)	0.0068	63	1	0.1456	0.196	PTGDS
0	Ras Pathway(P)	0.0068	63	1	0.1456	0.196	JUN
0	Wnt signaling pathway(P)	0.0294	272	2	0.1461	0.195	TNF,CREBBP
0	Glycolysis / Gluconeogenesis(K)	0.007	65	1	0.1499	0.199	PDHA1
0	Signaling by TGF-beta Receptor Complex(R)	0.0071	66	1	0.152	0.2	TGFB1
0	E2F transcription factor network(N)	0.0073	67	1	0.1541	0.203	CREBBP
0	Epithelial cell signaling in Helicobacter pylori infection(K)	0.0074	68	1	0.1562	0.203	JUN
0	p53 signaling pathway(K)	0.0074	68	1	0.1562	0.203	FAS
0	Adipocytokine signaling pathway(K)	0.0075	69	1	0.1583	0.204	TNF
0	Long-term potentiation(K)	0.0076	70	1	0.1604	0.203	CREBBP
0	CDC42 signaling events(N)	0.0076	70	1	0.1604	0.203	JUN
0	Pancreatic cancer(K)	0.0076	70	1	0.1604	0.203	TGFB1
0	Chronic myeloid leukemia(K)	0.0079	73	1	0.1667	0.206	TGFB1
0	Signaling by NOTCH1 in Cancer(R)	0.0079	73	1	0.1667	0.206	CREBBP
0	Adherens junction(K)	0.0079	73	1	0.1667	0.206	CREBBP
0	p73 transcription factor network(N)	0.0081	75	1	0.1709	0.21	FAS
0	CXCR4-mediated signaling events(N)	0.0085	79	1	0.1792	0.215	MMP9
0	Signaling events mediated by Hepatocyte Growth Factor Receptor (c-Met)(N)	0.0087	80	1	0.1813	0.215	JUN
0	Opioid Signalling(R)	0.0087	80	1	0.1813	0.215	CREB1
0	Fc epsilon RI signaling pathway(K)	0.0087	80	1	0.1813	0.215	TNF
0	C-MYB transcription factor network(N)	0.0088	81	1	0.1833	0.215	CREBBP
0	ErbB signaling pathway(K)	0.0094	87	1	0.1955	0.223	JUN
0	Mucopolysaccharidoses(R)	0.0115	106	1	0.2331	0.25	CSGALNACT1
0	PIP3 activates AKT signaling(R)	0.0128	118	1	0.2559	0.261	CREB1
0	PI3K/AKT Signaling in Cancer(R)	0.0128	118	1	0.2559	0.261	CREB1
0	Neurotrophin signaling pathway(K)	0.0137	127	1	0.2726	0.268	JUN
0	The citric acid (TCA) cycle and respiratory electron transport(R)	0.0139	128	1	0.2744	0.268	PDHA1
0	Systemic lupus erythematosus(K)	0.0148	137	1	0.2907	0.274	TNF
0	Influenza Infection(R)	0.0153	141	1	0.2979	0.276	TGFB1
0	Fatty acid, triacylglycerol, and ketone body metabolism(R)	0.0163	151	1	0.3154	0.281	CREBBP
0	Interferon Signaling(R)	0.0174	161	1	0.3325	0.286	IFNA2
0	Protein processing in endoplasmic reticulum(K)	0.018	166	1	0.3409	0.288	CRYAB
0	Signaling by FGFR(R)	0.0188	174	1	0.3542	0.29	CREB1
0	Signaling by ERBB2(R)	0.0189	175	1	0.3558	0.289	CREB1
0	Transcriptional misregulation in cancer(K)	0.0194	179	1	0.3623	0.289	MMP9
0	Alcoholism(K)	0.0194	179	1	0.3623	0.289	CREB1
0	Transmission across Chemical Synapses(R)	0.0197	182	1	0.3671	0.288	CREB1
0	Phospholipid metabolism(R)	0.0203	188	1	0.3767	0.29	CREB1
0	Chemokine signaling pathway(K)	0.0205	189	1	0.3783	0.288	CCL2
0	Signaling by FGFR in disease(R)	0.0205	189	1	0.3783	0.288	CREB1
0	Signaling by EGFR(R)	0.0208	192	1	0.383	0.287	CREB1
0	Signaling by EGFR in Cancer(R)	0.021	194	1	0.3861	0.287	CREB1
0	Focal adhesion(K)	0.0216	200	1	0.3954	0.287	JUN
0	Endocytosis(K)	0.0219	202	1	0.3985	0.285	TGFB1
0	Signaling by PDGF(R)	0.0219	202	1	0.3985	0.285	CREB1
0	Gastrin-CREB signalling pathway via PKC and MAPK(R)	0.0223	206	1	0.4046	0.285	CREB1
0	NGF signalling via TRKA from the plasma membrane(R)	0.0239	221	1	0.4269	0.287	CREB1
0	Metabolism of carbohydrates(R)	0.0241	223	1	0.4298	0.287	CSGALNACT1
0	Platelet activation, signaling and aggregation(R)	0.0308	285	1	0.5135	0.292	TGFB1
0	Metabolic pathways(K)	0.126	1164	3	0.5674	0.293	PDHA1,CSGALNACT1,PTGDS
0	Signaling by the B Cell Receptor (BCR)(R)	0.0382	353	1	0.5917	0.293	CREB1
0	Generic Transcription Pathway(R)	0.0424	392	1	0.631	0.293	CREBBP
0	GPCR ligand binding(R)	0.0446	412	1	0.6497	0.292	CCL2
1	Cell adhesion molecules (CAMs)(K)	0.0144	133	6	0	<1.00e-03	HLA-DRB1,ICAM3,PDCD1,ICOS,CD4,ICOSLG
1	Leishmaniasis(K)	0.0079	73	5	0	<5.00e-04	PTGS2,HLA-DRB1,FCGR2A,FCGR3A,FCGR3B
1	Costimulation by the CD28 family(R)	0.008	74	5	0	<3.33e-04	HLA-DRB1,PDCD1,ICOS,CD4,ICOSLG
1	Staphylococcus aureus infection(K)	0.0061	56	4	0	0.00025	HLA-DRB1,FCGR2A,FCGR3A,FCGR3B
1	the co-stimulatory signal during t-cell activation(B)	0.0021	19	3	0	0.0002	HLA-DRB1,ICOS,ICOSLG
1	Phagosome(K)	0.0166	153	5	0	0.000167	HLA-DRB1,TUBB6,FCGR2A,FCGR3A,FCGR3B
1	Intestinal immune network for IgA production(K)	0.0053	49	3	0.0001	0.00329	HLA-DRB1,ICOS,ICOSLG
1	Systemic lupus erythematosus(K)	0.0148	137	4	0.0001	0.003	HLA-DRB1,FCGR2A,FCGR3A,FCGR3B
1	Tuberculosis(K)	0.0195	180	4	0.0004	0.00833	HLA-DRB1,FCGR2A,FCGR3A,FCGR3B
1	Defensins(R)	0.0017	16	2	0.0005	0.0099	DEFA3,CD4
1	T cell receptor signaling pathway(K)	0.0117	108	3	0.0011	0.0264	PDCD1,ICOS,CD4
1	Beta2 integrin cell surface interactions(N)	0.0031	29	2	0.0015	0.0316	ICAM3,FCGR2A
1	IL12 signaling mediated by STAT4(N)	0.0032	30	2	0.0016	0.0313	HLA-DRB1,CD4
1	Osteoclast differentiation(K)	0.0143	132	3	0.002	0.0356	FCGR2A,FCGR3A,FCGR3B
1	CXCR3-mediated signaling events(N)	0.0038	35	2	0.0021	0.0349	CXCR3,CXCL10
1	Primary immunodeficiency(K)	0.004	37	2	0.0024	0.0354	ICOS,CD4
1	IL12-mediated signaling events(N)	0.0065	60	2	0.006	0.0749	HLA-DRB1,CD4
1	TCR signaling(R)	0.007	65	2	0.007	0.0789	HLA-DRB1,CD4
1	TCR signaling in na&#xef;ve CD4+ T cells(N)	0.0071	66	2	0.0072	0.0765	HLA-DRB1,CD4
1	Antigen processing and presentation(K)	0.0082	76	2	0.0095	0.0826	HLA-DRB1,CD4
1	VEGF signaling pathway(K)	0.0082	76	2	0.0095	0.0826	PTGS2,SH2D2A
1	Fcgamma receptor (FCGR) dependent phagocytosis(R)	0.0253	234	3	0.01	0.0833	FCGR2A,IGKC,FCGR3A
1	CXCR4-mediated signaling events(N)	0.0085	79	2	0.0102	0.0807	HLA-DRB1,CD4
1	Immunoregulatory interactions between a Lymphoid and a non-Lymphoid cell(R)	0.0256	237	3	0.0103	0.0776	ICAM3,IGKC,FCGR3A
1	C-MYB transcription factor network(N)	0.0088	81	2	0.0107	0.0772	PTGS2,CD4
1	Hematopoietic cell lineage(K)	0.0096	89	2	0.0128	0.0868	HLA-DRB1,CD4
1	Fc gamma R-mediated phagocytosis(K)	0.0104	96	2	0.0148	0.101	FCGR2A,FCGR3A
1	Retrograde endocannabinoid signaling(K)	0.011	102	2	0.0166	0.115	PTGS2,CACNA1A
1	lck and fyn tyrosine kinases in initiation of tcr activation(B)	0.0011	10	1	0.0193	0.136	HLA-DRB1
1	Serotonergic synapse(K)	0.0132	122	2	0.0232	0.177	PTGS2,CACNA1A
1	il 4 signaling pathway(B)	0.0015	14	1	0.0269	0.206	HLA-DRB1
1	Natural killer cell mediated cytotoxicity(K)	0.0149	138	2	0.0291	0.225	FCGR3A,FCGR3B
1	VEGF signaling pathway(P)	0.0019	18	1	0.0345	0.273	SH2D2A
1	S1P1 pathway(N)	0.0019	18	1	0.0345	0.273	PTGS2
1	Arf1 pathway(N)	0.0022	20	1	0.0382	0.308	CD4
1	pkc-catalyzed phosphorylation of inhibitory phosphoprotein of myosin phosphatase(B)	0.0023	21	1	0.0401	0.323	CACNA1A
1	GPCR ligand binding(R)	0.0446	412	3	0.0438	0.351	HCRT,CXCR3,CXCL10
1	role of mef2d in t-cell apoptosis(B)	0.0025	23	1	0.0439	0.342	HLA-DRB1
1	Influenza A(K)	0.0188	174	2	0.0444	0.339	HLA-DRB1,CXCL10
1	ras-independent pathway in nk cell-mediated cytotoxicity(B)	0.0027	25	1	0.0476	0.363	FCGR3A
1	Calcium signaling in the CD4+ TCR pathway(N)	0.0028	26	1	0.0495	0.369	PTGS2
1	Chemokine signaling pathway(K)	0.0205	189	2	0.0515	0.376	CXCR3,CXCL10
1	Asthma(K)	0.0034	31	1	0.0587	0.425	HLA-DRB1
1	rho cell motility signaling pathway(B)	0.0035	32	1	0.0605	0.422	CACNA1A
1	Arachidonic acid metabolism(R)	0.0035	32	1	0.0605	0.422	PTGS2
1	Signaling mediated by p38-alpha and p38-beta(N)	0.0038	35	1	0.066	0.453	PTGS2
1	IL23-mediated signaling events(N)	0.0039	36	1	0.0678	0.458	CD4
1	rac1 cell motility signaling pathway(B)	0.004	37	1	0.0697	0.462	CACNA1A
1	Allograft rejection(K)	0.0041	38	1	0.0715	0.463	HLA-DRB1
1	Nicotine addiction(K)	0.0043	40	1	0.0751	0.469	CACNA1A
1	activation of csk by camp-dependent protein kinase inhibits signaling through the t cell receptor(B)	0.0043	40	1	0.0751	0.469	HLA-DRB1
1	Graft-versus-host disease(K)	0.0044	41	1	0.0769	0.475	HLA-DRB1
1	Type I diabetes mellitus(K)	0.0047	43	1	0.0805	0.488	HLA-DRB1
1	Calcineurin-regulated NFAT-dependent transcription in lymphocytes(N)	0.005	46	1	0.0859	0.509	PTGS2
1	Notch-mediated HES/HEY network(N)	0.0051	47	1	0.0877	0.51	CD4
1	Type II diabetes mellitus(K)	0.0052	48	1	0.0895	0.51	CACNA1A
1	t cell receptor signaling pathway(B)	0.0053	49	1	0.0913	0.509	HLA-DRB1
1	Cytokine-cytokine receptor interaction(K)	0.0287	265	2	0.0929	0.509	CXCR3,CXCL10
1	Signaling events mediated by PTP1B(N)	0.0055	51	1	0.0948	0.51	FCGR2A
1	Taste transduction(K)	0.0056	52	1	0.0966	0.511	CACNA1A
1	Autoimmune thyroid disease(K)	0.0057	53	1	0.0984	0.511	HLA-DRB1
1	Endothelin signaling pathway(P)	0.0058	54	1	0.1001	0.509	PTGS2
1	Pathogenic Escherichia coli infection(K)	0.006	55	1	0.1019	0.509	TUBB6
1	Protein folding(R)	0.0062	57	1	0.1054	0.517	TUBB6
1	Cytosolic DNA-sensing pathway(K)	0.0067	62	1	0.1141	0.544	CXCL10
1	Signaling events mediated by VEGFR1 and VEGFR2(N)	0.0068	63	1	0.1159	0.535	SH2D2A
1	Arachidonic acid metabolism(K)	0.0068	63	1	0.1159	0.535	PTGS2
1	Synaptic vesicle cycle(K)	0.0069	64	1	0.1176	0.532	CACNA1A
1	Angiogenesis(P)	0.0071	66	1	0.121	0.536	SH2D2A
1	Long-term depression(K)	0.0076	70	1	0.1279	0.551	CACNA1A
1	Viral myocarditis(K)	0.0077	71	1	0.1296	0.54	HLA-DRB1
1	RIG-I-like receptor signaling pathway(K)	0.0077	71	1	0.1296	0.54	CXCL10
1	Small cell lung cancer(K)	0.0091	84	1	0.1516	0.589	PTGS2
1	Gap junction(K)	0.0096	89	1	0.1599	0.588	TUBB6
1	Integrin cell surface interactions(R)	0.0096	89	1	0.1599	0.588	ICAM3
1	GABAergic synapse(K)	0.0096	89	1	0.1599	0.588	CACNA1A
1	Morphine addiction(K)	0.01	92	1	0.1648	0.577	CACNA1A
1	Rheumatoid arthritis(K)	0.01	92	1	0.1648	0.577	HLA-DRB1
1	NF-kappa B signaling pathway(K)	0.01	92	1	0.1648	0.577	PTGS2
1	ErbB1 downstream signaling(N)	0.0108	100	1	0.1779	0.598	SH2D2A
1	Toll-like receptor signaling pathway(K)	0.011	102	1	0.1811	0.596	CXCL10
1	MHC class II antigen presentation(R)	0.0111	103	1	0.1827	0.593	HLA-DRB1
1	Heterotrimeric G-protein signaling pathway-Gq alpha and Go alpha mediated pathway(P)	0.0117	108	1	0.1907	0.601	CACNA1A
1	Cholinergic synapse(K)	0.0121	112	1	0.1971	0.603	CACNA1A
1	HIV Life Cycle(R)	0.0126	116	1	0.2034	0.606	CD4
1	Huntington disease(P)	0.0131	121	1	0.2112	0.609	TUBB6
1	Glutamatergic synapse(K)	0.0136	126	1	0.219	0.605	CACNA1A
1	Integration of energy metabolism(R)	0.0136	126	1	0.219	0.605	CACNA1A
1	Host Interactions of HIV factors(R)	0.0137	127	1	0.2205	0.601	CD4
1	Dopaminergic synapse(K)	0.0141	130	1	0.2251	0.598	CACNA1A
1	GPCR downstream signaling(R)	0.0928	858	3	0.2306	0.598	HCRT,CXCR3,CXCL10
1	Toxoplasmosis(K)	0.0145	134	1	0.2312	0.592	HLA-DRB1
1	Interferon Signaling(R)	0.0174	161	1	0.2712	0.624	HLA-DRB1
1	Transcriptional misregulation in cancer(K)	0.0194	179	1	0.2968	0.631	DEFA3
1	Transmission across Chemical Synapses(R)	0.0197	182	1	0.301	0.626	CACNA1A
1	Calcium signaling pathway(K)	0.0198	183	1	0.3023	0.622	CACNA1A
1	Herpes simplex infection(K)	0.0199	184	1	0.3037	0.616	HLA-DRB1
1	Complement cascade(R)	0.0203	188	1	0.3092	0.611	IGKC
1	Epstein-Barr virus infection(K)	0.0219	202	1	0.3282	0.612	HLA-DRB1
1	Gastrin-CREB signalling pathway via PKC and MAPK(R)	0.0223	206	1	0.3336	0.607	HCRT
1	Signaling by Interleukins(R)	0.0233	215	1	0.3454	0.606	CD4
1	HTLV-I infection(K)	0.0285	263	1	0.4053	0.611	HLA-DRB1
1	MAPK signaling pathway(K)	0.029	268	1	0.4112	0.605	CACNA1A
1	Pathways in cancer(K)	0.0352	325	1	0.475	0.608	PTGS2
1	Signaling by the B Cell Receptor (BCR)(R)	0.0382	353	1	0.5039	0.604	IGKC
1	Metabolic pathways(K)	0.126	1164	1	0.9114	0.607	PTGS2
2	Toll-like receptor signaling pathway(K)	0.011	102	6	0	<1.00e-03	LY96,TLR2,TLR4,TLR9,IFNB1,CD14
2	Toll Receptor Cascades(R)	0.013	120	6	0	<5.00e-04	LY96,TLR2,TLR4,TLR9,CTSB,CD14
2	Endogenous TLR signaling(N)	0.0027	25	4	0	<3.33e-04	LY96,TLR2,TLR4,CD14
2	Tuberculosis(K)	0.0195	180	6	0	<2.50e-04	TLR2,TLR4,IL10,TLR9,IFNB1,CD14
2	Chagas disease (American trypanosomiasis)(K)	0.0113	104	5	0	<2.00e-04	TLR2,TLR4,IL10,TLR9,IFNB1
2	Malaria(K)	0.0055	51	4	0	<1.67e-04	TLR2,TLR4,IL10,TLR9
2	Pertussis(K)	0.008	74	4	0	0.000429	LY96,TLR4,IL10,CD14
2	toll-like receptor pathway(B)	0.0036	33	3	0	0.0005	LY96,TLR4,TLR9
2	Amoebiasis(K)	0.0116	107	4	0	0.000556	TLR2,TLR4,IL10,CD14
2	Toxoplasmosis(K)	0.0145	134	4	0.0001	0.0009	LY96,TLR2,TLR4,IL10
2	Measles(K)	0.0146	135	4	0.0001	0.000818	TLR2,TLR4,TLR9,IFNB1
2	Phagosome(K)	0.0166	153	4	0.0001	0.001	MBL2,TLR2,TLR4,CD14
2	Pathogenic Escherichia coli infection(K)	0.006	55	3	0.0001	0.000857	LY96,TLR4,CD14
2	Legionellosis(K)	0.006	55	3	0.0001	0.000857	TLR2,TLR4,CD14
2	Leishmaniasis(K)	0.0079	73	3	0.0002	0.0024	TLR2,TLR4,IL10
2	NF-kappa B signaling pathway(K)	0.01	92	3	0.0004	0.00606	LY96,TLR4,CD14
2	African trypanosomiasis(K)	0.0039	36	2	0.0015	0.0205	IL10,TLR9
2	inactivation of gsk3 by akt causes accumulation of b-catenin in alveolar macrophages(B)	0.0039	36	2	0.0015	0.0205	LY96,TLR4
2	Herpes simplex infection(K)	0.0199	184	3	0.003	0.0368	TLR2,TLR9,IFNB1
2	Staphylococcus aureus infection(K)	0.0061	56	2	0.0037	0.0419	MBL2,IL10
2	Regulation of nuclear SMAD2/3 signaling(N)	0.0083	77	2	0.0068	0.0661	IL10,IFNB1
2	Cytokine-cytokine receptor interaction(K)	0.0287	265	3	0.0083	0.0715	IL10,TNFRSF1B,IFNB1
2	Salmonella infection(K)	0.0093	86	2	0.0084	0.0693	TLR4,CD14
2	Rheumatoid arthritis(K)	0.01	92	2	0.0095	0.072	TLR2,TLR4
2	Lysosome(K)	0.0131	121	2	0.0161	0.129	SLC11A1,CTSB
2	lectin induced complement pathway(B)	0.0012	11	1	0.0177	0.136	MBL2
2	il-10 anti-inflammatory signaling pathway(B)	0.0012	11	1	0.0177	0.136	IL10
2	Jak-STAT signaling pathway(K)	0.0168	155	2	0.0256	0.216	IL10,IFNB1
2	Defensins(R)	0.0017	16	1	0.0257	0.21	TLR2
2	Phenylalanine metabolism(K)	0.0019	18	1	0.0288	0.241	MIF
2	Influenza A(K)	0.0188	174	2	0.0316	0.269	TLR4,IFNB1
2	nf-kb signaling pathway(B)	0.0023	21	1	0.0336	0.288	TLR4
2	CD40/CD40L signaling(N)	0.0031	29	1	0.0461	0.423	TDP2
2	Asthma(K)	0.0034	31	1	0.0492	0.441	IL10
2	Alpha4 beta1 integrin signaling events(N)	0.0036	33	1	0.0522	0.46	CD14
2	Latent infection of Homo sapiens with Mycobacterium tuberculosis(R)	0.0037	34	1	0.0538	0.46	SLC11A1
2	Allograft rejection(K)	0.0041	38	1	0.0599	0.503	IL10
2	Tyrosine metabolism(K)	0.0042	39	1	0.0615	0.503	MIF
2	TNF receptor signaling pathway(N)	0.005	46	1	0.0721	0.589	TNFRSF1B
2	Amyloids(R)	0.0053	49	1	0.0767	0.598	CST3
2	Intestinal immune network for IgA production(K)	0.0053	49	1	0.0767	0.598	IL10
2	Mineral absorption(K)	0.0055	51	1	0.0797	0.602	SLC11A1
2	Autoimmune thyroid disease(K)	0.0057	53	1	0.0827	0.599	IL10
2	Amyotrophic lateral sclerosis (ALS)(K)	0.0057	53	1	0.0827	0.599	TNFRSF1B
2	Validated targets of C-MYC transcriptional repression(N)	0.0064	59	1	0.0916	0.642	SLC11A1
2	Cytosolic DNA-sensing pathway(K)	0.0067	62	1	0.096	0.658	IFNB1
2	IL4-mediated signaling events(N)	0.0068	63	1	0.0975	0.648	IL10
2	Beta1 integrin cell surface interactions(N)	0.0071	66	1	0.1019	0.662	CD14
2	Adipocytokine signaling pathway(K)	0.0075	69	1	0.1063	0.644	TNFRSF1B
2	Complement and coagulation cascades(K)	0.0075	69	1	0.1063	0.644	MBL2
2	AP-1 transcription factor network(N)	0.0075	69	1	0.1063	0.644	IL10
2	RIG-I-like receptor signaling pathway(K)	0.0077	71	1	0.1093	0.646	IFNB1
2	Antigen processing and presentation(K)	0.0082	76	1	0.1165	0.653	CTSB
2	RIG-I/MDA5 mediated induction of IFN-alpha/beta pathways(R)	0.0082	76	1	0.1165	0.653	IFNB1
2	Salivary secretion(K)	0.0096	89	1	0.1351	0.698	CST3
2	Hematopoietic cell lineage(K)	0.0096	89	1	0.1351	0.698	CD14
2	MHC class II antigen presentation(R)	0.0111	103	1	0.1548	0.746	CTSB
2	T cell receptor signaling pathway(K)	0.0117	108	1	0.1617	0.751	IL10
2	Signaling by Insulin receptor(R)	0.0118	109	1	0.163	0.742	TLR9
2	SLC-mediated transmembrane transport(R)	0.0128	118	1	0.1753	0.761	SLC11A1
2	Factors involved in megakaryocyte development and platelet production(R)	0.0134	124	1	0.1834	0.766	IFNB1
2	Hepatitis C(K)	0.0142	131	1	0.1928	0.771	IFNB1
2	Osteoclast differentiation(K)	0.0143	132	1	0.1941	0.762	IFNB1
2	Systemic lupus erythematosus(K)	0.0148	137	1	0.2007	0.765	IL10
2	Natural killer cell mediated cytotoxicity(K)	0.0149	138	1	0.202	0.755	IFNB1
2	Apoptosis(R)	0.0169	156	1	0.2254	0.779	HMGB2
2	Interferon Signaling(R)	0.0174	161	1	0.2317	0.774	IFNB1
2	Extracellular matrix organization(R)	0.0183	169	1	0.2418	0.776	CTSB
2	Transcriptional misregulation in cancer(K)	0.0194	179	1	0.2543	0.777	CD14
2	Complement cascade(R)	0.0203	188	1	0.2653	0.773	MBL2
2	Epstein-Barr virus infection(K)	0.0219	202	1	0.2822	0.774	IL10
2	Regulation of actin cytoskeleton(K)	0.0229	212	1	0.294	0.768	CD14
2	Signaling by Interleukins(R)	0.0233	215	1	0.2975	0.76	IL10
2	MAPK signaling pathway(K)	0.029	268	1	0.3569	0.77	CD14
3	Leishmaniasis(K)	0.0079	73	7	0	<1.00e-03	MAPK1,MAPK3,IFNG,IL12A,IL12B,NOS2,STAT1
3	Tuberculosis(K)	0.0195	180	8	0	<5.00e-04	MAPK1,IL23A,MAPK3,IFNG,IL12A,IL12B,NOS2,STAT1
3	Toxoplasmosis(K)	0.0145	134	7	0	<3.33e-04	MAPK1,MAPK3,IFNG,IL12A,IL12B,NOS2,STAT1
3	Pertussis(K)	0.008	74	6	0	<2.50e-04	MAPK1,IL23A,MAPK3,IL12A,IL12B,NOS2
3	IL23-mediated signaling events(N)	0.0039	36	5	0	<2.00e-04	IL23A,IFNG,IL12B,NOS2,STAT1
3	Chagas disease (American trypanosomiasis)(K)	0.0113	104	6	0	<1.67e-04	MAPK1,MAPK3,IFNG,IL12A,IL12B,NOS2
3	ATF-2 transcription factor network(N)	0.0063	58	5	0	<1.43e-04	MAPK1,IL23A,MAPK3,IFNG,NOS2
3	IL12-mediated signaling events(N)	0.0065	60	5	0	<1.25e-04	IFNG,IL12A,IL12B,NOS2,STAT1
3	Influenza A(K)	0.0188	174	6	0	<1.11e-04	MAPK1,MAPK3,IFNG,IL12A,IL12B,STAT1
3	IL27-mediated signaling events(N)	0.0028	26	4	0	<1.00e-04	IFNG,IL12A,IL12B,STAT1
3	Signaling by Interleukins(R)	0.0233	215	6	0	<9.09e-05	MAPK1,IL23A,MAPK3,IL12A,IL12B,STAT1
3	Toll-like receptor signaling pathway(K)	0.011	102	5	0	<8.33e-05	MAPK1,MAPK3,IL12A,IL12B,STAT1
3	IFN-gamma pathway(N)	0.0043	40	4	0	<7.69e-05	MAPK1,MAPK3,IFNG,STAT1
3	IL2-mediated signaling events(N)	0.0058	54	4	0	<7.14e-05	MAPK1,MAPK3,IFNG,STAT1
3	Jak-STAT signaling pathway(K)	0.0168	155	5	0	<6.67e-05	IL23A,IFNG,IL12A,IL12B,STAT1
3	Glucocorticoid receptor regulatory network(N)	0.0083	77	4	0	<6.25e-05	MAPK1,MAPK3,IFNG,STAT1
3	EGF receptor signaling pathway(P)	0.0089	82	4	0	<5.88e-05	MAPK1,MAPK3,YWHAQ,STAT1
3	Salmonella infection(K)	0.0093	86	4	0	<5.56e-05	MAPK1,MAPK3,IFNG,NOS2
3	Growth hormone receptor signaling(R)	0.0026	24	3	0	0.000105	MAPK1,MAPK3,STAT1
3	ErbB1 downstream signaling(N)	0.0108	100	4	0	0.0001	MAPK1,MAPK3,YWHAQ,STAT1
3	Amoebiasis(K)	0.0116	107	4	0	9.52e-05	IFNG,IL12A,IL12B,NOS2
3	EGF receptor (ErbB1) signaling pathway(N)	0.0031	29	3	0	9.09e-05	MAPK1,MAPK3,STAT1
3	PDGFR-beta signaling pathway(N)	0.013	120	4	0	8.7e-05	MAPK1,MAPK3,YWHAQ,STAT1
3	African trypanosomiasis(K)	0.0039	36	3	0	0.000125	IFNG,IL12A,IL12B
3	Osteoclast differentiation(K)	0.0143	132	4	0	0.00012	MAPK1,MAPK3,IFNG,STAT1
3	GMCSF-mediated signaling events(N)	0.004	37	3	0	0.000115	MAPK1,MAPK3,STAT1
3	Measles(K)	0.0146	135	4	0	0.000111	IFNG,IL12A,IL12B,STAT1
3	Allograft rejection(K)	0.0041	38	3	0	0.000107	IFNG,IL12A,IL12B
3	Type I diabetes mellitus(K)	0.0047	43	3	0	0.000103	IFNG,IL12A,IL12B
3	FGF signaling pathway(N)	0.0051	47	3	0	0.0001	MAPK1,MAPK3,STAT1
3	mapkinase signaling pathway(B)	0.0058	54	3	0	0.000129	MAPK1,MAPK3,STAT1
3	Herpes simplex infection(K)	0.0199	184	4	0	0.000156	IFNG,IL12A,IL12B,STAT1
3	Parkinson disease(P)	0.0066	61	3	0	0.000152	MAPK1,MAPK3,YWHAQ
3	Downstream signaling in na&#xef;ve CD8+ T cells(N)	0.0068	63	3	0	0.000171	MAPK1,MAPK3,IFNG
3	Ras Pathway(P)	0.0068	63	3	0	0.000171	MAPK1,MAPK3,STAT1
3	mTOR signaling pathway(N)	0.0069	64	3	0	0.000167	MAPK1,MAPK3,YWHAQ
3	Regulation of Telomerase(N)	0.0074	68	3	0	0.000189	MAPK1,MAPK3,IFNG
3	Pancreatic cancer(K)	0.0076	70	3	0	0.000184	MAPK1,MAPK3,STAT1
3	RAF/MAP kinase cascade(R)	0.0011	10	2	0	0.000179	MAPK1,MAPK3
3	TGF-beta signaling pathway(K)	0.0091	84	3	0.0001	0.000275	MAPK1,MAPK3,IFNG
3	Advanced glycosylation endproduct receptor signaling(R)	0.0014	13	2	0.0001	0.000317	MAPK1,MAPK3
3	Cytokine-cytokine receptor interaction(K)	0.0287	265	4	0.0001	0.00031	IL23A,IFNG,IL12A,IL12B
3	FGF signaling pathway(P)	0.01	92	3	0.0001	0.000302	MAPK1,MAPK3,YWHAQ
3	Ras signaling in the CD4+ TCR pathway(N)	0.0015	14	2	0.0001	0.000289	MAPK1,MAPK3
3	S1P4 pathway(N)	0.0015	14	2	0.0001	0.000289	MAPK1,MAPK3
3	Arf6 downstream pathway(N)	0.0016	15	2	0.0001	0.00034	MAPK1,MAPK3
3	Interferon-gamma signaling pathway(P)	0.0016	15	2	0.0001	0.00034	IFNG,STAT1
3	Syndecan-1-mediated signaling events(N)	0.0018	17	2	0.0001	0.000375	MAPK1,MAPK3
3	T cell receptor signaling pathway(K)	0.0117	108	3	0.0001	0.000367	MAPK1,MAPK3,IFNG
3	S1P1 pathway(N)	0.0019	18	2	0.0001	0.000471	MAPK1,MAPK3
3	Regulation of cytoplasmic and nuclear SMAD2/3 signaling(N)	0.0019	18	2	0.0001	0.000471	MAPK1,MAPK3
3	Oocyte meiosis(K)	0.0121	112	3	0.0001	0.000519	MAPK1,MAPK3,YWHAQ
3	Cellular roles of Anthrax toxin(N)	0.0021	19	2	0.0002	0.000509	MAPK1,MAPK3
3	Pathways in cancer(K)	0.0352	325	4	0.0002	0.000556	MAPK1,MAPK3,NOS2,STAT1
3	TRAIL signaling pathway(N)	0.0024	22	2	0.0002	0.000636	MAPK1,MAPK3
3	Neurotrophin signaling pathway(K)	0.0137	127	3	0.0002	0.000696	MAPK1,MAPK3,YWHAQ
3	Signaling events mediated by PRL(N)	0.0025	23	2	0.0002	0.000702	MAPK1,MAPK3
3	Hepatitis C(K)	0.0142	131	3	0.0002	0.00069	MAPK1,MAPK3,STAT1
3	inhibition of cellular proliferation by gleevec(B)	0.0026	24	2	0.0002	0.000689	MAPK1,STAT1
3	Dorso-ventral axis formation(K)	0.0026	24	2	0.0002	0.000689	MAPK1,MAPK3
3	transcription factor creb and its extracellular signals(B)	0.0026	24	2	0.0002	0.000689	MAPK1,MAPK3
3	S1P3 pathway(N)	0.0027	25	2	0.0003	0.000703	MAPK1,MAPK3
3	Nongenotropic Androgen signaling(N)	0.0027	25	2	0.0003	0.000703	MAPK1,MAPK3
3	VEGFR3 signaling in lymphatic endothelium(N)	0.0027	25	2	0.0003	0.000703	MAPK1,MAPK3
3	Natural killer cell mediated cytotoxicity(K)	0.0149	138	3	0.0003	0.000692	MAPK1,MAPK3,IFNG
3	ALK1 signaling events(N)	0.0028	26	2	0.0003	0.000776	MAPK1,MAPK3
3	S1P2 pathway(N)	0.0028	26	2	0.0003	0.000776	MAPK1,MAPK3
3	VEGFR1 specific signals(N)	0.0029	27	2	0.0003	0.000853	MAPK1,MAPK3
3	ErbB4 signaling events(N)	0.003	28	2	0.0003	0.000928	MAPK1,MAPK3
3	bioactive peptide induced signaling pathway(B)	0.0031	29	2	0.0003	0.000931	MAPK1,STAT1
3	Osteopontin-mediated events(N)	0.0031	29	2	0.0003	0.000931	MAPK1,MAPK3
3	Thyroid cancer(K)	0.0031	29	2	0.0003	0.000931	MAPK1,MAPK3
3	Retinoic acid receptors-mediated signaling(N)	0.0032	30	2	0.0004	0.00107	MAPK1,MAPK3
3	Signaling by SCF-KIT(R)	0.017	157	3	0.0004	0.00105	MAPK1,MAPK3,STAT1
3	Interferon Signaling(R)	0.0174	161	3	0.0004	0.00115	MAPK3,IFNG,STAT1
3	Syndecan-2-mediated signaling events(N)	0.0035	32	2	0.0004	0.00116	MAPK1,MAPK3
3	Netrin-mediated signaling events(N)	0.0035	32	2	0.0004	0.00116	MAPK1,MAPK3
3	Trk receptor signaling mediated by the MAPK pathway(N)	0.0036	33	2	0.0005	0.00124	MAPK1,MAPK3
3	CXCR3-mediated signaling events(N)	0.0038	35	2	0.0005	0.00131	MAPK1,MAPK3
3	Prion diseases(K)	0.0038	35	2	0.0005	0.00131	MAPK1,MAPK3
3	mechanism of gene regulation by peroxisome proliferators via ppara(B)	0.004	37	2	0.0006	0.00144	MAPK1,MAPK3
3	ErbB2/ErbB3 signaling events(N)	0.004	37	2	0.0006	0.00144	MAPK1,MAPK3
3	EPHB forward signaling(N)	0.0041	38	2	0.0006	0.00153	MAPK1,MAPK3
3	Signaling events regulated by Ret tyrosine kinase(N)	0.0042	39	2	0.0006	0.00165	MAPK1,MAPK3
3	Chemokine signaling pathway(K)	0.0205	189	3	0.0007	0.0017	MAPK1,MAPK3,STAT1
3	Signaling by FGFR in disease(R)	0.0205	189	3	0.0007	0.0017	MAPK1,MAPK3,STAT1
3	Aldosterone-regulated sodium reabsorption(K)	0.0044	41	2	0.0007	0.00183	MAPK1,MAPK3
3	Bladder cancer(K)	0.0045	42	2	0.0007	0.00183	MAPK1,MAPK3
3	Signaling by PDGF(R)	0.0219	202	3	0.0008	0.00206	MAPK1,MAPK3,STAT1
3	Presenilin action in Notch and Wnt signaling(N)	0.0049	45	2	0.0008	0.00209	MAPK1,MAPK3
3	Integrins in angiogenesis(N)	0.0051	47	2	0.0009	0.0022	MAPK1,MAPK3
3	Type II diabetes mellitus(K)	0.0052	48	2	0.0009	0.0022	MAPK1,MAPK3
3	Ceramide signaling pathway(N)	0.0052	48	2	0.0009	0.0022	MAPK1,MAPK3
3	Angiopoietin receptor Tie2-mediated signaling(N)	0.0054	50	2	0.001	0.00227	MAPK1,MAPK3
3	Role of Calcineurin-dependent NFAT signaling in lymphocytes(N)	0.0055	51	2	0.0011	0.00225	MAPK3,YWHAQ
3	Malaria(K)	0.0055	51	2	0.0011	0.00225	IFNG,IL12A
3	SHP2 signaling(N)	0.0055	51	2	0.0011	0.00225	IFNG,STAT1
3	mTOR signaling pathway(K)	0.0056	52	2	0.0011	0.00226	MAPK1,MAPK3
3	Signaling events mediated by Stem cell factor receptor (c-Kit)(N)	0.0056	52	2	0.0011	0.00226	MAPK3,STAT1
3	Endometrial cancer(K)	0.0056	52	2	0.0011	0.00226	MAPK1,MAPK3
3	Endothelin signaling pathway(P)	0.0058	54	2	0.0012	0.00242	MAPK1,MAPK3
3	Non-small cell lung cancer(K)	0.0058	54	2	0.0012	0.00242	MAPK1,MAPK3
3	Legionellosis(K)	0.006	55	2	0.0012	0.0025	IL12A,IL12B
3	NOD-like receptor signaling pathway(K)	0.0062	57	2	0.0013	0.00261	MAPK1,MAPK3
3	Acute myeloid leukemia(K)	0.0062	57	2	0.0013	0.00261	MAPK1,MAPK3
3	B cell activation(P)	0.0064	59	2	0.0014	0.00273	MAPK1,MAPK3
3	Alzheimer disease-amyloid secretase pathway(P)	0.0064	59	2	0.0014	0.00273	MAPK1,MAPK3
3	Neurotrophic factor-mediated Trk receptor signaling(N)	0.0065	60	2	0.0015	0.00279	MAPK1,MAPK3
3	Shigellosis(K)	0.0066	61	2	0.0015	0.0028	MAPK1,MAPK3
3	Colorectal cancer(K)	0.0067	62	2	0.0016	0.00279	MAPK1,MAPK3
3	Fc-epsilon receptor I signaling in mast cells(N)	0.0067	62	2	0.0016	0.00279	MAPK1,MAPK3
3	Endothelins(N)	0.0067	62	2	0.0016	0.00279	MAPK1,MAPK3
3	Signaling events mediated by VEGFR1 and VEGFR2(N)	0.0068	63	2	0.0016	0.00284	MAPK1,MAPK3
3	Glioma(K)	0.007	65	2	0.0017	0.0029	MAPK1,MAPK3
3	BCR signaling pathway(N)	0.007	65	2	0.0017	0.0029	MAPK1,MAPK3
3	Angiogenesis(P)	0.0071	66	2	0.0018	0.00297	MAPK1,STAT1
3	Long-term potentiation(K)	0.0076	70	2	0.002	0.00308	MAPK1,MAPK3
3	Renal cell carcinoma(K)	0.0076	70	2	0.002	0.00308	MAPK1,MAPK3
3	Long-term depression(K)	0.0076	70	2	0.002	0.00308	MAPK1,MAPK3
3	CDC42 signaling events(N)	0.0076	70	2	0.002	0.00308	MAPK1,MAPK3
3	Melanoma(K)	0.0077	71	2	0.0021	0.00313	MAPK1,MAPK3
3	RIG-I-like receptor signaling pathway(K)	0.0077	71	2	0.0021	0.00313	IL12A,IL12B
3	Chronic myeloid leukemia(K)	0.0079	73	2	0.0022	0.00319	MAPK1,MAPK3
3	Adherens junction(K)	0.0079	73	2	0.0022	0.00319	MAPK1,MAPK3
3	VEGF signaling pathway(K)	0.0082	76	2	0.0023	0.00335	MAPK1,MAPK3
3	B cell receptor signaling pathway(K)	0.0083	77	2	0.0024	0.00342	MAPK1,MAPK3
3	Signaling events mediated by Hepatocyte Growth Factor Receptor (c-Met)(N)	0.0087	80	2	0.0026	0.00348	MAPK1,MAPK3
3	Fc epsilon RI signaling pathway(K)	0.0087	80	2	0.0026	0.00348	MAPK1,MAPK3
3	TGF-beta signaling pathway(P)	0.0087	80	2	0.0026	0.00348	MAPK1,MAPK3
3	T cell activation(P)	0.0088	81	2	0.0027	0.00352	MAPK1,MAPK3
3	Progesterone-mediated oocyte maturation(K)	0.0093	86	2	0.003	0.00382	MAPK1,MAPK3
3	ErbB signaling pathway(K)	0.0094	87	2	0.0031	0.00388	MAPK1,MAPK3
3	Gap junction(K)	0.0096	89	2	0.0032	0.00393	MAPK1,MAPK3
3	Prostate cancer(K)	0.0096	89	2	0.0032	0.00393	MAPK1,MAPK3
3	Rheumatoid arthritis(K)	0.01	92	2	0.0034	0.00416	IL23A,IFNG
3	Fc gamma R-mediated phagocytosis(K)	0.0104	96	2	0.0037	0.00435	MAPK1,MAPK3
3	GnRH signaling pathway(K)	0.0109	101	2	0.0041	0.00472	MAPK1,MAPK3
3	Melanogenesis(K)	0.0109	101	2	0.0041	0.00472	MAPK1,MAPK3
3	Retrograde endocannabinoid signaling(K)	0.011	102	2	0.0042	0.00476	MAPK1,MAPK3
3	Signaling by Insulin receptor(R)	0.0118	109	2	0.0047	0.00524	MAPK1,MAPK3
3	Cholinergic synapse(K)	0.0121	112	2	0.005	0.00534	MAPK1,MAPK3
3	Vascular smooth muscle contraction(K)	0.0126	116	2	0.0053	0.00557	MAPK1,MAPK3
3	Toll Receptor Cascades(R)	0.013	120	2	0.0057	0.00589	MAPK1,MAPK3
3	Serotonergic synapse(K)	0.0132	122	2	0.0059	0.0061	MAPK1,MAPK3
3	Glutamatergic synapse(K)	0.0136	126	2	0.0063	0.00634	MAPK1,MAPK3
3	Axon guidance(K)	0.014	129	2	0.0066	0.00658	MAPK1,MAPK3
3	Insulin signaling pathway(K)	0.0149	138	2	0.0075	0.00734	MAPK1,MAPK3
3	il22 soluble receptor signaling pathway(B)	0.0011	10	1	0.0097	0.0107	STAT1
3	il-10 anti-inflammatory signaling pathway(B)	0.0012	11	1	0.0107	0.0124	MAPK1
3	Signaling by ERBB4(R)	0.0181	167	2	0.0108	0.0126	MAPK1,MAPK3
3	Alzheimer's disease(K)	0.0182	168	2	0.0109	0.0125	MAPK1,MAPK3
3	Signaling by FGFR(R)	0.0188	174	2	0.0117	0.0142	MAPK1,MAPK3
3	Signaling by ERBB2(R)	0.0189	175	2	0.0118	0.0141	MAPK1,MAPK3
3	Alcoholism(K)	0.0194	179	2	0.0123	0.0153	MAPK1,MAPK3
3	melanocyte development and pigmentation pathway(B)	0.0015	14	1	0.0136	0.0169	MAPK1
3	Signaling by EGFR(R)	0.0208	192	2	0.0141	0.0181	MAPK1,MAPK3
3	Signaling by EGFR in Cancer(R)	0.021	194	2	0.0144	0.0186	MAPK1,MAPK3
3	cadmium induces dna synthesis and proliferation in macrophages(B)	0.0016	15	1	0.0145	0.0188	MAPK1
3	Focal adhesion(K)	0.0216	200	2	0.0152	0.02	MAPK1,MAPK3
3	Epstein-Barr virus infection(K)	0.0219	202	2	0.0155	0.0208	IFNG,YWHAQ
3	Gastrin-CREB signalling pathway via PKC and MAPK(R)	0.0223	206	2	0.0161	0.0214	MAPK1,MAPK3
3	Regulation of actin cytoskeleton(K)	0.0229	212	2	0.017	0.0233	MAPK1,MAPK3
3	VEGF signaling pathway(P)	0.0019	18	1	0.0174	0.0241	MAPK1
3	NGF signalling via TRKA from the plasma membrane(R)	0.0239	221	2	0.0184	0.0264	MAPK1,MAPK3
3	fas signaling pathway (cd95)(B)	0.0022	20	1	0.0193	0.0277	MAPK1
3	p38 signaling mediated by MAPKAP kinases(N)	0.0023	21	1	0.0203	0.0298	YWHAQ
3	Fcgamma receptor (FCGR) dependent phagocytosis(R)	0.0253	234	2	0.0205	0.0301	MAPK1,MAPK3
3	erk1/erk2 mapk signaling pathway(B)	0.0024	22	1	0.0212	0.0311	MAPK1
3	how progesterone initiates the oocyte maturation(B)	0.0024	22	1	0.0212	0.0311	MAPK1
3	egf signaling pathway(B)	0.0024	22	1	0.0212	0.0311	STAT1
3	igf-1 signaling pathway(B)	0.0024	22	1	0.0212	0.0311	MAPK1
3	p53 pathway feedback loops 2(P)	0.0026	24	1	0.0231	0.0346	STAT1
3	Alpha9 beta1 integrin signaling events(N)	0.0026	24	1	0.0231	0.0346	NOS2
3	tpo signaling pathway(B)	0.0027	25	1	0.0241	0.0371	STAT1
3	links between pyk2 and map kinases(B)	0.0027	25	1	0.0241	0.0371	MAPK1
3	Visual phototransduction in rods(R)	0.0027	25	1	0.0241	0.0371	MAPK3
3	Calcium signaling in the CD4+ TCR pathway(N)	0.0028	26	1	0.025	0.0384	IFNG
3	Insulin-mediated glucose transport(N)	0.0029	27	1	0.026	0.0392	YWHAQ
3	pdgf signaling pathway(B)	0.0029	27	1	0.026	0.0392	STAT1
3	Axon guidance(R)	0.0288	266	2	0.0261	0.039	MAPK1,MAPK3
3	MAPK signaling pathway(K)	0.029	268	2	0.0264	0.0397	MAPK1,MAPK3
3	fc epsilon receptor i signaling in mast cells(B)	0.003	28	1	0.0269	0.0404	MAPK1
3	IL12 signaling mediated by STAT4(N)	0.0032	30	1	0.0288	0.0438	IFNG
3	Platelet activation, signaling and aggregation(R)	0.0308	285	2	0.0296	0.0448	MAPK1,MAPK3
3	p38 mapk signaling pathway(B)	0.0034	31	1	0.0298	0.0448	STAT1
3	hiv-1 nef: negative effector of fas and tnf(B)	0.0035	32	1	0.0307	0.0462	MAPK1
3	ceramide signaling pathway(B)	0.0035	32	1	0.0307	0.0462	MAPK1
3	toll-like receptor pathway(B)	0.0036	33	1	0.0317	0.0482	MAPK1
3	EPO signaling pathway(N)	0.0036	33	1	0.0317	0.0482	STAT1
3	Regulation of autophagy(K)	0.0037	34	1	0.0326	0.0487	IFNG
3	Latent infection of Homo sapiens with Mycobacterium tuberculosis(R)	0.0037	34	1	0.0326	0.0487	NOS2
3	Class I PI3K signaling events mediated by Akt(N)	0.0038	35	1	0.0336	0.0491	YWHAQ
3	a6b1 and a6b4 Integrin signaling(N)	0.0038	35	1	0.0336	0.0491	YWHAQ
3	Signaling mediated by p38-alpha and p38-beta(N)	0.0038	35	1	0.0336	0.0491	NOS2
3	Signaling events mediated by TCPTP(N)	0.0038	35	1	0.0336	0.0491	STAT1
3	Trk receptor signaling mediated by PI3K and PLC-gamma(N)	0.0039	36	1	0.0345	0.0508	YWHAQ
3	Oxidative stress response(P)	0.0043	40	1	0.0383	0.0565	STAT1
3	Graft-versus-host disease(K)	0.0044	41	1	0.0392	0.0578	IFNG
3	BMP receptor signaling(N)	0.0044	41	1	0.0392	0.0578	MAPK1
3	LKB1 signaling events(N)	0.0047	43	1	0.0411	0.0609	YWHAQ
3	Proteasome(K)	0.0048	44	1	0.042	0.0622	IFNG
3	TNF receptor signaling pathway(N)	0.005	46	1	0.0439	0.064	STAT1
3	Calcineurin-regulated NFAT-dependent transcription in lymphocytes(N)	0.005	46	1	0.0439	0.064	IFNG
3	agrin in postsynaptic differentiation(B)	0.005	46	1	0.0439	0.064	MAPK1
3	IL6-mediated signaling events(N)	0.0051	47	1	0.0449	0.0654	STAT1
3	FoxO family signaling(N)	0.0052	48	1	0.0458	0.0663	YWHAQ
3	Validated transcriptional targets of TAp63 isoforms(N)	0.0054	50	1	0.0477	0.0697	YWHAQ
3	Interleukin signaling pathway(P)	0.006	55	1	0.0523	0.0754	IL23A
3	Pathogenic Escherichia coli infection(K)	0.006	55	1	0.0523	0.0754	YWHAQ
3	Arginine and proline metabolism(K)	0.0062	57	1	0.0542	0.0785	NOS2
3	Signaling events mediated by focal adhesion kinase(N)	0.0067	62	1	0.0588	0.0837	MAPK1
3	HIF-1-alpha transcription factor network(N)	0.0071	66	1	0.0625	0.088	NOS2
3	AP-1 transcription factor network(N)	0.0075	69	1	0.0652	0.0911	IFNG
3	Inflammation mediated by chemokine and cytokine signaling pathway(P)	0.0077	71	1	0.0671	0.0932	IFNG
3	Antigen processing and presentation(K)	0.0082	76	1	0.0716	0.0974	IFNG
3	Regulation of nuclear beta catenin signaling and target gene transcription(N)	0.0083	77	1	0.0725	0.0979	YWHAQ
3	Peroxisome(K)	0.0084	78	1	0.0735	0.0986	NOS2
3	CXCR4-mediated signaling events(N)	0.0085	79	1	0.0744	0.0987	STAT1
3	Platelet homeostasis(R)	0.0085	79	1	0.0744	0.0987	NOS2
3	Opioid Signalling(R)	0.0087	80	1	0.0753	0.0993	MAPK1
3	Small cell lung cancer(K)	0.0091	84	1	0.0789	0.102	NOS2
3	RNA Polymerase I, RNA Polymerase III, and Mitochondrial Transcription(R)	0.0103	95	1	0.0888	0.11	MAPK3
3	Cell cycle(K)	0.0134	124	1	0.1145	0.13	YWHAQ
3	Systemic lupus erythematosus(K)	0.0148	137	1	0.1258	0.135	IFNG
3	Membrane Trafficking(R)	0.0154	142	1	0.1301	0.137	YWHAQ
3	Integrin signalling pathway(P)	0.0171	158	1	0.1438	0.143	MAPK3
3	Transmission across Chemical Synapses(R)	0.0197	182	1	0.1639	0.149	MAPK1
3	Calcium signaling pathway(K)	0.0198	183	1	0.1647	0.149	NOS2
3	Metabolic pathways(K)	0.126	1164	1	0.7023	0.169	NOS2
4	Bile acid and bile salt metabolism(R)	0.0021	19	1	0.0062	1	ALB
4	a6b1 and a6b4 Integrin signaling(N)	0.0038	35	1	0.0113	1	PMP22
4	FOXA2 and FOXA3 transcription factor networks(N)	0.0047	43	1	0.0139	1	ALB
4	Lipid digestion, mobilization, and transport(R)	0.0052	48	1	0.0155	0.957	ALB
4	SLC-mediated transmembrane transport(R)	0.0128	118	1	0.0378	1	ALB
4	Cell adhesion molecules (CAMs)(K)	0.0144	133	1	0.0426	1	MPZ
4	Platelet activation, signaling and aggregation(R)	0.0308	285	1	0.0897	1	ALB
5	Glycosphingolipid biosynthesis - ganglio series(K)	0.0016	15	1	0.0016	0.13	ST6GALNAC4
5	Post-translational protein modification(R)	0.022	203	1	0.022	1	ST6GALNAC4
5	Metabolic pathways(K)	0.126	1164	1	0.126	1	ST6GALNAC4

## Sheet: GO_CC_.01fdr
Module	GeneSet	RatioOfProteinInGeneSet	NumberOfProteinInGeneSet	ProteinFromModule	P-value	FDR	Nodes
0	extracellular region	0.0845	890	13	0	<1.000e-03	CCL2,MMP9,GDNF,MMP2,TGFB1,APOA4,TTR,IFNA2,APOE,LTF,IL1B,FAS,PTGDS
0	extracellular space	0.062	653	11	0	<5.000e-04	CCL2,TNF,MMP9,MMP2,TGFB1,APOA4,TTR,IFNA2,APOE,IL1B,PTGDS
1	external side of plasma membrane	0.0127	134	6	0	<1.000e-03	PDCD1,CXCL10,ICOS,CD4,FCGR3A,ICOSLG
2	extracellular space	0.062	653	9	0	<1.000e-03	MBL2,HMGB2,LY96,CST3,IL10,MIF,IFNB1,CTSB,CD14
2	lipopolysaccharide receptor complex	0.0004	4	2	0	0.002	LY96,TLR4
3	interleukin-12 complex	0.0002	2	2	0	<5.000e-04	IL12A,IL12B
3	interleukin-23 complex	0.0002	2	2	0	<5.000e-04	IL23A,IL12B
3	pseudopodium	0.001	11	2	0	0.001333	MAPK1,MAPK3

## Sheet: GO_BP_.01fdr
Module	GeneSet	RatioOfProteinInGeneSet	NumberOfProteinInGeneSet	ProteinFromModule	P-value	FDR	Nodes
0	RNA polymerase II activating transcription factor binding	0.0023	23	3	0	0.004	CREB1,CREBBP,JUN
0	cAMP response element binding	0.0005	5	2	0.0001	0.007333	CREB1,JUN
0	phosphatidylcholine-sterol O-acyltransferase activator activity	0.0005	5	2	0.0001	0.007333	APOA4,APOE
0	RNA polymerase II transcription factor binding transcription factor activity involved in positive regulation of transcription	0.0006	6	2	0.0001	0.00725	CREB1,JUN
1	IgG binding	0.0007	7	3	0	<1.000e-03	FCGR2A,FCGR3A,FCGR3B
2	lipopolysaccharide receptor activity	0.0005	5	3	0	<1.000e-03	LY96,TLR2,TLR4
2	lipoteichoic acid binding	0.0003	3	2	0	0.002	TLR2,CD14
3	interleukin-23 receptor binding	0.0002	2	2	0	0.001	IL23A,IL12B
3	cytokine activity	0.0141	143	4	0	0.0015	IL23A,IFNG,IL12A,IL12B
3	interleukin-12 receptor binding	0.0005	5	2	0	0.001	IL12A,IL12B
3	MAP kinase activity	0.0012	12	2	0.0001	0.0026	MAPK1,MAPK3
3	phosphotyrosine binding	0.0012	12	2	0.0001	0.0026	MAPK1,MAPK3

## Sheet: GO_MF.01fdr
Module	GeneSet	RatioOfProteinInGeneSet	NumberOfProteinInGeneSet	ProteinFromModule	P-value	FDR	Nodes
0	RNA polymerase II activating transcription factor binding	0.0023	23	3	0	0.004	CREB1,CREBBP,JUN
0	cAMP response element binding	0.0005	5	2	0.0001	0.007333	CREB1,JUN
0	phosphatidylcholine-sterol O-acyltransferase activator activity	0.0005	5	2	0.0001	0.007333	APOA4,APOE
0	RNA polymerase II transcription factor binding transcription factor activity involved in positive regulation of transcription	0.0006	6	2	0.0001	0.00725	CREB1,JUN
1	IgG binding	0.0007	7	3	0	<1.000e-03	FCGR2A,FCGR3A,FCGR3B
2	lipopolysaccharide receptor activity	0.0005	5	3	0	<1.000e-03	LY96,TLR2,TLR4
2	lipoteichoic acid binding	0.0003	3	2	0	0.002	TLR2,CD14
3	interleukin-23 receptor binding	0.0002	2	2	0	0.001	IL23A,IL12B
3	cytokine activity	0.0141	143	4	0	0.0015	IL23A,IFNG,IL12A,IL12B
3	interleukin-12 receptor binding	0.0005	5	2	0	0.001	IL12A,IL12B
3	MAP kinase activity	0.0012	12	2	0.0001	0.0026	MAPK1,MAPK3
3	phosphotyrosine binding	0.0012	12	2	0.0001	0.0026	MAPK1,MAPK3
