# Supplementary material for: In silico analysis of autoimmune diseases and genetic relationships to vaccination against infectious diseases
Source: BMC Immunol. 2014 Dec 9;15:61. doi: 10.1186/s12865-014-0061-0 (PMC4266212; doi:10.1186/s12865-014-0061-0)
Supplement: Additional file 8: Table S8. — ITP_Network. Excel file with data from RA functional interaction network. Includes Network Image, Gene Clusters and Pathway and Gene Ontology analysis. [file 12865_2014_61_MOESM8_ESM.xlsx]

## Sheet: ITP_Cluster_Nodes
ID	GeneName	UniProt Accession	ProteinName	RA	SLE	ITP	GBS	Module	IsLinker	NodeType
PLG	PLG	P00747	Plasminogen (EC 3.4.21.7) "Cleaved into: Plasmin heavy chain A; Activation peptide; Angiostatin; Plasmin heavy chain A, short form; Plasmin light chain B"	yes		yes		0	FALSE	Gene
DNMT3B	DNMT3B	Q9UBC3	DNA (cytosine-5)-methyltransferase 3B (Dnmt3b) (EC 2.1.1.37) (DNA methyltransferase HsaIIIB) (DNA MTase HsaIIIB) (M.HsaIIIB)	yes		yes		0	FALSE	Gene
TH1L	TH1L	Q8IXH7	Negative elongation factor C/D (NELF-C/D) (TH1-like protein)		yes	yes		0	FALSE	Gene
CD40LG	CD40LG	P29965	CD40 ligand (CD40-L) (T-cell antigen Gp39) (TNF-related activation protein) (TRAP) (Tumor necrosis factor ligand superfamily member 5) (CD antigen CD154) "Cleaved into: CD40 ligand, membrane form; CD40 ligand, soluble form"	yes	yes	yes		0	FALSE	Gene
MS4A1	MS4A1	P11836	B-lymphocyte antigen CD20 (B-lymphocyte surface antigen B1) (Bp35) (Leukocyte surface antigen Leu-16) (Membrane-spanning 4-domains subfamily A member 1) (CD antigen CD20)	yes	yes	yes		0	FALSE	Gene
TNFSF13B	TNFSF13B	Q9Y275	Tumor necrosis factor ligand superfamily member 13B (B lymphocyte stimulator) (BLyS) (B-cell-activating factor) (BAFF) (Dendritic cell-derived TNF-like molecule) (TNF- and APOL-related leukocyte expressed ligand 1) (TALL-1) (CD antigen CD257) "Cleaved int	yes	yes	yes		0	FALSE	Gene
TNFRSF9	TNFRSF9	Q07011	Tumor necrosis factor receptor superfamily member 9 (4-1BB ligand receptor) (CDw137) (T-cell antigen 4-1BB homolog) (T-cell antigen ILA) (CD antigen CD137)	yes	yes	yes		0	FALSE	Gene
LTA	LTA	P01374	Lymphotoxin-alpha (LT-alpha) (TNF-beta) (Tumor necrosis factor ligand superfamily member 1)	yes	yes	yes		0	FALSE	Gene
IL4	IL4	P05112	Interleukin-4 (IL-4) (B-cell stimulatory factor 1) (BSF-1) (Binetrakin) (Lymphocyte stimulatory factor 1) (Pitrakinra)	yes	yes	yes		0	FALSE	Gene
IL1RN	IL1RN	P18510	Interleukin-1 receptor antagonist protein (IL-1RN) (IL-1ra) (IRAP) (ICIL-1RA) (IL1 inhibitor) (Anakinra)	yes	yes	yes		0	FALSE	Gene
TGFB1	TGFB1	P01137	Transforming growth factor beta-1 (TGF-beta-1) "Cleaved into: Latency-associated peptide (LAP)"	yes	yes	yes	yes	0	FALSE	Gene
TRAF6	TRAF6	Q9Y4K3	TNF receptor-associated factor 6 (EC 6.3.2.-) (E3 ubiquitin-protein ligase TRAF6) (Interleukin-1 signal transducer) (RING finger protein 85)	yes				0	TRUE	Gene
UBC	UBC	P0CG48	Polyubiquitin-C "Cleaved into: Ubiquitin"					0	TRUE	Gene
CEBPB	CEBPB	P17676	CCAAT/enhancer-binding protein beta (C/EBP beta) (Liver activator protein) (Nuclear factor NF-IL6) (Transcription factor 5) (TCF-5)					0	TRUE	Gene
NFKB1	NFKB1	P19838	Nuclear factor NF-kappa-B p105 subunit (DNA-binding factor KBF1) (EBP-1) (Nuclear factor of kappa light polypeptide gene enhancer in B-cells 1) "Cleaved into: Nuclear factor NF-kappa-B p50 subunit"					0	TRUE	Gene
CTCF	CTCF	P49711	Transcriptional repressor CTCF (11-zinc finger protein) (CCCTC-binding factor) (CTCFL paralog)					0	TRUE	Gene
ITGA2B	ITGA2B	P08514	Integrin alpha-IIb (GPalpha IIb) (GPIIb) (Platelet membrane glycoprotein IIb) (CD antigen CD41) "Cleaved into: Integrin alpha-IIb heavy chain; Integrin alpha-IIb light chain, form 1; Integrin alpha-IIb light chain, form 2"			yes		1	FALSE	Gene
ADAMTS13	ADAMTS13	Q76LX8	A disintegrin and metalloproteinase with thrombospondin motifs 13 (ADAM-TS 13) (ADAM-TS13) (ADAMTS-13) (EC 3.4.24.87) (von Willebrand factor-cleaving protease) (vWF-CP) (vWF-cleaving protease)			yes		1	FALSE	Gene
GP1BA	GP1BA	P07359	Platelet glycoprotein Ib alpha chain (GP-Ib alpha) (GPIb-alpha) (GPIbA) (Glycoprotein Ibalpha) (Antigen CD42b-alpha) (CD antigen CD42b) "Cleaved into: Glycocalicin"			yes		1	FALSE	Gene
CD47	CD47	Q08722	Leukocyte surface antigen CD47 (Antigenic surface determinant protein OA3) (Integrin-associated protein) (IAP) (Protein MER6) (CD antigen CD47)			yes		1	FALSE	Gene
VWF	VWF	P04275	von Willebrand factor (vWF) "Cleaved into: von Willebrand antigen 2 (von Willebrand antigen II)"			yes		1	FALSE	Gene
PF4	PF4	P02776	Platelet factor 4 (PF-4) (C-X-C motif chemokine 4) (Iroplact) (Oncostatin-A) "Cleaved into: Platelet factor 4, short form"			yes		1	FALSE	Gene
SERPINA5	SERPINA5	P05154	Plasma serine protease inhibitor (Acrosomal serine protease inhibitor) (Plasminogen activator inhibitor 3) (PAI-3) (PAI3) (Protein C inhibitor) (PCI) (Serpin A5)			yes		1	FALSE	Gene
STIM1	STIM1	Q13586	Stromal interaction molecule 1			yes		1	FALSE	Gene
ITGAL	ITGAL	P20701	Integrin alpha-L (CD11 antigen-like family member A) (Leukocyte adhesion glycoprotein LFA-1 alpha chain) (LFA-1A) (Leukocyte function-associated molecule 1 alpha chain) (CD antigen CD11a)	yes		yes		1	FALSE	Gene
FGF2	FGF2	P09038	Fibroblast growth factor 2 (FGF-2) (Basic fibroblast growth factor) (bFGF) (Heparin-binding growth factor 2) (HBGF-2)	yes		yes		1	FALSE	Gene
ITGB3	ITGB3	P05106	Integrin beta-3 (Platelet membrane glycoprotein IIIa) (GPIIIa) (CD antigen CD61)		yes	yes		1	FALSE	Gene
F2	F2	P00734	Prothrombin (EC 3.4.21.5) (Coagulation factor II) "Cleaved into: Activation peptide fragment 1; Activation peptide fragment 2; Thrombin light chain; Thrombin heavy chain"	yes	yes			1	TRUE	Gene
CAV1	CAV1	Q03135	Caveolin-1					1	TRUE	Gene
S100A8	S100A8	P05109	Protein S100-A8 (Calgranulin-A) (Calprotectin L1L subunit) (Cystic fibrosis antigen) (CFAG) (Leukocyte L1 complex light chain) (Migration inhibitory factor-related protein 8) (MRP-8) (p8) (S100 calcium-binding protein A8) (Urinary stone protein band A)	yes		yes		2	FALSE	Gene
CFH	CFH	P08603	Complement factor H (H factor 1)	yes		yes		2	FALSE	Gene
THPO	THPO	P40225	Thrombopoietin (C-mpl ligand) (ML) (Megakaryocyte colony-stimulating factor) (Megakaryocyte growth and development factor) (MGDF) (Myeloproliferative leukemia virus oncogene ligand)	yes		yes		2	FALSE	Gene
TF	TF	P02787	Serotransferrin (Transferrin) (Beta-1 metal-binding globulin) (Siderophilin)	yes		yes		2	FALSE	Gene
IL18BP	IL18BP	O95998	Interleukin-18-binding protein (IL-18BP) (Tadekinig-alfa)	yes		yes		2	FALSE	Gene
LEP	LEP	P41159	Leptin (Obese protein) (Obesity factor)	yes		yes		2	FALSE	Gene
IL6	IL6	P05231	Interleukin-6 (IL-6) (B-cell stimulatory factor 2) (BSF-2) (CTL differentiation factor) (CDF) (Hybridoma growth factor) (Interferon beta-2) (IFN-beta-2)	yes	yes	yes		2	FALSE	Gene
IL18	IL18	Q14116	Interleukin-18 (IL-18) (Iboctadekin) (Interferon gamma-inducing factor) (IFN-gamma-inducing factor) (Interleukin-1 gamma) (IL-1 gamma)	yes	yes	yes		2	FALSE	Gene
CRP	CRP	P02741	C-reactive protein "Cleaved into: C-reactive protein(1-205)"	yes	yes	yes		2	FALSE	Gene
IFNG	IFNG	P01579	Interferon gamma (IFN-gamma) (Immune interferon)	yes	yes	yes	yes	2	FALSE	Gene
STAT3	STAT3	P40763	Signal transducer and activator of transcription 3 (Acute-phase response factor)	yes				2	TRUE	Gene
CREB1	CREB1	P16220	Cyclic AMP-responsive element-binding protein 1 (CREB-1) (cAMP-responsive element-binding protein 1)	yes			yes	2	TRUE	Gene
JAK2	JAK2	O60674	Tyrosine-protein kinase JAK2 (EC 2.7.10.2) (Janus kinase 2) (JAK-2)					2	TRUE	Gene
GP6	GP6	Q9HCN6	Platelet glycoprotein VI (GPVI) (Glycoprotein 6)			yes		3	FALSE	Gene
CD24	CD24	P25063	Signal transducer CD24 (Small cell lung carcinoma cluster 4 antigen) (CD antigen CD24)		yes	yes		3	FALSE	Gene
FCER1G	FCER1G	P30273	High affinity immunoglobulin epsilon receptor subunit gamma (Fc receptor gamma-chain) (FcRgamma) (Fc-epsilon RI-gamma) (IgE Fc receptor subunit gamma) (FceRI gamma)		yes	yes		3	FALSE	Gene
CD72	CD72	P21854	B-cell differentiation antigen CD72 (Lyb-2) (CD antigen CD72)		yes	yes		3	FALSE	Gene
FCGR2B	FCGR2B	P31994	Low affinity immunoglobulin gamma Fc region receptor II-b (IgG Fc receptor II-b) (CDw32) (Fc-gamma RII-b) (Fc-gamma-RIIb) (FcRII-b) (CD antigen CD32)	yes	yes	yes		3	FALSE	Gene
SYK	SYK	P43405	Tyrosine-protein kinase SYK (EC 2.7.10.2) (Spleen tyrosine kinase) (p72-Syk)	yes	yes	yes		3	FALSE	Gene
FCGR3A	FCGR3A	P08637	Low affinity immunoglobulin gamma Fc region receptor III-A (CD16a antigen) (Fc-gamma RIII-alpha) (Fc-gamma RIII) (Fc-gamma RIIIa) (FcRIII) (FcRIIIa) (FcR-10) (IgG Fc receptor III-2) (CD antigen CD16a)	yes	yes	yes	yes	3	FALSE	Gene
FCGR2A	FCGR2A	P12318	Low affinity immunoglobulin gamma Fc region receptor II-a (IgG Fc receptor II-a) (CDw32) (Fc-gamma RII-a) (Fc-gamma-RIIa) (FcRII-a) (CD antigen CD32)	yes	yes	yes	yes	3	FALSE	Gene
LYN	LYN	P07948	Tyrosine-protein kinase Lyn (EC 2.7.10.2) (Lck/Yes-related novel protein tyrosine kinase) (V-yes-1 Yamaguchi sarcoma viral related oncogene homolog) (p53Lyn) (p56Lyn)					3	TRUE	Gene
FCGRT	FCGRT	P55899	IgG receptor FcRn large subunit p51 (FcRn) (IgG Fc fragment receptor transporter alpha chain) (Neonatal Fc receptor)			yes		4	FALSE	Gene
CTLA4	CTLA4	P16410	Cytotoxic T-lymphocyte protein 4 (Cytotoxic T-lymphocyte-associated antigen 4) (CTLA-4) (CD antigen CD152)	yes	yes	yes		4	FALSE	Gene
CD86	CD86	P42081	T-lymphocyte activation antigen CD86 (Activation B7-2 antigen) (B70) (BU63) (CTLA-4 counter-receptor B7.2) (FUN-1) (CD antigen CD86)	yes	yes	yes		4	FALSE	Gene
CD80	CD80	P33681	T-lymphocyte activation antigen CD80 (Activation B7-1 antigen) (BB1) (CTLA-4 counter-receptor B7.1) (B7) (CD antigen CD80)	yes	yes	yes		4	FALSE	Gene
IFNA2	IFNA2	P01563	Interferon alpha-2 (IFN-alpha-2) (Interferon alpha-A) (LeIF A)			yes	yes	4	FALSE	Gene
CD4	CD4	P01730	T-cell surface glycoprotein CD4 (T-cell surface antigen T4/Leu-3) (CD antigen CD4)	yes	yes	yes	yes	4	FALSE	Gene
HLA-DRB1	HLA-DRB1	P01912	HLA class II histocompatibility antigen, DRB1-3 chain (Clone P2-beta-3) (MHC class II antigen DRB1*3)	yes	yes	yes	yes	4	FALSE	Gene
PTPN11	PTPN11	Q06124	Tyrosine-protein phosphatase non-receptor type 11 (EC 3.1.3.48) (Protein-tyrosine phosphatase 1D) (PTP-1D) (Protein-tyrosine phosphatase 2C) (PTP-2C) (SH-PTP2) (SHP-2) (Shp2) (SH-PTP3)					4	TRUE	Gene
LRBA	LRBA	P50851	Lipopolysaccharide-responsive and beige-like anchor protein			yes
FCGR2C	FCGR2C	P31995	Low affinity immunoglobulin gamma Fc region receptor II-c		yes	yes

## Sheet: ITP_Cluster_edge
ID	EDGE_TYPE	FI Annotation	FI Direction	FI Score	interaction
CD40LG (FI) NFKB1	FI	activate; expression regulated by	<->	1	FI
CD80 (FI) CTLA4	FI	PCrel: activation; PPrel: activation; complex; input	->	1	FI
CEBPB (FI) TNFRSF9	FI	expression regulates	->	1	FI
F2 (FI) VWF	FI	catalyze	->	1	FI
CTLA4 (FI) HLA-DRB1	FI	catalyze	->	1	FI
PTPN11 (FI) UBC	FI	catalyze; complex	->	1	FI
IL6 (FI) TGFB1	FI	reaction	-	1	FI
LYN (FI) NFKB1	FI	activate	->	1	FI
CD72 (FI) LYN	FI	complex; input	-	1	FI
CREB1 (FI) HLA-DRB1	FI	GErel: expression; interaction	->	1	FI
FCGR3A (FI) SYK	FI	PPrel: binding/association; catalyze; complex; input	->	1	FI
ADAMTS13 (FI) VWF	FI	predicted	-	0.665313	FI
CREB1 (FI) TF	FI	expression regulates	->	1	FI
F2 (FI) ITGA2B	FI	predicted	-	0.665313	FI
CD4 (FI) UBC	FI	catalyze; complex	->	1	FI
IL18 (FI) IL18BP	FI	predicted	-	0.665313	FI
CREB1 (FI) TGFB1	FI	expression regulates	->	1	FI
CEBPB (FI) IL1RN	FI	expression regulates	->	1	FI
TNFSF13B (FI) TRAF6	FI	complex; input	-	1	FI
CD86 (FI) HLA-DRB1	FI	activate; activated by; catalyze; reaction	<->	1	FI
GP1BA (FI) SYK	FI	predicted	-	0.665313	FI
CREB1 (FI) IL6	FI	expression regulates	->	1	FI
STAT3 (FI) UBC	FI	predicted	-	0.98807	FI
CTCF (FI) TGFB1	FI	expression regulates	->	1	FI
IL18 (FI) JAK2	FI	reaction	-	1	FI
F2 (FI) FGF2	FI	inhibit	-|	1	FI
CRP (FI) IL6	FI	predicted	-	0.665313	FI
IL4 (FI) NFKB1	FI	expression regulated by	<-	1	FI
JAK2 (FI) LEP	FI	complex; input	-	1	FI
ITGB3 (FI) LYN	FI	predicted	-	0.98807	FI
CTCF (FI) IL6	FI	expression regulates	->	1	FI
CD4 (FI) FCGRT	FI	predicted	-	0.925924	FI
SYK (FI) VWF	FI	complex; input	-	1	FI
CTCF (FI) STAT3	FI	expression regulates	->	1	FI
SYK (FI) TRAF6	FI	predicted	-	0.665313	FI
LYN (FI) SYK	FI	PPrel: activation, phosphorylation; PPrel: phosphorylation; catalyze; complex; input	->	1	FI
CD47 (FI) ITGB3	FI	complex; input; predicted	-	1	FI
CD4 (FI) PTPN11	FI	activate; catalyzed by	<->	1	FI
CREB1 (FI) IFNG	FI	expression regulates	->	1	FI
JAK2 (FI) UBC	FI	predicted	-	0.665313	FI
CD4 (FI) CTLA4	FI	catalyzed by	<-	1	FI
CD40LG (FI) UBC	FI	predicted	-	0.665313	FI
IFNA2 (FI) PTPN11	FI	catalyzed by; inhibited by	-	1	FI
NFKB1 (FI) UBC	FI	complex; input	-	1	FI
GP6 (FI) LYN	FI	complex; input	-	1	FI
CD80 (FI) NFKB1	FI	expression regulated by	<-	1	FI
GP1BA (FI) VWF	FI	PPrel: activated by; complex; input	<-	1	FI
CAV1 (FI) ITGAL	FI	complex; input	-	1	FI
CD4 (FI) SYK	FI	predicted	-	0.665313	FI
HLA-DRB1 (FI) PTPN11	FI	activate; catalyzed by	<->	1	FI
NFKB1 (FI) TGFB1	FI	reaction	-	1	FI
LYN (FI) UBC	FI	predicted	-	0.665313	FI
HLA-DRB1 (FI) STAT3	FI	expression regulated by	<-	1	FI
CTLA4 (FI) JAK2	FI	predicted	-	0.665313	FI
CD47 (FI) ITGA2B	FI	complex; input	-	1	FI
FCER1G (FI) FCGR3A	FI	PPrel: binding/association	-	1	FI
F2 (FI) GP1BA	FI	catalyze; complex; input	->	1	FI
CD4 (FI) HLA-DRB1	FI	PPrel: activated by; PPrel: binding/association; catalyze; complex; input	<->	1	FI
IL6 (FI) STAT3	FI	activate; complex; expression regulated by; inhibit; input	<-	1	FI
CREB1 (FI) STAT3	FI	expression regulates	->	1	FI
IL6 (FI) PTPN11	FI	activate; complex; input	->	1	FI
CEBPB (FI) MS4A1	FI	expression regulates	->	1	FI
JAK2 (FI) NFKB1	FI	activate	->	1	FI
NFKB1 (FI) TRAF6	FI	GErel: expression; PPrel: activated, indirect effect; activated by; catalyzed by; complex; input	<->	1	FI
GP6 (FI) SYK	FI	complex; input	-	1	FI
IFNG (FI) JAK2	FI	activated by; catalyzed by; complex; input; reaction	<-	1	FI
CAV1 (FI) TRAF6	FI	predicted	-	0.665313	FI
HLA-DRB1 (FI) LYN	FI	catalyzed by	<-	1	FI
LYN (FI) TRAF6	FI	predicted	-	0.531193	FI
CD4 (FI) CD86	FI	activate; activated by; catalyzed by; reaction	<->	1	FI
CD4 (FI) JAK2	FI	reaction	-	1	FI
FCGR2A (FI) FCGR3A	FI	catalyzed by	<-	1	FI
ITGA2B (FI) SYK	FI	complex; input	-	1	FI
CAV1 (FI) ITGB3	FI	PPrel: binding/association; complex; input	-	1	FI
CAV1 (FI) PTPN11	FI	predicted	-	0.665313	FI
CEBPB (FI) IL6	FI	expression regulates	->	1	FI
CD86 (FI) NFKB1	FI	expression regulated by	<-	1	FI
IL18 (FI) NFKB1	FI	GErel: expression by; activate; activated by	<->	1	FI
CTLA4 (FI) PTPN11	FI	activate; complex; input	->	1	FI
NFKB1 (FI) STAT3	FI	reaction	-	1	FI
CEBPB (FI) TGFB1	FI	expression regulates; inhibited by	|->	1	FI
IFNG (FI) NFKB1	FI	expression regulated by	<-	1	FI
CD24 (FI) LYN	FI	predicted	-	0.665313	FI
IL6 (FI) JAK2	FI	catalyzed by; complex; inhibite; input	<-|	1	FI
ITGAL (FI) STAT3	FI	expression regulated by	<-	1	FI
CEBPB (FI) NFKB1	FI	GErel: expression by; activate	<->	1	FI
F2 (FI) SERPINA5	FI	PPrel: inhibited by	|-	1	FI
IFNG (FI) IL18	FI	predicted	-	0.665313	FI
LYN (FI) PTPN11	FI	activated by; complex; input	<-	1	FI
FCGR3A (FI) LYN	FI	PPrel: activated by, phosphorylation; catalyzed by	<-	1	FI
NFKB1 (FI) SYK	FI	activated by	<-	1	FI
CD80 (FI) LYN	FI	catalyzed by; complex	<-	1	FI
FCGR2A (FI) SYK	FI	PPrel: binding/association; catalyze; complex; input	->	1	FI
CEBPB (FI) CTCF	FI	expression regulated by	<-	1	FI
CAV1 (FI) ITGA2B	FI	complex; input	-	1	FI
IFNG (FI) STAT3	FI	complex; input	-	1	FI
CD80 (FI) CTCF	FI	expression regulated by	<-	1	FI
CD4 (FI) CD80	FI	activate; activated by; catalyzed by; reaction	<->	1	FI
CD4 (FI) CREB1	FI	expression regulated by	<-	1	FI
JAK2 (FI) STAT3	FI	PPrel: activation, phosphorylation; PPrel: phosphorylation; activate; catalyze; complex; inhibit; input; predicted	-	1	FI
CD86 (FI) CTLA4	FI	PCrel: activation; PPrel: activation; complex; input	->	1	FI
FCER1G (FI) LYN	FI	PPrel: activated by, phosphorylation; complex; input	<-	1	FI
CEBPB (FI) CREB1	FI	reaction	-	1	FI
CD86 (FI) PTPN11	FI	complex; input	-	1	FI
PTPN11 (FI) SYK	FI	activate	->	1	FI
CD40LG (FI) IL4	FI	reaction	-	1	FI
CTCF (FI) DNMT3B	FI	expression regulates	->	1	FI
CEBPB (FI) UBC	FI	predicted	-	0.665313	FI
ITGB3 (FI) SYK	FI	activate; complex; input; predicted	->	1	FI
S100A8 (FI) STAT3	FI	expression regulated by	<-	1	FI
LYN (FI) STAT3	FI	activate; complex; input	->	1	FI
CD86 (FI) LYN	FI	catalyzed by; complex	<-	1	FI
FCGR3A (FI) NFKB1	FI	expression regulated by	<-	1	FI
HLA-DRB1 (FI) NFKB1	FI	expression regulated by	<-	1	FI
CAV1 (FI) TGFB1	FI	complex; inhibited by; input	|-	1	FI
TH1L (FI) UBC	FI	predicted	-	0.665313	FI
CTLA4 (FI) LYN	FI	catalyzed by; complex	<-	1	FI
CREB1 (FI) NFKB1	FI	expression regulated by	<-	1	FI
F2 (FI) PF4	FI	activated by	<-	1	FI
IFNG (FI) PTPN11	FI	activate; catalyzed by; inhibited by	->	1	FI
ITGAL (FI) ITGB3	FI	complex; predicted	-	1	FI
LEP (FI) STAT3	FI	activate	->	1	FI
CD40LG (FI) TRAF6	FI	complex; inhibit; input	-|	1	FI
CEBPB (FI) STAT3	FI	reaction	-	1	FI
FCER1G (FI) SYK	FI	PPrel: activation; PPrel: binding/association; complex; input	->	1	FI
ITGAL (FI) VWF	FI	complex; input	-	1	FI
CREB1 (FI) THPO	FI	expression regulates	->	1	FI
ITGAL (FI) NFKB1	FI	expression regulated by	<-	1	FI
FCGR2B (FI) SYK	FI	PPrel: binding/association	-	1	FI
CAV1 (FI) STIM1	FI	predicted	-	0.665313	FI
CD72 (FI) SYK	FI	complex; input	-	1	FI
CD80 (FI) PTPN11	FI	complex; input	-	1	FI
CD47 (FI) PTPN11	FI	complex; input	-	1	FI
ITGA2B (FI) VWF	FI	PPrel: activated by; catalyzed by; complex; input	<-	1	FI
CD4 (FI) FCGR3A	FI	predicted	-	0.665313	FI
JAK2 (FI) PTPN11	FI	PPrel: activation, phosphorylation; PPrel: phosphorylation; activate; catalyzed by; complex; inhibited by; input	->	1	FI
IL1RN (FI) NFKB1	FI	expression regulated by	<-	1	FI
PLG (FI) TGFB1	FI	activate	->	1	FI
IL6 (FI) NFKB1	FI	GErel: expression by; PPrel: expressed by; expression regulated by	<-	1	FI
ITGB3 (FI) TGFB1	FI	complex; input	-	1	FI
JAK2 (FI) LYN	FI	complex; input; reaction	-	1	FI
NFKB1 (FI) VWF	FI	expression regulates	->	1	FI
ITGB3 (FI) PTPN11	FI	predicted	-	0.665313	FI
FCER1G (FI) FCGR2B	FI	complex; input	-	1	FI
SYK (FI) UBC	FI	predicted	-	0.665313	FI
CEBPB (FI) IL4	FI	expression regulates	->	1	FI
PTPN11 (FI) STAT3	FI	activated by	<-	1	FI
F2 (FI) PLG	FI	predicted	-	0.925924	FI
LTA (FI) NFKB1	FI	expression regulated by	<-	1	FI
CFH (FI) CRP	FI	complex; input	-	1	FI
FGF2 (FI) ITGB3	FI	activate; reaction	->	1	FI
TRAF6 (FI) UBC	FI	catalyze; complex; input	->	1	FI
FCER1G (FI) PTPN11	FI	activate; activated by	<->	1	FI
HLA-DRB1 (FI) JAK2	FI	reaction	-	1	FI
CD4 (FI) LYN	FI	catalyzed by	<-	1	FI
TGFB1 (FI) UBC	FI	catalyze; complex; input	->	1	FI
FGF2 (FI) PTPN11	FI	complex; input; reaction	-	1	FI
ITGB3 (FI) VWF	FI	PPrel: activated by; catalyzed by; complex; input	<-	1	FI
FCGR2B (FI) LYN	FI	predicted	-	0.665313	FI
CD80 (FI) HLA-DRB1	FI	activate; activated by; catalyze; reaction	<->	1	FI
IL4 (FI) JAK2	FI	complex; inhibite; input	-|	1	FI
ITGA2B (FI) ITGB3	FI	catalyzed by; complex; input; predicted; reaction	<-	1	FI
FCER1G (FI) GP6	FI	complex; input	-	1	FI
CTCF (FI) TRAF6	FI	expression regulates	->	1	FI
FCGR2A (FI) LYN	FI	PPrel: activated by, phosphorylation; catalyzed by	<-	1	FI
FGF2 (FI) UBC	FI	catalyze; complex	->	1	FI

## Sheet: ITP_Module_Pathways
Module	PathwayName	RatioOfProteinInGeneSet	NumberOfProteinInGeneSet	ProteinFromModule	P-value	FDR	GeneNodes
0	Cytokine-cytokine receptor interaction(K)	0.0287	265	6	0	<1.00e-03	IL4,TNFRSF9,TNFSF13B,CD40LG,LTA,TGFB1
0	Intestinal immune network for IgA production(K)	0.0053	49	4	0	<5.00e-04	IL4,TNFSF13B,CD40LG,TGFB1
0	IL4-mediated signaling events(N)	0.0068	63	3	0.0001	0.00133	IL4,CD40LG,LTA
0	NF-kappa B signaling pathway(K)	0.01	92	3	0.0002	0.00775	TNFSF13B,CD40LG,LTA
1	ECM-receptor interaction(K)	0.0092	85	5	0	<1.00e-03	VWF,CD47,GP1BA,ITGB3,ITGA2B
1	Integrin cell surface interactions(R)	0.0096	89	4	0	<5.00e-04	VWF,ITGAL,ITGB3,ITGA2B
1	Cell surface interactions at the vascular wall(R)	0.0104	96	4	0	<3.33e-04	CD47,ITGAL,PF4,ITGB3
1	Formation of Fibrin Clot (Clotting Cascade)(R)	0.0035	32	3	0	0.00025	VWF,GP1BA,PF4
1	Platelet activation, signaling and aggregation(R)	0.0308	285	5	0	0.0004	VWF,GP1BA,PF4,ITGB3,ITGA2B
1	Beta3 integrin cell surface interactions(N)	0.0047	43	3	0	0.0005	CD47,ITGB3,ITGA2B
1	Regulation of actin cytoskeleton(K)	0.0229	212	4	0.0001	0.001	ITGAL,ITGB3,FGF2,ITGA2B
1	Hematopoietic cell lineage(K)	0.0096	89	3	0.0001	0.00225	GP1BA,ITGB3,ITGA2B
1	Platelet Adhesion to exposed collagen(R)	0.0016	15	2	0.0001	0.00222	VWF,GP1BA
1	Beta2 integrin cell surface interactions(N)	0.0031	29	2	0.0004	0.0072	ITGAL,GP1BA
1	Integrin signalling pathway(P)	0.0171	158	3	0.0005	0.00845	ITGAL,ITGB3,ITGA2B
1	Arf6 signaling events(N)	0.0038	35	2	0.0006	0.0085	ITGB3,ITGA2B
2	IL27-mediated signaling events(N)	0.0028	26	3	0	<1.00e-03	IL6,IL18,IFNG
2	African trypanosomiasis(K)	0.0039	36	3	0	0.000333	IL6,IL18,IFNG
2	IL23-mediated signaling events(N)	0.0039	36	3	0	0.000333	IL6,IL18,IFNG
2	Malaria(K)	0.0055	51	3	0	0.0005	IL6,IL18,IFNG
2	Salmonella infection(K)	0.0093	86	3	0.0001	0.0022	IL6,IL18,IFNG
2	Cytokine-cytokine receptor interaction(K)	0.0287	265	4	0.0001	0.002	LEP,IL6,IL18,IFNG
2	Rheumatoid arthritis(K)	0.01	92	3	0.0001	0.00171	IL6,IL18,IFNG
2	Jak-STAT signaling pathway(K)	0.0168	155	3	0.0004	0.00988	LEP,IL6,IFNG
2	IL12 signaling mediated by STAT4(N)	0.0032	30	2	0.0004	0.00889	IL18,IFNG
3	Tuberculosis(K)	0.0195	180	5	0	<1.00e-03	FCGR2B,FCER1G,FCGR2A,FCGR3A,SYK
3	Fc gamma R-mediated phagocytosis(K)	0.0104	96	4	0	<5.00e-04	FCGR2B,FCGR2A,FCGR3A,SYK
3	Osteoclast differentiation(K)	0.0143	132	4	0	<3.33e-04	FCGR2B,FCGR2A,FCGR3A,SYK
3	Staphylococcus aureus infection(K)	0.0061	56	3	0	0.00075	FCGR2B,FCGR2A,FCGR3A
3	Fc-epsilon receptor I signaling in mast cells(N)	0.0067	62	3	0	0.001	FCGR2B,FCER1G,SYK
3	BCR signaling pathway(N)	0.007	65	3	0	0.000833	FCGR2B,CD72,SYK
3	B cell receptor signaling pathway(K)	0.0083	77	3	0	0.001	FCGR2B,CD72,SYK
3	Platelet Adhesion to exposed collagen(R)	0.0016	15	2	0.0001	0.00213	GP6,FCER1G
3	Systemic lupus erythematosus(K)	0.0148	137	3	0.0002	0.00456	FCGR2B,FCGR2A,FCGR3A
3	Natural killer cell mediated cytotoxicity(K)	0.0149	138	3	0.0002	0.0041	FCER1G,FCGR3A,SYK
3	Phagosome(K)	0.0166	153	3	0.0002	0.00509	FCGR2B,FCGR2A,FCGR3A
4	Autoimmune thyroid disease(K)	0.0057	53	5	0	<1.00e-03	IFNA2,CD86,CD80,HLA-DRB1,CTLA4
4	Costimulation by the CD28 family(R)	0.008	74	5	0	<5.00e-04	CD86,CD80,HLA-DRB1,CTLA4,CD4
4	IL12 signaling mediated by STAT4(N)	0.0032	30	4	0	<3.33e-04	CD86,CD80,HLA-DRB1,CD4
4	Cell adhesion molecules (CAMs)(K)	0.0144	133	5	0	<2.50e-04	CD86,CD80,HLA-DRB1,CTLA4,CD4
4	TCR signaling in na&#xef;ve CD4+ T cells(N)	0.0071	66	4	0	<2.00e-04	CD86,CD80,HLA-DRB1,CD4
4	Rheumatoid arthritis(K)	0.01	92	4	0	<1.67e-04	CD86,CD80,HLA-DRB1,CTLA4
4	Allograft rejection(K)	0.0041	38	3	0	<1.43e-04	CD86,CD80,HLA-DRB1
4	Graft-versus-host disease(K)	0.0044	41	3	0	<1.25e-04	CD86,CD80,HLA-DRB1
4	Type I diabetes mellitus(K)	0.0047	43	3	0	<1.11e-04	CD86,CD80,HLA-DRB1
4	Intestinal immune network for IgA production(K)	0.0053	49	3	0	<1.00e-04	CD86,CD80,HLA-DRB1
4	Viral myocarditis(K)	0.0077	71	3	0	<9.09e-05	CD86,CD80,HLA-DRB1
4	Toll-like receptor signaling pathway(K)	0.011	102	3	0	0.00025	IFNA2,CD86,CD80
4	Systemic lupus erythematosus(K)	0.0148	137	3	0.0001	0.000385	CD86,CD80,HLA-DRB1
4	the co-stimulatory signal during t-cell activation(B)	0.0021	19	2	0.0001	0.000357	HLA-DRB1,CTLA4
4	TCR signaling in na&#xef;ve CD8+ T cells(N)	0.0057	53	2	0.0005	0.00367	CD86,CD80
4	IL12-mediated signaling events(N)	0.0065	60	2	0.0006	0.00425	HLA-DRB1,CD4
4	TCR signaling(R)	0.007	65	2	0.0007	0.00465	HLA-DRB1,CD4
4	Antigen processing and presentation(K)	0.0082	76	2	0.001	0.00617	HLA-DRB1,CD4
4	CXCR4-mediated signaling events(N)	0.0085	79	2	0.0011	0.00632	HLA-DRB1,CD4
4	Hematopoietic cell lineage(K)	0.0096	89	2	0.0014	0.0077	HLA-DRB1,CD4

## Sheet: ITP_Module_GOCC
Module	GO Term	RatioOfProteinInGeneSet	NumberOfProteinInGeneSet	ProteinFromModule	P-value	FDR	GeneNodes
0	external side of plasma membrane	0.0127	134	4	0	0.003	IL4,TNFRSF9,CD40LG,MS4A1
0	extracellular space	0.062	653	6	0	0.002	IL4,TNFSF13B,CD40LG,IL1RN,LTA,TGFB1
1	integrin complex	0.0026	27	3	0	<1.000e-03	ITGAL,ITGB3,ITGA2B
1	external side of plasma membrane	0.0127	134	4	0	0.001	VWF,ITGAL,SERPINA5,ITGA2B
1	platelet alpha granule	0.0009	9	2	0	0.002667	VWF,SERPINA5
2	extracellular space	0.062	653	9	0	<1.000e-03	LEP,IL6,IL18BP,S100A8,IL18,IFNG,CRP,CFH,THPO
2	extracellular region	0.0845	890	8	0	<5.000e-04	LEP,TF,IL6,IL18BP,IL18,IFNG,CRP,CFH
3	plasma membrane	0.2439	2568	8	0	0.004	GP6,FCGR2B,FCER1G,FCGR2A,CD24,FCGR3A,CD72,SYK
4	external side of plasma membrane	0.0127	134	4	0	<1.000e-03	CD86,CD80,CTLA4,CD4

## Sheet: ITP_Module_GOBP
Module	GO Term	RatioOfProteinInGeneSet	NumberOfProteinInGeneSet	ProteinFromModule	P-value	FDR	GeneNodes
0	immunoglobulin secretion	0.0002	2	2	0	<1.000e-03	TNFSF13B,CD40LG
0	positive regulation of B cell proliferation	0.0033	34	3	0	0.002	IL4,TNFSF13B,CD40LG
0	induction of apoptosis	0.0163	166	4	0	0.008333	TNFRSF9,PLG,LTA,TGFB1
0	positive regulation of MHC class II biosynthetic process	0.0007	7	2	0	0.007	IL4,CD40LG
0	lymph node development	0.0011	11	2	0.0001	0.01	LTA,TGFB1
1	integrin-mediated signaling pathway	0.0062	63	5	0	<1.000e-03	CD47,ITGAL,ADAMTS13,ITGB3,ITGA2B
1	blood coagulation	0.0403	409	7	0	<5.000e-04	VWF,CD47,ITGAL,STIM1,GP1BA,PF4,ITGA2B
1	platelet activation	0.0178	181	5	0	<3.333e-04	VWF,ADAMTS13,GP1BA,PF4,ITGA2B
1	cell adhesion	0.0341	346	5	0	0.005	VWF,CD47,ITGAL,GP1BA,ITGA2B
1	cell-matrix adhesion	0.0065	66	3	0	0.0092	ADAMTS13,ITGB3,ITGA2B
1	platelet degranulation	0.007	71	3	0.0001	0.009	VWF,PF4,ITGA2B
1	positive regulation of cell-cell adhesion	0.0012	12	2	0.0001	0.009429	CD47,ITGAL
2	cellular response to hydrogen peroxide	0.0021	21	3	0	<1.000e-03	IL6,IL18BP,IL18
2	response to lipopolysaccharide	0.0115	117	4	0	0.0015	IL6,IL18BP,S100A8,THPO
2	neutrophil apoptotic process	0.0003	3	2	0	0.00075	IL6,IFNG
2	positive regulation of STAT protein import into nucleus	0.0003	3	2	0	0.00075	LEP,IL6
2	negative regulation of lipid storage	0.0005	5	2	0	0.0018	IL6,CRP
2	T-helper 1 type immune response	0.0008	8	2	0	0.003667	IL18BP,IL18
2	defense response to protozoan	0.0009	9	2	0	0.003714	IL6,IFNG
2	inflammatory response	0.0235	239	4	0.0001	0.0045	IL6,S100A8,IL18,CRP
2	positive regulation of chemokine production	0.0014	14	2	0.0001	0.005667	IL6,IL18
2	response to cold	0.002	20	2	0.0002	0.0086	IL6,IL18
2	positive regulation of tyrosine phosphorylation of Stat3 protein	0.0024	24	2	0.0002	0.009636	LEP,IL6
3	serotonin secretion by platelet	0.0003	3	2	0	<5.000e-04	FCER1G,SYK
3	neutrophil activation involved in immune response	0.0003	3	2	0	<5.000e-04	FCER1G,SYK
3	regulation of platelet activation	0.0004	4	2	0	<3.333e-04	FCER1G,SYK
3	enzyme linked receptor protein signaling pathway	0.0007	7	2	0	0.00225	GP6,SYK
3	positive regulation of mast cell degranulation	0.0009	9	2	0	0.003	FCER1G,SYK
4	T cell costimulation	0.0069	70	5	0	<1.000e-03	CD86,CD80,HLA-DRB1,CTLA4,CD4
4	positive regulation of interleukin-2 biosynthetic process	0.0013	13	3	0	<5.000e-04	CD86,CD80,CD4

## Sheet: ITP_Module_GOMF
Module	GO Term	RatioOfProteinInGeneSet	NumberOfProteinInGeneSet	ProteinFromModule	P-value	FDR	GeneNodes
0	tumor necrosis factor receptor binding	0.0024	24	3	0	<1.000e-03	TNFSF13B,CD40LG,LTA
0	cytokine activity	0.0141	143	4	0	0.0015	IL4,TNFSF13B,CD40LG,LTA
2	cytokine activity	0.0141	143	4	0	<1.000e-03	IL6,IL18,IFNG,THPO
3	IgG binding	0.0007	7	4	0	<1.000e-03	FCGR2B,FCER1G,FCGR2A,FCGR3A
3	receptor activity	0.0301	305	4	0.0001	0.006	GP6,FCGR2B,FCGR2A,FCGR3A
4	coreceptor activity	0.0021	21	3	0	<1.000e-03	CD86,CD80,CD4
