# Supplementary material for: In silico analysis of autoimmune diseases and genetic relationships to vaccination against infectious diseases
Source: BMC Immunol. 2014 Dec 9;15:61. doi: 10.1186/s12865-014-0061-0 (PMC4266212; doi:10.1186/s12865-014-0061-0)
Supplement: Additional file 9: Table S9. — Statistics. [file 12865_2014_61_MOESM9_ESM.xlsx]

## Sheet: Table S1. Gene
	Intersection			Fisher's Exact Test			Jaccard Index
AID Comparison	Size	Quantile		P-value	Quantile		Value	Quantile
RA-SLE	187	0.999945		5.92417e-102	0.99998		0.201509	0.998824
RA-ITP	31	0.993991		5.62555e-24	0.996695		0.0452555	0.934121
RA-GBS	41	0.996382		2.05292e-28	0.997914		0.0586552	0.956335
SLE-ITP	27	0.992706		2.29605e-23	0.996453		0.0574468	0.955503
SLE-GBS	31	0.993991		3.07073e-22	0.996027		0.0632653	0.963246
ITP-GBS	7	0.95496		8.97847e-08	0.966574		0.0608696	0.959816
Table S1. Intersection, Fisher's exact test, and Jaccard index to characterize gene overlaps between autoimmune diseases. Overlaps of the disease-associated genes between pairs of autoimmune diseases were characterized in three ways. The intersection size is the count of genes found in both sets of disease-associated genes. The Fisher's exact p-value is the result of a test performed on a contine…

## Sheet: Table S2. Pathway
	Intersection			Jaccard Index
AID Comparison	Size	Quantile		Value	Quantile
RA-SLE	109	0.999699		0.368243	0.989464
RA-ITP	47	0.997636		0.16726	0.962183
RA-GBS	116	0.999734		0.39322	0.991448
SLE-ITP	41	0.996105		0.30597	0.983432
SLE-GBS	74	0.999363		0.402174	0.992038
ITP-GBS	33	0.99278		0.222973	0.972298
Table S2. Intersection and Jaccard index for pathway overlaps between autoimmune diseases. Overlaps of the disease-associated pathways between pairs of autoimmune diseases were characterized in two ways. The intersection size is the count of pathways found in both sets of disease-associated pathways. The Jaccard index is the ratio of the size of the intersection and the size of the union of the t…

## Sheet: Table S3. Immune
	Fisher's Exact Test P-value
Category	RA	SLE	ITP	GBS
Antigen Processing and Presentation	6.38585e-19	1.25506e-24	9.08448e-05	0.012743
Antimicrobials	1.12696e-59	1.2129e-28	1.43044e-07	7.34516e-21
BCR Signaling Pathway	2.06922e-05	0.119247	0.365576	1
Cytokines+Receptors	3.88664e-76	2.75223e-18	1.62877e-05	3.94536e-05
Chemokines+Receptors	5.68382e-23	0.0017417	1	0.728547
Interferons+Receptors	1	1	0.291211	0.0287472
Interleukins+Receptors	2.08082e-22	2.39002e-07	0.0304742	0.136458
TGF-b Family Members+Receptors	0.11119	1	1	1
TNF Family Members+Receptors	2.32055e-14	3.49396e-08	0.686952	1
Natural Killer Cell Cytotoxicity	1.17289e-17	2.87175e-11	0.00248118	0.00281064
TCR Signaling Pathway	5.7008e-12	2.07667e-07	0.00525435	2.06351e-05
Other Immune-Related	0.00297543	0.0230179	1	1
Immune Disease Pathways	2.88643e-81	1.40697e-123	3.94474e-16	8.28649e-15
Infectious Disease Pathways	5.33817e-76	2.70218e-51	4.2958e-07	2.08759e-18
Unclassified	9.32642e-152	2.15798e-87	1.52291e-14	2.26851e-14
Table S3. Test of association of gene membership in disease category and gene membership in autoimmune category A two-sided Fisher's exact test was performed for each AID and immune category(Table 3 in manuscript) combination to test for association. In most cases, a significant value implies enrichment for immune-related genes in the disease-associated gene set. The tested contingency tables con…

## Sheet: Table S4. Ratio
	Ratio of AID to Universe Proportions					Universe Proportions
Category	RA	SLE	ITP	GBS
Antigen Processing and Presentation	8.00348	11.6322	18.1576	10.4468		0.00786764
Antimicrobials	7.47798	6.54412	10.8785	15.1256		0.026264
BCR Signaling Pathway	4.73466	3.71008	10.1762	6.83061		0.00601643
Cytokines+Receptors	5.90413	3.93251	6.34488	5.11067		0.0482471
Chemokines+Receptors	9.08996	4.89509	5.26531	7.06849		0.00775194
Interferons+Receptors	1.43978	3.2154	19.5986	19.7329		0.00208261
Interleukins+Receptors	14.1014	10.2136	20.7515	13.9291		0.00393382
TGF-b Family Members+Receptors	4.14657	1.54339	7.05551	9.47178		0.00289251
TNF Family Members+Receptors	23.56	22.8001	32.0705	10.7634		0.00127271
Natural Killer Cell Cytotoxicity	6.96494	6.9935	13.2291	10.3598		0.00925605
TCR Signaling Pathway	6.82001	6.76927	15.4726	16.6172		0.00659493
Other Immune-Related	1.32043	1.34456	1.58321	0.875165		0.219137
Immune Disease Pathways	13.8147	22.4812	27.6973	20.5483		0.0139998
Infectious Disease Pathways	5.79939	5.93613	6.98972	9.10748		0.0496355
Unclassified	0.242784	0.2826	0.120176	0.262164		0.679278
Table S4. Ratio of proportion of AID-assoicated genes in immune categories as compared to proportion of gene universe in immune categories The ratio of the proportion of genes in each immune category for each AID (see Table 3) to the proportion of genes in each immune category from the universe of genes. All genes mapped to any disease in our database, 9310 in total, were considered as the univer…

## Sheet: Table S5. Pairwise
	Equality of Proportions P-value
Category	RA-SLE	RA-ITP	RA-GBS	SLE-ITP	SLE-GBS	ITP-GBS
Antigen Processing and Presentation	0.0961	0.0651*	0.7018*	0.3679*	0.9700	0.4441
Antimicrobials	0.3409	0.1877	0.0001	0.0781	0.0000	0.2842
BCR Signaling Pathway	0.6584	0.3937*	0.8108*	0.2507*	0.5830*	0.9386*
Cytokines+Receptors	0.0004	0.8775	0.5798	0.0815	0.3309	0.6045
Chemokines+Receptors	0.0310	0.6169*	0.7961	1.0000*	0.7205*	1.0000*
Interferons+Receptors	0.6535*	0.0149*	0.0025*	0.1289*	0.0497*	1.0000*
Interleukins+Receptors	0.3100	0.6584*	1.0000*	0.3302*	0.7933*	0.8305*
TGF-b Family Members+Receptors	0.3254*	1.0000*	0.5835*	0.6916*	0.1743*	1.0000*
TNF Family Members+Receptors	1.0000	1.0000*	0.6713*	0.9852*	0.7186*	0.7249*
Natural Killer Cell Cytotoxicity	1.0000	0.2083*	0.4414*	0.2281*	0.4687	0.8675
TCR Signaling Pathway	1.0000	0.2083*	0.4414*	0.2281*	0.4687	0.8675
Other Immune-Related	0.9019	0.4889	0.1040	0.5523	0.0941	0.0859
Immune Disease Pathways	0.0000	0.0022	0.0803	0.3801	0.7438	0.3382
Infectious Disease Pathways	0.8592	0.4745	0.0058	0.5523	0.0109	0.3323
Unclassified	0.2788	0.1817	0.9035	0.0875	0.9049	0.2144
Table S5. Tests for equality of proportions of disease-associated genes in immune categories For each immune category and each pairwise combination of AIDs, the equality of proportions of genes in that category is tested. Low p-values suggest differences in the composition of the disease-associated gene sets. There are caveats to these tests. As the same genes may be shared between different dise…

## Sheet: Suppemental Methods
	Supplemental Methods
	In addition to analysis of the overlaps in genes and pathways described in in the manuscript, association was measured in alternate ways to more fully characterize the relationships between the four AIDs. As described in Methods, two-sided Fisher’s exact tests were used to determine if shared gene counts between AIDs were greater than expected by chance for the given number of genes associated wi…
